# Supplementary material for: Multiple and diversified transposon lineages contribute to early and recent bivalve genome evolution
Source: BMC Biol. 2023 Jun 26;21:145. doi: 10.1186/s12915-023-01632-z (PMC10294476; doi:10.1186/s12915-023-01632-z)
Supplement: Supplementary file 8 — Additional file 8: Table S4. Results of ORF-based LINE annotation. N.Clusters=Number of cluster; N.RT=Number of RT-containing LINEs; RT.Clusters.Min5=Number of cluster with at least five members; RT.Seq.Clusters.Min5=Number of sequences contained in cluster with a size greater than 5; N.AE=number of putative autonomous LINEs. See “ORF-based annotation of RT containing LINEs and Class II DDE/D elements” section. [file 12915_2023_1632_MOESM8_ESM.xlsx]

## Sheet: Foglio1
Tab. S4: Results of ORF-based LINE annotation. N.Clusters=Number of cluster; N.RT=Number of RT-containing LINEs; RT.Clusters.Min5=Number of cluster with at least five members; RT.Seq.Clusters.Min5=Number of sequences contained in cluster with a size greater than 5; N.AE=number of putative autonomous LINEs. See Material and Methods section 5.3. Additional File 9: Fig. S5.
Species	N.Clusters	N. RT	RT.Clusters.Min5	RT.Seq.Clusters.Min5	N. Autonomous Clusters
A.granulata	29	324	9	294	110
A.i.concentricus	265	643	30	244	105
A.immaculata	571	19666	212	19154	1838
A.kagoshimensis	295	1697	118	1370	193
A.marissinica	619	6935	261	6333	799
A.purpuratus	236	695	49	389	114
B.glabrata	51	78	2	12	3
B.platifrons	953	3793	250	2594	212
C.ariakensis	206	449	23	149	25
C.farreri	357	927	54	398	93
C.gigas	201	1005	83	772	192
C.sinensis	394	1379	108	869	118
C.squamiferum	11	47	3	31	7
C.teleta	191	555	34	292	23
C.virginica	139	788	66	663	79
D.rostriformis	396	1892	137	1399	196
H.robusta	260	838	51	479	66
L.fortunei	353	405	2	34	13
L.gigantea	18	25	0	0	0
M.coruscus	504	867	18	138	21
M.edulis	676	5106	361	4536	619
M.mercenaria	922	4314	278	3174	366
M.nervosa	268	4300	85	4017	375
M.phylippinarum	1219	3154	172	1447	98
M.yessoensis	317	1513	85	1154	217
O.bimaculoides	156	330	13	125	2
O.sinensis	563	10565	221	10011	989
P.canaliculata	52	443	23	393	54
P.fucata	485	1074	47	309	112
P.maximus	383	1989	143	1561	308
P.streckersoni	62	754	14	680	81
R.philippinarum	701	2721	196	1679	154
S.broughtoni	276	788	44	363	71
S.constricta	234	1522	94	1280	282
S.glomerata	270	900	65	519	146
S.grandis	598	3079	200	2403	195
T.granosa	292	928	50	498	57
		86488
