# Supplementary material for: Multiple and diversified transposon lineages contribute to early and recent bivalve genome evolution
Source: BMC Biol. 2023 Jun 26;21:145. doi: 10.1186/s12915-023-01632-z (PMC10294476; doi:10.1186/s12915-023-01632-z)
Supplement: Supplementary file 10 — Additional file 10: Table S5. Sequences included in phylogenetic analyses and used as reference to annotate molluscs LINEs (see “Tree-based classification of ORF-containing LINE elements” section). Reference = sequence obtained from Kapitov et al (2009) or from the RepeatPep library. RTClass = Subset of Mollusc LINEs annotated with RTClass1. [file 12915_2023_1632_MOESM10_ESM.xlsx]

## Sheet: Foglio1
Tab. S5: Sequences included in phylogenetic analyses and used as reference to annotate molluscs LINEs (See Material and Methods section 5.4).. Reference = sequence obtained from Kapitov et al (2009) or from the RepeatPep library. RTClass = Subset of Mollusc LINEs annotated with RTClass1.
ID	Superfamily	Clade	Source
ATLINE1	L1	L1	Reference
Baggins-2_NVi	I	Loa	Reference
Baggins1_Cis	I	Loa	Reference
BEL-13_CGi-I_LTR_Pao_1	LTR	LTR	Reference
BMC1	Jockey	Jockey	Reference
CIN4E_ZM	L1	L1	Reference
Cnl1	R2	CRE	Reference
CR1-1_AG	Jockey	L2B	Reference
CR1-1_DR	Jockey	L2	Reference
CR1-1_LG	Jockey	CR1	Reference
CR1-1_LG_LINE_CR1-Zenon_2	Jockey	CR1	Reference
CR1-1_NV	Jockey	L2	Reference
CR1-10_CGi_LINE_CR1-Zenon_1	Jockey	CR1	Reference
CR1-10_NV	Jockey	Rex1	Reference
CR1-11_NV	Jockey	Rex1	Reference
CR1-12_SP	Jockey	Crack	Reference
CR1-14_CGi_LINE_CR1-Zenon_3	Jockey	CR1	Reference
CR1-14_NV	Jockey	Crack	Reference
CR1-16_NV	Jockey	L2	Reference
CR1-17_NV	Jockey	L2	Reference
CR1-2_AG	Jockey	CR1	Reference
CR1-2_DR	Jockey	L2	Reference
CR1-2_LG_LINE_CR1_1	Jockey	CR1	Reference
CR1-2_NV	Jockey	CR1	Reference
CR1-21_SP	Jockey	Crack	Reference
CR1-26_BF	Jockey	CR1	Reference
CR1-3_Lme	Jockey	L2	Reference
CR1-3_NV	Jockey	CR1	Reference
CR1-34_HM	Jockey	L2A	Reference
CR1-4_CGi_LINE_CR1-Zenon_2	Jockey	CR1	Reference
CR1-5_NV	Jockey	CR1	Reference
CR1-6_BF	Jockey	CR1	Reference
CR1-65_HM	Jockey	Crack	Reference
CR1-7_HM	Jockey	Crack	Reference
CR1-9_CGi_LINE_CR1_1	Jockey	CR1	Reference
CR1-9_NV	Jockey	Rex1	Reference
CR1-L2-1_XT	Jockey	L2	Reference
Crack-1_CP	Jockey	Crack	Reference
Crack-1_CS1	Jockey	Crack	Reference
Crack-1_IC	Jockey	Crack	Reference
Crack-1_LG_LINE_L2_1	Jockey	Crack	Reference
Crack-1_NV	Jockey	Crack	Reference
Crack-2_CP	Jockey	Crack	Reference
Crack-3_CP	Jockey	Crack	Reference
Crack-4_CP	Jockey	Crack	Reference
Crack-7_BF	Jockey	Crack	Reference
CRE1	R2	CRE	Reference
CRE2	R2	CRE	Reference
CZAR	R2	CRE	Reference
Daphne-1_BM	Jockey	Daphne	Reference
Daphne-1_SK_pol_LINE/L2	Jockey	Daphne	Reference
Daphne-1_TCa	Jockey	Daphne	Reference
DIRS-1_ACal_LTR_DIRS_2	LTR	LTR	Reference
DIRS-1_CGi_LTR_DIRS_2	LTR	LTR	Reference
DIRS-1_LG-I_LTR_DIRS_1	LTR	LTR	Reference
DIRS-2_ACal_LTR_DIRS_3	LTR	LTR	Reference
DIRS-4_CGi_LTR_Ngaro_2	LTR	LTR	Reference
DIRS-6_CGi_LTR_Ngaro_3	LTR	LTR	Reference
DMCR1A	Jockey	CR1	Reference
DMRT1A	I	R1	Reference
DongAG	R2	R4	Reference
DRE	L1	L1	Reference
DualenCr4p_LINE/Dualen	R2	Dualen	Reference
EhRLE2	R2	R4	Reference
EhRLE3	R2	R4	Reference
Expander	RTE	RTE	Reference
Expander1_Cis	RTE	RTE	Reference
FW	Jockey	Jockey	Reference
G5_DM	Jockey	Jockey	Reference
Gypsy-1_AC-I_LTR_Gypsy_2	LTR	LTR	Reference
Gypsy-1-I_LG_LTR_Gypsy_2	LTR	LTR	Reference
Gypsy-10_CGi-I_LTR_Gypsy_2	LTR	LTR	Reference
Gypsy-10_LG-I_LTR_Gypsy_3	LTR	LTR	Reference
Gypsy-12_CGi-I_LTR_Gypsy_1	LTR	LTR	Reference
Gypsy-19_LG-I_LTR_Gypsy_1	LTR	LTR	Reference
Gypsy-2_AC-I_LTR_Gypsy_1	LTR	LTR	Reference
Gypsy-63_CGi-I_LTR_Gypsy_1	LTR	LTR	Reference
HERO-1_BF	R2	Hero	Reference
HERO-1_SP	R2	Hero	Reference
HEROTn	R2	Hero	Reference
I-1_AA	I	Nimb	Reference
I-1_AN	I	Tad1	Reference
I-1_BM	I	Nimb	Reference
I-1_CI	I	Nimb	Reference
I-1_DR	I	Nimb	Reference
I-1_SP	I	Nimb	Reference
I-2_AC	I	Ingi	Reference
I-2_BM	I	I	Reference
I-3_AC	I	Nimb	Reference
I-3_AC_LINE_I_2	I	Nimb	Reference
I-3_DR	I	Nimb	Reference
I-4_AC	I	Nimb	Reference
I-5_DR	I	Nimb	Reference
I-6_AO	I	Tad1	Reference
Jockey	Jockey	Jockey	Reference
KenoDr1	L1	Tx1	Reference
KenoFr1	L1	Tx1	Reference
Kiri-27_AAe_pol_LINE/L2	Jockey	L2	Reference
KoshiTn1	L1	Tx1	Reference
L.fortunei_1_LINE	L1	Tx1	Reference
L1	L1	L1	Reference
L1-1_DR	L1	L1	Reference
L1-1_XT	L1	L1	Reference
L1-11_XT	L1	L1	Reference
L1-3_Cis	L1	Tx1	Reference
L1-34_XT	L1	L1	Reference
L1-38_XT	L1	L1	Reference
L1-39_XT	L1	L1	Reference
L1-40_XT	L1	L1	Reference
L1-55_XT	L1	Tx1	Reference
L1-56_XT	L1	Tx1	Reference
L2-2_Cis	Jockey	Crack	Reference
L2-2_OL_pol_LINE/L2	Jockey	L2	Reference
L2-24_NV	Jockey	L2A	Reference
L2-4_Cis	Jockey	Crack	Reference
L2A	Jockey	L2	Reference
L2B-1_CP	Jockey	L2B	Reference
L2B-1_HM	Jockey	L2B	Reference
LDT1	Jockey	Jockey	Reference
LIN9_SM	R2	Nesl	Reference
LINE-1_AA	Jockey	Jockey	Reference
LOA	I	Loa	Reference
Loner	I	I	Reference
MGR583	I	Tad1	Reference
Mutsu-1_SK_pol_LINE/L1-Tx1	L1	Tx1	Reference
NeSL-1_TV	R2	Nesl	Reference
Nimb-1_LG_LINE_I_2	I	Nimb	Reference
Nimb-3_LG_LINE_I_1	I	Nimb	Reference
nimbus	I	Nimb	Reference
Nimbus_LINE_I_2	I	Nimb	Reference
Perere-3	RTE	RTE	Reference
PERERE-9	R2	R2	Reference
Proto2-1_BF	RTE	Proto2	Reference
Proto2-1_CS1	RTE	Proto2	Reference
Proto2-1_HM	RTE	Proto2	Reference
Proto2-1_SK	RTE	Proto2	Reference
Proto2-2_CS1	RTE	Proto2	Reference
Proto2-2_HM	RTE	Proto2	Reference
Proto2-3_CS1	RTE	Proto2	Reference
Proto2-3_SK_pol_LINE/Proto2	RTE	Proto2	Reference
Proto2-4_CS1	RTE	Proto2	Reference
Proto2-5_CS1	RTE	Proto2	Reference
Proto2-6_CS1	RTE	Proto2	Reference
Proto2-7_CS1	RTE	Proto2	Reference
Proto2-8_CS1	RTE	Proto2	Reference
R1	I	R1	Reference
R1_DM	I	R1	Reference
R2_AM	R2	R2	Reference
R2_DM	R2	R2	Reference
R2_LP	R2	R2	Reference
R2-1_PM	R2	R2	Reference
R2-1_SM	R2	R2	Reference
R2-1_TSP	R2	R2	Reference
R2-1a_Cis	R2	Nesl	Reference
R2-2_PM	R2	R2	Reference
R2Ci-B	R2	R2	Reference
R2Dr	R2	R2	Reference
R2I-1_PI	R2	Nesl	Reference
R2I-2_PI	R2	Nesl	Reference
R4_AL	R2	R4	Reference
R4-1_AC	R2	R4	Reference
R4-1_ED	R2	R4	Reference
R5	R2	Nesl	Reference
R5-1_SM	R2	Nesl	Reference
R5-2_SM	R2	Nesl	Reference
RandI-1	R2	Dualen	Reference
RandI-4	R2	Dualen	Reference
RandI-6	R2	Dualen	Reference
REX1-1_DR	Jockey	Rex1	Reference
REX1-4_XT	Jockey	Rex1	Reference
REX1-5_XT	Jockey	Rex1	Reference
RTAg4	I	R1	Reference
RTE	RTE	RTE	Reference
RTE-1	RTE	RTE	Reference
RTE-1_AG	RTE	RTE	Reference
RTE-1_BF	RTE	RTE	Reference
RTE-1_DR	RTE	RTE	Reference
RTE-1_NV	RTE	RTE	Reference
RTE-12_HMM_pol_LINE/RTE-RTE	RTE	RTE	Reference
RTE-14_BF	RTE	RTE	Reference
RTE-15_BF	RTE	RTE	Reference
RTE-2_BF	RTE	RTE	Reference
RTE-2_CPB_pol_LINE/RTE-BovB	RTE	RTE	Reference
RTE-3_NV	RTE	RTE	Reference
RTE-4_CPB_pol_LINE/RTE-RTE	RTE	RTE	Reference
RTE-4_NV	RTE	RTE	Reference
RTE-4_PM_pol_LINE/RTE-BovB	RTE	RTE	Reference
RTE-5_NV	RTE	RTE	Reference
RTE1_ZM	RTE	RTE	Reference
RTEX-1_BF	RTE	RTEX	Reference
RTEX-1_LG_LINE_RTE-X_1	RTE	RTEX	Reference
RTEX-1_NV	RTE	RTEX	Reference
RTEX-10_CGi_LINE_RTE-X_3	RTE	RTEX	Reference
RTEX-12_CGi_LINE_RTE-X_1	RTE	RTEX	Reference
RTEX-2_BF	RTE	RTEX	Reference
RTEX-2_NV	RTE	RTEX	Reference
RTEX-23_SK_pol_LINE/RTE-X	RTE	RTEX	Reference
RTEX-26_CGi_LINE_RTE-X_4	RTE	RTEX	Reference
RTEX-3_BF	RTE	RTEX	Reference
RTEX-3_NV	RTE	RTEX	Reference
RTEX-4_BF	RTE	RTEX	Reference
RTEX-4_NV	RTE	RTEX	Reference
RTEX-5_BF	RTE	RTEX	Reference
RTEX-6_BF	RTE	RTEX	Reference
Sake_BM	Jockey	Daphne	Reference
SHALINE14_MT	L1	L1	Reference
SHALINE16_MT	L1	L1	Reference
SLACS	R2	CRE	Reference
SR2	RTE	RTE	Reference
Steamer-I_LTR_Gypsy_1	LTR	NA	Reference
Swimmer	L1	L1	Reference
Syrinx_DS	Jockey	Jockey	Reference
T1	Jockey	CR1	Reference
Tad1	I	Tad1	Reference
Tad1-1_PTrit_pol_LINE/Tad1	I	Tad1	Reference
Tad1-2_PGr_pol_LINE/Tad1	I	Tad1	Reference
Tad1-71_BG_pol_LINE/Tad1	I	Tad1	Reference
Tad1-75_BG_pol_LINE/Tad1	I	Tad1	Reference
TDD3	L1	L1	Reference
Tx1_XT	L1	Tx1	Reference
Tx1-1_AAe_pol_LINE/L1-Tx1	L1	Tx1	Reference
Tx1-1_ACar_pol_LINE/L1-Tx1	L1	Tx1	Reference
Tx1-1_CPB_pol_LINE/L1-Tx1	L1	Tx1	Reference
Tx1-1_DPu_pol_LINE/L1-Tx1	L1	Tx1	Reference
Tx1-1_LCh_pol_LINE/L1-Tx1	L1	Tx1	Reference
Tx1-1_NV	L1	Tx1	Reference
Tx1-10_CGi_LINE_L1-Tx1_3	L1	Tx1	Reference
Tx1-12_CGi_LINE_L1-Tx1_2	L1	Tx1	Reference
Tx1-13_CGi_LINE_L1-Tx1_1	L1	Tx1	Reference
Tx1-2_NV	L1	Tx1	Reference
Tx1-2_PM_pol_LINE/L1-Tx1	L1	Tx1	Reference
UN-343419163_pol_LINE/CRE	R2	CRE	Reference
UN-528225861_pol_LINE/CRE	R2	CRE	Reference
UN-528235369_pol_LINE/CRE	R2	CRE	Reference
UN-70989994_Afu_pol_LINE/Tad1	I	Tad1	Reference
UN-72133877_Spu_pol_LINE/RTE-RTE	RTE	RTE	Reference
UN-CZAR_pol_LINE/CRE	R2	CRE	Reference
UN-DongAG_pol_LINE/Dong-R4	R2	R4	Reference
UN-EhRLE2_pol_LINE/Dong-R4	R2	R4	Reference
UN-KenoFr1_pol_LINE/L1-Tx1	L1	Tx1	Reference
UN-Mars1_pol_LINE/Tad1	I	Tad1	Reference
UN-MGR583_pol_LINE/Tad1	I	Tad1	Reference
UN-MRT_pol_LINE/Tad1	I	Tad1	Reference
UN-R1_Px_pol_LINE/R1	I	R1	Reference
UN-R4_AL_pol_LINE/Dong-R4	R2	R4	Reference
UN-RTE1_pol_LINE/RTE-RTE	RTE	RTE	Reference
UN-SR2_pol_LINE/RTE-BovB	RTE	RTE	Reference
UN-Tad1_NC_pol_LINE/Tad1	I	Tad1	Reference
UN-YURE_CI_pol_LINE/R2-NeSL	R2	Nesl	Reference
Utopia-1_EMi_pol_LINE/R2-NeSL	R2	Nesl	Reference
Utopia-1_PBa_pol_LINE/R2-NeSL	R2	Nesl	Reference
Utopia-2_APi_pol_LINE/R2-NeSL	R2	Nesl	Reference
Utopia-2_CMy_pol_LINE/R2-NeSL	R2	Nesl	Reference
WaldoFs1_pol_LINE/R1	I	R1	Reference
YURECi	R2	Nesl	Reference
A.granulata_6_LINE	I	Nimb	RTClass
A.granulata_7_LINE	Jockey	Daphne	RTClass
A.granulata_8_LINE	L1	Tx1	RTClass
A.i.concentricus_1_LINE	Jockey	CR1	RTClass
A.immaculata_164_LINE	L1	Tx1	RTClass
A.immaculata_181_LINE	RTE	RTE	RTClass
A.immaculata_48_LINE	RTE	RTE	RTClass
A.kagoshimensis_112_LINE	L1	Tx1	RTClass
A.kagoshimensis_50_LINE	I	Ingi (Low support)	RTClass
A.kagoshimensis_6_LINE	RTE	RTE	RTClass
A.kagoshimensis_75_LINE	Jockey	CR1	RTClass
A.kagoshimensis_90_LINE	L1	L1	RTClass
A.marissinica_1_LINE	I	Nimb	RTClass
A.marissinica_218_LINE	L1	Tx1	RTClass
A.marissinica_243_LINE	Jockey	CR1	RTClass
A.marissinica_245_LINE	I	Ingi	RTClass
A.marissinica_50_LINE	RTE	Proto2	RTClass
A.marissinica_62_LINE	Jockey	L2A	RTClass
A.marissinica_9_LINE	Jockey	CR1	RTClass
A.purpuratus_36_LINE	L1	Tx1	RTClass
B.glabrata_0_LINE	RTE	RTE	RTClass
B.glabrata_1_LINE	Jockey	L2	RTClass
B.platifrons_141_LINE	L1	Tx1	RTClass
B.platifrons_210_LINE	L1	Tx1	RTClass
B.platifrons_37_LINE	RTE	Proto2	RTClass
B.platifrons_41_LINE	Jockey	CR1	RTClass
B.platifrons_45_LINE	Jockey	L2A	RTClass
B.platifrons_63_LINE	Jockey	CR1	RTClass
C.farreri_0_LINE	Jockey	L2	RTClass
C.farreri_10_LINE	Jockey	CR1	RTClass
C.farreri_15_LINE	Jockey	CR1	RTClass
C.farreri_2_LINE	Jockey	CR1	RTClass
C.farreri_51_LINE	Jockey	CR1	RTClass
C.gigas_48_LINE	L1	Tx1	RTClass
C.sinensis_3_LINE	Jockey	CR1	RTClass
C.sinensis_44_LINE	L1	Tx1	RTClass
C.sinensis_61_LINE	I	Nimb	RTClass
C.squamiferum_0_LINE	I	Nimb	RTClass
C.teleta_0_LINE	RTE	Proto2	RTClass
C.teleta_1_LINE	RTE	RTE	RTClass
C.teleta_10_LINE	Jockey	Daphne	RTClass
C.teleta_12_LINE	Jockey	Daphne	RTClass
C.teleta_16_LINE	RTE	Proto2	RTClass
C.teleta_17_LINE	Jockey	CR1	RTClass
C.teleta_24_LINE	Jockey	CR1	RTClass
C.teleta_26_LINE	Jockey	Daphne	RTClass
C.teleta_4_LINE	I	Nimb	RTClass
C.teleta_8_LINE	Jockey	Daphne	RTClass
C.virginica_0_LINE	Jockey	CR1	RTClass
C.virginica_19_LINE	L1	Tx1	RTClass
H.robusta_0_LINE	Jockey	Daphne	RTClass
H.robusta_10_LINE	RTE	RTE	RTClass
H.robusta_24_LINE	Jockey	CR1	RTClass
H.robusta_4_LINE	Jockey	L2	RTClass
M.edulis_12_LINE	RTE	RTEX	RTClass
M.edulis_151_LINE	I	Nimb	RTClass
M.edulis_180_LINE	R2	Hero	RTClass
M.edulis_25_LINE	L1	Tx1	RTClass
M.edulis_288_LINE	L1	Tx1	RTClass
M.edulis_78_LINE	Jockey	CR1	RTClass
M.mercenaria_190_LINE	L1	Tx1	RTClass
M.mercenaria_23_LINE	Jockey	Daphne	RTClass
M.mercenaria_261_LINE	R2	Hero	RTClass
M.mercenaria_29_LINE	Jockey	CR1	RTClass
M.nervosa_0_LINE	Jockey	L2	RTClass
M.nervosa_3_LINE	RTE	RTE	RTClass
M.nervosa_37_LINE	I	Nimb	RTClass
M.nervosa_40_LINE	RTE	RTE	RTClass
M.phylippinarum_12_LINE	Jockey	CR1	RTClass
M.phylippinarum_131_LINE	L1	Tx1	RTClass
M.phylippinarum_35_LINE	Jockey	CR1	RTClass
M.phylippinarum_58_LINE	L1	Tx1	RTClass
O.sinensis_1_LINE	RTE	RTE	RTClass
O.sinensis_106_LINE	R2	R4	RTClass
O.sinensis_113_LINE	R2	CRE	RTClass
O.sinensis_121_LINE	R2	R4	RTClass
O.sinensis_124_LINE	L1	Tx1	RTClass
O.sinensis_126_LINE	R2	CRE	RTClass
O.sinensis_33_LINE	Jockey	CR1	RTClass
O.sinensis_4_LINE	L1	Tx1	RTClass
O.sinensis_50_LINE	L1	Tx1	RTClass
O.sinensis_60_LINE	RTE	RTE	RTClass
O.sinensis_7_LINE	Jockey	CR1	RTClass
P.canaliculata_19_LINE	L1	Tx1	RTClass
P.canaliculata_5_LINE	Jockey	Rex1	RTClass
P.canaliculata_9_LINE	Jockey	L2	RTClass
P.fucata_44_LINE	Jockey	CR1	RTClass
P.maximus_4_LINE	Jockey	CR1	RTClass
P.maximus_55_LINE	I	Nimb	RTClass
P.maximus_78_LINE	L1	Tx1	RTClass
P.maximus_80_LINE	L1	Tx1	RTClass
P.maximus_96_LINE	Jockey	Crack	RTClass
P.streckersoni_0_LINE	RTE	RTE	RTClass
R.philippinarum_1_LINE	Jockey	L2A	RTClass
R.philippinarum_15_LINE	Jockey	CR1	RTClass
R.philippinarum_20_LINE	Jockey	Crack	RTClass
R.philippinarum_5_LINE	Jockey	L2	RTClass
S.constricta_17_LINE	R2	Hero	RTClass
S.constricta_22_LINE	RTE	RTE	RTClass
S.constricta_31_LINE	Jockey	Crack	RTClass
S.constricta_40_LINE	RTE	RTEX	RTClass
S.constricta_9_LINE	Jockey	L2	RTClass
S.glomerata_0_LINE	Jockey	Crack	RTClass
S.glomerata_63_LINE	Jockey	L2A	RTClass
S.grandis_38_LINE	RTE	Proto2	RTClass
S.grandis_4_LINE	Jockey	L2	RTClass
S.grandis_85_LINE	L1	Tx1	RTClass
T.granosa_1_LINE	Jockey	CR1	RTClass
T.granosa_14_LINE	Jockey	CR1	RTClass
T.granosa_4_LINE	L1	Tx1	RTClass
