# Supplementary material for: Multiple and diversified transposon lineages contribute to early and recent bivalve genome evolution
Source: BMC Biol. 2023 Jun 26;21:145. doi: 10.1186/s12915-023-01632-z (PMC10294476; doi:10.1186/s12915-023-01632-z)
Supplement: Supplementary file 27 — Additional file 27: Table S7. Annotation of RT-containing LINEs included in phylogenetic analyses. Superfamily and clade classification are based on reference sequences extracted from RepBase and follow [7] and [29], RM Type=Classification based on best-hit blastp results against the full RepeatPep library extracted from the RepeatMasker package; RT members=Number of RT-containing LINEs included in each cluster. [file 12915_2023_1632_MOESM27_ESM.xlsx]

## Sheet: Foglio1
Tab. S7. Annotation of RT-containing LINEs included in phylogenetic analyses. Superfamily and clade classification are based on reference sequences extracted from RepBase and follow [7] and [29], RM Type=Classification based on best-hit blastp results against the full RepeatPep library extracted from the RepeatMasker package; RT members=Number of RT-containing LINEs included in each cluster.
ID	SupFam	Clade	RM type	RT members	Class	Species	Order
A.granulata_0_LINE	I	Nimb	I	151	Other	A.granulata	Other
A.granulata_1_LINE	I	Nimb	I	40	Other	A.granulata	Other
A.granulata_3_LINE	I	Nimb	I	26	Other	A.granulata	Other
A.granulata_6_LINE	I	Nimb	I	8	Other	A.granulata	Other
A.granulata_2_LINE	L1	L1-Tx1	L1-Tx1	35	Other	A.granulata	Other
A.granulata_5_LINE	L1	L1-Tx1	L1-Tx1	11	Other	A.granulata	Other
A.granulata_8_LINE	L1	L1-Tx1	L1-Tx1	5	Other	A.granulata	Other
A.granulata_7_LINE	Jockey	L2 - 2	L2	6	Other	A.granulata	Other
A.i.concentricus_10_LINE	Jockey	CR1	CR1	7	Bivalvia	A.i.concentricus	Pectinida
A.i.concentricus_2_LINE	Jockey	CR1	CR1	12	Bivalvia	A.i.concentricus	Pectinida
A.i.concentricus_21_LINE	Jockey	CR1	CR1	5	Bivalvia	A.i.concentricus	Pectinida
A.i.concentricus_24_LINE	Jockey	CR1	CR1	5	Bivalvia	A.i.concentricus	Pectinida
A.i.concentricus_25_LINE	Jockey	CR1	CR1	5	Bivalvia	A.i.concentricus	Pectinida
A.i.concentricus_27_LINE	Jockey	CR1	CR1	5	Bivalvia	A.i.concentricus	Pectinida
A.i.concentricus_29_LINE	Jockey	CR1	CR1	5	Bivalvia	A.i.concentricus	Pectinida
A.i.concentricus_5_LINE	Jockey	CR1	CR1	9	Bivalvia	A.i.concentricus	Pectinida
A.i.concentricus_6_LINE	Jockey	CR1	CR1	8	Bivalvia	A.i.concentricus	Pectinida
A.i.concentricus_1_LINE	Jockey	CR1	CR1-Zenon	15	Bivalvia	A.i.concentricus	Pectinida
A.i.concentricus_17_LINE	Jockey	CR1	CR1-Zenon	5	Bivalvia	A.i.concentricus	Pectinida
A.i.concentricus_18_LINE	Jockey	CR1	CR1-Zenon	5	Bivalvia	A.i.concentricus	Pectinida
A.i.concentricus_4_LINE	Jockey	CR1	CR1-Zenon	9	Bivalvia	A.i.concentricus	Pectinida
A.i.concentricus_7_LINE	Jockey	CR1	CR1-Zenon	7	Bivalvia	A.i.concentricus	Pectinida
A.i.concentricus_8_LINE	Jockey	CR1	CR1-Zenon	7	Bivalvia	A.i.concentricus	Pectinida
A.i.concentricus_9_LINE	Jockey	CR1	CR1-Zenon	7	Bivalvia	A.i.concentricus	Pectinida
A.i.concentricus_0_LINE	I	Nimb	I	55	Bivalvia	A.i.concentricus	Pectinida
A.i.concentricus_13_LINE	L1	L1-Tx1	L1-Tx1	5	Bivalvia	A.i.concentricus	Pectinida
A.i.concentricus_20_LINE	L1	L1-Tx1	L1-Tx1	5	Bivalvia	A.i.concentricus	Pectinida
A.i.concentricus_23_LINE	L1	L1-Tx1	L1-Tx1	5	Bivalvia	A.i.concentricus	Pectinida
A.i.concentricus_14_LINE	RTE	Proto2	RTE-X	5	Bivalvia	A.i.concentricus	Pectinida
A.i.concentricus_15_LINE	RTE	Proto2	RTE-X	5	Bivalvia	A.i.concentricus	Pectinida
A.i.concentricus_11_LINE	RTE	RTE-X	RTE-X	6	Bivalvia	A.i.concentricus	Pectinida
A.i.concentricus_12_LINE	RTE	RTE-X	RTE-X	6	Bivalvia	A.i.concentricus	Pectinida
A.i.concentricus_16_LINE	RTE	RTE-X	RTE-X	5	Bivalvia	A.i.concentricus	Pectinida
A.i.concentricus_19_LINE	RTE	RTE-X	RTE-X	5	Bivalvia	A.i.concentricus	Pectinida
A.i.concentricus_22_LINE	RTE	RTE-X	RTE-X	5	Bivalvia	A.i.concentricus	Pectinida
A.i.concentricus_26_LINE	RTE	RTE-X	RTE-X	5	Bivalvia	A.i.concentricus	Pectinida
A.i.concentricus_28_LINE	RTE	RTE-X	RTE-X	5	Bivalvia	A.i.concentricus	Pectinida
A.i.concentricus_3_LINE	RTE	RTE-X	RTE-X	11	Bivalvia	A.i.concentricus	Pectinida
A.immaculata_106_LINE	I	Ingi	I	33	Gastropoda	A.immaculata	Other
A.immaculata_131_LINE	I	Ingi	I	19	Gastropoda	A.immaculata	Other
A.immaculata_141_LINE	I	Ingi	I	16	Gastropoda	A.immaculata	Other
A.immaculata_142_LINE	I	Ingi	I	15	Gastropoda	A.immaculata	Other
A.immaculata_146_LINE	I	Ingi	I	14	Gastropoda	A.immaculata	Other
A.immaculata_152_LINE	I	Ingi	I	12	Gastropoda	A.immaculata	Other
A.immaculata_179_LINE	I	Ingi	I	7	Gastropoda	A.immaculata	Other
A.immaculata_2_LINE	I	Ingi	I	646	Gastropoda	A.immaculata	Other
A.immaculata_20_LINE	I	Ingi	I	273	Gastropoda	A.immaculata	Other
A.immaculata_58_LINE	I	Ingi	I	80	Gastropoda	A.immaculata	Other
A.immaculata_73_LINE	I	Ingi	I	62	Gastropoda	A.immaculata	Other
A.immaculata_82_LINE	I	Ingi	I	56	Gastropoda	A.immaculata	Other
A.immaculata_130_LINE	L1	L1-Tx1	L1-Tx1	19	Gastropoda	A.immaculata	Other
A.immaculata_164_LINE	L1	L1-Tx1	L1-Tx1	9	Gastropoda	A.immaculata	Other
A.immaculata_171_LINE	L1	L1-Tx1	L1-Tx1	8	Gastropoda	A.immaculata	Other
A.immaculata_186_LINE	L1	L1-Tx1	L1-Tx1	6	Gastropoda	A.immaculata	Other
A.immaculata_35_LINE	L1	L1-Tx1	L1-Tx1	145	Gastropoda	A.immaculata	Other
A.immaculata_71_LINE	L1	L1-Tx1	L1-Tx1	66	Gastropoda	A.immaculata	Other
A.immaculata_80_LINE	L1	L1-Tx1	L1-Tx1	56	Gastropoda	A.immaculata	Other
A.immaculata_85_LINE	L1	L1-Tx1	L1-Tx1	52	Gastropoda	A.immaculata	Other
A.immaculata_100_LINE	Jockey	L2 - 2	L2	36	Gastropoda	A.immaculata	Other
A.immaculata_11_LINE	Jockey	L2 - 2	L2	429	Gastropoda	A.immaculata	Other
A.immaculata_115_LINE	Jockey	L2 - 2	L2	27	Gastropoda	A.immaculata	Other
A.immaculata_117_LINE	Jockey	L2 - 2	L2	26	Gastropoda	A.immaculata	Other
A.immaculata_118_LINE	Jockey	L2 - 2	L2	26	Gastropoda	A.immaculata	Other
A.immaculata_123_LINE	Jockey	L2 - 2	L2	24	Gastropoda	A.immaculata	Other
A.immaculata_124_LINE	Jockey	L2 - 2	L2	23	Gastropoda	A.immaculata	Other
A.immaculata_126_LINE	Jockey	L2 - 2	L2	22	Gastropoda	A.immaculata	Other
A.immaculata_129_LINE	Jockey	L2 - 2	L2	20	Gastropoda	A.immaculata	Other
A.immaculata_136_LINE	Jockey	L2 - 2	L2	18	Gastropoda	A.immaculata	Other
A.immaculata_147_LINE	Jockey	L2 - 2	L2	13	Gastropoda	A.immaculata	Other
A.immaculata_170_LINE	Jockey	L2 - 2	L2	9	Gastropoda	A.immaculata	Other
A.immaculata_180_LINE	Jockey	L2 - 2	L2	7	Gastropoda	A.immaculata	Other
A.immaculata_182_LINE	Jockey	L2 - 2	L2	7	Gastropoda	A.immaculata	Other
A.immaculata_202_LINE	Jockey	L2 - 2	L2	5	Gastropoda	A.immaculata	Other
A.immaculata_206_LINE	Jockey	L2 - 2	L2	5	Gastropoda	A.immaculata	Other
A.immaculata_207_LINE	Jockey	L2 - 2	L2	5	Gastropoda	A.immaculata	Other
A.immaculata_21_LINE	Jockey	L2 - 2	L2	264	Gastropoda	A.immaculata	Other
A.immaculata_211_LINE	Jockey	L2 - 2	L2	5	Gastropoda	A.immaculata	Other
A.immaculata_54_LINE	Jockey	L2 - 2	L2	87	Gastropoda	A.immaculata	Other
A.immaculata_63_LINE	Jockey	L2 - 2	L2	75	Gastropoda	A.immaculata	Other
A.immaculata_101_LINE	R2	Hero	R2-Hero	35	Gastropoda	A.immaculata	Other
A.immaculata_173_LINE	R2	Hero	R2-Hero	8	Gastropoda	A.immaculata	Other
A.immaculata_36_LINE	R2	Hero	R2-Hero	142	Gastropoda	A.immaculata	Other
A.immaculata_0_LINE	RTE	RTE	RTE-BovB	899	Gastropoda	A.immaculata	Other
A.immaculata_102_LINE	RTE	RTE	RTE-BovB	35	Gastropoda	A.immaculata	Other
A.immaculata_103_LINE	RTE	RTE	RTE-BovB	34	Gastropoda	A.immaculata	Other
A.immaculata_105_LINE	RTE	RTE	RTE-BovB	33	Gastropoda	A.immaculata	Other
A.immaculata_107_LINE	RTE	RTE	RTE-BovB	32	Gastropoda	A.immaculata	Other
A.immaculata_108_LINE	RTE	RTE	RTE-BovB	32	Gastropoda	A.immaculata	Other
A.immaculata_109_LINE	RTE	RTE	RTE-BovB	32	Gastropoda	A.immaculata	Other
A.immaculata_110_LINE	RTE	RTE	RTE-BovB	32	Gastropoda	A.immaculata	Other
A.immaculata_111_LINE	RTE	RTE	RTE-BovB	31	Gastropoda	A.immaculata	Other
A.immaculata_113_LINE	RTE	RTE	RTE-BovB	28	Gastropoda	A.immaculata	Other
A.immaculata_119_LINE	RTE	RTE	RTE-BovB	25	Gastropoda	A.immaculata	Other
A.immaculata_12_LINE	RTE	RTE	RTE-BovB	412	Gastropoda	A.immaculata	Other
A.immaculata_120_LINE	RTE	RTE	RTE-BovB	25	Gastropoda	A.immaculata	Other
A.immaculata_121_LINE	RTE	RTE	RTE-BovB	25	Gastropoda	A.immaculata	Other
A.immaculata_134_LINE	RTE	RTE	RTE-BovB	18	Gastropoda	A.immaculata	Other
A.immaculata_135_LINE	RTE	RTE	RTE-BovB	18	Gastropoda	A.immaculata	Other
A.immaculata_137_LINE	RTE	RTE	RTE-BovB	17	Gastropoda	A.immaculata	Other
A.immaculata_14_LINE	RTE	RTE	RTE-BovB	341	Gastropoda	A.immaculata	Other
A.immaculata_149_LINE	RTE	RTE	RTE-BovB	13	Gastropoda	A.immaculata	Other
A.immaculata_15_LINE	RTE	RTE	RTE-BovB	328	Gastropoda	A.immaculata	Other
A.immaculata_151_LINE	RTE	RTE	RTE-BovB	12	Gastropoda	A.immaculata	Other
A.immaculata_153_LINE	RTE	RTE	RTE-BovB	12	Gastropoda	A.immaculata	Other
A.immaculata_155_LINE	RTE	RTE	RTE-BovB	10	Gastropoda	A.immaculata	Other
A.immaculata_156_LINE	RTE	RTE	RTE-BovB	10	Gastropoda	A.immaculata	Other
A.immaculata_157_LINE	RTE	RTE	RTE-BovB	10	Gastropoda	A.immaculata	Other
A.immaculata_158_LINE	RTE	RTE	RTE-BovB	10	Gastropoda	A.immaculata	Other
A.immaculata_159_LINE	RTE	RTE	RTE-BovB	10	Gastropoda	A.immaculata	Other
A.immaculata_16_LINE	RTE	RTE	RTE-BovB	301	Gastropoda	A.immaculata	Other
A.immaculata_160_LINE	RTE	RTE	RTE-BovB	10	Gastropoda	A.immaculata	Other
A.immaculata_162_LINE	RTE	RTE	RTE-BovB	10	Gastropoda	A.immaculata	Other
A.immaculata_163_LINE	RTE	RTE	RTE-BovB	10	Gastropoda	A.immaculata	Other
A.immaculata_165_LINE	RTE	RTE	RTE-BovB	9	Gastropoda	A.immaculata	Other
A.immaculata_17_LINE	RTE	RTE	RTE-BovB	290	Gastropoda	A.immaculata	Other
A.immaculata_174_LINE	RTE	RTE	RTE-BovB	8	Gastropoda	A.immaculata	Other
A.immaculata_175_LINE	RTE	RTE	RTE-BovB	8	Gastropoda	A.immaculata	Other
A.immaculata_176_LINE	RTE	RTE	RTE-BovB	8	Gastropoda	A.immaculata	Other
A.immaculata_178_LINE	RTE	RTE	RTE-BovB	7	Gastropoda	A.immaculata	Other
A.immaculata_181_LINE	RTE	RTE	RTE-BovB	7	Gastropoda	A.immaculata	Other
A.immaculata_183_LINE	RTE	RTE	RTE-BovB	6	Gastropoda	A.immaculata	Other
A.immaculata_184_LINE	RTE	RTE	RTE-BovB	6	Gastropoda	A.immaculata	Other
A.immaculata_187_LINE	RTE	RTE	RTE-BovB	6	Gastropoda	A.immaculata	Other
A.immaculata_189_LINE	RTE	RTE	RTE-BovB	6	Gastropoda	A.immaculata	Other
A.immaculata_191_LINE	RTE	RTE	RTE-BovB	6	Gastropoda	A.immaculata	Other
A.immaculata_193_LINE	RTE	RTE	RTE-BovB	6	Gastropoda	A.immaculata	Other
A.immaculata_196_LINE	RTE	RTE	RTE-BovB	5	Gastropoda	A.immaculata	Other
A.immaculata_198_LINE	RTE	RTE	RTE-BovB	5	Gastropoda	A.immaculata	Other
A.immaculata_199_LINE	RTE	RTE	RTE-BovB	5	Gastropoda	A.immaculata	Other
A.immaculata_200_LINE	RTE	RTE	RTE-BovB	5	Gastropoda	A.immaculata	Other
A.immaculata_201_LINE	RTE	RTE	RTE-BovB	5	Gastropoda	A.immaculata	Other
A.immaculata_204_LINE	RTE	RTE	RTE-BovB	5	Gastropoda	A.immaculata	Other
A.immaculata_208_LINE	RTE	RTE	RTE-BovB	5	Gastropoda	A.immaculata	Other
A.immaculata_210_LINE	RTE	RTE	RTE-BovB	5	Gastropoda	A.immaculata	Other
A.immaculata_22_LINE	RTE	RTE	RTE-BovB	255	Gastropoda	A.immaculata	Other
A.immaculata_26_LINE	RTE	RTE	RTE-BovB	199	Gastropoda	A.immaculata	Other
A.immaculata_27_LINE	RTE	RTE	RTE-BovB	191	Gastropoda	A.immaculata	Other
A.immaculata_28_LINE	RTE	RTE	RTE-BovB	185	Gastropoda	A.immaculata	Other
A.immaculata_4_LINE	RTE	RTE	RTE-BovB	581	Gastropoda	A.immaculata	Other
A.immaculata_41_LINE	RTE	RTE	RTE-BovB	110	Gastropoda	A.immaculata	Other
A.immaculata_42_LINE	RTE	RTE	RTE-BovB	108	Gastropoda	A.immaculata	Other
A.immaculata_45_LINE	RTE	RTE	RTE-BovB	104	Gastropoda	A.immaculata	Other
A.immaculata_46_LINE	RTE	RTE	RTE-BovB	103	Gastropoda	A.immaculata	Other
A.immaculata_48_LINE	RTE	RTE	RTE-BovB	99	Gastropoda	A.immaculata	Other
A.immaculata_49_LINE	RTE	RTE	RTE-BovB	97	Gastropoda	A.immaculata	Other
A.immaculata_51_LINE	RTE	RTE	RTE-BovB	92	Gastropoda	A.immaculata	Other
A.immaculata_53_LINE	RTE	RTE	RTE-BovB	90	Gastropoda	A.immaculata	Other
A.immaculata_55_LINE	RTE	RTE	RTE-BovB	81	Gastropoda	A.immaculata	Other
A.immaculata_59_LINE	RTE	RTE	RTE-BovB	80	Gastropoda	A.immaculata	Other
A.immaculata_6_LINE	RTE	RTE	RTE-BovB	535	Gastropoda	A.immaculata	Other
A.immaculata_60_LINE	RTE	RTE	RTE-BovB	80	Gastropoda	A.immaculata	Other
A.immaculata_69_LINE	RTE	RTE	RTE-BovB	68	Gastropoda	A.immaculata	Other
A.immaculata_72_LINE	RTE	RTE	RTE-BovB	64	Gastropoda	A.immaculata	Other
A.immaculata_74_LINE	RTE	RTE	RTE-BovB	62	Gastropoda	A.immaculata	Other
A.immaculata_75_LINE	RTE	RTE	RTE-BovB	61	Gastropoda	A.immaculata	Other
A.immaculata_77_LINE	RTE	RTE	RTE-BovB	60	Gastropoda	A.immaculata	Other
A.immaculata_78_LINE	RTE	RTE	RTE-BovB	59	Gastropoda	A.immaculata	Other
A.immaculata_79_LINE	RTE	RTE	RTE-BovB	58	Gastropoda	A.immaculata	Other
A.immaculata_81_LINE	RTE	RTE	RTE-BovB	56	Gastropoda	A.immaculata	Other
A.immaculata_89_LINE	RTE	RTE	RTE-BovB	49	Gastropoda	A.immaculata	Other
A.immaculata_93_LINE	RTE	RTE	RTE-BovB	46	Gastropoda	A.immaculata	Other
A.immaculata_94_LINE	RTE	RTE	RTE-BovB	46	Gastropoda	A.immaculata	Other
A.immaculata_96_LINE	RTE	RTE	RTE-BovB	43	Gastropoda	A.immaculata	Other
A.immaculata_98_LINE	RTE	RTE	RTE-BovB	42	Gastropoda	A.immaculata	Other
A.kagoshimensis_26_LINE	Jockey	CR1	CR1	14	Bivalvia	A.kagoshimensis	Arcida
A.kagoshimensis_33_LINE	Jockey	CR1	CR1	13	Bivalvia	A.kagoshimensis	Arcida
A.kagoshimensis_39_LINE	Jockey	CR1	CR1	12	Bivalvia	A.kagoshimensis	Arcida
A.kagoshimensis_5_LINE	Jockey	CR1	CR1	27	Bivalvia	A.kagoshimensis	Arcida
A.kagoshimensis_66_LINE	Jockey	CR1	CR1	9	Bivalvia	A.kagoshimensis	Arcida
A.kagoshimensis_71_LINE	Jockey	CR1	CR1	9	Bivalvia	A.kagoshimensis	Arcida
A.kagoshimensis_85_LINE	Jockey	CR1	CR1	7	Bivalvia	A.kagoshimensis	Arcida
A.kagoshimensis_94_LINE	Jockey	CR1	CR1	6	Bivalvia	A.kagoshimensis	Arcida
A.kagoshimensis_1_LINE	Jockey	CR1	CR1-Zenon	32	Bivalvia	A.kagoshimensis	Arcida
A.kagoshimensis_104_LINE	Jockey	CR1	CR1-Zenon	6	Bivalvia	A.kagoshimensis	Arcida
A.kagoshimensis_110_LINE	Jockey	CR1	CR1-Zenon	5	Bivalvia	A.kagoshimensis	Arcida
A.kagoshimensis_115_LINE	Jockey	CR1	CR1-Zenon	5	Bivalvia	A.kagoshimensis	Arcida
A.kagoshimensis_116_LINE	Jockey	CR1	CR1-Zenon	5	Bivalvia	A.kagoshimensis	Arcida
A.kagoshimensis_18_LINE	Jockey	CR1	CR1-Zenon	16	Bivalvia	A.kagoshimensis	Arcida
A.kagoshimensis_28_LINE	Jockey	CR1	CR1-Zenon	13	Bivalvia	A.kagoshimensis	Arcida
A.kagoshimensis_38_LINE	Jockey	CR1	CR1-Zenon	12	Bivalvia	A.kagoshimensis	Arcida
A.kagoshimensis_7_LINE	Jockey	CR1	CR1-Zenon	24	Bivalvia	A.kagoshimensis	Arcida
A.kagoshimensis_75_LINE	Jockey	CR1	CR1-Zenon	8	Bivalvia	A.kagoshimensis	Arcida
A.kagoshimensis_4_LINE	I	Nimb	I	28	Bivalvia	A.kagoshimensis	Arcida
A.kagoshimensis_50_LINE	I	Ingi	I-Jockey	11	Bivalvia	A.kagoshimensis	Arcida
A.kagoshimensis_0_LINE	L1	L1-Tx1	L1-Tx1	67	Bivalvia	A.kagoshimensis	Arcida
A.kagoshimensis_101_LINE	L1	L1-Tx1	L1-Tx1	6	Bivalvia	A.kagoshimensis	Arcida
A.kagoshimensis_106_LINE	L1	L1-Tx1	L1-Tx1	5	Bivalvia	A.kagoshimensis	Arcida
A.kagoshimensis_108_LINE	L1	L1-Tx1	L1-Tx1	5	Bivalvia	A.kagoshimensis	Arcida
A.kagoshimensis_112_LINE	L1	L1-Tx1	L1-Tx1	5	Bivalvia	A.kagoshimensis	Arcida
A.kagoshimensis_12_LINE	L1	L1-Tx1	L1-Tx1	19	Bivalvia	A.kagoshimensis	Arcida
A.kagoshimensis_17_LINE	L1	L1-Tx1	L1-Tx1	17	Bivalvia	A.kagoshimensis	Arcida
A.kagoshimensis_19_LINE	L1	L1-Tx1	L1-Tx1	16	Bivalvia	A.kagoshimensis	Arcida
A.kagoshimensis_2_LINE	L1	L1-Tx1	L1-Tx1	32	Bivalvia	A.kagoshimensis	Arcida
A.kagoshimensis_21_LINE	L1	L1-Tx1	L1-Tx1	15	Bivalvia	A.kagoshimensis	Arcida
A.kagoshimensis_25_LINE	L1	L1-Tx1	L1-Tx1	14	Bivalvia	A.kagoshimensis	Arcida
A.kagoshimensis_27_LINE	L1	L1-Tx1	L1-Tx1	13	Bivalvia	A.kagoshimensis	Arcida
A.kagoshimensis_35_LINE	L1	L1-Tx1	L1-Tx1	12	Bivalvia	A.kagoshimensis	Arcida
A.kagoshimensis_36_LINE	L1	L1-Tx1	L1-Tx1	12	Bivalvia	A.kagoshimensis	Arcida
A.kagoshimensis_37_LINE	L1	L1-Tx1	L1-Tx1	12	Bivalvia	A.kagoshimensis	Arcida
A.kagoshimensis_40_LINE	L1	L1-Tx1	L1-Tx1	11	Bivalvia	A.kagoshimensis	Arcida
A.kagoshimensis_41_LINE	L1	L1-Tx1	L1-Tx1	11	Bivalvia	A.kagoshimensis	Arcida
A.kagoshimensis_42_LINE	L1	L1-Tx1	L1-Tx1	11	Bivalvia	A.kagoshimensis	Arcida
A.kagoshimensis_43_LINE	L1	L1-Tx1	L1-Tx1	11	Bivalvia	A.kagoshimensis	Arcida
A.kagoshimensis_44_LINE	L1	L1-Tx1	L1-Tx1	11	Bivalvia	A.kagoshimensis	Arcida
A.kagoshimensis_45_LINE	L1	L1-Tx1	L1-Tx1	11	Bivalvia	A.kagoshimensis	Arcida
A.kagoshimensis_52_LINE	L1	L1-Tx1	L1-Tx1	11	Bivalvia	A.kagoshimensis	Arcida
A.kagoshimensis_53_LINE	L1	L1-Tx1	L1-Tx1	11	Bivalvia	A.kagoshimensis	Arcida
A.kagoshimensis_54_LINE	L1	L1-Tx1	L1-Tx1	10	Bivalvia	A.kagoshimensis	Arcida
A.kagoshimensis_60_LINE	L1	L1-Tx1	L1-Tx1	10	Bivalvia	A.kagoshimensis	Arcida
A.kagoshimensis_67_LINE	L1	L1-Tx1	L1-Tx1	9	Bivalvia	A.kagoshimensis	Arcida
A.kagoshimensis_73_LINE	L1	L1-Tx1	L1-Tx1	8	Bivalvia	A.kagoshimensis	Arcida
A.kagoshimensis_8_LINE	L1	L1-Tx1	L1-Tx1	23	Bivalvia	A.kagoshimensis	Arcida
A.kagoshimensis_83_LINE	L1	L1-Tx1	L1-Tx1	7	Bivalvia	A.kagoshimensis	Arcida
A.kagoshimensis_90_LINE	L1	L1-Tx1	L1-Tx1	6	Bivalvia	A.kagoshimensis	Arcida
A.kagoshimensis_91_LINE	L1	L1-Tx1	L1-Tx1	6	Bivalvia	A.kagoshimensis	Arcida
A.kagoshimensis_76_LINE	Jockey	L2 - 2	L2	8	Bivalvia	A.kagoshimensis	Arcida
A.kagoshimensis_95_LINE	RTE	Proto2	Proto2	6	Bivalvia	A.kagoshimensis	Arcida
A.kagoshimensis_20_LINE	R2	Hero	R2-Hero	16	Bivalvia	A.kagoshimensis	Arcida
A.kagoshimensis_10_LINE	RTE	RTE	RTE-BovB	21	Bivalvia	A.kagoshimensis	Arcida
A.kagoshimensis_105_LINE	RTE	RTE	RTE-BovB	6	Bivalvia	A.kagoshimensis	Arcida
A.kagoshimensis_13_LINE	RTE	RTE	RTE-BovB	19	Bivalvia	A.kagoshimensis	Arcida
A.kagoshimensis_15_LINE	RTE	RTE	RTE-BovB	18	Bivalvia	A.kagoshimensis	Arcida
A.kagoshimensis_24_LINE	RTE	RTE	RTE-BovB	14	Bivalvia	A.kagoshimensis	Arcida
A.kagoshimensis_29_LINE	RTE	RTE	RTE-BovB	13	Bivalvia	A.kagoshimensis	Arcida
A.kagoshimensis_3_LINE	RTE	RTE	RTE-BovB	29	Bivalvia	A.kagoshimensis	Arcida
A.kagoshimensis_32_LINE	RTE	RTE	RTE-BovB	13	Bivalvia	A.kagoshimensis	Arcida
A.kagoshimensis_47_LINE	RTE	RTE	RTE-BovB	11	Bivalvia	A.kagoshimensis	Arcida
A.kagoshimensis_6_LINE	RTE	RTE	RTE-BovB	26	Bivalvia	A.kagoshimensis	Arcida
A.kagoshimensis_61_LINE	RTE	RTE	RTE-BovB	10	Bivalvia	A.kagoshimensis	Arcida
A.kagoshimensis_65_LINE	RTE	RTE	RTE-BovB	9	Bivalvia	A.kagoshimensis	Arcida
A.kagoshimensis_74_LINE	RTE	RTE	RTE-BovB	8	Bivalvia	A.kagoshimensis	Arcida
A.kagoshimensis_80_LINE	RTE	RTE	RTE-BovB	7	Bivalvia	A.kagoshimensis	Arcida
A.kagoshimensis_86_LINE	RTE	RTE	RTE-BovB	7	Bivalvia	A.kagoshimensis	Arcida
A.kagoshimensis_88_LINE	RTE	RTE	RTE-BovB	7	Bivalvia	A.kagoshimensis	Arcida
A.kagoshimensis_9_LINE	RTE	RTE	RTE-BovB	23	Bivalvia	A.kagoshimensis	Arcida
A.kagoshimensis_92_LINE	RTE	RTE	RTE-BovB	6	Bivalvia	A.kagoshimensis	Arcida
A.kagoshimensis_114_LINE	RTE	Proto2	RTE-X	5	Bivalvia	A.kagoshimensis	Arcida
A.kagoshimensis_55_LINE	RTE	Proto2	RTE-X	10	Bivalvia	A.kagoshimensis	Arcida
A.kagoshimensis_100_LINE	RTE	RTE-X	RTE-X	6	Bivalvia	A.kagoshimensis	Arcida
A.kagoshimensis_102_LINE	RTE	RTE-X	RTE-X	6	Bivalvia	A.kagoshimensis	Arcida
A.kagoshimensis_103_LINE	RTE	RTE-X	RTE-X	6	Bivalvia	A.kagoshimensis	Arcida
A.kagoshimensis_107_LINE	RTE	RTE-X	RTE-X	5	Bivalvia	A.kagoshimensis	Arcida
A.kagoshimensis_109_LINE	RTE	RTE-X	RTE-X	5	Bivalvia	A.kagoshimensis	Arcida
A.kagoshimensis_11_LINE	RTE	RTE-X	RTE-X	19	Bivalvia	A.kagoshimensis	Arcida
A.kagoshimensis_111_LINE	RTE	RTE-X	RTE-X	5	Bivalvia	A.kagoshimensis	Arcida
A.kagoshimensis_14_LINE	RTE	RTE-X	RTE-X	18	Bivalvia	A.kagoshimensis	Arcida
A.kagoshimensis_16_LINE	RTE	RTE-X	RTE-X	18	Bivalvia	A.kagoshimensis	Arcida
A.kagoshimensis_22_LINE	RTE	RTE-X	RTE-X	15	Bivalvia	A.kagoshimensis	Arcida
A.kagoshimensis_23_LINE	RTE	RTE-X	RTE-X	15	Bivalvia	A.kagoshimensis	Arcida
A.kagoshimensis_30_LINE	RTE	RTE-X	RTE-X	13	Bivalvia	A.kagoshimensis	Arcida
A.kagoshimensis_31_LINE	RTE	RTE-X	RTE-X	13	Bivalvia	A.kagoshimensis	Arcida
A.kagoshimensis_34_LINE	RTE	RTE-X	RTE-X	13	Bivalvia	A.kagoshimensis	Arcida
A.kagoshimensis_46_LINE	RTE	RTE-X	RTE-X	11	Bivalvia	A.kagoshimensis	Arcida
A.kagoshimensis_48_LINE	RTE	RTE-X	RTE-X	11	Bivalvia	A.kagoshimensis	Arcida
A.kagoshimensis_49_LINE	RTE	RTE-X	RTE-X	11	Bivalvia	A.kagoshimensis	Arcida
A.kagoshimensis_51_LINE	RTE	RTE-X	RTE-X	11	Bivalvia	A.kagoshimensis	Arcida
A.kagoshimensis_56_LINE	RTE	RTE-X	RTE-X	10	Bivalvia	A.kagoshimensis	Arcida
A.kagoshimensis_57_LINE	RTE	RTE-X	RTE-X	10	Bivalvia	A.kagoshimensis	Arcida
A.kagoshimensis_59_LINE	RTE	RTE-X	RTE-X	10	Bivalvia	A.kagoshimensis	Arcida
A.kagoshimensis_63_LINE	RTE	RTE-X	RTE-X	9	Bivalvia	A.kagoshimensis	Arcida
A.kagoshimensis_64_LINE	RTE	RTE-X	RTE-X	9	Bivalvia	A.kagoshimensis	Arcida
A.kagoshimensis_68_LINE	RTE	RTE-X	RTE-X	9	Bivalvia	A.kagoshimensis	Arcida
A.kagoshimensis_70_LINE	RTE	RTE-X	RTE-X	9	Bivalvia	A.kagoshimensis	Arcida
A.kagoshimensis_72_LINE	RTE	RTE-X	RTE-X	8	Bivalvia	A.kagoshimensis	Arcida
A.kagoshimensis_78_LINE	RTE	RTE-X	RTE-X	7	Bivalvia	A.kagoshimensis	Arcida
A.kagoshimensis_79_LINE	RTE	RTE-X	RTE-X	7	Bivalvia	A.kagoshimensis	Arcida
A.kagoshimensis_81_LINE	RTE	RTE-X	RTE-X	7	Bivalvia	A.kagoshimensis	Arcida
A.kagoshimensis_82_LINE	RTE	RTE-X	RTE-X	7	Bivalvia	A.kagoshimensis	Arcida
A.kagoshimensis_84_LINE	RTE	RTE-X	RTE-X	7	Bivalvia	A.kagoshimensis	Arcida
A.kagoshimensis_87_LINE	RTE	RTE-X	RTE-X	7	Bivalvia	A.kagoshimensis	Arcida
A.kagoshimensis_93_LINE	RTE	RTE-X	RTE-X	6	Bivalvia	A.kagoshimensis	Arcida
A.kagoshimensis_96_LINE	RTE	RTE-X	RTE-X	6	Bivalvia	A.kagoshimensis	Arcida
A.kagoshimensis_97_LINE	RTE	RTE-X	RTE-X	6	Bivalvia	A.kagoshimensis	Arcida
A.kagoshimensis_98_LINE	RTE	RTE-X	RTE-X	6	Bivalvia	A.kagoshimensis	Arcida
A.kagoshimensis_99_LINE	RTE	RTE-X	RTE-X	6	Bivalvia	A.kagoshimensis	Arcida
A.marissinica_0_LINE	Jockey	CR1	CR1	233	Bivalvia	A.marissinica	Venerida
A.marissinica_100_LINE	Jockey	CR1	CR1	20	Bivalvia	A.marissinica	Venerida
A.marissinica_106_LINE	Jockey	CR1	CR1	19	Bivalvia	A.marissinica	Venerida
A.marissinica_117_LINE	Jockey	CR1	CR1	17	Bivalvia	A.marissinica	Venerida
A.marissinica_119_LINE	Jockey	CR1	CR1	16	Bivalvia	A.marissinica	Venerida
A.marissinica_135_LINE	Jockey	CR1	CR1	15	Bivalvia	A.marissinica	Venerida
A.marissinica_137_LINE	Jockey	CR1	CR1	15	Bivalvia	A.marissinica	Venerida
A.marissinica_141_LINE	Jockey	CR1	CR1	14	Bivalvia	A.marissinica	Venerida
A.marissinica_168_LINE	Jockey	CR1	CR1	11	Bivalvia	A.marissinica	Venerida
A.marissinica_17_LINE	Jockey	CR1	CR1	60	Bivalvia	A.marissinica	Venerida
A.marissinica_185_LINE	Jockey	CR1	CR1	10	Bivalvia	A.marissinica	Venerida
A.marissinica_195_LINE	Jockey	CR1	CR1	8	Bivalvia	A.marissinica	Venerida
A.marissinica_220_LINE	Jockey	CR1	CR1	7	Bivalvia	A.marissinica	Venerida
A.marissinica_225_LINE	Jockey	CR1	CR1	7	Bivalvia	A.marissinica	Venerida
A.marissinica_228_LINE	Jockey	CR1	CR1	6	Bivalvia	A.marissinica	Venerida
A.marissinica_256_LINE	Jockey	CR1	CR1	5	Bivalvia	A.marissinica	Venerida
A.marissinica_260_LINE	Jockey	CR1	CR1	5	Bivalvia	A.marissinica	Venerida
A.marissinica_31_LINE	Jockey	CR1	CR1	44	Bivalvia	A.marissinica	Venerida
A.marissinica_41_LINE	Jockey	CR1	CR1	38	Bivalvia	A.marissinica	Venerida
A.marissinica_45_LINE	Jockey	CR1	CR1	36	Bivalvia	A.marissinica	Venerida
A.marissinica_58_LINE	Jockey	CR1	CR1	32	Bivalvia	A.marissinica	Venerida
A.marissinica_61_LINE	Jockey	CR1	CR1	30	Bivalvia	A.marissinica	Venerida
A.marissinica_63_LINE	Jockey	CR1	CR1	30	Bivalvia	A.marissinica	Venerida
A.marissinica_71_LINE	Jockey	CR1	CR1	28	Bivalvia	A.marissinica	Venerida
A.marissinica_77_LINE	Jockey	CR1	CR1	24	Bivalvia	A.marissinica	Venerida
A.marissinica_9_LINE	Jockey	CR1	CR1	97	Bivalvia	A.marissinica	Venerida
A.marissinica_108_LINE	Jockey	CR1	CR1-Zenon	18	Bivalvia	A.marissinica	Venerida
A.marissinica_114_LINE	Jockey	CR1	CR1-Zenon	17	Bivalvia	A.marissinica	Venerida
A.marissinica_115_LINE	Jockey	CR1	CR1-Zenon	17	Bivalvia	A.marissinica	Venerida
A.marissinica_124_LINE	Jockey	CR1	CR1-Zenon	16	Bivalvia	A.marissinica	Venerida
A.marissinica_140_LINE	Jockey	CR1	CR1-Zenon	14	Bivalvia	A.marissinica	Venerida
A.marissinica_149_LINE	Jockey	CR1	CR1-Zenon	13	Bivalvia	A.marissinica	Venerida
A.marissinica_15_LINE	Jockey	CR1	CR1-Zenon	63	Bivalvia	A.marissinica	Venerida
A.marissinica_158_LINE	Jockey	CR1	CR1-Zenon	12	Bivalvia	A.marissinica	Venerida
A.marissinica_16_LINE	Jockey	CR1	CR1-Zenon	63	Bivalvia	A.marissinica	Venerida
A.marissinica_163_LINE	Jockey	CR1	CR1-Zenon	11	Bivalvia	A.marissinica	Venerida
A.marissinica_165_LINE	Jockey	CR1	CR1-Zenon	11	Bivalvia	A.marissinica	Venerida
A.marissinica_173_LINE	Jockey	CR1	CR1-Zenon	10	Bivalvia	A.marissinica	Venerida
A.marissinica_174_LINE	Jockey	CR1	CR1-Zenon	10	Bivalvia	A.marissinica	Venerida
A.marissinica_181_LINE	Jockey	CR1	CR1-Zenon	10	Bivalvia	A.marissinica	Venerida
A.marissinica_192_LINE	Jockey	CR1	CR1-Zenon	9	Bivalvia	A.marissinica	Venerida
A.marissinica_194_LINE	Jockey	CR1	CR1-Zenon	8	Bivalvia	A.marissinica	Venerida
A.marissinica_196_LINE	Jockey	CR1	CR1-Zenon	8	Bivalvia	A.marissinica	Venerida
A.marissinica_20_LINE	Jockey	CR1	CR1-Zenon	57	Bivalvia	A.marissinica	Venerida
A.marissinica_22_LINE	Jockey	CR1	CR1-Zenon	53	Bivalvia	A.marissinica	Venerida
A.marissinica_224_LINE	Jockey	CR1	CR1-Zenon	7	Bivalvia	A.marissinica	Venerida
A.marissinica_229_LINE	Jockey	CR1	CR1-Zenon	6	Bivalvia	A.marissinica	Venerida
A.marissinica_231_LINE	Jockey	CR1	CR1-Zenon	6	Bivalvia	A.marissinica	Venerida
A.marissinica_234_LINE	Jockey	CR1	CR1-Zenon	6	Bivalvia	A.marissinica	Venerida
A.marissinica_243_LINE	Jockey	CR1	CR1-Zenon	5	Bivalvia	A.marissinica	Venerida
A.marissinica_27_LINE	Jockey	CR1	CR1-Zenon	48	Bivalvia	A.marissinica	Venerida
A.marissinica_29_LINE	Jockey	CR1	CR1-Zenon	45	Bivalvia	A.marissinica	Venerida
A.marissinica_35_LINE	Jockey	CR1	CR1-Zenon	42	Bivalvia	A.marissinica	Venerida
A.marissinica_38_LINE	Jockey	CR1	CR1-Zenon	40	Bivalvia	A.marissinica	Venerida
A.marissinica_60_LINE	Jockey	CR1	CR1-Zenon	31	Bivalvia	A.marissinica	Venerida
A.marissinica_67_LINE	Jockey	CR1	CR1-Zenon	28	Bivalvia	A.marissinica	Venerida
A.marissinica_68_LINE	Jockey	CR1	CR1-Zenon	28	Bivalvia	A.marissinica	Venerida
A.marissinica_78_LINE	Jockey	CR1	CR1-Zenon	24	Bivalvia	A.marissinica	Venerida
A.marissinica_79_LINE	Jockey	CR1	CR1-Zenon	24	Bivalvia	A.marissinica	Venerida
A.marissinica_8_LINE	Jockey	CR1	CR1-Zenon	97	Bivalvia	A.marissinica	Venerida
A.marissinica_80_LINE	Jockey	CR1	CR1-Zenon	24	Bivalvia	A.marissinica	Venerida
A.marissinica_86_LINE	Jockey	CR1	CR1-Zenon	23	Bivalvia	A.marissinica	Venerida
A.marissinica_127_LINE	I	Ingi	I	16	Bivalvia	A.marissinica	Venerida
A.marissinica_235_LINE	I	Ingi	I	6	Bivalvia	A.marissinica	Venerida
A.marissinica_245_LINE	I	Ingi	I	5	Bivalvia	A.marissinica	Venerida
A.marissinica_4_LINE	I	Ingi	I	117	Bivalvia	A.marissinica	Venerida
A.marissinica_6_LINE	I	Ingi	I	107	Bivalvia	A.marissinica	Venerida
A.marissinica_97_LINE	I	Ingi	I	21	Bivalvia	A.marissinica	Venerida
A.marissinica_1_LINE	I	Nimb	I	168	Bivalvia	A.marissinica	Venerida
A.marissinica_118_LINE	I	Nimb	I	17	Bivalvia	A.marissinica	Venerida
A.marissinica_156_LINE	I	Nimb	I	12	Bivalvia	A.marissinica	Venerida
A.marissinica_159_LINE	I	Nimb	I	12	Bivalvia	A.marissinica	Venerida
A.marissinica_167_LINE	I	Nimb	I	11	Bivalvia	A.marissinica	Venerida
A.marissinica_201_LINE	I	Nimb	I	8	Bivalvia	A.marissinica	Venerida
A.marissinica_238_LINE	I	Nimb	I	6	Bivalvia	A.marissinica	Venerida
A.marissinica_5_LINE	I	Nimb	I	109	Bivalvia	A.marissinica	Venerida
A.marissinica_72_LINE	I	Nimb	I	28	Bivalvia	A.marissinica	Venerida
A.marissinica_84_LINE	I	Nimb	I	23	Bivalvia	A.marissinica	Venerida
A.marissinica_89_LINE	I	Nimb	I	22	Bivalvia	A.marissinica	Venerida
A.marissinica_95_LINE	I	Nimb	I	21	Bivalvia	A.marissinica	Venerida
A.marissinica_112_LINE	L1	L1-Tx1	L1-Tx1	17	Bivalvia	A.marissinica	Venerida
A.marissinica_121_LINE	L1	L1-Tx1	L1-Tx1	16	Bivalvia	A.marissinica	Venerida
A.marissinica_130_LINE	L1	L1-Tx1	L1-Tx1	15	Bivalvia	A.marissinica	Venerida
A.marissinica_132_LINE	L1	L1-Tx1	L1-Tx1	15	Bivalvia	A.marissinica	Venerida
A.marissinica_133_LINE	L1	L1-Tx1	L1-Tx1	15	Bivalvia	A.marissinica	Venerida
A.marissinica_143_LINE	L1	L1-Tx1	L1-Tx1	13	Bivalvia	A.marissinica	Venerida
A.marissinica_153_LINE	L1	L1-Tx1	L1-Tx1	12	Bivalvia	A.marissinica	Venerida
A.marissinica_154_LINE	L1	L1-Tx1	L1-Tx1	12	Bivalvia	A.marissinica	Venerida
A.marissinica_157_LINE	L1	L1-Tx1	L1-Tx1	12	Bivalvia	A.marissinica	Venerida
A.marissinica_166_LINE	L1	L1-Tx1	L1-Tx1	11	Bivalvia	A.marissinica	Venerida
A.marissinica_169_LINE	L1	L1-Tx1	L1-Tx1	11	Bivalvia	A.marissinica	Venerida
A.marissinica_171_LINE	L1	L1-Tx1	L1-Tx1	11	Bivalvia	A.marissinica	Venerida
A.marissinica_178_LINE	L1	L1-Tx1	L1-Tx1	10	Bivalvia	A.marissinica	Venerida
A.marissinica_183_LINE	L1	L1-Tx1	L1-Tx1	10	Bivalvia	A.marissinica	Venerida
A.marissinica_207_LINE	L1	L1-Tx1	L1-Tx1	8	Bivalvia	A.marissinica	Venerida
A.marissinica_212_LINE	L1	L1-Tx1	L1-Tx1	7	Bivalvia	A.marissinica	Venerida
A.marissinica_214_LINE	L1	L1-Tx1	L1-Tx1	7	Bivalvia	A.marissinica	Venerida
A.marissinica_218_LINE	L1	L1-Tx1	L1-Tx1	7	Bivalvia	A.marissinica	Venerida
A.marissinica_219_LINE	L1	L1-Tx1	L1-Tx1	7	Bivalvia	A.marissinica	Venerida
A.marissinica_226_LINE	L1	L1-Tx1	L1-Tx1	6	Bivalvia	A.marissinica	Venerida
A.marissinica_227_LINE	L1	L1-Tx1	L1-Tx1	6	Bivalvia	A.marissinica	Venerida
A.marissinica_233_LINE	L1	L1-Tx1	L1-Tx1	6	Bivalvia	A.marissinica	Venerida
A.marissinica_249_LINE	L1	L1-Tx1	L1-Tx1	5	Bivalvia	A.marissinica	Venerida
A.marissinica_26_LINE	L1	L1-Tx1	L1-Tx1	50	Bivalvia	A.marissinica	Venerida
A.marissinica_40_LINE	L1	L1-Tx1	L1-Tx1	39	Bivalvia	A.marissinica	Venerida
A.marissinica_44_LINE	L1	L1-Tx1	L1-Tx1	36	Bivalvia	A.marissinica	Venerida
A.marissinica_51_LINE	L1	L1-Tx1	L1-Tx1	33	Bivalvia	A.marissinica	Venerida
A.marissinica_56_LINE	L1	L1-Tx1	L1-Tx1	32	Bivalvia	A.marissinica	Venerida
A.marissinica_73_LINE	L1	L1-Tx1	L1-Tx1	27	Bivalvia	A.marissinica	Venerida
A.marissinica_76_LINE	L1	L1-Tx1	L1-Tx1	24	Bivalvia	A.marissinica	Venerida
A.marissinica_83_LINE	L1	L1-Tx1	L1-Tx1	23	Bivalvia	A.marissinica	Venerida
A.marissinica_85_LINE	L1	L1-Tx1	L1-Tx1	23	Bivalvia	A.marissinica	Venerida
A.marissinica_90_LINE	L1	L1-Tx1	L1-Tx1	22	Bivalvia	A.marissinica	Venerida
A.marissinica_93_LINE	L1	L1-Tx1	L1-Tx1	21	Bivalvia	A.marissinica	Venerida
A.marissinica_94_LINE	L1	L1-Tx1	L1-Tx1	21	Bivalvia	A.marissinica	Venerida
A.marissinica_98_LINE	L1	L1-Tx1	L1-Tx1	20	Bivalvia	A.marissinica	Venerida
A.marissinica_104_LINE	Jockey	L2	L2	19	Bivalvia	A.marissinica	Venerida
A.marissinica_107_LINE	Jockey	L2	L2	19	Bivalvia	A.marissinica	Venerida
A.marissinica_125_LINE	Jockey	L2	L2	16	Bivalvia	A.marissinica	Venerida
A.marissinica_150_LINE	Jockey	L2	L2	13	Bivalvia	A.marissinica	Venerida
A.marissinica_152_LINE	Jockey	L2	L2	13	Bivalvia	A.marissinica	Venerida
A.marissinica_172_LINE	Jockey	L2	L2	11	Bivalvia	A.marissinica	Venerida
A.marissinica_19_LINE	Jockey	L2	L2	59	Bivalvia	A.marissinica	Venerida
A.marissinica_206_LINE	Jockey	L2	L2	8	Bivalvia	A.marissinica	Venerida
A.marissinica_232_LINE	Jockey	L2	L2	6	Bivalvia	A.marissinica	Venerida
A.marissinica_236_LINE	Jockey	L2	L2	6	Bivalvia	A.marissinica	Venerida
A.marissinica_241_LINE	Jockey	L2	L2	6	Bivalvia	A.marissinica	Venerida
A.marissinica_259_LINE	Jockey	L2	L2	5	Bivalvia	A.marissinica	Venerida
A.marissinica_30_LINE	Jockey	L2	L2	44	Bivalvia	A.marissinica	Venerida
A.marissinica_55_LINE	Jockey	L2	L2	33	Bivalvia	A.marissinica	Venerida
A.marissinica_110_LINE	Jockey	L2 - 2	L2	18	Bivalvia	A.marissinica	Venerida
A.marissinica_240_LINE	Jockey	L2 - 2	L2	6	Bivalvia	A.marissinica	Venerida
A.marissinica_3_LINE	Jockey	L2 - 2	L2	118	Bivalvia	A.marissinica	Venerida
A.marissinica_62_LINE	Jockey	L2 - 2	L2	30	Bivalvia	A.marissinica	Venerida
A.marissinica_7_LINE	Jockey	L2 - 2	L2	101	Bivalvia	A.marissinica	Venerida
A.marissinica_70_LINE	Jockey	L2 - 2	L2	28	Bivalvia	A.marissinica	Venerida
A.marissinica_82_LINE	Jockey	L2 - 2	L2	24	Bivalvia	A.marissinica	Venerida
A.marissinica_101_LINE	RTE	Proto2	Proto2	20	Bivalvia	A.marissinica	Venerida
A.marissinica_105_LINE	RTE	Proto2	Proto2	19	Bivalvia	A.marissinica	Venerida
A.marissinica_109_LINE	RTE	Proto2	Proto2	18	Bivalvia	A.marissinica	Venerida
A.marissinica_120_LINE	RTE	Proto2	Proto2	16	Bivalvia	A.marissinica	Venerida
A.marissinica_147_LINE	RTE	Proto2	Proto2	13	Bivalvia	A.marissinica	Venerida
A.marissinica_155_LINE	RTE	Proto2	Proto2	12	Bivalvia	A.marissinica	Venerida
A.marissinica_161_LINE	RTE	Proto2	Proto2	12	Bivalvia	A.marissinica	Venerida
A.marissinica_187_LINE	RTE	Proto2	Proto2	9	Bivalvia	A.marissinica	Venerida
A.marissinica_188_LINE	RTE	Proto2	Proto2	9	Bivalvia	A.marissinica	Venerida
A.marissinica_198_LINE	RTE	Proto2	Proto2	8	Bivalvia	A.marissinica	Venerida
A.marissinica_199_LINE	RTE	Proto2	Proto2	8	Bivalvia	A.marissinica	Venerida
A.marissinica_200_LINE	RTE	Proto2	Proto2	8	Bivalvia	A.marissinica	Venerida
A.marissinica_203_LINE	RTE	Proto2	Proto2	8	Bivalvia	A.marissinica	Venerida
A.marissinica_213_LINE	RTE	Proto2	Proto2	7	Bivalvia	A.marissinica	Venerida
A.marissinica_216_LINE	RTE	Proto2	Proto2	7	Bivalvia	A.marissinica	Venerida
A.marissinica_25_LINE	RTE	Proto2	Proto2	51	Bivalvia	A.marissinica	Venerida
A.marissinica_50_LINE	RTE	Proto2	Proto2	34	Bivalvia	A.marissinica	Venerida
A.marissinica_53_LINE	RTE	Proto2	Proto2	33	Bivalvia	A.marissinica	Venerida
A.marissinica_57_LINE	RTE	Proto2	Proto2	32	Bivalvia	A.marissinica	Venerida
A.marissinica_64_LINE	RTE	Proto2	Proto2	29	Bivalvia	A.marissinica	Venerida
A.marissinica_81_LINE	RTE	Proto2	Proto2	24	Bivalvia	A.marissinica	Venerida
A.marissinica_10_LINE	RTE	RTE	RTE-BovB	92	Bivalvia	A.marissinica	Venerida
A.marissinica_11_LINE	RTE	RTE	RTE-BovB	84	Bivalvia	A.marissinica	Venerida
A.marissinica_18_LINE	RTE	RTE	RTE-BovB	59	Bivalvia	A.marissinica	Venerida
A.marissinica_65_LINE	RTE	RTE	RTE-BovB	29	Bivalvia	A.marissinica	Venerida
A.marissinica_123_LINE	RTE	Proto2	RTE-X	16	Bivalvia	A.marissinica	Venerida
A.marissinica_129_LINE	RTE	Proto2	RTE-X	15	Bivalvia	A.marissinica	Venerida
A.marissinica_136_LINE	RTE	Proto2	RTE-X	15	Bivalvia	A.marissinica	Venerida
A.marissinica_179_LINE	RTE	Proto2	RTE-X	10	Bivalvia	A.marissinica	Venerida
A.marissinica_247_LINE	RTE	Proto2	RTE-X	5	Bivalvia	A.marissinica	Venerida
A.marissinica_47_LINE	RTE	Proto2	RTE-X	35	Bivalvia	A.marissinica	Venerida
A.marissinica_88_LINE	RTE	Proto2	RTE-X	23	Bivalvia	A.marissinica	Venerida
A.marissinica_103_LINE	RTE	RTE-X	RTE-X	19	Bivalvia	A.marissinica	Venerida
A.marissinica_111_LINE	RTE	RTE-X	RTE-X	18	Bivalvia	A.marissinica	Venerida
A.marissinica_113_LINE	RTE	RTE-X	RTE-X	17	Bivalvia	A.marissinica	Venerida
A.marissinica_116_LINE	RTE	RTE-X	RTE-X	17	Bivalvia	A.marissinica	Venerida
A.marissinica_12_LINE	RTE	RTE-X	RTE-X	80	Bivalvia	A.marissinica	Venerida
A.marissinica_122_LINE	RTE	RTE-X	RTE-X	16	Bivalvia	A.marissinica	Venerida
A.marissinica_128_LINE	RTE	RTE-X	RTE-X	16	Bivalvia	A.marissinica	Venerida
A.marissinica_13_LINE	RTE	RTE-X	RTE-X	78	Bivalvia	A.marissinica	Venerida
A.marissinica_131_LINE	RTE	RTE-X	RTE-X	15	Bivalvia	A.marissinica	Venerida
A.marissinica_134_LINE	RTE	RTE-X	RTE-X	15	Bivalvia	A.marissinica	Venerida
A.marissinica_138_LINE	RTE	RTE-X	RTE-X	15	Bivalvia	A.marissinica	Venerida
A.marissinica_139_LINE	RTE	RTE-X	RTE-X	14	Bivalvia	A.marissinica	Venerida
A.marissinica_14_LINE	RTE	RTE-X	RTE-X	77	Bivalvia	A.marissinica	Venerida
A.marissinica_144_LINE	RTE	RTE-X	RTE-X	13	Bivalvia	A.marissinica	Venerida
A.marissinica_145_LINE	RTE	RTE-X	RTE-X	13	Bivalvia	A.marissinica	Venerida
A.marissinica_146_LINE	RTE	RTE-X	RTE-X	13	Bivalvia	A.marissinica	Venerida
A.marissinica_148_LINE	RTE	RTE-X	RTE-X	13	Bivalvia	A.marissinica	Venerida
A.marissinica_160_LINE	RTE	RTE-X	RTE-X	12	Bivalvia	A.marissinica	Venerida
A.marissinica_164_LINE	RTE	RTE-X	RTE-X	11	Bivalvia	A.marissinica	Venerida
A.marissinica_170_LINE	RTE	RTE-X	RTE-X	11	Bivalvia	A.marissinica	Venerida
A.marissinica_175_LINE	RTE	RTE-X	RTE-X	10	Bivalvia	A.marissinica	Venerida
A.marissinica_176_LINE	RTE	RTE-X	RTE-X	10	Bivalvia	A.marissinica	Venerida
A.marissinica_177_LINE	RTE	RTE-X	RTE-X	10	Bivalvia	A.marissinica	Venerida
A.marissinica_180_LINE	RTE	RTE-X	RTE-X	10	Bivalvia	A.marissinica	Venerida
A.marissinica_182_LINE	RTE	RTE-X	RTE-X	10	Bivalvia	A.marissinica	Venerida
A.marissinica_184_LINE	RTE	RTE-X	RTE-X	10	Bivalvia	A.marissinica	Venerida
A.marissinica_186_LINE	RTE	RTE-X	RTE-X	9	Bivalvia	A.marissinica	Venerida
A.marissinica_189_LINE	RTE	RTE-X	RTE-X	9	Bivalvia	A.marissinica	Venerida
A.marissinica_191_LINE	RTE	RTE-X	RTE-X	9	Bivalvia	A.marissinica	Venerida
A.marissinica_193_LINE	RTE	RTE-X	RTE-X	9	Bivalvia	A.marissinica	Venerida
A.marissinica_197_LINE	RTE	RTE-X	RTE-X	8	Bivalvia	A.marissinica	Venerida
A.marissinica_2_LINE	RTE	RTE-X	RTE-X	150	Bivalvia	A.marissinica	Venerida
A.marissinica_202_LINE	RTE	RTE-X	RTE-X	8	Bivalvia	A.marissinica	Venerida
A.marissinica_204_LINE	RTE	RTE-X	RTE-X	8	Bivalvia	A.marissinica	Venerida
A.marissinica_21_LINE	RTE	RTE-X	RTE-X	55	Bivalvia	A.marissinica	Venerida
A.marissinica_215_LINE	RTE	RTE-X	RTE-X	7	Bivalvia	A.marissinica	Venerida
A.marissinica_221_LINE	RTE	RTE-X	RTE-X	7	Bivalvia	A.marissinica	Venerida
A.marissinica_222_LINE	RTE	RTE-X	RTE-X	7	Bivalvia	A.marissinica	Venerida
A.marissinica_23_LINE	RTE	RTE-X	RTE-X	52	Bivalvia	A.marissinica	Venerida
A.marissinica_24_LINE	RTE	RTE-X	RTE-X	51	Bivalvia	A.marissinica	Venerida
A.marissinica_244_LINE	RTE	RTE-X	RTE-X	5	Bivalvia	A.marissinica	Venerida
A.marissinica_246_LINE	RTE	RTE-X	RTE-X	5	Bivalvia	A.marissinica	Venerida
A.marissinica_250_LINE	RTE	RTE-X	RTE-X	5	Bivalvia	A.marissinica	Venerida
A.marissinica_251_LINE	RTE	RTE-X	RTE-X	5	Bivalvia	A.marissinica	Venerida
A.marissinica_253_LINE	RTE	RTE-X	RTE-X	5	Bivalvia	A.marissinica	Venerida
A.marissinica_254_LINE	RTE	RTE-X	RTE-X	5	Bivalvia	A.marissinica	Venerida
A.marissinica_255_LINE	RTE	RTE-X	RTE-X	5	Bivalvia	A.marissinica	Venerida
A.marissinica_257_LINE	RTE	RTE-X	RTE-X	5	Bivalvia	A.marissinica	Venerida
A.marissinica_28_LINE	RTE	RTE-X	RTE-X	46	Bivalvia	A.marissinica	Venerida
A.marissinica_32_LINE	RTE	RTE-X	RTE-X	43	Bivalvia	A.marissinica	Venerida
A.marissinica_33_LINE	RTE	RTE-X	RTE-X	43	Bivalvia	A.marissinica	Venerida
A.marissinica_34_LINE	RTE	RTE-X	RTE-X	43	Bivalvia	A.marissinica	Venerida
A.marissinica_36_LINE	RTE	RTE-X	RTE-X	42	Bivalvia	A.marissinica	Venerida
A.marissinica_37_LINE	RTE	RTE-X	RTE-X	41	Bivalvia	A.marissinica	Venerida
A.marissinica_39_LINE	RTE	RTE-X	RTE-X	40	Bivalvia	A.marissinica	Venerida
A.marissinica_42_LINE	RTE	RTE-X	RTE-X	38	Bivalvia	A.marissinica	Venerida
A.marissinica_43_LINE	RTE	RTE-X	RTE-X	37	Bivalvia	A.marissinica	Venerida
A.marissinica_48_LINE	RTE	RTE-X	RTE-X	35	Bivalvia	A.marissinica	Venerida
A.marissinica_49_LINE	RTE	RTE-X	RTE-X	34	Bivalvia	A.marissinica	Venerida
A.marissinica_52_LINE	RTE	RTE-X	RTE-X	33	Bivalvia	A.marissinica	Venerida
A.marissinica_54_LINE	RTE	RTE-X	RTE-X	33	Bivalvia	A.marissinica	Venerida
A.marissinica_59_LINE	RTE	RTE-X	RTE-X	32	Bivalvia	A.marissinica	Venerida
A.marissinica_66_LINE	RTE	RTE-X	RTE-X	28	Bivalvia	A.marissinica	Venerida
A.marissinica_69_LINE	RTE	RTE-X	RTE-X	28	Bivalvia	A.marissinica	Venerida
A.marissinica_74_LINE	RTE	RTE-X	RTE-X	27	Bivalvia	A.marissinica	Venerida
A.marissinica_75_LINE	RTE	RTE-X	RTE-X	25	Bivalvia	A.marissinica	Venerida
A.marissinica_87_LINE	RTE	RTE-X	RTE-X	23	Bivalvia	A.marissinica	Venerida
A.marissinica_91_LINE	RTE	RTE-X	RTE-X	22	Bivalvia	A.marissinica	Venerida
A.marissinica_96_LINE	RTE	RTE-X	RTE-X	21	Bivalvia	A.marissinica	Venerida
A.marissinica_99_LINE	RTE	RTE-X	RTE-X	20	Bivalvia	A.marissinica	Venerida
A.purpuratus_2_LINE	Jockey	CR1	CR1	14	Bivalvia	A.purpuratus	Pectinida
A.purpuratus_21_LINE	Jockey	CR1	CR1	7	Bivalvia	A.purpuratus	Pectinida
A.purpuratus_22_LINE	Jockey	CR1	CR1	7	Bivalvia	A.purpuratus	Pectinida
A.purpuratus_3_LINE	Jockey	CR1	CR1	11	Bivalvia	A.purpuratus	Pectinida
A.purpuratus_30_LINE	Jockey	CR1	CR1	6	Bivalvia	A.purpuratus	Pectinida
A.purpuratus_34_LINE	Jockey	CR1	CR1	6	Bivalvia	A.purpuratus	Pectinida
A.purpuratus_4_LINE	Jockey	CR1	CR1	11	Bivalvia	A.purpuratus	Pectinida
A.purpuratus_43_LINE	Jockey	CR1	CR1	5	Bivalvia	A.purpuratus	Pectinida
A.purpuratus_45_LINE	Jockey	CR1	CR1	5	Bivalvia	A.purpuratus	Pectinida
A.purpuratus_5_LINE	Jockey	CR1	CR1	11	Bivalvia	A.purpuratus	Pectinida
A.purpuratus_7_LINE	Jockey	CR1	CR1	10	Bivalvia	A.purpuratus	Pectinida
A.purpuratus_1_LINE	Jockey	CR1	CR1-Zenon	15	Bivalvia	A.purpuratus	Pectinida
A.purpuratus_10_LINE	Jockey	CR1	CR1-Zenon	9	Bivalvia	A.purpuratus	Pectinida
A.purpuratus_17_LINE	Jockey	CR1	CR1-Zenon	7	Bivalvia	A.purpuratus	Pectinida
A.purpuratus_23_LINE	Jockey	CR1	CR1-Zenon	7	Bivalvia	A.purpuratus	Pectinida
A.purpuratus_29_LINE	Jockey	CR1	CR1-Zenon	6	Bivalvia	A.purpuratus	Pectinida
A.purpuratus_31_LINE	Jockey	CR1	CR1-Zenon	6	Bivalvia	A.purpuratus	Pectinida
A.purpuratus_33_LINE	Jockey	CR1	CR1-Zenon	6	Bivalvia	A.purpuratus	Pectinida
A.purpuratus_47_LINE	Jockey	CR1	CR1-Zenon	5	Bivalvia	A.purpuratus	Pectinida
A.purpuratus_0_LINE	I	Nimb	I	45	Bivalvia	A.purpuratus	Pectinida
A.purpuratus_36_LINE	L1	L1-Tx1	L1-Tx1	6	Bivalvia	A.purpuratus	Pectinida
A.purpuratus_11_LINE	L1	L1-Tx1	L1-Tx1	8	Bivalvia	A.purpuratus	Pectinida
A.purpuratus_26_LINE	L1	L1-Tx1	L1-Tx1	6	Bivalvia	A.purpuratus	Pectinida
A.purpuratus_27_LINE	L1	L1-Tx1	L1-Tx1	6	Bivalvia	A.purpuratus	Pectinida
A.purpuratus_28_LINE	L1	L1-Tx1	L1-Tx1	6	Bivalvia	A.purpuratus	Pectinida
A.purpuratus_38_LINE	L1	L1-Tx1	L1-Tx1	5	Bivalvia	A.purpuratus	Pectinida
A.purpuratus_39_LINE	L1	L1-Tx1	L1-Tx1	5	Bivalvia	A.purpuratus	Pectinida
A.purpuratus_41_LINE	L1	L1-Tx1	L1-Tx1	5	Bivalvia	A.purpuratus	Pectinida
A.purpuratus_44_LINE	L1	L1-Tx1	L1-Tx1	5	Bivalvia	A.purpuratus	Pectinida
A.purpuratus_46_LINE	L1	L1-Tx1	L1-Tx1	5	Bivalvia	A.purpuratus	Pectinida
A.purpuratus_6_LINE	L1	L1-Tx1	L1-Tx1	10	Bivalvia	A.purpuratus	Pectinida
A.purpuratus_8_LINE	L1	L1-Tx1	L1-Tx1	9	Bivalvia	A.purpuratus	Pectinida
A.purpuratus_9_LINE	L1	L1-Tx1	L1-Tx1	9	Bivalvia	A.purpuratus	Pectinida
A.purpuratus_18_LINE	Jockey	L2 - 2	L2	7	Bivalvia	A.purpuratus	Pectinida
A.purpuratus_32_LINE	Jockey	L2 - 2	L2	6	Bivalvia	A.purpuratus	Pectinida
A.purpuratus_14_LINE	RTE	Proto2	Proto2	7	Bivalvia	A.purpuratus	Pectinida
A.purpuratus_42_LINE	R2	Hero	R2-Hero	5	Bivalvia	A.purpuratus	Pectinida
A.purpuratus_48_LINE	RTE	Proto2	RTE-X	5	Bivalvia	A.purpuratus	Pectinida
A.purpuratus_12_LINE	RTE	RTE-X	RTE-X	8	Bivalvia	A.purpuratus	Pectinida
A.purpuratus_15_LINE	RTE	RTE-X	RTE-X	7	Bivalvia	A.purpuratus	Pectinida
A.purpuratus_16_LINE	RTE	RTE-X	RTE-X	7	Bivalvia	A.purpuratus	Pectinida
A.purpuratus_19_LINE	RTE	RTE-X	RTE-X	7	Bivalvia	A.purpuratus	Pectinida
A.purpuratus_20_LINE	RTE	RTE-X	RTE-X	7	Bivalvia	A.purpuratus	Pectinida
A.purpuratus_24_LINE	RTE	RTE-X	RTE-X	7	Bivalvia	A.purpuratus	Pectinida
A.purpuratus_35_LINE	RTE	RTE-X	RTE-X	6	Bivalvia	A.purpuratus	Pectinida
A.purpuratus_40_LINE	RTE	RTE-X	RTE-X	5	Bivalvia	A.purpuratus	Pectinida
B.glabrata_1_LINE	Jockey	L2	L2	6	Gastropoda	B.glabrata	Other
B.glabrata_0_LINE	RTE	RTE	RTE-BovB	6	Gastropoda	B.glabrata	Other
B.platifrons_10_LINE	Jockey	CR1	CR1	25	Bivalvia	B.platifrons	Mytilida
B.platifrons_100_LINE	Jockey	CR1	CR1	9	Bivalvia	B.platifrons	Mytilida
B.platifrons_104_LINE	Jockey	CR1	CR1	9	Bivalvia	B.platifrons	Mytilida
B.platifrons_106_LINE	Jockey	CR1	CR1	9	Bivalvia	B.platifrons	Mytilida
B.platifrons_12_LINE	Jockey	CR1	CR1	25	Bivalvia	B.platifrons	Mytilida
B.platifrons_124_LINE	Jockey	CR1	CR1	8	Bivalvia	B.platifrons	Mytilida
B.platifrons_125_LINE	Jockey	CR1	CR1	8	Bivalvia	B.platifrons	Mytilida
B.platifrons_135_LINE	Jockey	CR1	CR1	7	Bivalvia	B.platifrons	Mytilida
B.platifrons_14_LINE	Jockey	CR1	CR1	24	Bivalvia	B.platifrons	Mytilida
B.platifrons_15_LINE	Jockey	CR1	CR1	23	Bivalvia	B.platifrons	Mytilida
B.platifrons_150_LINE	Jockey	CR1	CR1	7	Bivalvia	B.platifrons	Mytilida
B.platifrons_158_LINE	Jockey	CR1	CR1	7	Bivalvia	B.platifrons	Mytilida
B.platifrons_159_LINE	Jockey	CR1	CR1	6	Bivalvia	B.platifrons	Mytilida
B.platifrons_16_LINE	Jockey	CR1	CR1	23	Bivalvia	B.platifrons	Mytilida
B.platifrons_164_LINE	Jockey	CR1	CR1	6	Bivalvia	B.platifrons	Mytilida
B.platifrons_17_LINE	Jockey	CR1	CR1	21	Bivalvia	B.platifrons	Mytilida
B.platifrons_18_LINE	Jockey	CR1	CR1	21	Bivalvia	B.platifrons	Mytilida
B.platifrons_182_LINE	Jockey	CR1	CR1	6	Bivalvia	B.platifrons	Mytilida
B.platifrons_19_LINE	Jockey	CR1	CR1	21	Bivalvia	B.platifrons	Mytilida
B.platifrons_191_LINE	Jockey	CR1	CR1	6	Bivalvia	B.platifrons	Mytilida
B.platifrons_2_LINE	Jockey	CR1	CR1	41	Bivalvia	B.platifrons	Mytilida
B.platifrons_20_LINE	Jockey	CR1	CR1	21	Bivalvia	B.platifrons	Mytilida
B.platifrons_216_LINE	Jockey	CR1	CR1	5	Bivalvia	B.platifrons	Mytilida
B.platifrons_22_LINE	Jockey	CR1	CR1	19	Bivalvia	B.platifrons	Mytilida
B.platifrons_225_LINE	Jockey	CR1	CR1	5	Bivalvia	B.platifrons	Mytilida
B.platifrons_23_LINE	Jockey	CR1	CR1	19	Bivalvia	B.platifrons	Mytilida
B.platifrons_234_LINE	Jockey	CR1	CR1	5	Bivalvia	B.platifrons	Mytilida
B.platifrons_238_LINE	Jockey	CR1	CR1	5	Bivalvia	B.platifrons	Mytilida
B.platifrons_24_LINE	Jockey	CR1	CR1	18	Bivalvia	B.platifrons	Mytilida
B.platifrons_246_LINE	Jockey	CR1	CR1	5	Bivalvia	B.platifrons	Mytilida
B.platifrons_27_LINE	Jockey	CR1	CR1	17	Bivalvia	B.platifrons	Mytilida
B.platifrons_3_LINE	Jockey	CR1	CR1	38	Bivalvia	B.platifrons	Mytilida
B.platifrons_30_LINE	Jockey	CR1	CR1	16	Bivalvia	B.platifrons	Mytilida
B.platifrons_36_LINE	Jockey	CR1	CR1	15	Bivalvia	B.platifrons	Mytilida
B.platifrons_38_LINE	Jockey	CR1	CR1	15	Bivalvia	B.platifrons	Mytilida
B.platifrons_40_LINE	Jockey	CR1	CR1	15	Bivalvia	B.platifrons	Mytilida
B.platifrons_41_LINE	Jockey	CR1	CR1	15	Bivalvia	B.platifrons	Mytilida
B.platifrons_48_LINE	Jockey	CR1	CR1	13	Bivalvia	B.platifrons	Mytilida
B.platifrons_5_LINE	Jockey	CR1	CR1	37	Bivalvia	B.platifrons	Mytilida
B.platifrons_54_LINE	Jockey	CR1	CR1	13	Bivalvia	B.platifrons	Mytilida
B.platifrons_55_LINE	Jockey	CR1	CR1	13	Bivalvia	B.platifrons	Mytilida
B.platifrons_60_LINE	Jockey	CR1	CR1	12	Bivalvia	B.platifrons	Mytilida
B.platifrons_61_LINE	Jockey	CR1	CR1	12	Bivalvia	B.platifrons	Mytilida
B.platifrons_66_LINE	Jockey	CR1	CR1	11	Bivalvia	B.platifrons	Mytilida
B.platifrons_71_LINE	Jockey	CR1	CR1	11	Bivalvia	B.platifrons	Mytilida
B.platifrons_74_LINE	Jockey	CR1	CR1	11	Bivalvia	B.platifrons	Mytilida
B.platifrons_8_LINE	Jockey	CR1	CR1	29	Bivalvia	B.platifrons	Mytilida
B.platifrons_82_LINE	Jockey	CR1	CR1	10	Bivalvia	B.platifrons	Mytilida
B.platifrons_83_LINE	Jockey	CR1	CR1	10	Bivalvia	B.platifrons	Mytilida
B.platifrons_9_LINE	Jockey	CR1	CR1	28	Bivalvia	B.platifrons	Mytilida
B.platifrons_95_LINE	Jockey	CR1	CR1	9	Bivalvia	B.platifrons	Mytilida
B.platifrons_98_LINE	Jockey	CR1	CR1	9	Bivalvia	B.platifrons	Mytilida
B.platifrons_101_LINE	Jockey	CR1	CR1-Zenon	9	Bivalvia	B.platifrons	Mytilida
B.platifrons_105_LINE	Jockey	CR1	CR1-Zenon	9	Bivalvia	B.platifrons	Mytilida
B.platifrons_108_LINE	Jockey	CR1	CR1-Zenon	8	Bivalvia	B.platifrons	Mytilida
B.platifrons_110_LINE	Jockey	CR1	CR1-Zenon	8	Bivalvia	B.platifrons	Mytilida
B.platifrons_111_LINE	Jockey	CR1	CR1-Zenon	8	Bivalvia	B.platifrons	Mytilida
B.platifrons_112_LINE	Jockey	CR1	CR1-Zenon	8	Bivalvia	B.platifrons	Mytilida
B.platifrons_114_LINE	Jockey	CR1	CR1-Zenon	8	Bivalvia	B.platifrons	Mytilida
B.platifrons_119_LINE	Jockey	CR1	CR1-Zenon	8	Bivalvia	B.platifrons	Mytilida
B.platifrons_122_LINE	Jockey	CR1	CR1-Zenon	8	Bivalvia	B.platifrons	Mytilida
B.platifrons_128_LINE	Jockey	CR1	CR1-Zenon	8	Bivalvia	B.platifrons	Mytilida
B.platifrons_130_LINE	Jockey	CR1	CR1-Zenon	7	Bivalvia	B.platifrons	Mytilida
B.platifrons_137_LINE	Jockey	CR1	CR1-Zenon	7	Bivalvia	B.platifrons	Mytilida
B.platifrons_143_LINE	Jockey	CR1	CR1-Zenon	7	Bivalvia	B.platifrons	Mytilida
B.platifrons_146_LINE	Jockey	CR1	CR1-Zenon	7	Bivalvia	B.platifrons	Mytilida
B.platifrons_151_LINE	Jockey	CR1	CR1-Zenon	7	Bivalvia	B.platifrons	Mytilida
B.platifrons_154_LINE	Jockey	CR1	CR1-Zenon	7	Bivalvia	B.platifrons	Mytilida
B.platifrons_160_LINE	Jockey	CR1	CR1-Zenon	6	Bivalvia	B.platifrons	Mytilida
B.platifrons_161_LINE	Jockey	CR1	CR1-Zenon	6	Bivalvia	B.platifrons	Mytilida
B.platifrons_165_LINE	Jockey	CR1	CR1-Zenon	6	Bivalvia	B.platifrons	Mytilida
B.platifrons_166_LINE	Jockey	CR1	CR1-Zenon	6	Bivalvia	B.platifrons	Mytilida
B.platifrons_167_LINE	Jockey	CR1	CR1-Zenon	6	Bivalvia	B.platifrons	Mytilida
B.platifrons_170_LINE	Jockey	CR1	CR1-Zenon	6	Bivalvia	B.platifrons	Mytilida
B.platifrons_173_LINE	Jockey	CR1	CR1-Zenon	6	Bivalvia	B.platifrons	Mytilida
B.platifrons_174_LINE	Jockey	CR1	CR1-Zenon	6	Bivalvia	B.platifrons	Mytilida
B.platifrons_179_LINE	Jockey	CR1	CR1-Zenon	6	Bivalvia	B.platifrons	Mytilida
B.platifrons_207_LINE	Jockey	CR1	CR1-Zenon	5	Bivalvia	B.platifrons	Mytilida
B.platifrons_209_LINE	Jockey	CR1	CR1-Zenon	5	Bivalvia	B.platifrons	Mytilida
B.platifrons_211_LINE	Jockey	CR1	CR1-Zenon	5	Bivalvia	B.platifrons	Mytilida
B.platifrons_227_LINE	Jockey	CR1	CR1-Zenon	5	Bivalvia	B.platifrons	Mytilida
B.platifrons_231_LINE	Jockey	CR1	CR1-Zenon	5	Bivalvia	B.platifrons	Mytilida
B.platifrons_236_LINE	Jockey	CR1	CR1-Zenon	5	Bivalvia	B.platifrons	Mytilida
B.platifrons_241_LINE	Jockey	CR1	CR1-Zenon	5	Bivalvia	B.platifrons	Mytilida
B.platifrons_26_LINE	Jockey	CR1	CR1-Zenon	17	Bivalvia	B.platifrons	Mytilida
B.platifrons_29_LINE	Jockey	CR1	CR1-Zenon	16	Bivalvia	B.platifrons	Mytilida
B.platifrons_35_LINE	Jockey	CR1	CR1-Zenon	15	Bivalvia	B.platifrons	Mytilida
B.platifrons_44_LINE	Jockey	CR1	CR1-Zenon	14	Bivalvia	B.platifrons	Mytilida
B.platifrons_46_LINE	Jockey	CR1	CR1-Zenon	14	Bivalvia	B.platifrons	Mytilida
B.platifrons_49_LINE	Jockey	CR1	CR1-Zenon	13	Bivalvia	B.platifrons	Mytilida
B.platifrons_53_LINE	Jockey	CR1	CR1-Zenon	13	Bivalvia	B.platifrons	Mytilida
B.platifrons_56_LINE	Jockey	CR1	CR1-Zenon	12	Bivalvia	B.platifrons	Mytilida
B.platifrons_58_LINE	Jockey	CR1	CR1-Zenon	12	Bivalvia	B.platifrons	Mytilida
B.platifrons_6_LINE	Jockey	CR1	CR1-Zenon	32	Bivalvia	B.platifrons	Mytilida
B.platifrons_63_LINE	Jockey	CR1	CR1-Zenon	12	Bivalvia	B.platifrons	Mytilida
B.platifrons_64_LINE	Jockey	CR1	CR1-Zenon	11	Bivalvia	B.platifrons	Mytilida
B.platifrons_65_LINE	Jockey	CR1	CR1-Zenon	11	Bivalvia	B.platifrons	Mytilida
B.platifrons_68_LINE	Jockey	CR1	CR1-Zenon	11	Bivalvia	B.platifrons	Mytilida
B.platifrons_70_LINE	Jockey	CR1	CR1-Zenon	11	Bivalvia	B.platifrons	Mytilida
B.platifrons_72_LINE	Jockey	CR1	CR1-Zenon	11	Bivalvia	B.platifrons	Mytilida
B.platifrons_80_LINE	Jockey	CR1	CR1-Zenon	10	Bivalvia	B.platifrons	Mytilida
B.platifrons_85_LINE	Jockey	CR1	CR1-Zenon	10	Bivalvia	B.platifrons	Mytilida
B.platifrons_89_LINE	Jockey	CR1	CR1-Zenon	10	Bivalvia	B.platifrons	Mytilida
B.platifrons_91_LINE	Jockey	CR1	CR1-Zenon	10	Bivalvia	B.platifrons	Mytilida
B.platifrons_97_LINE	Jockey	CR1	CR1-Zenon	9	Bivalvia	B.platifrons	Mytilida
B.platifrons_99_LINE	Jockey	CR1	CR1-Zenon	9	Bivalvia	B.platifrons	Mytilida
B.platifrons_21_LINE	I	Nimb	I	19	Bivalvia	B.platifrons	Mytilida
B.platifrons_4_LINE	I	Nimb	I	37	Bivalvia	B.platifrons	Mytilida
B.platifrons_136_LINE	L1	L1-Tx1	L1-Tx1	7	Bivalvia	B.platifrons	Mytilida
B.platifrons_102_LINE	L1	L1-Tx1	L1-Tx1	9	Bivalvia	B.platifrons	Mytilida
B.platifrons_107_LINE	L1	L1-Tx1	L1-Tx1	8	Bivalvia	B.platifrons	Mytilida
B.platifrons_118_LINE	L1	L1-Tx1	L1-Tx1	8	Bivalvia	B.platifrons	Mytilida
B.platifrons_139_LINE	L1	L1-Tx1	L1-Tx1	7	Bivalvia	B.platifrons	Mytilida
B.platifrons_140_LINE	L1	L1-Tx1	L1-Tx1	7	Bivalvia	B.platifrons	Mytilida
B.platifrons_141_LINE	L1	L1-Tx1	L1-Tx1	7	Bivalvia	B.platifrons	Mytilida
B.platifrons_162_LINE	L1	L1-Tx1	L1-Tx1	6	Bivalvia	B.platifrons	Mytilida
B.platifrons_168_LINE	L1	L1-Tx1	L1-Tx1	6	Bivalvia	B.platifrons	Mytilida
B.platifrons_175_LINE	L1	L1-Tx1	L1-Tx1	6	Bivalvia	B.platifrons	Mytilida
B.platifrons_178_LINE	L1	L1-Tx1	L1-Tx1	6	Bivalvia	B.platifrons	Mytilida
B.platifrons_180_LINE	L1	L1-Tx1	L1-Tx1	6	Bivalvia	B.platifrons	Mytilida
B.platifrons_181_LINE	L1	L1-Tx1	L1-Tx1	6	Bivalvia	B.platifrons	Mytilida
B.platifrons_188_LINE	L1	L1-Tx1	L1-Tx1	6	Bivalvia	B.platifrons	Mytilida
B.platifrons_189_LINE	L1	L1-Tx1	L1-Tx1	6	Bivalvia	B.platifrons	Mytilida
B.platifrons_190_LINE	L1	L1-Tx1	L1-Tx1	6	Bivalvia	B.platifrons	Mytilida
B.platifrons_199_LINE	L1	L1-Tx1	L1-Tx1	5	Bivalvia	B.platifrons	Mytilida
B.platifrons_202_LINE	L1	L1-Tx1	L1-Tx1	5	Bivalvia	B.platifrons	Mytilida
B.platifrons_210_LINE	L1	L1-Tx1	L1-Tx1	5	Bivalvia	B.platifrons	Mytilida
B.platifrons_212_LINE	L1	L1-Tx1	L1-Tx1	5	Bivalvia	B.platifrons	Mytilida
B.platifrons_235_LINE	L1	L1-Tx1	L1-Tx1	5	Bivalvia	B.platifrons	Mytilida
B.platifrons_239_LINE	L1	L1-Tx1	L1-Tx1	5	Bivalvia	B.platifrons	Mytilida
B.platifrons_28_LINE	L1	L1-Tx1	L1-Tx1	17	Bivalvia	B.platifrons	Mytilida
B.platifrons_67_LINE	L1	L1-Tx1	L1-Tx1	11	Bivalvia	B.platifrons	Mytilida
B.platifrons_86_LINE	L1	L1-Tx1	L1-Tx1	10	Bivalvia	B.platifrons	Mytilida
B.platifrons_123_LINE	Jockey	L2	L2	8	Bivalvia	B.platifrons	Mytilida
B.platifrons_145_LINE	Jockey	L2	L2	7	Bivalvia	B.platifrons	Mytilida
B.platifrons_172_LINE	Jockey	L2	L2	6	Bivalvia	B.platifrons	Mytilida
B.platifrons_31_LINE	Jockey	L2	L2	16	Bivalvia	B.platifrons	Mytilida
B.platifrons_51_LINE	Jockey	L2	L2	13	Bivalvia	B.platifrons	Mytilida
B.platifrons_79_LINE	Jockey	L2	L2	10	Bivalvia	B.platifrons	Mytilida
B.platifrons_81_LINE	Jockey	L2	L2	10	Bivalvia	B.platifrons	Mytilida
B.platifrons_93_LINE	Jockey	L2	L2	9	Bivalvia	B.platifrons	Mytilida
B.platifrons_1_LINE	Jockey	L2 - 2	L2	62	Bivalvia	B.platifrons	Mytilida
B.platifrons_11_LINE	Jockey	L2 - 2	L2	25	Bivalvia	B.platifrons	Mytilida
B.platifrons_115_LINE	Jockey	L2 - 2	L2	8	Bivalvia	B.platifrons	Mytilida
B.platifrons_120_LINE	Jockey	L2 - 2	L2	8	Bivalvia	B.platifrons	Mytilida
B.platifrons_13_LINE	Jockey	L2 - 2	L2	25	Bivalvia	B.platifrons	Mytilida
B.platifrons_132_LINE	Jockey	L2 - 2	L2	7	Bivalvia	B.platifrons	Mytilida
B.platifrons_169_LINE	Jockey	L2 - 2	L2	6	Bivalvia	B.platifrons	Mytilida
B.platifrons_186_LINE	Jockey	L2 - 2	L2	6	Bivalvia	B.platifrons	Mytilida
B.platifrons_192_LINE	Jockey	L2 - 2	L2	6	Bivalvia	B.platifrons	Mytilida
B.platifrons_218_LINE	Jockey	L2 - 2	L2	5	Bivalvia	B.platifrons	Mytilida
B.platifrons_222_LINE	Jockey	L2 - 2	L2	5	Bivalvia	B.platifrons	Mytilida
B.platifrons_230_LINE	Jockey	L2 - 2	L2	5	Bivalvia	B.platifrons	Mytilida
B.platifrons_45_LINE	Jockey	L2 - 2	L2	14	Bivalvia	B.platifrons	Mytilida
B.platifrons_47_LINE	Jockey	L2 - 2	L2	14	Bivalvia	B.platifrons	Mytilida
B.platifrons_59_LINE	Jockey	L2 - 2	L2	12	Bivalvia	B.platifrons	Mytilida
B.platifrons_7_LINE	Jockey	L2 - 2	L2	30	Bivalvia	B.platifrons	Mytilida
B.platifrons_92_LINE	Jockey	L2 - 2	L2	9	Bivalvia	B.platifrons	Mytilida
B.platifrons_109_LINE	RTE	Proto2	Proto2	8	Bivalvia	B.platifrons	Mytilida
B.platifrons_113_LINE	RTE	Proto2	Proto2	8	Bivalvia	B.platifrons	Mytilida
B.platifrons_116_LINE	RTE	Proto2	Proto2	8	Bivalvia	B.platifrons	Mytilida
B.platifrons_131_LINE	RTE	Proto2	Proto2	7	Bivalvia	B.platifrons	Mytilida
B.platifrons_138_LINE	RTE	Proto2	Proto2	7	Bivalvia	B.platifrons	Mytilida
B.platifrons_155_LINE	RTE	Proto2	Proto2	7	Bivalvia	B.platifrons	Mytilida
B.platifrons_194_LINE	RTE	Proto2	Proto2	5	Bivalvia	B.platifrons	Mytilida
B.platifrons_200_LINE	RTE	Proto2	Proto2	5	Bivalvia	B.platifrons	Mytilida
B.platifrons_206_LINE	RTE	Proto2	Proto2	5	Bivalvia	B.platifrons	Mytilida
B.platifrons_25_LINE	RTE	Proto2	Proto2	17	Bivalvia	B.platifrons	Mytilida
B.platifrons_37_LINE	RTE	Proto2	Proto2	15	Bivalvia	B.platifrons	Mytilida
B.platifrons_57_LINE	RTE	Proto2	Proto2	12	Bivalvia	B.platifrons	Mytilida
B.platifrons_73_LINE	RTE	Proto2	Proto2	11	Bivalvia	B.platifrons	Mytilida
B.platifrons_215_LINE	RTE	Proto2	RTE-X	5	Bivalvia	B.platifrons	Mytilida
B.platifrons_121_LINE	RTE	RTE-X	RTE-X	8	Bivalvia	B.platifrons	Mytilida
B.platifrons_126_LINE	RTE	RTE-X	RTE-X	8	Bivalvia	B.platifrons	Mytilida
B.platifrons_133_LINE	RTE	RTE-X	RTE-X	7	Bivalvia	B.platifrons	Mytilida
B.platifrons_134_LINE	RTE	RTE-X	RTE-X	7	Bivalvia	B.platifrons	Mytilida
B.platifrons_144_LINE	RTE	RTE-X	RTE-X	7	Bivalvia	B.platifrons	Mytilida
B.platifrons_147_LINE	RTE	RTE-X	RTE-X	7	Bivalvia	B.platifrons	Mytilida
B.platifrons_148_LINE	RTE	RTE-X	RTE-X	7	Bivalvia	B.platifrons	Mytilida
B.platifrons_149_LINE	RTE	RTE-X	RTE-X	7	Bivalvia	B.platifrons	Mytilida
B.platifrons_163_LINE	RTE	RTE-X	RTE-X	6	Bivalvia	B.platifrons	Mytilida
B.platifrons_171_LINE	RTE	RTE-X	RTE-X	6	Bivalvia	B.platifrons	Mytilida
B.platifrons_176_LINE	RTE	RTE-X	RTE-X	6	Bivalvia	B.platifrons	Mytilida
B.platifrons_177_LINE	RTE	RTE-X	RTE-X	6	Bivalvia	B.platifrons	Mytilida
B.platifrons_183_LINE	RTE	RTE-X	RTE-X	6	Bivalvia	B.platifrons	Mytilida
B.platifrons_185_LINE	RTE	RTE-X	RTE-X	6	Bivalvia	B.platifrons	Mytilida
B.platifrons_187_LINE	RTE	RTE-X	RTE-X	6	Bivalvia	B.platifrons	Mytilida
B.platifrons_193_LINE	RTE	RTE-X	RTE-X	6	Bivalvia	B.platifrons	Mytilida
B.platifrons_196_LINE	RTE	RTE-X	RTE-X	5	Bivalvia	B.platifrons	Mytilida
B.platifrons_197_LINE	RTE	RTE-X	RTE-X	5	Bivalvia	B.platifrons	Mytilida
B.platifrons_198_LINE	RTE	RTE-X	RTE-X	5	Bivalvia	B.platifrons	Mytilida
B.platifrons_201_LINE	RTE	RTE-X	RTE-X	5	Bivalvia	B.platifrons	Mytilida
B.platifrons_204_LINE	RTE	RTE-X	RTE-X	5	Bivalvia	B.platifrons	Mytilida
B.platifrons_208_LINE	RTE	RTE-X	RTE-X	5	Bivalvia	B.platifrons	Mytilida
B.platifrons_213_LINE	RTE	RTE-X	RTE-X	5	Bivalvia	B.platifrons	Mytilida
B.platifrons_214_LINE	RTE	RTE-X	RTE-X	5	Bivalvia	B.platifrons	Mytilida
B.platifrons_217_LINE	RTE	RTE-X	RTE-X	5	Bivalvia	B.platifrons	Mytilida
B.platifrons_219_LINE	RTE	RTE-X	RTE-X	5	Bivalvia	B.platifrons	Mytilida
B.platifrons_220_LINE	RTE	RTE-X	RTE-X	5	Bivalvia	B.platifrons	Mytilida
B.platifrons_233_LINE	RTE	RTE-X	RTE-X	5	Bivalvia	B.platifrons	Mytilida
B.platifrons_237_LINE	RTE	RTE-X	RTE-X	5	Bivalvia	B.platifrons	Mytilida
B.platifrons_32_LINE	RTE	RTE-X	RTE-X	16	Bivalvia	B.platifrons	Mytilida
B.platifrons_39_LINE	RTE	RTE-X	RTE-X	15	Bivalvia	B.platifrons	Mytilida
B.platifrons_42_LINE	RTE	RTE-X	RTE-X	15	Bivalvia	B.platifrons	Mytilida
B.platifrons_43_LINE	RTE	RTE-X	RTE-X	15	Bivalvia	B.platifrons	Mytilida
B.platifrons_50_LINE	RTE	RTE-X	RTE-X	13	Bivalvia	B.platifrons	Mytilida
B.platifrons_52_LINE	RTE	RTE-X	RTE-X	13	Bivalvia	B.platifrons	Mytilida
B.platifrons_62_LINE	RTE	RTE-X	RTE-X	12	Bivalvia	B.platifrons	Mytilida
B.platifrons_69_LINE	RTE	RTE-X	RTE-X	11	Bivalvia	B.platifrons	Mytilida
B.platifrons_75_LINE	RTE	RTE-X	RTE-X	11	Bivalvia	B.platifrons	Mytilida
B.platifrons_76_LINE	RTE	RTE-X	RTE-X	11	Bivalvia	B.platifrons	Mytilida
B.platifrons_84_LINE	RTE	RTE-X	RTE-X	10	Bivalvia	B.platifrons	Mytilida
B.platifrons_94_LINE	RTE	RTE-X	RTE-X	9	Bivalvia	B.platifrons	Mytilida
C.ariakensis_20_LINE	Jockey	CR1	CR1	5	Bivalvia	C.ariakensis	Ostreida
C.ariakensis_12_LINE	Jockey	CR1	CR1-Zenon	6	Bivalvia	C.ariakensis	Ostreida
C.ariakensis_2_LINE	Jockey	CR1	CR1-Zenon	8	Bivalvia	C.ariakensis	Ostreida
C.ariakensis_3_LINE	Jockey	CR1	CR1-Zenon	8	Bivalvia	C.ariakensis	Ostreida
C.ariakensis_4_LINE	Jockey	CR1	CR1-Zenon	8	Bivalvia	C.ariakensis	Ostreida
C.ariakensis_10_LINE	L1	L1-Tx1	L1-Tx1	6	Bivalvia	C.ariakensis	Ostreida
C.ariakensis_15_LINE	L1	L1-Tx1	L1-Tx1	5	Bivalvia	C.ariakensis	Ostreida
C.ariakensis_16_LINE	L1	L1-Tx1	L1-Tx1	5	Bivalvia	C.ariakensis	Ostreida
C.ariakensis_18_LINE	L1	L1-Tx1	L1-Tx1	5	Bivalvia	C.ariakensis	Ostreida
C.ariakensis_21_LINE	L1	L1-Tx1	L1-Tx1	5	Bivalvia	C.ariakensis	Ostreida
C.ariakensis_22_LINE	L1	L1-Tx1	L1-Tx1	5	Bivalvia	C.ariakensis	Ostreida
C.ariakensis_9_LINE	L1	L1-Tx1	L1-Tx1	6	Bivalvia	C.ariakensis	Ostreida
C.ariakensis_0_LINE	Jockey	L2	L2	12	Bivalvia	C.ariakensis	Ostreida
C.ariakensis_6_LINE	RTE	RTE	RTE-BovB	7	Bivalvia	C.ariakensis	Ostreida
C.ariakensis_11_LINE	RTE	RTE-X	RTE-X	6	Bivalvia	C.ariakensis	Ostreida
C.ariakensis_13_LINE	RTE	RTE-X	RTE-X	6	Bivalvia	C.ariakensis	Ostreida
C.ariakensis_17_LINE	RTE	RTE-X	RTE-X	5	Bivalvia	C.ariakensis	Ostreida
C.ariakensis_5_LINE	RTE	RTE-X	RTE-X	8	Bivalvia	C.ariakensis	Ostreida
C.ariakensis_7_LINE	RTE	RTE-X	RTE-X	7	Bivalvia	C.ariakensis	Ostreida
C.ariakensis_8_LINE	RTE	RTE-X	RTE-X	6	Bivalvia	C.ariakensis	Ostreida
C.farreri_12_LINE	Jockey	CR1	CR1	8	Bivalvia	C.farreri	Pectinida
C.farreri_13_LINE	Jockey	CR1	CR1	8	Bivalvia	C.farreri	Pectinida
C.farreri_15_LINE	Jockey	CR1	CR1	7	Bivalvia	C.farreri	Pectinida
C.farreri_18_LINE	Jockey	CR1	CR1	7	Bivalvia	C.farreri	Pectinida
C.farreri_25_LINE	Jockey	CR1	CR1	6	Bivalvia	C.farreri	Pectinida
C.farreri_27_LINE	Jockey	CR1	CR1	6	Bivalvia	C.farreri	Pectinida
C.farreri_28_LINE	Jockey	CR1	CR1	6	Bivalvia	C.farreri	Pectinida
C.farreri_29_LINE	Jockey	CR1	CR1	6	Bivalvia	C.farreri	Pectinida
C.farreri_38_LINE	Jockey	CR1	CR1	5	Bivalvia	C.farreri	Pectinida
C.farreri_46_LINE	Jockey	CR1	CR1	5	Bivalvia	C.farreri	Pectinida
C.farreri_48_LINE	Jockey	CR1	CR1	5	Bivalvia	C.farreri	Pectinida
C.farreri_49_LINE	Jockey	CR1	CR1	5	Bivalvia	C.farreri	Pectinida
C.farreri_50_LINE	Jockey	CR1	CR1	5	Bivalvia	C.farreri	Pectinida
C.farreri_51_LINE	Jockey	CR1	CR1	5	Bivalvia	C.farreri	Pectinida
C.farreri_53_LINE	Jockey	CR1	CR1	5	Bivalvia	C.farreri	Pectinida
C.farreri_10_LINE	Jockey	CR1	CR1-Zenon	8	Bivalvia	C.farreri	Pectinida
C.farreri_11_LINE	Jockey	CR1	CR1-Zenon	8	Bivalvia	C.farreri	Pectinida
C.farreri_14_LINE	Jockey	CR1	CR1-Zenon	7	Bivalvia	C.farreri	Pectinida
C.farreri_16_LINE	Jockey	CR1	CR1-Zenon	7	Bivalvia	C.farreri	Pectinida
C.farreri_2_LINE	Jockey	CR1	CR1-Zenon	13	Bivalvia	C.farreri	Pectinida
C.farreri_22_LINE	Jockey	CR1	CR1-Zenon	6	Bivalvia	C.farreri	Pectinida
C.farreri_23_LINE	Jockey	CR1	CR1-Zenon	6	Bivalvia	C.farreri	Pectinida
C.farreri_24_LINE	Jockey	CR1	CR1-Zenon	6	Bivalvia	C.farreri	Pectinida
C.farreri_26_LINE	Jockey	CR1	CR1-Zenon	6	Bivalvia	C.farreri	Pectinida
C.farreri_3_LINE	Jockey	CR1	CR1-Zenon	13	Bivalvia	C.farreri	Pectinida
C.farreri_31_LINE	Jockey	CR1	CR1-Zenon	5	Bivalvia	C.farreri	Pectinida
C.farreri_32_LINE	Jockey	CR1	CR1-Zenon	5	Bivalvia	C.farreri	Pectinida
C.farreri_33_LINE	Jockey	CR1	CR1-Zenon	5	Bivalvia	C.farreri	Pectinida
C.farreri_35_LINE	Jockey	CR1	CR1-Zenon	5	Bivalvia	C.farreri	Pectinida
C.farreri_4_LINE	Jockey	CR1	CR1-Zenon	10	Bivalvia	C.farreri	Pectinida
C.farreri_40_LINE	Jockey	CR1	CR1-Zenon	5	Bivalvia	C.farreri	Pectinida
C.farreri_47_LINE	Jockey	CR1	CR1-Zenon	5	Bivalvia	C.farreri	Pectinida
C.farreri_6_LINE	Jockey	CR1	CR1-Zenon	9	Bivalvia	C.farreri	Pectinida
C.farreri_7_LINE	Jockey	CR1	CR1-Zenon	9	Bivalvia	C.farreri	Pectinida
C.farreri_8_LINE	Jockey	CR1	CR1-Zenon	9	Bivalvia	C.farreri	Pectinida
C.farreri_9_LINE	Jockey	CR1	CR1-Zenon	8	Bivalvia	C.farreri	Pectinida
C.farreri_1_LINE	I	Nimb	I	19	Bivalvia	C.farreri	Pectinida
C.farreri_0_LINE	Jockey	L2	L2	41	Bivalvia	C.farreri	Pectinida
C.farreri_17_LINE	Jockey	L2 - 2	L2	7	Bivalvia	C.farreri	Pectinida
C.farreri_19_LINE	Jockey	L2 - 2	L2	7	Bivalvia	C.farreri	Pectinida
C.farreri_20_LINE	Jockey	L2 - 2	L2	7	Bivalvia	C.farreri	Pectinida
C.farreri_21_LINE	Jockey	L2 - 2	L2	7	Bivalvia	C.farreri	Pectinida
C.farreri_30_LINE	Jockey	L2 - 2	L2	6	Bivalvia	C.farreri	Pectinida
C.farreri_41_LINE	Jockey	L2 - 2	L2	5	Bivalvia	C.farreri	Pectinida
C.farreri_52_LINE	Jockey	L2 - 2	L2	5	Bivalvia	C.farreri	Pectinida
C.farreri_34_LINE	RTE	RTE-X	RTE-X	5	Bivalvia	C.farreri	Pectinida
C.farreri_36_LINE	RTE	RTE-X	RTE-X	5	Bivalvia	C.farreri	Pectinida
C.farreri_37_LINE	RTE	RTE-X	RTE-X	5	Bivalvia	C.farreri	Pectinida
C.farreri_39_LINE	RTE	RTE-X	RTE-X	5	Bivalvia	C.farreri	Pectinida
C.farreri_43_LINE	RTE	RTE-X	RTE-X	5	Bivalvia	C.farreri	Pectinida
C.farreri_45_LINE	RTE	RTE-X	RTE-X	5	Bivalvia	C.farreri	Pectinida
C.farreri_5_LINE	RTE	RTE-X	RTE-X	10	Bivalvia	C.farreri	Pectinida
C.gigas_53_LINE	Jockey	CR1	CR1	7	Bivalvia	C.gigas	Ostreida
C.gigas_74_LINE	Jockey	CR1	CR1	5	Bivalvia	C.gigas	Ostreida
C.gigas_1_LINE	Jockey	CR1	CR1-Zenon	24	Bivalvia	C.gigas	Ostreida
C.gigas_18_LINE	Jockey	CR1	CR1-Zenon	12	Bivalvia	C.gigas	Ostreida
C.gigas_19_LINE	Jockey	CR1	CR1-Zenon	12	Bivalvia	C.gigas	Ostreida
C.gigas_20_LINE	Jockey	CR1	CR1-Zenon	12	Bivalvia	C.gigas	Ostreida
C.gigas_32_LINE	Jockey	CR1	CR1-Zenon	9	Bivalvia	C.gigas	Ostreida
C.gigas_36_LINE	Jockey	CR1	CR1-Zenon	8	Bivalvia	C.gigas	Ostreida
C.gigas_5_LINE	Jockey	CR1	CR1-Zenon	16	Bivalvia	C.gigas	Ostreida
C.gigas_50_LINE	Jockey	CR1	CR1-Zenon	7	Bivalvia	C.gigas	Ostreida
C.gigas_55_LINE	Jockey	CR1	CR1-Zenon	7	Bivalvia	C.gigas	Ostreida
C.gigas_57_LINE	Jockey	CR1	CR1-Zenon	7	Bivalvia	C.gigas	Ostreida
C.gigas_73_LINE	Jockey	CR1	CR1-Zenon	5	Bivalvia	C.gigas	Ostreida
C.gigas_0_LINE	L1	L1-Tx1	L1-Tx1	33	Bivalvia	C.gigas	Ostreida
C.gigas_11_LINE	L1	L1-Tx1	L1-Tx1	13	Bivalvia	C.gigas	Ostreida
C.gigas_12_LINE	L1	L1-Tx1	L1-Tx1	13	Bivalvia	C.gigas	Ostreida
C.gigas_13_LINE	L1	L1-Tx1	L1-Tx1	13	Bivalvia	C.gigas	Ostreida
C.gigas_14_LINE	L1	L1-Tx1	L1-Tx1	13	Bivalvia	C.gigas	Ostreida
C.gigas_16_LINE	L1	L1-Tx1	L1-Tx1	12	Bivalvia	C.gigas	Ostreida
C.gigas_17_LINE	L1	L1-Tx1	L1-Tx1	12	Bivalvia	C.gigas	Ostreida
C.gigas_2_LINE	L1	L1-Tx1	L1-Tx1	21	Bivalvia	C.gigas	Ostreida
C.gigas_23_LINE	L1	L1-Tx1	L1-Tx1	11	Bivalvia	C.gigas	Ostreida
C.gigas_24_LINE	L1	L1-Tx1	L1-Tx1	10	Bivalvia	C.gigas	Ostreida
C.gigas_25_LINE	L1	L1-Tx1	L1-Tx1	10	Bivalvia	C.gigas	Ostreida
C.gigas_30_LINE	L1	L1-Tx1	L1-Tx1	9	Bivalvia	C.gigas	Ostreida
C.gigas_31_LINE	L1	L1-Tx1	L1-Tx1	9	Bivalvia	C.gigas	Ostreida
C.gigas_33_LINE	L1	L1-Tx1	L1-Tx1	8	Bivalvia	C.gigas	Ostreida
C.gigas_34_LINE	L1	L1-Tx1	L1-Tx1	8	Bivalvia	C.gigas	Ostreida
C.gigas_35_LINE	L1	L1-Tx1	L1-Tx1	8	Bivalvia	C.gigas	Ostreida
C.gigas_38_LINE	L1	L1-Tx1	L1-Tx1	8	Bivalvia	C.gigas	Ostreida
C.gigas_40_LINE	L1	L1-Tx1	L1-Tx1	8	Bivalvia	C.gigas	Ostreida
C.gigas_42_LINE	L1	L1-Tx1	L1-Tx1	7	Bivalvia	C.gigas	Ostreida
C.gigas_43_LINE	L1	L1-Tx1	L1-Tx1	7	Bivalvia	C.gigas	Ostreida
C.gigas_44_LINE	L1	L1-Tx1	L1-Tx1	7	Bivalvia	C.gigas	Ostreida
C.gigas_45_LINE	L1	L1-Tx1	L1-Tx1	7	Bivalvia	C.gigas	Ostreida
C.gigas_46_LINE	L1	L1-Tx1	L1-Tx1	7	Bivalvia	C.gigas	Ostreida
C.gigas_47_LINE	L1	L1-Tx1	L1-Tx1	7	Bivalvia	C.gigas	Ostreida
C.gigas_48_LINE	L1	L1-Tx1	L1-Tx1	7	Bivalvia	C.gigas	Ostreida
C.gigas_49_LINE	L1	L1-Tx1	L1-Tx1	7	Bivalvia	C.gigas	Ostreida
C.gigas_51_LINE	L1	L1-Tx1	L1-Tx1	7	Bivalvia	C.gigas	Ostreida
C.gigas_56_LINE	L1	L1-Tx1	L1-Tx1	7	Bivalvia	C.gigas	Ostreida
C.gigas_59_LINE	L1	L1-Tx1	L1-Tx1	7	Bivalvia	C.gigas	Ostreida
C.gigas_60_LINE	L1	L1-Tx1	L1-Tx1	6	Bivalvia	C.gigas	Ostreida
C.gigas_61_LINE	L1	L1-Tx1	L1-Tx1	6	Bivalvia	C.gigas	Ostreida
C.gigas_62_LINE	L1	L1-Tx1	L1-Tx1	6	Bivalvia	C.gigas	Ostreida
C.gigas_63_LINE	L1	L1-Tx1	L1-Tx1	6	Bivalvia	C.gigas	Ostreida
C.gigas_70_LINE	L1	L1-Tx1	L1-Tx1	5	Bivalvia	C.gigas	Ostreida
C.gigas_71_LINE	L1	L1-Tx1	L1-Tx1	5	Bivalvia	C.gigas	Ostreida
C.gigas_72_LINE	L1	L1-Tx1	L1-Tx1	5	Bivalvia	C.gigas	Ostreida
C.gigas_76_LINE	L1	L1-Tx1	L1-Tx1	5	Bivalvia	C.gigas	Ostreida
C.gigas_79_LINE	L1	L1-Tx1	L1-Tx1	5	Bivalvia	C.gigas	Ostreida
C.gigas_37_LINE	RTE	Proto2	Proto2	8	Bivalvia	C.gigas	Ostreida
C.gigas_69_LINE	RTE	Proto2	Proto2	6	Bivalvia	C.gigas	Ostreida
C.gigas_80_LINE	RTE	Proto2	Proto2	5	Bivalvia	C.gigas	Ostreida
C.gigas_28_LINE	RTE	Proto2	RTE-X	10	Bivalvia	C.gigas	Ostreida
C.gigas_52_LINE	RTE	Proto2	RTE-X	7	Bivalvia	C.gigas	Ostreida
C.gigas_10_LINE	RTE	RTE-X	RTE-X	14	Bivalvia	C.gigas	Ostreida
C.gigas_15_LINE	RTE	RTE-X	RTE-X	13	Bivalvia	C.gigas	Ostreida
C.gigas_21_LINE	RTE	RTE-X	RTE-X	12	Bivalvia	C.gigas	Ostreida
C.gigas_26_LINE	RTE	RTE-X	RTE-X	10	Bivalvia	C.gigas	Ostreida
C.gigas_27_LINE	RTE	RTE-X	RTE-X	10	Bivalvia	C.gigas	Ostreida
C.gigas_29_LINE	RTE	RTE-X	RTE-X	10	Bivalvia	C.gigas	Ostreida
C.gigas_39_LINE	RTE	RTE-X	RTE-X	8	Bivalvia	C.gigas	Ostreida
C.gigas_4_LINE	RTE	RTE-X	RTE-X	17	Bivalvia	C.gigas	Ostreida
C.gigas_41_LINE	RTE	RTE-X	RTE-X	8	Bivalvia	C.gigas	Ostreida
C.gigas_54_LINE	RTE	RTE-X	RTE-X	7	Bivalvia	C.gigas	Ostreida
C.gigas_58_LINE	RTE	RTE-X	RTE-X	7	Bivalvia	C.gigas	Ostreida
C.gigas_6_LINE	RTE	RTE-X	RTE-X	15	Bivalvia	C.gigas	Ostreida
C.gigas_64_LINE	RTE	RTE-X	RTE-X	6	Bivalvia	C.gigas	Ostreida
C.gigas_65_LINE	RTE	RTE-X	RTE-X	6	Bivalvia	C.gigas	Ostreida
C.gigas_66_LINE	RTE	RTE-X	RTE-X	6	Bivalvia	C.gigas	Ostreida
C.gigas_67_LINE	RTE	RTE-X	RTE-X	6	Bivalvia	C.gigas	Ostreida
C.gigas_68_LINE	RTE	RTE-X	RTE-X	6	Bivalvia	C.gigas	Ostreida
C.gigas_7_LINE	RTE	RTE-X	RTE-X	14	Bivalvia	C.gigas	Ostreida
C.gigas_75_LINE	RTE	RTE-X	RTE-X	5	Bivalvia	C.gigas	Ostreida
C.gigas_77_LINE	RTE	RTE-X	RTE-X	5	Bivalvia	C.gigas	Ostreida
C.gigas_78_LINE	RTE	RTE-X	RTE-X	5	Bivalvia	C.gigas	Ostreida
C.gigas_8_LINE	RTE	RTE-X	RTE-X	14	Bivalvia	C.gigas	Ostreida
C.gigas_81_LINE	RTE	RTE-X	RTE-X	5	Bivalvia	C.gigas	Ostreida
C.gigas_9_LINE	RTE	RTE-X	RTE-X	14	Bivalvia	C.gigas	Ostreida
C.sinensis_1_LINE	Jockey	CR1	CR1	28	Bivalvia	C.sinensis	Venerida
C.sinensis_102_LINE	Jockey	CR1	CR1	5	Bivalvia	C.sinensis	Venerida
C.sinensis_16_LINE	Jockey	CR1	CR1	10	Bivalvia	C.sinensis	Venerida
C.sinensis_2_LINE	Jockey	CR1	CR1	27	Bivalvia	C.sinensis	Venerida
C.sinensis_3_LINE	Jockey	CR1	CR1	20	Bivalvia	C.sinensis	Venerida
C.sinensis_4_LINE	Jockey	CR1	CR1	18	Bivalvia	C.sinensis	Venerida
C.sinensis_8_LINE	Jockey	CR1	CR1	13	Bivalvia	C.sinensis	Venerida
C.sinensis_10_LINE	Jockey	CR1	CR1-Zenon	12	Bivalvia	C.sinensis	Venerida
C.sinensis_11_LINE	Jockey	CR1	CR1-Zenon	12	Bivalvia	C.sinensis	Venerida
C.sinensis_12_LINE	Jockey	CR1	CR1-Zenon	12	Bivalvia	C.sinensis	Venerida
C.sinensis_18_LINE	Jockey	CR1	CR1-Zenon	10	Bivalvia	C.sinensis	Venerida
C.sinensis_19_LINE	Jockey	CR1	CR1-Zenon	10	Bivalvia	C.sinensis	Venerida
C.sinensis_31_LINE	Jockey	CR1	CR1-Zenon	8	Bivalvia	C.sinensis	Venerida
C.sinensis_55_LINE	Jockey	CR1	CR1-Zenon	7	Bivalvia	C.sinensis	Venerida
C.sinensis_63_LINE	Jockey	CR1	CR1-Zenon	6	Bivalvia	C.sinensis	Venerida
C.sinensis_64_LINE	Jockey	CR1	CR1-Zenon	6	Bivalvia	C.sinensis	Venerida
C.sinensis_70_LINE	Jockey	CR1	CR1-Zenon	6	Bivalvia	C.sinensis	Venerida
C.sinensis_83_LINE	Jockey	CR1	CR1-Zenon	5	Bivalvia	C.sinensis	Venerida
C.sinensis_84_LINE	Jockey	CR1	CR1-Zenon	5	Bivalvia	C.sinensis	Venerida
C.sinensis_86_LINE	Jockey	CR1	CR1-Zenon	5	Bivalvia	C.sinensis	Venerida
C.sinensis_89_LINE	Jockey	CR1	CR1-Zenon	5	Bivalvia	C.sinensis	Venerida
C.sinensis_93_LINE	Jockey	CR1	CR1-Zenon	5	Bivalvia	C.sinensis	Venerida
C.sinensis_59_LINE	I	Nimb	I	6	Bivalvia	C.sinensis	Venerida
C.sinensis_61_LINE	I	Nimb	I	6	Bivalvia	C.sinensis	Venerida
C.sinensis_50_LINE	L1	L1-Tx1	L1-Tx1	7	Bivalvia	C.sinensis	Venerida
C.sinensis_13_LINE	L1	L1-Tx1	L1-Tx1	11	Bivalvia	C.sinensis	Venerida
C.sinensis_14_LINE	L1	L1-Tx1	L1-Tx1	11	Bivalvia	C.sinensis	Venerida
C.sinensis_15_LINE	L1	L1-Tx1	L1-Tx1	10	Bivalvia	C.sinensis	Venerida
C.sinensis_20_LINE	L1	L1-Tx1	L1-Tx1	9	Bivalvia	C.sinensis	Venerida
C.sinensis_21_LINE	L1	L1-Tx1	L1-Tx1	9	Bivalvia	C.sinensis	Venerida
C.sinensis_29_LINE	L1	L1-Tx1	L1-Tx1	8	Bivalvia	C.sinensis	Venerida
C.sinensis_30_LINE	L1	L1-Tx1	L1-Tx1	8	Bivalvia	C.sinensis	Venerida
C.sinensis_40_LINE	L1	L1-Tx1	L1-Tx1	7	Bivalvia	C.sinensis	Venerida
C.sinensis_41_LINE	L1	L1-Tx1	L1-Tx1	7	Bivalvia	C.sinensis	Venerida
C.sinensis_42_LINE	L1	L1-Tx1	L1-Tx1	7	Bivalvia	C.sinensis	Venerida
C.sinensis_43_LINE	L1	L1-Tx1	L1-Tx1	7	Bivalvia	C.sinensis	Venerida
C.sinensis_44_LINE	L1	L1-Tx1	L1-Tx1	7	Bivalvia	C.sinensis	Venerida
C.sinensis_45_LINE	L1	L1-Tx1	L1-Tx1	7	Bivalvia	C.sinensis	Venerida
C.sinensis_5_LINE	L1	L1-Tx1	L1-Tx1	16	Bivalvia	C.sinensis	Venerida
C.sinensis_6_LINE	L1	L1-Tx1	L1-Tx1	13	Bivalvia	C.sinensis	Venerida
C.sinensis_60_LINE	L1	L1-Tx1	L1-Tx1	6	Bivalvia	C.sinensis	Venerida
C.sinensis_82_LINE	L1	L1-Tx1	L1-Tx1	5	Bivalvia	C.sinensis	Venerida
C.sinensis_9_LINE	L1	L1-Tx1	L1-Tx1	12	Bivalvia	C.sinensis	Venerida
C.sinensis_92_LINE	L1	L1-Tx1	L1-Tx1	5	Bivalvia	C.sinensis	Venerida
C.sinensis_0_LINE	Jockey	L2 - 2	L2	31	Bivalvia	C.sinensis	Venerida
C.sinensis_27_LINE	Jockey	L2 - 2	L2	9	Bivalvia	C.sinensis	Venerida
C.sinensis_54_LINE	Jockey	L2 - 2	L2	7	Bivalvia	C.sinensis	Venerida
C.sinensis_58_LINE	Jockey	L2 - 2	L2	7	Bivalvia	C.sinensis	Venerida
C.sinensis_71_LINE	Jockey	L2 - 2	L2	6	Bivalvia	C.sinensis	Venerida
C.sinensis_72_LINE	Jockey	L2 - 2	L2	6	Bivalvia	C.sinensis	Venerida
C.sinensis_81_LINE	Jockey	L2 - 2	L2	6	Bivalvia	C.sinensis	Venerida
C.sinensis_94_LINE	Jockey	L2 - 2	L2	5	Bivalvia	C.sinensis	Venerida
C.sinensis_101_LINE	RTE	Proto2	RTE-X	5	Bivalvia	C.sinensis	Venerida
C.sinensis_100_LINE	RTE	RTE-X	RTE-X	5	Bivalvia	C.sinensis	Venerida
C.sinensis_104_LINE	RTE	RTE-X	RTE-X	5	Bivalvia	C.sinensis	Venerida
C.sinensis_105_LINE	RTE	RTE-X	RTE-X	5	Bivalvia	C.sinensis	Venerida
C.sinensis_106_LINE	RTE	RTE-X	RTE-X	5	Bivalvia	C.sinensis	Venerida
C.sinensis_17_LINE	RTE	RTE-X	RTE-X	10	Bivalvia	C.sinensis	Venerida
C.sinensis_23_LINE	RTE	RTE-X	RTE-X	9	Bivalvia	C.sinensis	Venerida
C.sinensis_24_LINE	RTE	RTE-X	RTE-X	9	Bivalvia	C.sinensis	Venerida
C.sinensis_25_LINE	RTE	RTE-X	RTE-X	9	Bivalvia	C.sinensis	Venerida
C.sinensis_26_LINE	RTE	RTE-X	RTE-X	9	Bivalvia	C.sinensis	Venerida
C.sinensis_28_LINE	RTE	RTE-X	RTE-X	9	Bivalvia	C.sinensis	Venerida
C.sinensis_32_LINE	RTE	RTE-X	RTE-X	8	Bivalvia	C.sinensis	Venerida
C.sinensis_33_LINE	RTE	RTE-X	RTE-X	8	Bivalvia	C.sinensis	Venerida
C.sinensis_34_LINE	RTE	RTE-X	RTE-X	8	Bivalvia	C.sinensis	Venerida
C.sinensis_35_LINE	RTE	RTE-X	RTE-X	8	Bivalvia	C.sinensis	Venerida
C.sinensis_36_LINE	RTE	RTE-X	RTE-X	8	Bivalvia	C.sinensis	Venerida
C.sinensis_37_LINE	RTE	RTE-X	RTE-X	8	Bivalvia	C.sinensis	Venerida
C.sinensis_39_LINE	RTE	RTE-X	RTE-X	8	Bivalvia	C.sinensis	Venerida
C.sinensis_46_LINE	RTE	RTE-X	RTE-X	7	Bivalvia	C.sinensis	Venerida
C.sinensis_47_LINE	RTE	RTE-X	RTE-X	7	Bivalvia	C.sinensis	Venerida
C.sinensis_48_LINE	RTE	RTE-X	RTE-X	7	Bivalvia	C.sinensis	Venerida
C.sinensis_49_LINE	RTE	RTE-X	RTE-X	7	Bivalvia	C.sinensis	Venerida
C.sinensis_51_LINE	RTE	RTE-X	RTE-X	7	Bivalvia	C.sinensis	Venerida
C.sinensis_52_LINE	RTE	RTE-X	RTE-X	7	Bivalvia	C.sinensis	Venerida
C.sinensis_53_LINE	RTE	RTE-X	RTE-X	7	Bivalvia	C.sinensis	Venerida
C.sinensis_56_LINE	RTE	RTE-X	RTE-X	7	Bivalvia	C.sinensis	Venerida
C.sinensis_57_LINE	RTE	RTE-X	RTE-X	7	Bivalvia	C.sinensis	Venerida
C.sinensis_62_LINE	RTE	RTE-X	RTE-X	6	Bivalvia	C.sinensis	Venerida
C.sinensis_65_LINE	RTE	RTE-X	RTE-X	6	Bivalvia	C.sinensis	Venerida
C.sinensis_66_LINE	RTE	RTE-X	RTE-X	6	Bivalvia	C.sinensis	Venerida
C.sinensis_67_LINE	RTE	RTE-X	RTE-X	6	Bivalvia	C.sinensis	Venerida
C.sinensis_68_LINE	RTE	RTE-X	RTE-X	6	Bivalvia	C.sinensis	Venerida
C.sinensis_69_LINE	RTE	RTE-X	RTE-X	6	Bivalvia	C.sinensis	Venerida
C.sinensis_7_LINE	RTE	RTE-X	RTE-X	13	Bivalvia	C.sinensis	Venerida
C.sinensis_73_LINE	RTE	RTE-X	RTE-X	6	Bivalvia	C.sinensis	Venerida
C.sinensis_74_LINE	RTE	RTE-X	RTE-X	6	Bivalvia	C.sinensis	Venerida
C.sinensis_75_LINE	RTE	RTE-X	RTE-X	6	Bivalvia	C.sinensis	Venerida
C.sinensis_76_LINE	RTE	RTE-X	RTE-X	6	Bivalvia	C.sinensis	Venerida
C.sinensis_77_LINE	RTE	RTE-X	RTE-X	6	Bivalvia	C.sinensis	Venerida
C.sinensis_78_LINE	RTE	RTE-X	RTE-X	6	Bivalvia	C.sinensis	Venerida
C.sinensis_79_LINE	RTE	RTE-X	RTE-X	6	Bivalvia	C.sinensis	Venerida
C.sinensis_80_LINE	RTE	RTE-X	RTE-X	6	Bivalvia	C.sinensis	Venerida
C.sinensis_85_LINE	RTE	RTE-X	RTE-X	5	Bivalvia	C.sinensis	Venerida
C.sinensis_87_LINE	RTE	RTE-X	RTE-X	5	Bivalvia	C.sinensis	Venerida
C.sinensis_88_LINE	RTE	RTE-X	RTE-X	5	Bivalvia	C.sinensis	Venerida
C.sinensis_90_LINE	RTE	RTE-X	RTE-X	5	Bivalvia	C.sinensis	Venerida
C.sinensis_91_LINE	RTE	RTE-X	RTE-X	5	Bivalvia	C.sinensis	Venerida
C.sinensis_95_LINE	RTE	RTE-X	RTE-X	5	Bivalvia	C.sinensis	Venerida
C.sinensis_96_LINE	RTE	RTE-X	RTE-X	5	Bivalvia	C.sinensis	Venerida
C.sinensis_98_LINE	RTE	RTE-X	RTE-X	5	Bivalvia	C.sinensis	Venerida
C.sinensis_99_LINE	RTE	RTE-X	RTE-X	5	Bivalvia	C.sinensis	Venerida
C.squamiferum_0_LINE	I	Nimb	I	18	Gastropoda	C.squamiferum	Other
C.squamiferum_1_LINE	L1	L1-Tx1	L1-Tx1	8	Gastropoda	C.squamiferum	Other
C.teleta_17_LINE	Jockey	CR1	CR1	7	Anellida	C.teleta	Other
C.teleta_23_LINE	Jockey	CR1	CR1	5	Anellida	C.teleta	Other
C.teleta_24_LINE	Jockey	CR1	CR1	5	Anellida	C.teleta	Other
C.teleta_28_LINE	Jockey	CR1	CR1	5	Anellida	C.teleta	Other
C.teleta_30_LINE	Jockey	CR1	CR1	5	Anellida	C.teleta	Other
C.teleta_33_LINE	Jockey	CR1	CR1	5	Anellida	C.teleta	Other
C.teleta_2_LINE	I	Nimb	I	19	Anellida	C.teleta	Other
C.teleta_4_LINE	I	Nimb	I	14	Anellida	C.teleta	Other
C.teleta_15_LINE	Jockey	L2	L2	7	Anellida	C.teleta	Other
C.teleta_25_LINE	Jockey	L2	L2	5	Anellida	C.teleta	Other
C.teleta_27_LINE	Jockey	L2	L2	5	Anellida	C.teleta	Other
C.teleta_29_LINE	Jockey	L2	L2	5	Anellida	C.teleta	Other
C.teleta_31_LINE	Jockey	L2	L2	5	Anellida	C.teleta	Other
C.teleta_6_LINE	Jockey	L2	L2	9	Anellida	C.teleta	Other
C.teleta_10_LINE	Jockey	L2 - 2	L2	8	Anellida	C.teleta	Other
C.teleta_12_LINE	Jockey	L2 - 2	L2	8	Anellida	C.teleta	Other
C.teleta_19_LINE	Jockey	L2 - 2	L2	6	Anellida	C.teleta	Other
C.teleta_20_LINE	Jockey	L2 - 2	L2	6	Anellida	C.teleta	Other
C.teleta_22_LINE	Jockey	L2 - 2	L2	6	Anellida	C.teleta	Other
C.teleta_26_LINE	Jockey	L2 - 2	L2	5	Anellida	C.teleta	Other
C.teleta_8_LINE	Jockey	L2 - 2	L2	9	Anellida	C.teleta	Other
C.teleta_0_LINE	RTE	Proto2	Proto2	26	Anellida	C.teleta	Other
C.teleta_13_LINE	RTE	Proto2	Proto2	7	Anellida	C.teleta	Other
C.teleta_14_LINE	RTE	Proto2	Proto2	7	Anellida	C.teleta	Other
C.teleta_16_LINE	RTE	Proto2	Proto2	7	Anellida	C.teleta	Other
C.teleta_18_LINE	RTE	Proto2	Proto2	6	Anellida	C.teleta	Other
C.teleta_32_LINE	RTE	Proto2	Proto2	5	Anellida	C.teleta	Other
C.teleta_5_LINE	RTE	Proto2	Proto2	11	Anellida	C.teleta	Other
C.teleta_9_LINE	RTE	Proto2	Proto2	9	Anellida	C.teleta	Other
C.teleta_1_LINE	RTE	RTE	RTE-BovB	24	Anellida	C.teleta	Other
C.teleta_11_LINE	RTE	RTE	RTE-BovB	8	Anellida	C.teleta	Other
C.virginica_61_LINE	Jockey	CR1	CR1	5	Bivalvia	C.virginica	Ostreida
C.virginica_0_LINE	Jockey	CR1	CR1-Zenon	30	Bivalvia	C.virginica	Ostreida
C.virginica_1_LINE	Jockey	CR1	CR1-Zenon	27	Bivalvia	C.virginica	Ostreida
C.virginica_13_LINE	Jockey	CR1	CR1-Zenon	14	Bivalvia	C.virginica	Ostreida
C.virginica_2_LINE	Jockey	CR1	CR1-Zenon	21	Bivalvia	C.virginica	Ostreida
C.virginica_21_LINE	Jockey	CR1	CR1-Zenon	11	Bivalvia	C.virginica	Ostreida
C.virginica_22_LINE	Jockey	CR1	CR1-Zenon	11	Bivalvia	C.virginica	Ostreida
C.virginica_30_LINE	Jockey	CR1	CR1-Zenon	9	Bivalvia	C.virginica	Ostreida
C.virginica_4_LINE	Jockey	CR1	CR1-Zenon	18	Bivalvia	C.virginica	Ostreida
C.virginica_48_LINE	Jockey	CR1	CR1-Zenon	6	Bivalvia	C.virginica	Ostreida
C.virginica_50_LINE	Jockey	CR1	CR1-Zenon	6	Bivalvia	C.virginica	Ostreida
C.virginica_6_LINE	Jockey	CR1	CR1-Zenon	18	Bivalvia	C.virginica	Ostreida
C.virginica_60_LINE	Jockey	CR1	CR1-Zenon	5	Bivalvia	C.virginica	Ostreida
C.virginica_10_LINE	L1	L1-Tx1	L1-Tx1	14	Bivalvia	C.virginica	Ostreida
C.virginica_14_LINE	L1	L1-Tx1	L1-Tx1	13	Bivalvia	C.virginica	Ostreida
C.virginica_15_LINE	L1	L1-Tx1	L1-Tx1	12	Bivalvia	C.virginica	Ostreida
C.virginica_19_LINE	L1	L1-Tx1	L1-Tx1	11	Bivalvia	C.virginica	Ostreida
C.virginica_20_LINE	L1	L1-Tx1	L1-Tx1	11	Bivalvia	C.virginica	Ostreida
C.virginica_23_LINE	L1	L1-Tx1	L1-Tx1	10	Bivalvia	C.virginica	Ostreida
C.virginica_24_LINE	L1	L1-Tx1	L1-Tx1	10	Bivalvia	C.virginica	Ostreida
C.virginica_25_LINE	L1	L1-Tx1	L1-Tx1	10	Bivalvia	C.virginica	Ostreida
C.virginica_26_LINE	L1	L1-Tx1	L1-Tx1	10	Bivalvia	C.virginica	Ostreida
C.virginica_27_LINE	L1	L1-Tx1	L1-Tx1	10	Bivalvia	C.virginica	Ostreida
C.virginica_28_LINE	L1	L1-Tx1	L1-Tx1	9	Bivalvia	C.virginica	Ostreida
C.virginica_29_LINE	L1	L1-Tx1	L1-Tx1	9	Bivalvia	C.virginica	Ostreida
C.virginica_3_LINE	L1	L1-Tx1	L1-Tx1	18	Bivalvia	C.virginica	Ostreida
C.virginica_34_LINE	L1	L1-Tx1	L1-Tx1	8	Bivalvia	C.virginica	Ostreida
C.virginica_35_LINE	L1	L1-Tx1	L1-Tx1	8	Bivalvia	C.virginica	Ostreida
C.virginica_38_LINE	L1	L1-Tx1	L1-Tx1	7	Bivalvia	C.virginica	Ostreida
C.virginica_39_LINE	L1	L1-Tx1	L1-Tx1	7	Bivalvia	C.virginica	Ostreida
C.virginica_42_LINE	L1	L1-Tx1	L1-Tx1	7	Bivalvia	C.virginica	Ostreida
C.virginica_43_LINE	L1	L1-Tx1	L1-Tx1	7	Bivalvia	C.virginica	Ostreida
C.virginica_45_LINE	L1	L1-Tx1	L1-Tx1	6	Bivalvia	C.virginica	Ostreida
C.virginica_46_LINE	L1	L1-Tx1	L1-Tx1	6	Bivalvia	C.virginica	Ostreida
C.virginica_47_LINE	L1	L1-Tx1	L1-Tx1	6	Bivalvia	C.virginica	Ostreida
C.virginica_49_LINE	L1	L1-Tx1	L1-Tx1	6	Bivalvia	C.virginica	Ostreida
C.virginica_51_LINE	L1	L1-Tx1	L1-Tx1	6	Bivalvia	C.virginica	Ostreida
C.virginica_52_LINE	L1	L1-Tx1	L1-Tx1	6	Bivalvia	C.virginica	Ostreida
C.virginica_53_LINE	L1	L1-Tx1	L1-Tx1	6	Bivalvia	C.virginica	Ostreida
C.virginica_55_LINE	L1	L1-Tx1	L1-Tx1	6	Bivalvia	C.virginica	Ostreida
C.virginica_59_LINE	L1	L1-Tx1	L1-Tx1	5	Bivalvia	C.virginica	Ostreida
C.virginica_7_LINE	L1	L1-Tx1	L1-Tx1	17	Bivalvia	C.virginica	Ostreida
C.virginica_31_LINE	RTE	RTE	RTE-BovB	9	Bivalvia	C.virginica	Ostreida
C.virginica_44_LINE	RTE	RTE	RTE-BovB	7	Bivalvia	C.virginica	Ostreida
C.virginica_54_LINE	RTE	RTE	RTE-BovB	6	Bivalvia	C.virginica	Ostreida
C.virginica_11_LINE	RTE	RTE-X	RTE-X	14	Bivalvia	C.virginica	Ostreida
C.virginica_12_LINE	RTE	RTE-X	RTE-X	14	Bivalvia	C.virginica	Ostreida
C.virginica_16_LINE	RTE	RTE-X	RTE-X	12	Bivalvia	C.virginica	Ostreida
C.virginica_17_LINE	RTE	RTE-X	RTE-X	12	Bivalvia	C.virginica	Ostreida
C.virginica_32_LINE	RTE	RTE-X	RTE-X	9	Bivalvia	C.virginica	Ostreida
C.virginica_33_LINE	RTE	RTE-X	RTE-X	9	Bivalvia	C.virginica	Ostreida
C.virginica_36_LINE	RTE	RTE-X	RTE-X	8	Bivalvia	C.virginica	Ostreida
C.virginica_37_LINE	RTE	RTE-X	RTE-X	8	Bivalvia	C.virginica	Ostreida
C.virginica_40_LINE	RTE	RTE-X	RTE-X	7	Bivalvia	C.virginica	Ostreida
C.virginica_41_LINE	RTE	RTE-X	RTE-X	7	Bivalvia	C.virginica	Ostreida
C.virginica_5_LINE	RTE	RTE-X	RTE-X	18	Bivalvia	C.virginica	Ostreida
C.virginica_58_LINE	RTE	RTE-X	RTE-X	5	Bivalvia	C.virginica	Ostreida
C.virginica_62_LINE	RTE	RTE-X	RTE-X	5	Bivalvia	C.virginica	Ostreida
C.virginica_63_LINE	RTE	RTE-X	RTE-X	5	Bivalvia	C.virginica	Ostreida
C.virginica_8_LINE	RTE	RTE-X	RTE-X	16	Bivalvia	C.virginica	Ostreida
C.virginica_9_LINE	RTE	RTE-X	RTE-X	16	Bivalvia	C.virginica	Ostreida
D.rostriformis_104_LINE	Jockey	CR1	CR1	6	Bivalvia	D.rostriformis	Myda
D.rostriformis_109_LINE	Jockey	CR1	CR1	6	Bivalvia	D.rostriformis	Myda
D.rostriformis_115_LINE	Jockey	CR1	CR1	5	Bivalvia	D.rostriformis	Myda
D.rostriformis_121_LINE	Jockey	CR1	CR1	5	Bivalvia	D.rostriformis	Myda
D.rostriformis_123_LINE	Jockey	CR1	CR1	5	Bivalvia	D.rostriformis	Myda
D.rostriformis_125_LINE	Jockey	CR1	CR1	5	Bivalvia	D.rostriformis	Myda
D.rostriformis_134_LINE	Jockey	CR1	CR1	5	Bivalvia	D.rostriformis	Myda
D.rostriformis_20_LINE	Jockey	CR1	CR1	14	Bivalvia	D.rostriformis	Myda
D.rostriformis_59_LINE	Jockey	CR1	CR1	9	Bivalvia	D.rostriformis	Myda
D.rostriformis_81_LINE	Jockey	CR1	CR1	7	Bivalvia	D.rostriformis	Myda
D.rostriformis_87_LINE	Jockey	CR1	CR1	7	Bivalvia	D.rostriformis	Myda
D.rostriformis_88_LINE	Jockey	CR1	CR1	7	Bivalvia	D.rostriformis	Myda
D.rostriformis_2_LINE	Jockey	CR1	CR1-Zenon	32	Bivalvia	D.rostriformis	Myda
D.rostriformis_21_LINE	Jockey	CR1	CR1-Zenon	13	Bivalvia	D.rostriformis	Myda
D.rostriformis_25_LINE	Jockey	CR1	CR1-Zenon	12	Bivalvia	D.rostriformis	Myda
D.rostriformis_3_LINE	Jockey	CR1	CR1-Zenon	29	Bivalvia	D.rostriformis	Myda
D.rostriformis_35_LINE	Jockey	CR1	CR1-Zenon	11	Bivalvia	D.rostriformis	Myda
D.rostriformis_37_LINE	Jockey	CR1	CR1-Zenon	11	Bivalvia	D.rostriformis	Myda
D.rostriformis_46_LINE	Jockey	CR1	CR1-Zenon	10	Bivalvia	D.rostriformis	Myda
D.rostriformis_57_LINE	Jockey	CR1	CR1-Zenon	9	Bivalvia	D.rostriformis	Myda
D.rostriformis_61_LINE	Jockey	CR1	CR1-Zenon	8	Bivalvia	D.rostriformis	Myda
D.rostriformis_74_LINE	Jockey	CR1	CR1-Zenon	7	Bivalvia	D.rostriformis	Myda
D.rostriformis_8_LINE	Jockey	CR1	CR1-Zenon	21	Bivalvia	D.rostriformis	Myda
D.rostriformis_85_LINE	Jockey	CR1	CR1-Zenon	7	Bivalvia	D.rostriformis	Myda
D.rostriformis_45_LINE	I	Ingi	I	10	Bivalvia	D.rostriformis	Myda
D.rostriformis_1_LINE	L1	L1-Tx1	L1-Tx1	47	Bivalvia	D.rostriformis	Myda
D.rostriformis_10_LINE	L1	L1-Tx1	L1-Tx1	19	Bivalvia	D.rostriformis	Myda
D.rostriformis_113_LINE	L1	L1-Tx1	L1-Tx1	5	Bivalvia	D.rostriformis	Myda
D.rostriformis_120_LINE	L1	L1-Tx1	L1-Tx1	5	Bivalvia	D.rostriformis	Myda
D.rostriformis_33_LINE	L1	L1-Tx1	L1-Tx1	11	Bivalvia	D.rostriformis	Myda
D.rostriformis_53_LINE	L1	L1-Tx1	L1-Tx1	9	Bivalvia	D.rostriformis	Myda
D.rostriformis_90_LINE	L1	L1-Tx1	L1-Tx1	6	Bivalvia	D.rostriformis	Myda
D.rostriformis_91_LINE	L1	L1-Tx1	L1-Tx1	6	Bivalvia	D.rostriformis	Myda
D.rostriformis_92_LINE	L1	L1-Tx1	L1-Tx1	6	Bivalvia	D.rostriformis	Myda
D.rostriformis_98_LINE	L1	L1-Tx1	L1-Tx1	6	Bivalvia	D.rostriformis	Myda
D.rostriformis_116_LINE	Jockey	L2	L2	5	Bivalvia	D.rostriformis	Myda
D.rostriformis_122_LINE	Jockey	L2	L2	5	Bivalvia	D.rostriformis	Myda
D.rostriformis_126_LINE	Jockey	L2	L2	5	Bivalvia	D.rostriformis	Myda
D.rostriformis_132_LINE	Jockey	L2	L2	5	Bivalvia	D.rostriformis	Myda
D.rostriformis_135_LINE	Jockey	L2	L2	5	Bivalvia	D.rostriformis	Myda
D.rostriformis_136_LINE	Jockey	L2	L2	5	Bivalvia	D.rostriformis	Myda
D.rostriformis_16_LINE	Jockey	L2	L2	16	Bivalvia	D.rostriformis	Myda
D.rostriformis_40_LINE	Jockey	L2	L2	11	Bivalvia	D.rostriformis	Myda
D.rostriformis_86_LINE	Jockey	L2	L2	7	Bivalvia	D.rostriformis	Myda
D.rostriformis_103_LINE	Jockey	L2 - 2	L2	6	Bivalvia	D.rostriformis	Myda
D.rostriformis_107_LINE	Jockey	L2 - 2	L2	6	Bivalvia	D.rostriformis	Myda
D.rostriformis_110_LINE	Jockey	L2 - 2	L2	6	Bivalvia	D.rostriformis	Myda
D.rostriformis_12_LINE	Jockey	L2 - 2	L2	18	Bivalvia	D.rostriformis	Myda
D.rostriformis_13_LINE	Jockey	L2 - 2	L2	17	Bivalvia	D.rostriformis	Myda
D.rostriformis_133_LINE	Jockey	L2 - 2	L2	5	Bivalvia	D.rostriformis	Myda
D.rostriformis_15_LINE	Jockey	L2 - 2	L2	16	Bivalvia	D.rostriformis	Myda
D.rostriformis_17_LINE	Jockey	L2 - 2	L2	15	Bivalvia	D.rostriformis	Myda
D.rostriformis_18_LINE	Jockey	L2 - 2	L2	15	Bivalvia	D.rostriformis	Myda
D.rostriformis_26_LINE	Jockey	L2 - 2	L2	12	Bivalvia	D.rostriformis	Myda
D.rostriformis_31_LINE	Jockey	L2 - 2	L2	12	Bivalvia	D.rostriformis	Myda
D.rostriformis_39_LINE	Jockey	L2 - 2	L2	11	Bivalvia	D.rostriformis	Myda
D.rostriformis_4_LINE	Jockey	L2 - 2	L2	27	Bivalvia	D.rostriformis	Myda
D.rostriformis_47_LINE	Jockey	L2 - 2	L2	10	Bivalvia	D.rostriformis	Myda
D.rostriformis_49_LINE	Jockey	L2 - 2	L2	10	Bivalvia	D.rostriformis	Myda
D.rostriformis_51_LINE	Jockey	L2 - 2	L2	10	Bivalvia	D.rostriformis	Myda
D.rostriformis_66_LINE	Jockey	L2 - 2	L2	8	Bivalvia	D.rostriformis	Myda
D.rostriformis_71_LINE	Jockey	L2 - 2	L2	8	Bivalvia	D.rostriformis	Myda
D.rostriformis_84_LINE	Jockey	L2 - 2	L2	7	Bivalvia	D.rostriformis	Myda
D.rostriformis_105_LINE	RTE	Proto2	Proto2	6	Bivalvia	D.rostriformis	Myda
D.rostriformis_108_LINE	RTE	Proto2	Proto2	6	Bivalvia	D.rostriformis	Myda
D.rostriformis_111_LINE	RTE	Proto2	Proto2	6	Bivalvia	D.rostriformis	Myda
D.rostriformis_68_LINE	RTE	Proto2	Proto2	8	Bivalvia	D.rostriformis	Myda
D.rostriformis_114_LINE	R2	Hero	R2-Hero	5	Bivalvia	D.rostriformis	Myda
D.rostriformis_36_LINE	R2	Hero	R2-Hero	11	Bivalvia	D.rostriformis	Myda
D.rostriformis_100_LINE	RTE	RTE	RTE-BovB	6	Bivalvia	D.rostriformis	Myda
D.rostriformis_112_LINE	RTE	RTE	RTE-BovB	6	Bivalvia	D.rostriformis	Myda
D.rostriformis_44_LINE	RTE	RTE	RTE-BovB	11	Bivalvia	D.rostriformis	Myda
D.rostriformis_69_LINE	RTE	RTE	RTE-BovB	8	Bivalvia	D.rostriformis	Myda
D.rostriformis_9_LINE	RTE	RTE	RTE-BovB	21	Bivalvia	D.rostriformis	Myda
D.rostriformis_99_LINE	RTE	RTE	RTE-BovB	6	Bivalvia	D.rostriformis	Myda
D.rostriformis_0_LINE	RTE	RTE-X	RTE-X	65	Bivalvia	D.rostriformis	Myda
D.rostriformis_101_LINE	RTE	RTE-X	RTE-X	6	Bivalvia	D.rostriformis	Myda
D.rostriformis_102_LINE	RTE	RTE-X	RTE-X	6	Bivalvia	D.rostriformis	Myda
D.rostriformis_106_LINE	RTE	RTE-X	RTE-X	6	Bivalvia	D.rostriformis	Myda
D.rostriformis_11_LINE	RTE	RTE-X	RTE-X	18	Bivalvia	D.rostriformis	Myda
D.rostriformis_117_LINE	RTE	RTE-X	RTE-X	5	Bivalvia	D.rostriformis	Myda
D.rostriformis_118_LINE	RTE	RTE-X	RTE-X	5	Bivalvia	D.rostriformis	Myda
D.rostriformis_119_LINE	RTE	RTE-X	RTE-X	5	Bivalvia	D.rostriformis	Myda
D.rostriformis_124_LINE	RTE	RTE-X	RTE-X	5	Bivalvia	D.rostriformis	Myda
D.rostriformis_127_LINE	RTE	RTE-X	RTE-X	5	Bivalvia	D.rostriformis	Myda
D.rostriformis_128_LINE	RTE	RTE-X	RTE-X	5	Bivalvia	D.rostriformis	Myda
D.rostriformis_129_LINE	RTE	RTE-X	RTE-X	5	Bivalvia	D.rostriformis	Myda
D.rostriformis_131_LINE	RTE	RTE-X	RTE-X	5	Bivalvia	D.rostriformis	Myda
D.rostriformis_14_LINE	RTE	RTE-X	RTE-X	17	Bivalvia	D.rostriformis	Myda
D.rostriformis_19_LINE	RTE	RTE-X	RTE-X	15	Bivalvia	D.rostriformis	Myda
D.rostriformis_22_LINE	RTE	RTE-X	RTE-X	13	Bivalvia	D.rostriformis	Myda
D.rostriformis_23_LINE	RTE	RTE-X	RTE-X	13	Bivalvia	D.rostriformis	Myda
D.rostriformis_24_LINE	RTE	RTE-X	RTE-X	13	Bivalvia	D.rostriformis	Myda
D.rostriformis_27_LINE	RTE	RTE-X	RTE-X	12	Bivalvia	D.rostriformis	Myda
D.rostriformis_28_LINE	RTE	RTE-X	RTE-X	12	Bivalvia	D.rostriformis	Myda
D.rostriformis_29_LINE	RTE	RTE-X	RTE-X	12	Bivalvia	D.rostriformis	Myda
D.rostriformis_30_LINE	RTE	RTE-X	RTE-X	12	Bivalvia	D.rostriformis	Myda
D.rostriformis_32_LINE	RTE	RTE-X	RTE-X	12	Bivalvia	D.rostriformis	Myda
D.rostriformis_34_LINE	RTE	RTE-X	RTE-X	11	Bivalvia	D.rostriformis	Myda
D.rostriformis_38_LINE	RTE	RTE-X	RTE-X	11	Bivalvia	D.rostriformis	Myda
D.rostriformis_41_LINE	RTE	RTE-X	RTE-X	11	Bivalvia	D.rostriformis	Myda
D.rostriformis_42_LINE	RTE	RTE-X	RTE-X	11	Bivalvia	D.rostriformis	Myda
D.rostriformis_48_LINE	RTE	RTE-X	RTE-X	10	Bivalvia	D.rostriformis	Myda
D.rostriformis_50_LINE	RTE	RTE-X	RTE-X	10	Bivalvia	D.rostriformis	Myda
D.rostriformis_54_LINE	RTE	RTE-X	RTE-X	9	Bivalvia	D.rostriformis	Myda
D.rostriformis_55_LINE	RTE	RTE-X	RTE-X	9	Bivalvia	D.rostriformis	Myda
D.rostriformis_56_LINE	RTE	RTE-X	RTE-X	9	Bivalvia	D.rostriformis	Myda
D.rostriformis_58_LINE	RTE	RTE-X	RTE-X	9	Bivalvia	D.rostriformis	Myda
D.rostriformis_6_LINE	RTE	RTE-X	RTE-X	25	Bivalvia	D.rostriformis	Myda
D.rostriformis_60_LINE	RTE	RTE-X	RTE-X	8	Bivalvia	D.rostriformis	Myda
D.rostriformis_62_LINE	RTE	RTE-X	RTE-X	8	Bivalvia	D.rostriformis	Myda
D.rostriformis_63_LINE	RTE	RTE-X	RTE-X	8	Bivalvia	D.rostriformis	Myda
D.rostriformis_64_LINE	RTE	RTE-X	RTE-X	8	Bivalvia	D.rostriformis	Myda
D.rostriformis_65_LINE	RTE	RTE-X	RTE-X	8	Bivalvia	D.rostriformis	Myda
D.rostriformis_67_LINE	RTE	RTE-X	RTE-X	8	Bivalvia	D.rostriformis	Myda
D.rostriformis_7_LINE	RTE	RTE-X	RTE-X	22	Bivalvia	D.rostriformis	Myda
D.rostriformis_70_LINE	RTE	RTE-X	RTE-X	8	Bivalvia	D.rostriformis	Myda
D.rostriformis_73_LINE	RTE	RTE-X	RTE-X	7	Bivalvia	D.rostriformis	Myda
D.rostriformis_75_LINE	RTE	RTE-X	RTE-X	7	Bivalvia	D.rostriformis	Myda
D.rostriformis_76_LINE	RTE	RTE-X	RTE-X	7	Bivalvia	D.rostriformis	Myda
D.rostriformis_77_LINE	RTE	RTE-X	RTE-X	7	Bivalvia	D.rostriformis	Myda
D.rostriformis_78_LINE	RTE	RTE-X	RTE-X	7	Bivalvia	D.rostriformis	Myda
D.rostriformis_79_LINE	RTE	RTE-X	RTE-X	7	Bivalvia	D.rostriformis	Myda
D.rostriformis_80_LINE	RTE	RTE-X	RTE-X	7	Bivalvia	D.rostriformis	Myda
D.rostriformis_82_LINE	RTE	RTE-X	RTE-X	7	Bivalvia	D.rostriformis	Myda
D.rostriformis_83_LINE	RTE	RTE-X	RTE-X	7	Bivalvia	D.rostriformis	Myda
D.rostriformis_93_LINE	RTE	RTE-X	RTE-X	6	Bivalvia	D.rostriformis	Myda
D.rostriformis_94_LINE	RTE	RTE-X	RTE-X	6	Bivalvia	D.rostriformis	Myda
D.rostriformis_95_LINE	RTE	RTE-X	RTE-X	6	Bivalvia	D.rostriformis	Myda
D.rostriformis_96_LINE	RTE	RTE-X	RTE-X	6	Bivalvia	D.rostriformis	Myda
D.rostriformis_97_LINE	RTE	RTE-X	RTE-X	6	Bivalvia	D.rostriformis	Myda
H.robusta_24_LINE	Jockey	CR1	CR1	8	Anellida	H.robusta	Other
H.robusta_27_LINE	Jockey	CR1	CR1	7	Anellida	H.robusta	Other
H.robusta_40_LINE	Jockey	CR1	CR1	5	Anellida	H.robusta	Other
H.robusta_43_LINE	Jockey	CR1	CR1	5	Anellida	H.robusta	Other
H.robusta_1_LINE	Jockey	L2	L2	28	Anellida	H.robusta	Other
H.robusta_12_LINE	Jockey	L2	L2	10	Anellida	H.robusta	Other
H.robusta_13_LINE	Jockey	L2	L2	10	Anellida	H.robusta	Other
H.robusta_14_LINE	Jockey	L2	L2	10	Anellida	H.robusta	Other
H.robusta_16_LINE	Jockey	L2	L2	9	Anellida	H.robusta	Other
H.robusta_18_LINE	Jockey	L2	L2	9	Anellida	H.robusta	Other
H.robusta_19_LINE	Jockey	L2	L2	9	Anellida	H.robusta	Other
H.robusta_20_LINE	Jockey	L2	L2	9	Anellida	H.robusta	Other
H.robusta_25_LINE	Jockey	L2	L2	8	Anellida	H.robusta	Other
H.robusta_3_LINE	Jockey	L2	L2	18	Anellida	H.robusta	Other
H.robusta_30_LINE	Jockey	L2	L2	7	Anellida	H.robusta	Other
H.robusta_31_LINE	Jockey	L2	L2	7	Anellida	H.robusta	Other
H.robusta_34_LINE	Jockey	L2	L2	6	Anellida	H.robusta	Other
H.robusta_35_LINE	Jockey	L2	L2	6	Anellida	H.robusta	Other
H.robusta_36_LINE	Jockey	L2	L2	6	Anellida	H.robusta	Other
H.robusta_37_LINE	Jockey	L2	L2	6	Anellida	H.robusta	Other
H.robusta_4_LINE	Jockey	L2	L2	16	Anellida	H.robusta	Other
H.robusta_46_LINE	Jockey	L2	L2	5	Anellida	H.robusta	Other
H.robusta_47_LINE	Jockey	L2	L2	5	Anellida	H.robusta	Other
H.robusta_49_LINE	Jockey	L2	L2	5	Anellida	H.robusta	Other
H.robusta_8_LINE	Jockey	L2	L2	13	Anellida	H.robusta	Other
H.robusta_0_LINE	Jockey	L2 - 2	L2	34	Anellida	H.robusta	Other
H.robusta_15_LINE	Jockey	L2 - 2	L2	9	Anellida	H.robusta	Other
H.robusta_17_LINE	Jockey	L2 - 2	L2	9	Anellida	H.robusta	Other
H.robusta_2_LINE	Jockey	L2 - 2	L2	21	Anellida	H.robusta	Other
H.robusta_21_LINE	Jockey	L2 - 2	L2	9	Anellida	H.robusta	Other
H.robusta_22_LINE	Jockey	L2 - 2	L2	9	Anellida	H.robusta	Other
H.robusta_23_LINE	Jockey	L2 - 2	L2	8	Anellida	H.robusta	Other
H.robusta_28_LINE	Jockey	L2 - 2	L2	7	Anellida	H.robusta	Other
H.robusta_29_LINE	Jockey	L2 - 2	L2	7	Anellida	H.robusta	Other
H.robusta_33_LINE	Jockey	L2 - 2	L2	6	Anellida	H.robusta	Other
H.robusta_38_LINE	Jockey	L2 - 2	L2	6	Anellida	H.robusta	Other
H.robusta_39_LINE	Jockey	L2 - 2	L2	6	Anellida	H.robusta	Other
H.robusta_41_LINE	Jockey	L2 - 2	L2	5	Anellida	H.robusta	Other
H.robusta_42_LINE	Jockey	L2 - 2	L2	5	Anellida	H.robusta	Other
H.robusta_44_LINE	Jockey	L2 - 2	L2	5	Anellida	H.robusta	Other
H.robusta_48_LINE	Jockey	L2 - 2	L2	5	Anellida	H.robusta	Other
H.robusta_5_LINE	Jockey	L2 - 2	L2	15	Anellida	H.robusta	Other
H.robusta_10_LINE	RTE	RTE	RTE-BovB	11	Anellida	H.robusta	Other
H.robusta_11_LINE	RTE	RTE	RTE-BovB	11	Anellida	H.robusta	Other
H.robusta_32_LINE	RTE	RTE	RTE-BovB	7	Anellida	H.robusta	Other
H.robusta_6_LINE	RTE	RTE	RTE-BovB	15	Anellida	H.robusta	Other
H.robusta_7_LINE	RTE	RTE	RTE-BovB	13	Anellida	H.robusta	Other
L.fortunei_0_LINE	I	Nimb	I	26	Bivalvia	L.fortunei	Mytilida
L.fortunei_1_LINE	L1	L1-Tx1	L1-Tx1	8	Bivalvia	L.fortunei	Mytilida
M.coruscus_9_LINE	Jockey	CR1	CR1	6	Bivalvia	M.coruscus	Mytilida
M.coruscus_1_LINE	I	Nimb	I	14	Bivalvia	M.coruscus	Mytilida
M.coruscus_10_LINE	Jockey	L2 - 2	L2	6	Bivalvia	M.coruscus	Mytilida
M.coruscus_15_LINE	Jockey	L2 - 2	L2	5	Bivalvia	M.coruscus	Mytilida
M.coruscus_17_LINE	Jockey	L2 - 2	L2	5	Bivalvia	M.coruscus	Mytilida
M.coruscus_2_LINE	Jockey	L2 - 2	L2	12	Bivalvia	M.coruscus	Mytilida
M.coruscus_4_LINE	Jockey	L2 - 2	L2	11	Bivalvia	M.coruscus	Mytilida
M.coruscus_7_LINE	Jockey	L2 - 2	L2	6	Bivalvia	M.coruscus	Mytilida
M.coruscus_12_LINE	RTE	Proto2	Proto2	5	Bivalvia	M.coruscus	Mytilida
M.coruscus_3_LINE	RTE	Proto2	Proto2	12	Bivalvia	M.coruscus	Mytilida
M.coruscus_5_LINE	RTE	Proto2	Proto2	8	Bivalvia	M.coruscus	Mytilida
M.coruscus_6_LINE	RTE	Proto2	Proto2	7	Bivalvia	M.coruscus	Mytilida
M.coruscus_8_LINE	RTE	Proto2	Proto2	6	Bivalvia	M.coruscus	Mytilida
M.coruscus_11_LINE	RTE	RTE-X	RTE-X	5	Bivalvia	M.coruscus	Mytilida
M.coruscus_13_LINE	RTE	RTE-X	RTE-X	5	Bivalvia	M.coruscus	Mytilida
M.coruscus_14_LINE	RTE	RTE-X	RTE-X	5	Bivalvia	M.coruscus	Mytilida
M.coruscus_16_LINE	RTE	RTE-X	RTE-X	5	Bivalvia	M.coruscus	Mytilida
M.edulis_100_LINE	Jockey	CR1	CR1	14	Bivalvia	M.edulis	Mytilida
M.edulis_106_LINE	Jockey	CR1	CR1	14	Bivalvia	M.edulis	Mytilida
M.edulis_109_LINE	Jockey	CR1	CR1	14	Bivalvia	M.edulis	Mytilida
M.edulis_111_LINE	Jockey	CR1	CR1	14	Bivalvia	M.edulis	Mytilida
M.edulis_112_LINE	Jockey	CR1	CR1	14	Bivalvia	M.edulis	Mytilida
M.edulis_119_LINE	Jockey	CR1	CR1	13	Bivalvia	M.edulis	Mytilida
M.edulis_128_LINE	Jockey	CR1	CR1	13	Bivalvia	M.edulis	Mytilida
M.edulis_138_LINE	Jockey	CR1	CR1	12	Bivalvia	M.edulis	Mytilida
M.edulis_139_LINE	Jockey	CR1	CR1	12	Bivalvia	M.edulis	Mytilida
M.edulis_145_LINE	Jockey	CR1	CR1	12	Bivalvia	M.edulis	Mytilida
M.edulis_165_LINE	Jockey	CR1	CR1	11	Bivalvia	M.edulis	Mytilida
M.edulis_172_LINE	Jockey	CR1	CR1	11	Bivalvia	M.edulis	Mytilida
M.edulis_173_LINE	Jockey	CR1	CR1	11	Bivalvia	M.edulis	Mytilida
M.edulis_181_LINE	Jockey	CR1	CR1	10	Bivalvia	M.edulis	Mytilida
M.edulis_188_LINE	Jockey	CR1	CR1	10	Bivalvia	M.edulis	Mytilida
M.edulis_195_LINE	Jockey	CR1	CR1	10	Bivalvia	M.edulis	Mytilida
M.edulis_197_LINE	Jockey	CR1	CR1	10	Bivalvia	M.edulis	Mytilida
M.edulis_202_LINE	Jockey	CR1	CR1	10	Bivalvia	M.edulis	Mytilida
M.edulis_225_LINE	Jockey	CR1	CR1	9	Bivalvia	M.edulis	Mytilida
M.edulis_244_LINE	Jockey	CR1	CR1	8	Bivalvia	M.edulis	Mytilida
M.edulis_246_LINE	Jockey	CR1	CR1	8	Bivalvia	M.edulis	Mytilida
M.edulis_248_LINE	Jockey	CR1	CR1	8	Bivalvia	M.edulis	Mytilida
M.edulis_263_LINE	Jockey	CR1	CR1	7	Bivalvia	M.edulis	Mytilida
M.edulis_266_LINE	Jockey	CR1	CR1	7	Bivalvia	M.edulis	Mytilida
M.edulis_27_LINE	Jockey	CR1	CR1	24	Bivalvia	M.edulis	Mytilida
M.edulis_271_LINE	Jockey	CR1	CR1	7	Bivalvia	M.edulis	Mytilida
M.edulis_275_LINE	Jockey	CR1	CR1	7	Bivalvia	M.edulis	Mytilida
M.edulis_281_LINE	Jockey	CR1	CR1	7	Bivalvia	M.edulis	Mytilida
M.edulis_283_LINE	Jockey	CR1	CR1	7	Bivalvia	M.edulis	Mytilida
M.edulis_307_LINE	Jockey	CR1	CR1	6	Bivalvia	M.edulis	Mytilida
M.edulis_313_LINE	Jockey	CR1	CR1	6	Bivalvia	M.edulis	Mytilida
M.edulis_34_LINE	Jockey	CR1	CR1	23	Bivalvia	M.edulis	Mytilida
M.edulis_354_LINE	Jockey	CR1	CR1	5	Bivalvia	M.edulis	Mytilida
M.edulis_360_LINE	Jockey	CR1	CR1	5	Bivalvia	M.edulis	Mytilida
M.edulis_40_LINE	Jockey	CR1	CR1	22	Bivalvia	M.edulis	Mytilida
M.edulis_49_LINE	Jockey	CR1	CR1	20	Bivalvia	M.edulis	Mytilida
M.edulis_54_LINE	Jockey	CR1	CR1	19	Bivalvia	M.edulis	Mytilida
M.edulis_72_LINE	Jockey	CR1	CR1	17	Bivalvia	M.edulis	Mytilida
M.edulis_73_LINE	Jockey	CR1	CR1	16	Bivalvia	M.edulis	Mytilida
M.edulis_87_LINE	Jockey	CR1	CR1	15	Bivalvia	M.edulis	Mytilida
M.edulis_120_LINE	Jockey	CR1	CR1-Zenon	13	Bivalvia	M.edulis	Mytilida
M.edulis_123_LINE	Jockey	CR1	CR1-Zenon	13	Bivalvia	M.edulis	Mytilida
M.edulis_159_LINE	Jockey	CR1	CR1-Zenon	11	Bivalvia	M.edulis	Mytilida
M.edulis_16_LINE	Jockey	CR1	CR1-Zenon	27	Bivalvia	M.edulis	Mytilida
M.edulis_170_LINE	Jockey	CR1	CR1-Zenon	11	Bivalvia	M.edulis	Mytilida
M.edulis_171_LINE	Jockey	CR1	CR1-Zenon	11	Bivalvia	M.edulis	Mytilida
M.edulis_19_LINE	Jockey	CR1	CR1-Zenon	26	Bivalvia	M.edulis	Mytilida
M.edulis_194_LINE	Jockey	CR1	CR1-Zenon	10	Bivalvia	M.edulis	Mytilida
M.edulis_196_LINE	Jockey	CR1	CR1-Zenon	10	Bivalvia	M.edulis	Mytilida
M.edulis_198_LINE	Jockey	CR1	CR1-Zenon	10	Bivalvia	M.edulis	Mytilida
M.edulis_2_LINE	Jockey	CR1	CR1-Zenon	61	Bivalvia	M.edulis	Mytilida
M.edulis_201_LINE	Jockey	CR1	CR1-Zenon	10	Bivalvia	M.edulis	Mytilida
M.edulis_22_LINE	Jockey	CR1	CR1-Zenon	25	Bivalvia	M.edulis	Mytilida
M.edulis_306_LINE	Jockey	CR1	CR1-Zenon	6	Bivalvia	M.edulis	Mytilida
M.edulis_311_LINE	Jockey	CR1	CR1-Zenon	6	Bivalvia	M.edulis	Mytilida
M.edulis_314_LINE	Jockey	CR1	CR1-Zenon	6	Bivalvia	M.edulis	Mytilida
M.edulis_347_LINE	Jockey	CR1	CR1-Zenon	5	Bivalvia	M.edulis	Mytilida
M.edulis_37_LINE	Jockey	CR1	CR1-Zenon	22	Bivalvia	M.edulis	Mytilida
M.edulis_48_LINE	Jockey	CR1	CR1-Zenon	20	Bivalvia	M.edulis	Mytilida
M.edulis_6_LINE	Jockey	CR1	CR1-Zenon	42	Bivalvia	M.edulis	Mytilida
M.edulis_78_LINE	Jockey	CR1	CR1-Zenon	16	Bivalvia	M.edulis	Mytilida
M.edulis_126_LINE	I	Ingi	I	13	Bivalvia	M.edulis	Mytilida
M.edulis_135_LINE	I	Ingi	I	12	Bivalvia	M.edulis	Mytilida
M.edulis_1_LINE	I	Nimb	I	73	Bivalvia	M.edulis	Mytilida
M.edulis_114_LINE	I	Nimb	I	14	Bivalvia	M.edulis	Mytilida
M.edulis_151_LINE	I	Nimb	I	11	Bivalvia	M.edulis	Mytilida
M.edulis_252_LINE	I	Nimb	I	7	Bivalvia	M.edulis	Mytilida
M.edulis_254_LINE	I	Nimb	I	7	Bivalvia	M.edulis	Mytilida
M.edulis_310_LINE	I	Nimb	I	6	Bivalvia	M.edulis	Mytilida
M.edulis_322_LINE	I	Nimb	I	5	Bivalvia	M.edulis	Mytilida
M.edulis_132_LINE	L1	L1-Tx1	L1-Tx1	13	Bivalvia	M.edulis	Mytilida
M.edulis_133_LINE	L1	L1-Tx1	L1-Tx1	12	Bivalvia	M.edulis	Mytilida
M.edulis_216_LINE	L1	L1-Tx1	L1-Tx1	9	Bivalvia	M.edulis	Mytilida
M.edulis_274_LINE	L1	L1-Tx1	L1-Tx1	7	Bivalvia	M.edulis	Mytilida
M.edulis_10_LINE	L1	L1-Tx1	L1-Tx1	29	Bivalvia	M.edulis	Mytilida
M.edulis_116_LINE	L1	L1-Tx1	L1-Tx1	13	Bivalvia	M.edulis	Mytilida
M.edulis_117_LINE	L1	L1-Tx1	L1-Tx1	13	Bivalvia	M.edulis	Mytilida
M.edulis_127_LINE	L1	L1-Tx1	L1-Tx1	13	Bivalvia	M.edulis	Mytilida
M.edulis_129_LINE	L1	L1-Tx1	L1-Tx1	13	Bivalvia	M.edulis	Mytilida
M.edulis_134_LINE	L1	L1-Tx1	L1-Tx1	12	Bivalvia	M.edulis	Mytilida
M.edulis_14_LINE	L1	L1-Tx1	L1-Tx1	27	Bivalvia	M.edulis	Mytilida
M.edulis_15_LINE	L1	L1-Tx1	L1-Tx1	27	Bivalvia	M.edulis	Mytilida
M.edulis_152_LINE	L1	L1-Tx1	L1-Tx1	11	Bivalvia	M.edulis	Mytilida
M.edulis_177_LINE	L1	L1-Tx1	L1-Tx1	10	Bivalvia	M.edulis	Mytilida
M.edulis_190_LINE	L1	L1-Tx1	L1-Tx1	10	Bivalvia	M.edulis	Mytilida
M.edulis_20_LINE	L1	L1-Tx1	L1-Tx1	25	Bivalvia	M.edulis	Mytilida
M.edulis_200_LINE	L1	L1-Tx1	L1-Tx1	10	Bivalvia	M.edulis	Mytilida
M.edulis_206_LINE	L1	L1-Tx1	L1-Tx1	9	Bivalvia	M.edulis	Mytilida
M.edulis_207_LINE	L1	L1-Tx1	L1-Tx1	9	Bivalvia	M.edulis	Mytilida
M.edulis_213_LINE	L1	L1-Tx1	L1-Tx1	9	Bivalvia	M.edulis	Mytilida
M.edulis_227_LINE	L1	L1-Tx1	L1-Tx1	8	Bivalvia	M.edulis	Mytilida
M.edulis_228_LINE	L1	L1-Tx1	L1-Tx1	8	Bivalvia	M.edulis	Mytilida
M.edulis_23_LINE	L1	L1-Tx1	L1-Tx1	24	Bivalvia	M.edulis	Mytilida
M.edulis_25_LINE	L1	L1-Tx1	L1-Tx1	24	Bivalvia	M.edulis	Mytilida
M.edulis_253_LINE	L1	L1-Tx1	L1-Tx1	7	Bivalvia	M.edulis	Mytilida
M.edulis_272_LINE	L1	L1-Tx1	L1-Tx1	7	Bivalvia	M.edulis	Mytilida
M.edulis_278_LINE	L1	L1-Tx1	L1-Tx1	7	Bivalvia	M.edulis	Mytilida
M.edulis_284_LINE	L1	L1-Tx1	L1-Tx1	6	Bivalvia	M.edulis	Mytilida
M.edulis_285_LINE	L1	L1-Tx1	L1-Tx1	6	Bivalvia	M.edulis	Mytilida
M.edulis_288_LINE	L1	L1-Tx1	L1-Tx1	6	Bivalvia	M.edulis	Mytilida
M.edulis_30_LINE	L1	L1-Tx1	L1-Tx1	23	Bivalvia	M.edulis	Mytilida
M.edulis_301_LINE	L1	L1-Tx1	L1-Tx1	6	Bivalvia	M.edulis	Mytilida
M.edulis_31_LINE	L1	L1-Tx1	L1-Tx1	23	Bivalvia	M.edulis	Mytilida
M.edulis_32_LINE	L1	L1-Tx1	L1-Tx1	23	Bivalvia	M.edulis	Mytilida
M.edulis_324_LINE	L1	L1-Tx1	L1-Tx1	5	Bivalvia	M.edulis	Mytilida
M.edulis_326_LINE	L1	L1-Tx1	L1-Tx1	5	Bivalvia	M.edulis	Mytilida
M.edulis_331_LINE	L1	L1-Tx1	L1-Tx1	5	Bivalvia	M.edulis	Mytilida
M.edulis_340_LINE	L1	L1-Tx1	L1-Tx1	5	Bivalvia	M.edulis	Mytilida
M.edulis_353_LINE	L1	L1-Tx1	L1-Tx1	5	Bivalvia	M.edulis	Mytilida
M.edulis_46_LINE	L1	L1-Tx1	L1-Tx1	20	Bivalvia	M.edulis	Mytilida
M.edulis_51_LINE	L1	L1-Tx1	L1-Tx1	19	Bivalvia	M.edulis	Mytilida
M.edulis_52_LINE	L1	L1-Tx1	L1-Tx1	19	Bivalvia	M.edulis	Mytilida
M.edulis_56_LINE	L1	L1-Tx1	L1-Tx1	18	Bivalvia	M.edulis	Mytilida
M.edulis_57_LINE	L1	L1-Tx1	L1-Tx1	18	Bivalvia	M.edulis	Mytilida
M.edulis_61_LINE	L1	L1-Tx1	L1-Tx1	18	Bivalvia	M.edulis	Mytilida
M.edulis_64_LINE	L1	L1-Tx1	L1-Tx1	17	Bivalvia	M.edulis	Mytilida
M.edulis_65_LINE	L1	L1-Tx1	L1-Tx1	17	Bivalvia	M.edulis	Mytilida
M.edulis_66_LINE	L1	L1-Tx1	L1-Tx1	17	Bivalvia	M.edulis	Mytilida
M.edulis_74_LINE	L1	L1-Tx1	L1-Tx1	16	Bivalvia	M.edulis	Mytilida
M.edulis_8_LINE	L1	L1-Tx1	L1-Tx1	32	Bivalvia	M.edulis	Mytilida
M.edulis_83_LINE	L1	L1-Tx1	L1-Tx1	15	Bivalvia	M.edulis	Mytilida
M.edulis_84_LINE	L1	L1-Tx1	L1-Tx1	15	Bivalvia	M.edulis	Mytilida
M.edulis_9_LINE	L1	L1-Tx1	L1-Tx1	31	Bivalvia	M.edulis	Mytilida
M.edulis_93_LINE	L1	L1-Tx1	L1-Tx1	14	Bivalvia	M.edulis	Mytilida
M.edulis_94_LINE	L1	L1-Tx1	L1-Tx1	14	Bivalvia	M.edulis	Mytilida
M.edulis_95_LINE	L1	L1-Tx1	L1-Tx1	14	Bivalvia	M.edulis	Mytilida
M.edulis_96_LINE	L1	L1-Tx1	L1-Tx1	14	Bivalvia	M.edulis	Mytilida
M.edulis_146_LINE	Jockey	L2	L2	12	Bivalvia	M.edulis	Mytilida
M.edulis_218_LINE	Jockey	L2	L2	9	Bivalvia	M.edulis	Mytilida
M.edulis_241_LINE	Jockey	L2	L2	8	Bivalvia	M.edulis	Mytilida
M.edulis_251_LINE	Jockey	L2	L2	8	Bivalvia	M.edulis	Mytilida
M.edulis_277_LINE	Jockey	L2	L2	7	Bivalvia	M.edulis	Mytilida
M.edulis_29_LINE	Jockey	L2	L2	24	Bivalvia	M.edulis	Mytilida
M.edulis_291_LINE	Jockey	L2	L2	6	Bivalvia	M.edulis	Mytilida
M.edulis_295_LINE	Jockey	L2	L2	6	Bivalvia	M.edulis	Mytilida
M.edulis_298_LINE	Jockey	L2	L2	6	Bivalvia	M.edulis	Mytilida
M.edulis_320_LINE	Jockey	L2	L2	6	Bivalvia	M.edulis	Mytilida
M.edulis_0_LINE	Jockey	L2 - 2	L2	76	Bivalvia	M.edulis	Mytilida
M.edulis_11_LINE	Jockey	L2 - 2	L2	29	Bivalvia	M.edulis	Mytilida
M.edulis_115_LINE	Jockey	L2 - 2	L2	14	Bivalvia	M.edulis	Mytilida
M.edulis_131_LINE	Jockey	L2 - 2	L2	13	Bivalvia	M.edulis	Mytilida
M.edulis_17_LINE	Jockey	L2 - 2	L2	27	Bivalvia	M.edulis	Mytilida
M.edulis_203_LINE	Jockey	L2 - 2	L2	10	Bivalvia	M.edulis	Mytilida
M.edulis_3_LINE	Jockey	L2 - 2	L2	54	Bivalvia	M.edulis	Mytilida
M.edulis_359_LINE	Jockey	L2 - 2	L2	5	Bivalvia	M.edulis	Mytilida
M.edulis_38_LINE	Jockey	L2 - 2	L2	22	Bivalvia	M.edulis	Mytilida
M.edulis_39_LINE	Jockey	L2 - 2	L2	22	Bivalvia	M.edulis	Mytilida
M.edulis_5_LINE	Jockey	L2 - 2	L2	45	Bivalvia	M.edulis	Mytilida
M.edulis_62_LINE	Jockey	L2 - 2	L2	18	Bivalvia	M.edulis	Mytilida
M.edulis_63_LINE	Jockey	L2 - 2	L2	18	Bivalvia	M.edulis	Mytilida
M.edulis_80_LINE	Jockey	L2 - 2	L2	16	Bivalvia	M.edulis	Mytilida
M.edulis_81_LINE	Jockey	L2 - 2	L2	16	Bivalvia	M.edulis	Mytilida
M.edulis_82_LINE	Jockey	L2 - 2	L2	16	Bivalvia	M.edulis	Mytilida
M.edulis_85_LINE	Jockey	L2 - 2	L2	15	Bivalvia	M.edulis	Mytilida
M.edulis_91_LINE	Jockey	L2 - 2	L2	15	Bivalvia	M.edulis	Mytilida
M.edulis_101_LINE	RTE	Proto2	Proto2	14	Bivalvia	M.edulis	Mytilida
M.edulis_147_LINE	RTE	Proto2	Proto2	12	Bivalvia	M.edulis	Mytilida
M.edulis_153_LINE	RTE	Proto2	Proto2	11	Bivalvia	M.edulis	Mytilida
M.edulis_160_LINE	RTE	Proto2	Proto2	11	Bivalvia	M.edulis	Mytilida
M.edulis_179_LINE	RTE	Proto2	Proto2	10	Bivalvia	M.edulis	Mytilida
M.edulis_183_LINE	RTE	Proto2	Proto2	10	Bivalvia	M.edulis	Mytilida
M.edulis_184_LINE	RTE	Proto2	Proto2	10	Bivalvia	M.edulis	Mytilida
M.edulis_191_LINE	RTE	Proto2	Proto2	10	Bivalvia	M.edulis	Mytilida
M.edulis_199_LINE	RTE	Proto2	Proto2	10	Bivalvia	M.edulis	Mytilida
M.edulis_209_LINE	RTE	Proto2	Proto2	9	Bivalvia	M.edulis	Mytilida
M.edulis_215_LINE	RTE	Proto2	Proto2	9	Bivalvia	M.edulis	Mytilida
M.edulis_221_LINE	RTE	Proto2	Proto2	9	Bivalvia	M.edulis	Mytilida
M.edulis_230_LINE	RTE	Proto2	Proto2	8	Bivalvia	M.edulis	Mytilida
M.edulis_234_LINE	RTE	Proto2	Proto2	8	Bivalvia	M.edulis	Mytilida
M.edulis_243_LINE	RTE	Proto2	Proto2	8	Bivalvia	M.edulis	Mytilida
M.edulis_256_LINE	RTE	Proto2	Proto2	7	Bivalvia	M.edulis	Mytilida
M.edulis_260_LINE	RTE	Proto2	Proto2	7	Bivalvia	M.edulis	Mytilida
M.edulis_262_LINE	RTE	Proto2	Proto2	7	Bivalvia	M.edulis	Mytilida
M.edulis_265_LINE	RTE	Proto2	Proto2	7	Bivalvia	M.edulis	Mytilida
M.edulis_270_LINE	RTE	Proto2	Proto2	7	Bivalvia	M.edulis	Mytilida
M.edulis_273_LINE	RTE	Proto2	Proto2	7	Bivalvia	M.edulis	Mytilida
M.edulis_28_LINE	RTE	Proto2	Proto2	24	Bivalvia	M.edulis	Mytilida
M.edulis_286_LINE	RTE	Proto2	Proto2	6	Bivalvia	M.edulis	Mytilida
M.edulis_294_LINE	RTE	Proto2	Proto2	6	Bivalvia	M.edulis	Mytilida
M.edulis_296_LINE	RTE	Proto2	Proto2	6	Bivalvia	M.edulis	Mytilida
M.edulis_302_LINE	RTE	Proto2	Proto2	6	Bivalvia	M.edulis	Mytilida
M.edulis_315_LINE	RTE	Proto2	Proto2	6	Bivalvia	M.edulis	Mytilida
M.edulis_319_LINE	RTE	Proto2	Proto2	6	Bivalvia	M.edulis	Mytilida
M.edulis_321_LINE	RTE	Proto2	Proto2	5	Bivalvia	M.edulis	Mytilida
M.edulis_325_LINE	RTE	Proto2	Proto2	5	Bivalvia	M.edulis	Mytilida
M.edulis_332_LINE	RTE	Proto2	Proto2	5	Bivalvia	M.edulis	Mytilida
M.edulis_334_LINE	RTE	Proto2	Proto2	5	Bivalvia	M.edulis	Mytilida
M.edulis_337_LINE	RTE	Proto2	Proto2	5	Bivalvia	M.edulis	Mytilida
M.edulis_345_LINE	RTE	Proto2	Proto2	5	Bivalvia	M.edulis	Mytilida
M.edulis_346_LINE	RTE	Proto2	Proto2	5	Bivalvia	M.edulis	Mytilida
M.edulis_352_LINE	RTE	Proto2	Proto2	5	Bivalvia	M.edulis	Mytilida
M.edulis_69_LINE	RTE	Proto2	Proto2	17	Bivalvia	M.edulis	Mytilida
M.edulis_75_LINE	RTE	Proto2	Proto2	16	Bivalvia	M.edulis	Mytilida
M.edulis_92_LINE	RTE	Proto2	Proto2	15	Bivalvia	M.edulis	Mytilida
M.edulis_180_LINE	R2	Hero	R2-Hero	10	Bivalvia	M.edulis	Mytilida
M.edulis_154_LINE	RTE	Proto2	RTE-X	11	Bivalvia	M.edulis	Mytilida
M.edulis_162_LINE	RTE	Proto2	RTE-X	11	Bivalvia	M.edulis	Mytilida
M.edulis_163_LINE	RTE	Proto2	RTE-X	11	Bivalvia	M.edulis	Mytilida
M.edulis_235_LINE	RTE	Proto2	RTE-X	8	Bivalvia	M.edulis	Mytilida
M.edulis_292_LINE	RTE	Proto2	RTE-X	6	Bivalvia	M.edulis	Mytilida
M.edulis_343_LINE	RTE	Proto2	RTE-X	5	Bivalvia	M.edulis	Mytilida
M.edulis_102_LINE	RTE	RTE-X	RTE-X	14	Bivalvia	M.edulis	Mytilida
M.edulis_103_LINE	RTE	RTE-X	RTE-X	14	Bivalvia	M.edulis	Mytilida
M.edulis_104_LINE	RTE	RTE-X	RTE-X	14	Bivalvia	M.edulis	Mytilida
M.edulis_105_LINE	RTE	RTE-X	RTE-X	14	Bivalvia	M.edulis	Mytilida
M.edulis_107_LINE	RTE	RTE-X	RTE-X	14	Bivalvia	M.edulis	Mytilida
M.edulis_108_LINE	RTE	RTE-X	RTE-X	14	Bivalvia	M.edulis	Mytilida
M.edulis_110_LINE	RTE	RTE-X	RTE-X	14	Bivalvia	M.edulis	Mytilida
M.edulis_113_LINE	RTE	RTE-X	RTE-X	14	Bivalvia	M.edulis	Mytilida
M.edulis_118_LINE	RTE	RTE-X	RTE-X	13	Bivalvia	M.edulis	Mytilida
M.edulis_12_LINE	RTE	RTE-X	RTE-X	29	Bivalvia	M.edulis	Mytilida
M.edulis_121_LINE	RTE	RTE-X	RTE-X	13	Bivalvia	M.edulis	Mytilida
M.edulis_122_LINE	RTE	RTE-X	RTE-X	13	Bivalvia	M.edulis	Mytilida
M.edulis_124_LINE	RTE	RTE-X	RTE-X	13	Bivalvia	M.edulis	Mytilida
M.edulis_125_LINE	RTE	RTE-X	RTE-X	13	Bivalvia	M.edulis	Mytilida
M.edulis_13_LINE	RTE	RTE-X	RTE-X	29	Bivalvia	M.edulis	Mytilida
M.edulis_130_LINE	RTE	RTE-X	RTE-X	13	Bivalvia	M.edulis	Mytilida
M.edulis_136_LINE	RTE	RTE-X	RTE-X	12	Bivalvia	M.edulis	Mytilida
M.edulis_137_LINE	RTE	RTE-X	RTE-X	12	Bivalvia	M.edulis	Mytilida
M.edulis_140_LINE	RTE	RTE-X	RTE-X	12	Bivalvia	M.edulis	Mytilida
M.edulis_141_LINE	RTE	RTE-X	RTE-X	12	Bivalvia	M.edulis	Mytilida
M.edulis_142_LINE	RTE	RTE-X	RTE-X	12	Bivalvia	M.edulis	Mytilida
M.edulis_143_LINE	RTE	RTE-X	RTE-X	12	Bivalvia	M.edulis	Mytilida
M.edulis_144_LINE	RTE	RTE-X	RTE-X	12	Bivalvia	M.edulis	Mytilida
M.edulis_148_LINE	RTE	RTE-X	RTE-X	12	Bivalvia	M.edulis	Mytilida
M.edulis_149_LINE	RTE	RTE-X	RTE-X	12	Bivalvia	M.edulis	Mytilida
M.edulis_150_LINE	RTE	RTE-X	RTE-X	12	Bivalvia	M.edulis	Mytilida
M.edulis_155_LINE	RTE	RTE-X	RTE-X	11	Bivalvia	M.edulis	Mytilida
M.edulis_156_LINE	RTE	RTE-X	RTE-X	11	Bivalvia	M.edulis	Mytilida
M.edulis_157_LINE	RTE	RTE-X	RTE-X	11	Bivalvia	M.edulis	Mytilida
M.edulis_158_LINE	RTE	RTE-X	RTE-X	11	Bivalvia	M.edulis	Mytilida
M.edulis_161_LINE	RTE	RTE-X	RTE-X	11	Bivalvia	M.edulis	Mytilida
M.edulis_164_LINE	RTE	RTE-X	RTE-X	11	Bivalvia	M.edulis	Mytilida
M.edulis_166_LINE	RTE	RTE-X	RTE-X	11	Bivalvia	M.edulis	Mytilida
M.edulis_167_LINE	RTE	RTE-X	RTE-X	11	Bivalvia	M.edulis	Mytilida
M.edulis_168_LINE	RTE	RTE-X	RTE-X	11	Bivalvia	M.edulis	Mytilida
M.edulis_169_LINE	RTE	RTE-X	RTE-X	11	Bivalvia	M.edulis	Mytilida
M.edulis_178_LINE	RTE	RTE-X	RTE-X	10	Bivalvia	M.edulis	Mytilida
M.edulis_18_LINE	RTE	RTE-X	RTE-X	26	Bivalvia	M.edulis	Mytilida
M.edulis_182_LINE	RTE	RTE-X	RTE-X	10	Bivalvia	M.edulis	Mytilida
M.edulis_185_LINE	RTE	RTE-X	RTE-X	10	Bivalvia	M.edulis	Mytilida
M.edulis_186_LINE	RTE	RTE-X	RTE-X	10	Bivalvia	M.edulis	Mytilida
M.edulis_187_LINE	RTE	RTE-X	RTE-X	10	Bivalvia	M.edulis	Mytilida
M.edulis_189_LINE	RTE	RTE-X	RTE-X	10	Bivalvia	M.edulis	Mytilida
M.edulis_192_LINE	RTE	RTE-X	RTE-X	10	Bivalvia	M.edulis	Mytilida
M.edulis_193_LINE	RTE	RTE-X	RTE-X	10	Bivalvia	M.edulis	Mytilida
M.edulis_204_LINE	RTE	RTE-X	RTE-X	10	Bivalvia	M.edulis	Mytilida
M.edulis_205_LINE	RTE	RTE-X	RTE-X	9	Bivalvia	M.edulis	Mytilida
M.edulis_208_LINE	RTE	RTE-X	RTE-X	9	Bivalvia	M.edulis	Mytilida
M.edulis_21_LINE	RTE	RTE-X	RTE-X	25	Bivalvia	M.edulis	Mytilida
M.edulis_210_LINE	RTE	RTE-X	RTE-X	9	Bivalvia	M.edulis	Mytilida
M.edulis_211_LINE	RTE	RTE-X	RTE-X	9	Bivalvia	M.edulis	Mytilida
M.edulis_212_LINE	RTE	RTE-X	RTE-X	9	Bivalvia	M.edulis	Mytilida
M.edulis_214_LINE	RTE	RTE-X	RTE-X	9	Bivalvia	M.edulis	Mytilida
M.edulis_217_LINE	RTE	RTE-X	RTE-X	9	Bivalvia	M.edulis	Mytilida
M.edulis_219_LINE	RTE	RTE-X	RTE-X	9	Bivalvia	M.edulis	Mytilida
M.edulis_220_LINE	RTE	RTE-X	RTE-X	9	Bivalvia	M.edulis	Mytilida
M.edulis_222_LINE	RTE	RTE-X	RTE-X	9	Bivalvia	M.edulis	Mytilida
M.edulis_223_LINE	RTE	RTE-X	RTE-X	9	Bivalvia	M.edulis	Mytilida
M.edulis_224_LINE	RTE	RTE-X	RTE-X	9	Bivalvia	M.edulis	Mytilida
M.edulis_226_LINE	RTE	RTE-X	RTE-X	9	Bivalvia	M.edulis	Mytilida
M.edulis_229_LINE	RTE	RTE-X	RTE-X	8	Bivalvia	M.edulis	Mytilida
M.edulis_231_LINE	RTE	RTE-X	RTE-X	8	Bivalvia	M.edulis	Mytilida
M.edulis_232_LINE	RTE	RTE-X	RTE-X	8	Bivalvia	M.edulis	Mytilida
M.edulis_233_LINE	RTE	RTE-X	RTE-X	8	Bivalvia	M.edulis	Mytilida
M.edulis_236_LINE	RTE	RTE-X	RTE-X	8	Bivalvia	M.edulis	Mytilida
M.edulis_237_LINE	RTE	RTE-X	RTE-X	8	Bivalvia	M.edulis	Mytilida
M.edulis_238_LINE	RTE	RTE-X	RTE-X	8	Bivalvia	M.edulis	Mytilida
M.edulis_239_LINE	RTE	RTE-X	RTE-X	8	Bivalvia	M.edulis	Mytilida
M.edulis_24_LINE	RTE	RTE-X	RTE-X	24	Bivalvia	M.edulis	Mytilida
M.edulis_240_LINE	RTE	RTE-X	RTE-X	8	Bivalvia	M.edulis	Mytilida
M.edulis_242_LINE	RTE	RTE-X	RTE-X	8	Bivalvia	M.edulis	Mytilida
M.edulis_245_LINE	RTE	RTE-X	RTE-X	8	Bivalvia	M.edulis	Mytilida
M.edulis_247_LINE	RTE	RTE-X	RTE-X	8	Bivalvia	M.edulis	Mytilida
M.edulis_250_LINE	RTE	RTE-X	RTE-X	8	Bivalvia	M.edulis	Mytilida
M.edulis_255_LINE	RTE	RTE-X	RTE-X	7	Bivalvia	M.edulis	Mytilida
M.edulis_257_LINE	RTE	RTE-X	RTE-X	7	Bivalvia	M.edulis	Mytilida
M.edulis_258_LINE	RTE	RTE-X	RTE-X	7	Bivalvia	M.edulis	Mytilida
M.edulis_259_LINE	RTE	RTE-X	RTE-X	7	Bivalvia	M.edulis	Mytilida
M.edulis_26_LINE	RTE	RTE-X	RTE-X	24	Bivalvia	M.edulis	Mytilida
M.edulis_261_LINE	RTE	RTE-X	RTE-X	7	Bivalvia	M.edulis	Mytilida
M.edulis_264_LINE	RTE	RTE-X	RTE-X	7	Bivalvia	M.edulis	Mytilida
M.edulis_267_LINE	RTE	RTE-X	RTE-X	7	Bivalvia	M.edulis	Mytilida
M.edulis_269_LINE	RTE	RTE-X	RTE-X	7	Bivalvia	M.edulis	Mytilida
M.edulis_276_LINE	RTE	RTE-X	RTE-X	7	Bivalvia	M.edulis	Mytilida
M.edulis_279_LINE	RTE	RTE-X	RTE-X	7	Bivalvia	M.edulis	Mytilida
M.edulis_280_LINE	RTE	RTE-X	RTE-X	7	Bivalvia	M.edulis	Mytilida
M.edulis_287_LINE	RTE	RTE-X	RTE-X	6	Bivalvia	M.edulis	Mytilida
M.edulis_289_LINE	RTE	RTE-X	RTE-X	6	Bivalvia	M.edulis	Mytilida
M.edulis_290_LINE	RTE	RTE-X	RTE-X	6	Bivalvia	M.edulis	Mytilida
M.edulis_293_LINE	RTE	RTE-X	RTE-X	6	Bivalvia	M.edulis	Mytilida
M.edulis_297_LINE	RTE	RTE-X	RTE-X	6	Bivalvia	M.edulis	Mytilida
M.edulis_299_LINE	RTE	RTE-X	RTE-X	6	Bivalvia	M.edulis	Mytilida
M.edulis_300_LINE	RTE	RTE-X	RTE-X	6	Bivalvia	M.edulis	Mytilida
M.edulis_303_LINE	RTE	RTE-X	RTE-X	6	Bivalvia	M.edulis	Mytilida
M.edulis_304_LINE	RTE	RTE-X	RTE-X	6	Bivalvia	M.edulis	Mytilida
M.edulis_305_LINE	RTE	RTE-X	RTE-X	6	Bivalvia	M.edulis	Mytilida
M.edulis_308_LINE	RTE	RTE-X	RTE-X	6	Bivalvia	M.edulis	Mytilida
M.edulis_309_LINE	RTE	RTE-X	RTE-X	6	Bivalvia	M.edulis	Mytilida
M.edulis_312_LINE	RTE	RTE-X	RTE-X	6	Bivalvia	M.edulis	Mytilida
M.edulis_316_LINE	RTE	RTE-X	RTE-X	6	Bivalvia	M.edulis	Mytilida
M.edulis_317_LINE	RTE	RTE-X	RTE-X	6	Bivalvia	M.edulis	Mytilida
M.edulis_318_LINE	RTE	RTE-X	RTE-X	6	Bivalvia	M.edulis	Mytilida
M.edulis_323_LINE	RTE	RTE-X	RTE-X	5	Bivalvia	M.edulis	Mytilida
M.edulis_327_LINE	RTE	RTE-X	RTE-X	5	Bivalvia	M.edulis	Mytilida
M.edulis_328_LINE	RTE	RTE-X	RTE-X	5	Bivalvia	M.edulis	Mytilida
M.edulis_329_LINE	RTE	RTE-X	RTE-X	5	Bivalvia	M.edulis	Mytilida
M.edulis_33_LINE	RTE	RTE-X	RTE-X	23	Bivalvia	M.edulis	Mytilida
M.edulis_330_LINE	RTE	RTE-X	RTE-X	5	Bivalvia	M.edulis	Mytilida
M.edulis_333_LINE	RTE	RTE-X	RTE-X	5	Bivalvia	M.edulis	Mytilida
M.edulis_335_LINE	RTE	RTE-X	RTE-X	5	Bivalvia	M.edulis	Mytilida
M.edulis_336_LINE	RTE	RTE-X	RTE-X	5	Bivalvia	M.edulis	Mytilida
M.edulis_338_LINE	RTE	RTE-X	RTE-X	5	Bivalvia	M.edulis	Mytilida
M.edulis_339_LINE	RTE	RTE-X	RTE-X	5	Bivalvia	M.edulis	Mytilida
M.edulis_341_LINE	RTE	RTE-X	RTE-X	5	Bivalvia	M.edulis	Mytilida
M.edulis_342_LINE	RTE	RTE-X	RTE-X	5	Bivalvia	M.edulis	Mytilida
M.edulis_344_LINE	RTE	RTE-X	RTE-X	5	Bivalvia	M.edulis	Mytilida
M.edulis_348_LINE	RTE	RTE-X	RTE-X	5	Bivalvia	M.edulis	Mytilida
M.edulis_349_LINE	RTE	RTE-X	RTE-X	5	Bivalvia	M.edulis	Mytilida
M.edulis_35_LINE	RTE	RTE-X	RTE-X	22	Bivalvia	M.edulis	Mytilida
M.edulis_350_LINE	RTE	RTE-X	RTE-X	5	Bivalvia	M.edulis	Mytilida
M.edulis_351_LINE	RTE	RTE-X	RTE-X	5	Bivalvia	M.edulis	Mytilida
M.edulis_355_LINE	RTE	RTE-X	RTE-X	5	Bivalvia	M.edulis	Mytilida
M.edulis_356_LINE	RTE	RTE-X	RTE-X	5	Bivalvia	M.edulis	Mytilida
M.edulis_357_LINE	RTE	RTE-X	RTE-X	5	Bivalvia	M.edulis	Mytilida
M.edulis_358_LINE	RTE	RTE-X	RTE-X	5	Bivalvia	M.edulis	Mytilida
M.edulis_36_LINE	RTE	RTE-X	RTE-X	22	Bivalvia	M.edulis	Mytilida
M.edulis_4_LINE	RTE	RTE-X	RTE-X	47	Bivalvia	M.edulis	Mytilida
M.edulis_41_LINE	RTE	RTE-X	RTE-X	21	Bivalvia	M.edulis	Mytilida
M.edulis_42_LINE	RTE	RTE-X	RTE-X	21	Bivalvia	M.edulis	Mytilida
M.edulis_43_LINE	RTE	RTE-X	RTE-X	21	Bivalvia	M.edulis	Mytilida
M.edulis_44_LINE	RTE	RTE-X	RTE-X	21	Bivalvia	M.edulis	Mytilida
M.edulis_45_LINE	RTE	RTE-X	RTE-X	21	Bivalvia	M.edulis	Mytilida
M.edulis_47_LINE	RTE	RTE-X	RTE-X	20	Bivalvia	M.edulis	Mytilida
M.edulis_50_LINE	RTE	RTE-X	RTE-X	20	Bivalvia	M.edulis	Mytilida
M.edulis_53_LINE	RTE	RTE-X	RTE-X	19	Bivalvia	M.edulis	Mytilida
M.edulis_55_LINE	RTE	RTE-X	RTE-X	19	Bivalvia	M.edulis	Mytilida
M.edulis_58_LINE	RTE	RTE-X	RTE-X	18	Bivalvia	M.edulis	Mytilida
M.edulis_59_LINE	RTE	RTE-X	RTE-X	18	Bivalvia	M.edulis	Mytilida
M.edulis_60_LINE	RTE	RTE-X	RTE-X	18	Bivalvia	M.edulis	Mytilida
M.edulis_67_LINE	RTE	RTE-X	RTE-X	17	Bivalvia	M.edulis	Mytilida
M.edulis_68_LINE	RTE	RTE-X	RTE-X	17	Bivalvia	M.edulis	Mytilida
M.edulis_7_LINE	RTE	RTE-X	RTE-X	33	Bivalvia	M.edulis	Mytilida
M.edulis_70_LINE	RTE	RTE-X	RTE-X	17	Bivalvia	M.edulis	Mytilida
M.edulis_71_LINE	RTE	RTE-X	RTE-X	17	Bivalvia	M.edulis	Mytilida
M.edulis_76_LINE	RTE	RTE-X	RTE-X	16	Bivalvia	M.edulis	Mytilida
M.edulis_77_LINE	RTE	RTE-X	RTE-X	16	Bivalvia	M.edulis	Mytilida
M.edulis_79_LINE	RTE	RTE-X	RTE-X	16	Bivalvia	M.edulis	Mytilida
M.edulis_86_LINE	RTE	RTE-X	RTE-X	15	Bivalvia	M.edulis	Mytilida
M.edulis_88_LINE	RTE	RTE-X	RTE-X	15	Bivalvia	M.edulis	Mytilida
M.edulis_89_LINE	RTE	RTE-X	RTE-X	15	Bivalvia	M.edulis	Mytilida
M.edulis_90_LINE	RTE	RTE-X	RTE-X	15	Bivalvia	M.edulis	Mytilida
M.edulis_97_LINE	RTE	RTE-X	RTE-X	14	Bivalvia	M.edulis	Mytilida
M.edulis_98_LINE	RTE	RTE-X	RTE-X	14	Bivalvia	M.edulis	Mytilida
M.edulis_99_LINE	RTE	RTE-X	RTE-X	14	Bivalvia	M.edulis	Mytilida
M.mercenaria_0_LINE	Jockey	CR1	CR1	105	Bivalvia	M.mercenaria	Venerida
M.mercenaria_12_LINE	Jockey	CR1	CR1	32	Bivalvia	M.mercenaria	Venerida
M.mercenaria_172_LINE	Jockey	CR1	CR1	7	Bivalvia	M.mercenaria	Venerida
M.mercenaria_174_LINE	Jockey	CR1	CR1	7	Bivalvia	M.mercenaria	Venerida
M.mercenaria_175_LINE	Jockey	CR1	CR1	7	Bivalvia	M.mercenaria	Venerida
M.mercenaria_187_LINE	Jockey	CR1	CR1	6	Bivalvia	M.mercenaria	Venerida
M.mercenaria_19_LINE	Jockey	CR1	CR1	21	Bivalvia	M.mercenaria	Venerida
M.mercenaria_196_LINE	Jockey	CR1	CR1	6	Bivalvia	M.mercenaria	Venerida
M.mercenaria_21_LINE	Jockey	CR1	CR1	21	Bivalvia	M.mercenaria	Venerida
M.mercenaria_211_LINE	Jockey	CR1	CR1	6	Bivalvia	M.mercenaria	Venerida
M.mercenaria_24_LINE	Jockey	CR1	CR1	19	Bivalvia	M.mercenaria	Venerida
M.mercenaria_246_LINE	Jockey	CR1	CR1	5	Bivalvia	M.mercenaria	Venerida
M.mercenaria_247_LINE	Jockey	CR1	CR1	5	Bivalvia	M.mercenaria	Venerida
M.mercenaria_263_LINE	Jockey	CR1	CR1	5	Bivalvia	M.mercenaria	Venerida
M.mercenaria_27_LINE	Jockey	CR1	CR1	19	Bivalvia	M.mercenaria	Venerida
M.mercenaria_28_LINE	Jockey	CR1	CR1	19	Bivalvia	M.mercenaria	Venerida
M.mercenaria_34_LINE	Jockey	CR1	CR1	17	Bivalvia	M.mercenaria	Venerida
M.mercenaria_52_LINE	Jockey	CR1	CR1	14	Bivalvia	M.mercenaria	Venerida
M.mercenaria_63_LINE	Jockey	CR1	CR1	13	Bivalvia	M.mercenaria	Venerida
M.mercenaria_83_LINE	Jockey	CR1	CR1	11	Bivalvia	M.mercenaria	Venerida
M.mercenaria_84_LINE	Jockey	CR1	CR1	11	Bivalvia	M.mercenaria	Venerida
M.mercenaria_9_LINE	Jockey	CR1	CR1	36	Bivalvia	M.mercenaria	Venerida
M.mercenaria_104_LINE	Jockey	CR1	CR1-Zenon	9	Bivalvia	M.mercenaria	Venerida
M.mercenaria_105_LINE	Jockey	CR1	CR1-Zenon	9	Bivalvia	M.mercenaria	Venerida
M.mercenaria_11_LINE	Jockey	CR1	CR1-Zenon	33	Bivalvia	M.mercenaria	Venerida
M.mercenaria_124_LINE	Jockey	CR1	CR1-Zenon	9	Bivalvia	M.mercenaria	Venerida
M.mercenaria_13_LINE	Jockey	CR1	CR1-Zenon	29	Bivalvia	M.mercenaria	Venerida
M.mercenaria_130_LINE	Jockey	CR1	CR1-Zenon	8	Bivalvia	M.mercenaria	Venerida
M.mercenaria_132_LINE	Jockey	CR1	CR1-Zenon	8	Bivalvia	M.mercenaria	Venerida
M.mercenaria_144_LINE	Jockey	CR1	CR1-Zenon	8	Bivalvia	M.mercenaria	Venerida
M.mercenaria_16_LINE	Jockey	CR1	CR1-Zenon	26	Bivalvia	M.mercenaria	Venerida
M.mercenaria_162_LINE	Jockey	CR1	CR1-Zenon	7	Bivalvia	M.mercenaria	Venerida
M.mercenaria_169_LINE	Jockey	CR1	CR1-Zenon	7	Bivalvia	M.mercenaria	Venerida
M.mercenaria_17_LINE	Jockey	CR1	CR1-Zenon	25	Bivalvia	M.mercenaria	Venerida
M.mercenaria_179_LINE	Jockey	CR1	CR1-Zenon	6	Bivalvia	M.mercenaria	Venerida
M.mercenaria_181_LINE	Jockey	CR1	CR1-Zenon	6	Bivalvia	M.mercenaria	Venerida
M.mercenaria_183_LINE	Jockey	CR1	CR1-Zenon	6	Bivalvia	M.mercenaria	Venerida
M.mercenaria_197_LINE	Jockey	CR1	CR1-Zenon	6	Bivalvia	M.mercenaria	Venerida
M.mercenaria_20_LINE	Jockey	CR1	CR1-Zenon	21	Bivalvia	M.mercenaria	Venerida
M.mercenaria_202_LINE	Jockey	CR1	CR1-Zenon	6	Bivalvia	M.mercenaria	Venerida
M.mercenaria_203_LINE	Jockey	CR1	CR1-Zenon	6	Bivalvia	M.mercenaria	Venerida
M.mercenaria_222_LINE	Jockey	CR1	CR1-Zenon	5	Bivalvia	M.mercenaria	Venerida
M.mercenaria_224_LINE	Jockey	CR1	CR1-Zenon	5	Bivalvia	M.mercenaria	Venerida
M.mercenaria_253_LINE	Jockey	CR1	CR1-Zenon	5	Bivalvia	M.mercenaria	Venerida
M.mercenaria_258_LINE	Jockey	CR1	CR1-Zenon	5	Bivalvia	M.mercenaria	Venerida
M.mercenaria_267_LINE	Jockey	CR1	CR1-Zenon	5	Bivalvia	M.mercenaria	Venerida
M.mercenaria_273_LINE	Jockey	CR1	CR1-Zenon	5	Bivalvia	M.mercenaria	Venerida
M.mercenaria_277_LINE	Jockey	CR1	CR1-Zenon	5	Bivalvia	M.mercenaria	Venerida
M.mercenaria_29_LINE	Jockey	CR1	CR1-Zenon	18	Bivalvia	M.mercenaria	Venerida
M.mercenaria_30_LINE	Jockey	CR1	CR1-Zenon	18	Bivalvia	M.mercenaria	Venerida
M.mercenaria_36_LINE	Jockey	CR1	CR1-Zenon	16	Bivalvia	M.mercenaria	Venerida
M.mercenaria_42_LINE	Jockey	CR1	CR1-Zenon	15	Bivalvia	M.mercenaria	Venerida
M.mercenaria_48_LINE	Jockey	CR1	CR1-Zenon	14	Bivalvia	M.mercenaria	Venerida
M.mercenaria_56_LINE	Jockey	CR1	CR1-Zenon	13	Bivalvia	M.mercenaria	Venerida
M.mercenaria_66_LINE	Jockey	CR1	CR1-Zenon	12	Bivalvia	M.mercenaria	Venerida
M.mercenaria_71_LINE	Jockey	CR1	CR1-Zenon	12	Bivalvia	M.mercenaria	Venerida
M.mercenaria_72_LINE	Jockey	CR1	CR1-Zenon	12	Bivalvia	M.mercenaria	Venerida
M.mercenaria_77_LINE	Jockey	CR1	CR1-Zenon	11	Bivalvia	M.mercenaria	Venerida
M.mercenaria_79_LINE	Jockey	CR1	CR1-Zenon	11	Bivalvia	M.mercenaria	Venerida
M.mercenaria_85_LINE	Jockey	CR1	CR1-Zenon	10	Bivalvia	M.mercenaria	Venerida
M.mercenaria_86_LINE	Jockey	CR1	CR1-Zenon	10	Bivalvia	M.mercenaria	Venerida
M.mercenaria_97_LINE	Jockey	CR1	CR1-Zenon	9	Bivalvia	M.mercenaria	Venerida
M.mercenaria_99_LINE	Jockey	CR1	CR1-Zenon	9	Bivalvia	M.mercenaria	Venerida
M.mercenaria_1_LINE	I	Ingi	I	85	Bivalvia	M.mercenaria	Venerida
M.mercenaria_100_LINE	I	Ingi	I	9	Bivalvia	M.mercenaria	Venerida
M.mercenaria_14_LINE	I	Nimb	I	27	Bivalvia	M.mercenaria	Venerida
M.mercenaria_217_LINE	I	Nimb	I	6	Bivalvia	M.mercenaria	Venerida
M.mercenaria_125_LINE	L1	L1-Tx1	L1-Tx1	8	Bivalvia	M.mercenaria	Venerida
M.mercenaria_126_LINE	L1	L1-Tx1	L1-Tx1	8	Bivalvia	M.mercenaria	Venerida
M.mercenaria_127_LINE	L1	L1-Tx1	L1-Tx1	8	Bivalvia	M.mercenaria	Venerida
M.mercenaria_128_LINE	L1	L1-Tx1	L1-Tx1	8	Bivalvia	M.mercenaria	Venerida
M.mercenaria_131_LINE	L1	L1-Tx1	L1-Tx1	8	Bivalvia	M.mercenaria	Venerida
M.mercenaria_147_LINE	L1	L1-Tx1	L1-Tx1	7	Bivalvia	M.mercenaria	Venerida
M.mercenaria_148_LINE	L1	L1-Tx1	L1-Tx1	7	Bivalvia	M.mercenaria	Venerida
M.mercenaria_149_LINE	L1	L1-Tx1	L1-Tx1	7	Bivalvia	M.mercenaria	Venerida
M.mercenaria_167_LINE	L1	L1-Tx1	L1-Tx1	7	Bivalvia	M.mercenaria	Venerida
M.mercenaria_177_LINE	L1	L1-Tx1	L1-Tx1	6	Bivalvia	M.mercenaria	Venerida
M.mercenaria_178_LINE	L1	L1-Tx1	L1-Tx1	6	Bivalvia	M.mercenaria	Venerida
M.mercenaria_190_LINE	L1	L1-Tx1	L1-Tx1	6	Bivalvia	M.mercenaria	Venerida
M.mercenaria_22_LINE	L1	L1-Tx1	L1-Tx1	20	Bivalvia	M.mercenaria	Venerida
M.mercenaria_221_LINE	L1	L1-Tx1	L1-Tx1	5	Bivalvia	M.mercenaria	Venerida
M.mercenaria_259_LINE	L1	L1-Tx1	L1-Tx1	5	Bivalvia	M.mercenaria	Venerida
M.mercenaria_262_LINE	L1	L1-Tx1	L1-Tx1	5	Bivalvia	M.mercenaria	Venerida
M.mercenaria_33_LINE	L1	L1-Tx1	L1-Tx1	17	Bivalvia	M.mercenaria	Venerida
M.mercenaria_35_LINE	L1	L1-Tx1	L1-Tx1	16	Bivalvia	M.mercenaria	Venerida
M.mercenaria_47_LINE	L1	L1-Tx1	L1-Tx1	14	Bivalvia	M.mercenaria	Venerida
M.mercenaria_53_LINE	L1	L1-Tx1	L1-Tx1	13	Bivalvia	M.mercenaria	Venerida
M.mercenaria_54_LINE	L1	L1-Tx1	L1-Tx1	13	Bivalvia	M.mercenaria	Venerida
M.mercenaria_55_LINE	L1	L1-Tx1	L1-Tx1	13	Bivalvia	M.mercenaria	Venerida
M.mercenaria_65_LINE	L1	L1-Tx1	L1-Tx1	12	Bivalvia	M.mercenaria	Venerida
M.mercenaria_75_LINE	L1	L1-Tx1	L1-Tx1	11	Bivalvia	M.mercenaria	Venerida
M.mercenaria_76_LINE	L1	L1-Tx1	L1-Tx1	11	Bivalvia	M.mercenaria	Venerida
M.mercenaria_87_LINE	L1	L1-Tx1	L1-Tx1	10	Bivalvia	M.mercenaria	Venerida
M.mercenaria_10_LINE	Jockey	L2	L2	34	Bivalvia	M.mercenaria	Venerida
M.mercenaria_173_LINE	Jockey	L2	L2	7	Bivalvia	M.mercenaria	Venerida
M.mercenaria_176_LINE	Jockey	L2	L2	7	Bivalvia	M.mercenaria	Venerida
M.mercenaria_2_LINE	Jockey	L2	L2	77	Bivalvia	M.mercenaria	Venerida
M.mercenaria_213_LINE	Jockey	L2	L2	6	Bivalvia	M.mercenaria	Venerida
M.mercenaria_229_LINE	Jockey	L2	L2	5	Bivalvia	M.mercenaria	Venerida
M.mercenaria_3_LINE	Jockey	L2	L2	76	Bivalvia	M.mercenaria	Venerida
M.mercenaria_4_LINE	Jockey	L2	L2	70	Bivalvia	M.mercenaria	Venerida
M.mercenaria_5_LINE	Jockey	L2	L2	63	Bivalvia	M.mercenaria	Venerida
M.mercenaria_59_LINE	Jockey	L2	L2	13	Bivalvia	M.mercenaria	Venerida
M.mercenaria_6_LINE	Jockey	L2	L2	52	Bivalvia	M.mercenaria	Venerida
M.mercenaria_7_LINE	Jockey	L2	L2	50	Bivalvia	M.mercenaria	Venerida
M.mercenaria_8_LINE	Jockey	L2	L2	38	Bivalvia	M.mercenaria	Venerida
M.mercenaria_82_LINE	Jockey	L2	L2	11	Bivalvia	M.mercenaria	Venerida
M.mercenaria_89_LINE	Jockey	L2	L2	10	Bivalvia	M.mercenaria	Venerida
M.mercenaria_107_LINE	Jockey	L2 - 2	L2	9	Bivalvia	M.mercenaria	Venerida
M.mercenaria_116_LINE	Jockey	L2 - 2	L2	9	Bivalvia	M.mercenaria	Venerida
M.mercenaria_120_LINE	Jockey	L2 - 2	L2	9	Bivalvia	M.mercenaria	Venerida
M.mercenaria_121_LINE	Jockey	L2 - 2	L2	9	Bivalvia	M.mercenaria	Venerida
M.mercenaria_146_LINE	Jockey	L2 - 2	L2	8	Bivalvia	M.mercenaria	Venerida
M.mercenaria_15_LINE	Jockey	L2 - 2	L2	27	Bivalvia	M.mercenaria	Venerida
M.mercenaria_161_LINE	Jockey	L2 - 2	L2	7	Bivalvia	M.mercenaria	Venerida
M.mercenaria_171_LINE	Jockey	L2 - 2	L2	7	Bivalvia	M.mercenaria	Venerida
M.mercenaria_205_LINE	Jockey	L2 - 2	L2	6	Bivalvia	M.mercenaria	Venerida
M.mercenaria_218_LINE	Jockey	L2 - 2	L2	6	Bivalvia	M.mercenaria	Venerida
M.mercenaria_223_LINE	Jockey	L2 - 2	L2	5	Bivalvia	M.mercenaria	Venerida
M.mercenaria_23_LINE	Jockey	L2 - 2	L2	20	Bivalvia	M.mercenaria	Venerida
M.mercenaria_234_LINE	Jockey	L2 - 2	L2	5	Bivalvia	M.mercenaria	Venerida
M.mercenaria_239_LINE	Jockey	L2 - 2	L2	5	Bivalvia	M.mercenaria	Venerida
M.mercenaria_269_LINE	Jockey	L2 - 2	L2	5	Bivalvia	M.mercenaria	Venerida
M.mercenaria_270_LINE	Jockey	L2 - 2	L2	5	Bivalvia	M.mercenaria	Venerida
M.mercenaria_274_LINE	Jockey	L2 - 2	L2	5	Bivalvia	M.mercenaria	Venerida
M.mercenaria_39_LINE	Jockey	L2 - 2	L2	16	Bivalvia	M.mercenaria	Venerida
M.mercenaria_40_LINE	Jockey	L2 - 2	L2	16	Bivalvia	M.mercenaria	Venerida
M.mercenaria_45_LINE	Jockey	L2 - 2	L2	15	Bivalvia	M.mercenaria	Venerida
M.mercenaria_62_LINE	Jockey	L2 - 2	L2	13	Bivalvia	M.mercenaria	Venerida
M.mercenaria_64_LINE	Jockey	L2 - 2	L2	13	Bivalvia	M.mercenaria	Venerida
M.mercenaria_95_LINE	Jockey	L2 - 2	L2	10	Bivalvia	M.mercenaria	Venerida
M.mercenaria_261_LINE	R2	Hero	R2-Hero	5	Bivalvia	M.mercenaria	Venerida
M.mercenaria_101_LINE	RTE	RTE-X	RTE-X	9	Bivalvia	M.mercenaria	Venerida
M.mercenaria_102_LINE	RTE	RTE-X	RTE-X	9	Bivalvia	M.mercenaria	Venerida
M.mercenaria_103_LINE	RTE	RTE-X	RTE-X	9	Bivalvia	M.mercenaria	Venerida
M.mercenaria_106_LINE	RTE	RTE-X	RTE-X	9	Bivalvia	M.mercenaria	Venerida
M.mercenaria_108_LINE	RTE	RTE-X	RTE-X	9	Bivalvia	M.mercenaria	Venerida
M.mercenaria_109_LINE	RTE	RTE-X	RTE-X	9	Bivalvia	M.mercenaria	Venerida
M.mercenaria_110_LINE	RTE	RTE-X	RTE-X	9	Bivalvia	M.mercenaria	Venerida
M.mercenaria_111_LINE	RTE	RTE-X	RTE-X	9	Bivalvia	M.mercenaria	Venerida
M.mercenaria_112_LINE	RTE	RTE-X	RTE-X	9	Bivalvia	M.mercenaria	Venerida
M.mercenaria_113_LINE	RTE	RTE-X	RTE-X	9	Bivalvia	M.mercenaria	Venerida
M.mercenaria_114_LINE	RTE	RTE-X	RTE-X	9	Bivalvia	M.mercenaria	Venerida
M.mercenaria_115_LINE	RTE	RTE-X	RTE-X	9	Bivalvia	M.mercenaria	Venerida
M.mercenaria_117_LINE	RTE	RTE-X	RTE-X	9	Bivalvia	M.mercenaria	Venerida
M.mercenaria_118_LINE	RTE	RTE-X	RTE-X	9	Bivalvia	M.mercenaria	Venerida
M.mercenaria_119_LINE	RTE	RTE-X	RTE-X	9	Bivalvia	M.mercenaria	Venerida
M.mercenaria_122_LINE	RTE	RTE-X	RTE-X	9	Bivalvia	M.mercenaria	Venerida
M.mercenaria_129_LINE	RTE	RTE-X	RTE-X	8	Bivalvia	M.mercenaria	Venerida
M.mercenaria_133_LINE	RTE	RTE-X	RTE-X	8	Bivalvia	M.mercenaria	Venerida
M.mercenaria_134_LINE	RTE	RTE-X	RTE-X	8	Bivalvia	M.mercenaria	Venerida
M.mercenaria_135_LINE	RTE	RTE-X	RTE-X	8	Bivalvia	M.mercenaria	Venerida
M.mercenaria_136_LINE	RTE	RTE-X	RTE-X	8	Bivalvia	M.mercenaria	Venerida
M.mercenaria_137_LINE	RTE	RTE-X	RTE-X	8	Bivalvia	M.mercenaria	Venerida
M.mercenaria_138_LINE	RTE	RTE-X	RTE-X	8	Bivalvia	M.mercenaria	Venerida
M.mercenaria_139_LINE	RTE	RTE-X	RTE-X	8	Bivalvia	M.mercenaria	Venerida
M.mercenaria_140_LINE	RTE	RTE-X	RTE-X	8	Bivalvia	M.mercenaria	Venerida
M.mercenaria_141_LINE	RTE	RTE-X	RTE-X	8	Bivalvia	M.mercenaria	Venerida
M.mercenaria_142_LINE	RTE	RTE-X	RTE-X	8	Bivalvia	M.mercenaria	Venerida
M.mercenaria_143_LINE	RTE	RTE-X	RTE-X	8	Bivalvia	M.mercenaria	Venerida
M.mercenaria_145_LINE	RTE	RTE-X	RTE-X	8	Bivalvia	M.mercenaria	Venerida
M.mercenaria_150_LINE	RTE	RTE-X	RTE-X	7	Bivalvia	M.mercenaria	Venerida
M.mercenaria_151_LINE	RTE	RTE-X	RTE-X	7	Bivalvia	M.mercenaria	Venerida
M.mercenaria_152_LINE	RTE	RTE-X	RTE-X	7	Bivalvia	M.mercenaria	Venerida
M.mercenaria_153_LINE	RTE	RTE-X	RTE-X	7	Bivalvia	M.mercenaria	Venerida
M.mercenaria_154_LINE	RTE	RTE-X	RTE-X	7	Bivalvia	M.mercenaria	Venerida
M.mercenaria_155_LINE	RTE	RTE-X	RTE-X	7	Bivalvia	M.mercenaria	Venerida
M.mercenaria_157_LINE	RTE	RTE-X	RTE-X	7	Bivalvia	M.mercenaria	Venerida
M.mercenaria_158_LINE	RTE	RTE-X	RTE-X	7	Bivalvia	M.mercenaria	Venerida
M.mercenaria_159_LINE	RTE	RTE-X	RTE-X	7	Bivalvia	M.mercenaria	Venerida
M.mercenaria_160_LINE	RTE	RTE-X	RTE-X	7	Bivalvia	M.mercenaria	Venerida
M.mercenaria_163_LINE	RTE	RTE-X	RTE-X	7	Bivalvia	M.mercenaria	Venerida
M.mercenaria_164_LINE	RTE	RTE-X	RTE-X	7	Bivalvia	M.mercenaria	Venerida
M.mercenaria_165_LINE	RTE	RTE-X	RTE-X	7	Bivalvia	M.mercenaria	Venerida
M.mercenaria_166_LINE	RTE	RTE-X	RTE-X	7	Bivalvia	M.mercenaria	Venerida
M.mercenaria_168_LINE	RTE	RTE-X	RTE-X	7	Bivalvia	M.mercenaria	Venerida
M.mercenaria_170_LINE	RTE	RTE-X	RTE-X	7	Bivalvia	M.mercenaria	Venerida
M.mercenaria_18_LINE	RTE	RTE-X	RTE-X	22	Bivalvia	M.mercenaria	Venerida
M.mercenaria_180_LINE	RTE	RTE-X	RTE-X	6	Bivalvia	M.mercenaria	Venerida
M.mercenaria_182_LINE	RTE	RTE-X	RTE-X	6	Bivalvia	M.mercenaria	Venerida
M.mercenaria_184_LINE	RTE	RTE-X	RTE-X	6	Bivalvia	M.mercenaria	Venerida
M.mercenaria_185_LINE	RTE	RTE-X	RTE-X	6	Bivalvia	M.mercenaria	Venerida
M.mercenaria_186_LINE	RTE	RTE-X	RTE-X	6	Bivalvia	M.mercenaria	Venerida
M.mercenaria_188_LINE	RTE	RTE-X	RTE-X	6	Bivalvia	M.mercenaria	Venerida
M.mercenaria_189_LINE	RTE	RTE-X	RTE-X	6	Bivalvia	M.mercenaria	Venerida
M.mercenaria_191_LINE	RTE	RTE-X	RTE-X	6	Bivalvia	M.mercenaria	Venerida
M.mercenaria_192_LINE	RTE	RTE-X	RTE-X	6	Bivalvia	M.mercenaria	Venerida
M.mercenaria_193_LINE	RTE	RTE-X	RTE-X	6	Bivalvia	M.mercenaria	Venerida
M.mercenaria_194_LINE	RTE	RTE-X	RTE-X	6	Bivalvia	M.mercenaria	Venerida
M.mercenaria_195_LINE	RTE	RTE-X	RTE-X	6	Bivalvia	M.mercenaria	Venerida
M.mercenaria_198_LINE	RTE	RTE-X	RTE-X	6	Bivalvia	M.mercenaria	Venerida
M.mercenaria_199_LINE	RTE	RTE-X	RTE-X	6	Bivalvia	M.mercenaria	Venerida
M.mercenaria_200_LINE	RTE	RTE-X	RTE-X	6	Bivalvia	M.mercenaria	Venerida
M.mercenaria_201_LINE	RTE	RTE-X	RTE-X	6	Bivalvia	M.mercenaria	Venerida
M.mercenaria_204_LINE	RTE	RTE-X	RTE-X	6	Bivalvia	M.mercenaria	Venerida
M.mercenaria_206_LINE	RTE	RTE-X	RTE-X	6	Bivalvia	M.mercenaria	Venerida
M.mercenaria_207_LINE	RTE	RTE-X	RTE-X	6	Bivalvia	M.mercenaria	Venerida
M.mercenaria_208_LINE	RTE	RTE-X	RTE-X	6	Bivalvia	M.mercenaria	Venerida
M.mercenaria_209_LINE	RTE	RTE-X	RTE-X	6	Bivalvia	M.mercenaria	Venerida
M.mercenaria_210_LINE	RTE	RTE-X	RTE-X	6	Bivalvia	M.mercenaria	Venerida
M.mercenaria_212_LINE	RTE	RTE-X	RTE-X	6	Bivalvia	M.mercenaria	Venerida
M.mercenaria_215_LINE	RTE	RTE-X	RTE-X	6	Bivalvia	M.mercenaria	Venerida
M.mercenaria_216_LINE	RTE	RTE-X	RTE-X	6	Bivalvia	M.mercenaria	Venerida
M.mercenaria_225_LINE	RTE	RTE-X	RTE-X	5	Bivalvia	M.mercenaria	Venerida
M.mercenaria_226_LINE	RTE	RTE-X	RTE-X	5	Bivalvia	M.mercenaria	Venerida
M.mercenaria_227_LINE	RTE	RTE-X	RTE-X	5	Bivalvia	M.mercenaria	Venerida
M.mercenaria_228_LINE	RTE	RTE-X	RTE-X	5	Bivalvia	M.mercenaria	Venerida
M.mercenaria_231_LINE	RTE	RTE-X	RTE-X	5	Bivalvia	M.mercenaria	Venerida
M.mercenaria_232_LINE	RTE	RTE-X	RTE-X	5	Bivalvia	M.mercenaria	Venerida
M.mercenaria_235_LINE	RTE	RTE-X	RTE-X	5	Bivalvia	M.mercenaria	Venerida
M.mercenaria_236_LINE	RTE	RTE-X	RTE-X	5	Bivalvia	M.mercenaria	Venerida
M.mercenaria_237_LINE	RTE	RTE-X	RTE-X	5	Bivalvia	M.mercenaria	Venerida
M.mercenaria_238_LINE	RTE	RTE-X	RTE-X	5	Bivalvia	M.mercenaria	Venerida
M.mercenaria_240_LINE	RTE	RTE-X	RTE-X	5	Bivalvia	M.mercenaria	Venerida
M.mercenaria_241_LINE	RTE	RTE-X	RTE-X	5	Bivalvia	M.mercenaria	Venerida
M.mercenaria_242_LINE	RTE	RTE-X	RTE-X	5	Bivalvia	M.mercenaria	Venerida
M.mercenaria_243_LINE	RTE	RTE-X	RTE-X	5	Bivalvia	M.mercenaria	Venerida
M.mercenaria_244_LINE	RTE	RTE-X	RTE-X	5	Bivalvia	M.mercenaria	Venerida
M.mercenaria_245_LINE	RTE	RTE-X	RTE-X	5	Bivalvia	M.mercenaria	Venerida
M.mercenaria_248_LINE	RTE	RTE-X	RTE-X	5	Bivalvia	M.mercenaria	Venerida
M.mercenaria_249_LINE	RTE	RTE-X	RTE-X	5	Bivalvia	M.mercenaria	Venerida
M.mercenaria_25_LINE	RTE	RTE-X	RTE-X	19	Bivalvia	M.mercenaria	Venerida
M.mercenaria_250_LINE	RTE	RTE-X	RTE-X	5	Bivalvia	M.mercenaria	Venerida
M.mercenaria_251_LINE	RTE	RTE-X	RTE-X	5	Bivalvia	M.mercenaria	Venerida
M.mercenaria_254_LINE	RTE	RTE-X	RTE-X	5	Bivalvia	M.mercenaria	Venerida
M.mercenaria_255_LINE	RTE	RTE-X	RTE-X	5	Bivalvia	M.mercenaria	Venerida
M.mercenaria_256_LINE	RTE	RTE-X	RTE-X	5	Bivalvia	M.mercenaria	Venerida
M.mercenaria_257_LINE	RTE	RTE-X	RTE-X	5	Bivalvia	M.mercenaria	Venerida
M.mercenaria_260_LINE	RTE	RTE-X	RTE-X	5	Bivalvia	M.mercenaria	Venerida
M.mercenaria_264_LINE	RTE	RTE-X	RTE-X	5	Bivalvia	M.mercenaria	Venerida
M.mercenaria_265_LINE	RTE	RTE-X	RTE-X	5	Bivalvia	M.mercenaria	Venerida
M.mercenaria_266_LINE	RTE	RTE-X	RTE-X	5	Bivalvia	M.mercenaria	Venerida
M.mercenaria_268_LINE	RTE	RTE-X	RTE-X	5	Bivalvia	M.mercenaria	Venerida
M.mercenaria_272_LINE	RTE	RTE-X	RTE-X	5	Bivalvia	M.mercenaria	Venerida
M.mercenaria_31_LINE	RTE	RTE-X	RTE-X	18	Bivalvia	M.mercenaria	Venerida
M.mercenaria_32_LINE	RTE	RTE-X	RTE-X	18	Bivalvia	M.mercenaria	Venerida
M.mercenaria_37_LINE	RTE	RTE-X	RTE-X	16	Bivalvia	M.mercenaria	Venerida
M.mercenaria_38_LINE	RTE	RTE-X	RTE-X	16	Bivalvia	M.mercenaria	Venerida
M.mercenaria_43_LINE	RTE	RTE-X	RTE-X	15	Bivalvia	M.mercenaria	Venerida
M.mercenaria_44_LINE	RTE	RTE-X	RTE-X	15	Bivalvia	M.mercenaria	Venerida
M.mercenaria_46_LINE	RTE	RTE-X	RTE-X	15	Bivalvia	M.mercenaria	Venerida
M.mercenaria_49_LINE	RTE	RTE-X	RTE-X	14	Bivalvia	M.mercenaria	Venerida
M.mercenaria_50_LINE	RTE	RTE-X	RTE-X	14	Bivalvia	M.mercenaria	Venerida
M.mercenaria_51_LINE	RTE	RTE-X	RTE-X	14	Bivalvia	M.mercenaria	Venerida
M.mercenaria_57_LINE	RTE	RTE-X	RTE-X	13	Bivalvia	M.mercenaria	Venerida
M.mercenaria_58_LINE	RTE	RTE-X	RTE-X	13	Bivalvia	M.mercenaria	Venerida
M.mercenaria_60_LINE	RTE	RTE-X	RTE-X	13	Bivalvia	M.mercenaria	Venerida
M.mercenaria_61_LINE	RTE	RTE-X	RTE-X	13	Bivalvia	M.mercenaria	Venerida
M.mercenaria_67_LINE	RTE	RTE-X	RTE-X	12	Bivalvia	M.mercenaria	Venerida
M.mercenaria_68_LINE	RTE	RTE-X	RTE-X	12	Bivalvia	M.mercenaria	Venerida
M.mercenaria_69_LINE	RTE	RTE-X	RTE-X	12	Bivalvia	M.mercenaria	Venerida
M.mercenaria_70_LINE	RTE	RTE-X	RTE-X	12	Bivalvia	M.mercenaria	Venerida
M.mercenaria_73_LINE	RTE	RTE-X	RTE-X	12	Bivalvia	M.mercenaria	Venerida
M.mercenaria_74_LINE	RTE	RTE-X	RTE-X	12	Bivalvia	M.mercenaria	Venerida
M.mercenaria_78_LINE	RTE	RTE-X	RTE-X	11	Bivalvia	M.mercenaria	Venerida
M.mercenaria_80_LINE	RTE	RTE-X	RTE-X	11	Bivalvia	M.mercenaria	Venerida
M.mercenaria_81_LINE	RTE	RTE-X	RTE-X	11	Bivalvia	M.mercenaria	Venerida
M.mercenaria_88_LINE	RTE	RTE-X	RTE-X	10	Bivalvia	M.mercenaria	Venerida
M.mercenaria_91_LINE	RTE	RTE-X	RTE-X	10	Bivalvia	M.mercenaria	Venerida
M.mercenaria_92_LINE	RTE	RTE-X	RTE-X	10	Bivalvia	M.mercenaria	Venerida
M.mercenaria_93_LINE	RTE	RTE-X	RTE-X	10	Bivalvia	M.mercenaria	Venerida
M.mercenaria_94_LINE	RTE	RTE-X	RTE-X	10	Bivalvia	M.mercenaria	Venerida
M.mercenaria_96_LINE	RTE	RTE-X	RTE-X	9	Bivalvia	M.mercenaria	Venerida
M.mercenaria_98_LINE	RTE	RTE-X	RTE-X	9	Bivalvia	M.mercenaria	Venerida
M.nervosa_47_LINE	Jockey	CR1	CR1	13	Bivalvia	M.nervosa	Unionida
M.nervosa_1_LINE	I	Nimb	I	309	Bivalvia	M.nervosa	Unionida
M.nervosa_14_LINE	I	Nimb	I	83	Bivalvia	M.nervosa	Unionida
M.nervosa_19_LINE	I	Nimb	I	50	Bivalvia	M.nervosa	Unionida
M.nervosa_2_LINE	I	Nimb	I	297	Bivalvia	M.nervosa	Unionida
M.nervosa_31_LINE	I	Nimb	I	28	Bivalvia	M.nervosa	Unionida
M.nervosa_37_LINE	I	Nimb	I	22	Bivalvia	M.nervosa	Unionida
M.nervosa_38_LINE	I	Nimb	I	20	Bivalvia	M.nervosa	Unionida
M.nervosa_39_LINE	I	Nimb	I	19	Bivalvia	M.nervosa	Unionida
M.nervosa_41_LINE	I	Nimb	I	18	Bivalvia	M.nervosa	Unionida
M.nervosa_42_LINE	I	Nimb	I	16	Bivalvia	M.nervosa	Unionida
M.nervosa_46_LINE	I	Nimb	I	13	Bivalvia	M.nervosa	Unionida
M.nervosa_50_LINE	I	Nimb	I	12	Bivalvia	M.nervosa	Unionida
M.nervosa_55_LINE	I	Nimb	I	10	Bivalvia	M.nervosa	Unionida
M.nervosa_56_LINE	I	Nimb	I	10	Bivalvia	M.nervosa	Unionida
M.nervosa_63_LINE	I	Nimb	I	7	Bivalvia	M.nervosa	Unionida
M.nervosa_65_LINE	I	Nimb	I	7	Bivalvia	M.nervosa	Unionida
M.nervosa_74_LINE	I	Nimb	I	6	Bivalvia	M.nervosa	Unionida
M.nervosa_76_LINE	I	Nimb	I	5	Bivalvia	M.nervosa	Unionida
M.nervosa_80_LINE	I	Nimb	I	5	Bivalvia	M.nervosa	Unionida
M.nervosa_15_LINE	L1	L1-Tx1	L1-Tx1	77	Bivalvia	M.nervosa	Unionida
M.nervosa_24_LINE	L1	L1-Tx1	L1-Tx1	38	Bivalvia	M.nervosa	Unionida
M.nervosa_30_LINE	L1	L1-Tx1	L1-Tx1	29	Bivalvia	M.nervosa	Unionida
M.nervosa_33_LINE	L1	L1-Tx1	L1-Tx1	27	Bivalvia	M.nervosa	Unionida
M.nervosa_59_LINE	L1	L1-Tx1	L1-Tx1	9	Bivalvia	M.nervosa	Unionida
M.nervosa_66_LINE	L1	L1-Tx1	L1-Tx1	7	Bivalvia	M.nervosa	Unionida
M.nervosa_67_LINE	L1	L1-Tx1	L1-Tx1	7	Bivalvia	M.nervosa	Unionida
M.nervosa_70_LINE	L1	L1-Tx1	L1-Tx1	6	Bivalvia	M.nervosa	Unionida
M.nervosa_71_LINE	L1	L1-Tx1	L1-Tx1	6	Bivalvia	M.nervosa	Unionida
M.nervosa_72_LINE	L1	L1-Tx1	L1-Tx1	6	Bivalvia	M.nervosa	Unionida
M.nervosa_81_LINE	L1	L1-Tx1	L1-Tx1	5	Bivalvia	M.nervosa	Unionida
M.nervosa_82_LINE	L1	L1-Tx1	L1-Tx1	5	Bivalvia	M.nervosa	Unionida
M.nervosa_83_LINE	L1	L1-Tx1	L1-Tx1	5	Bivalvia	M.nervosa	Unionida
M.nervosa_0_LINE	Jockey	L2	L2	388	Bivalvia	M.nervosa	Unionida
M.nervosa_17_LINE	Jockey	L2	L2	60	Bivalvia	M.nervosa	Unionida
M.nervosa_18_LINE	Jockey	L2	L2	52	Bivalvia	M.nervosa	Unionida
M.nervosa_20_LINE	Jockey	L2	L2	50	Bivalvia	M.nervosa	Unionida
M.nervosa_22_LINE	Jockey	L2	L2	42	Bivalvia	M.nervosa	Unionida
M.nervosa_26_LINE	Jockey	L2	L2	36	Bivalvia	M.nervosa	Unionida
M.nervosa_28_LINE	Jockey	L2	L2	34	Bivalvia	M.nervosa	Unionida
M.nervosa_29_LINE	Jockey	L2	L2	31	Bivalvia	M.nervosa	Unionida
M.nervosa_68_LINE	Jockey	L2	L2	7	Bivalvia	M.nervosa	Unionida
M.nervosa_84_LINE	Jockey	L2	L2	5	Bivalvia	M.nervosa	Unionida
M.nervosa_9_LINE	Jockey	L2	L2	112	Bivalvia	M.nervosa	Unionida
M.nervosa_27_LINE	Jockey	L2 - 2	L2	34	Bivalvia	M.nervosa	Unionida
M.nervosa_32_LINE	Jockey	L2 - 2	L2	28	Bivalvia	M.nervosa	Unionida
M.nervosa_48_LINE	Jockey	L2 - 2	L2	13	Bivalvia	M.nervosa	Unionida
M.nervosa_62_LINE	Jockey	L2 - 2	L2	8	Bivalvia	M.nervosa	Unionida
M.nervosa_77_LINE	Jockey	L2 - 2	L2	5	Bivalvia	M.nervosa	Unionida
M.nervosa_12_LINE	RTE	Proto2	Proto2	87	Bivalvia	M.nervosa	Unionida
M.nervosa_10_LINE	RTE	RTE	RTE-BovB	111	Bivalvia	M.nervosa	Unionida
M.nervosa_11_LINE	RTE	RTE	RTE-BovB	92	Bivalvia	M.nervosa	Unionida
M.nervosa_13_LINE	RTE	RTE	RTE-BovB	84	Bivalvia	M.nervosa	Unionida
M.nervosa_16_LINE	RTE	RTE	RTE-BovB	68	Bivalvia	M.nervosa	Unionida
M.nervosa_21_LINE	RTE	RTE	RTE-BovB	47	Bivalvia	M.nervosa	Unionida
M.nervosa_23_LINE	RTE	RTE	RTE-BovB	41	Bivalvia	M.nervosa	Unionida
M.nervosa_25_LINE	RTE	RTE	RTE-BovB	37	Bivalvia	M.nervosa	Unionida
M.nervosa_3_LINE	RTE	RTE	RTE-BovB	221	Bivalvia	M.nervosa	Unionida
[truncated: 1,254 more rows]
