# Supplementary material for: Multiple and diversified transposon lineages contribute to early and recent bivalve genome evolution
Source: BMC Biol. 2023 Jun 26;21:145. doi: 10.1186/s12915-023-01632-z (PMC10294476; doi:10.1186/s12915-023-01632-z)
Supplement: Supplementary file 29 — Additional file 29: Data S1. LINE phylogenetic trees. [file 12915_2023_1632_MOESM29_ESM.txt]

[ML #1](A.granulata_0_LINE:0.0063770129,(((((((((((((((A.granulata_1_LINE:0.3241208373,A.granulata_6_LINE:0.2353570250):0.5987185646,(I-1_DR:0.5764665068,I-5_DR:0.5006746034):0.4726562546):0.1361826227,(I-1_CI:0.9245978007,I-1_SP:0.9406234147):0.1482384772):0.0479701735,((((((((((((((((((((((((((((A.granulata_2_LINE:0.8836625678,(C.gigas_30_LINE:0.2202182307,S.glomerata_31_LINE:0.2393442153):0.1353268520):0.0621654720,(A.kagoshimensis_108_LINE:0.3828924205,(P.maximus_88_LINE:0.5360890917,P.streckersoni_8_LINE:0.3175119964):0.1359083787):0.1134406943):0.0808169573,((M.edulis_227_LINE:0.2333309184,M.edulis_288_LINE:0.2555725110):0.0540808516,M.edulis_326_LINE:0.3576326968):0.1890076966):0.1155736991,C.squamiferum_1_LINE:0.8355411685):0.2065039341,Mutsu-1_SK_pol_LINE/L1-Tx1:0.8634529644):0.1517930631,((((((M.nervosa_15_LINE:0.0347980670,(M.nervosa_67_LINE:0.0781531924,M.nervosa_72_LINE:0.0072402566):0.0088359217):0.0520415292,M.nervosa_83_LINE:0.0000024027):0.0437991862,M.nervosa_81_LINE:0.0790097486):0.0186991181,M.nervosa_71_LINE:0.1338984506):0.2742559380,(((((M.nervosa_24_LINE:0.0137528236,M.nervosa_30_LINE:0.2116054092):0.0593949888,M.nervosa_70_LINE:0.0000020358):0.0604154767,M.nervosa_82_LINE:0.0630137280):0.1086661535,M.nervosa_59_LINE:0.1033963145):0.0594521447,M.nervosa_66_LINE:0.1936766951):0.4878140536):0.3678115724,L1-3_Cis:1.5209841712):0.4256786692):0.1817246710,Tx1-1_NV:0.9128024821):0.0734501458,(((((A.granulata_5_LINE:0.0000026642,A.granulata_8_LINE:0.0068323090):0.5997142943,(A.marissinica_227_LINE:0.6426353573,((P.maximus_111_LINE:0.1991321783,P.maximus_128_LINE:0.0733099759):0.2014397511,P.streckersoni_6_LINE:0.4487463729):0.2958704607):0.2259920465):0.3461844984,(((((A.immaculata_130_LINE:0.0000023080,(A.immaculata_186_LINE:0.0205419772,A.immaculata_85_LINE:0.0093786845):0.1673000153):0.0151827927,A.immaculata_164_LINE:0.0214916989):0.0237405010,A.immaculata_80_LINE:0.0204672922):0.2212801872,((A.immaculata_171_LINE:0.0000022196,A.immaculata_71_LINE:0.0000012733):0.0530932547,A.immaculata_35_LINE:0.0345080702):0.2890901413):0.7772586871,P.canaliculata_21_LINE:0.6413366167):0.2545209166):0.0706342649,((Tx1-1_AAe_pol_LINE/L1-Tx1:1.6434365640,Tx1-1_DPu_pol_LINE/L1-Tx1:1.9977579253):0.5163502719,((Tx1-1_ACar_pol_LINE/L1-Tx1:1.6840820972,Tx1-1_LCh_pol_LINE/L1-Tx1:1.4700687422):0.4372666108,((((UN-KenoFr1_pol_LINE/L1-Tx1:0.0000027934,KenoFr1:0.0000012733):0.2785770163,KenoDr1:0.2739351808):0.4334529814,L1-56_XT:1.2540000749):0.2382954414,L1-55_XT:0.7912821639):0.2339099766):0.0624644216):0.2341065380):0.1239056910,(((L.fortunei_1_LINE:0.8642790898,((Tx1-1_CPB_pol_LINE/L1-Tx1:0.3544449362,Tx1_XT:0.1232288220):0.1984778308,Tx1-2_PM_pol_LINE/L1-Tx1:0.5330856762):0.6641503763):0.1529831446,KoshiTn1:1.0232548902):0.5826468278,((((((O.bimaculoides_8_LINE:0.0102919768,O.sinensis_124_LINE:0.0565239514):0.0543922142,((O.sinensis_103_LINE:0.0000025161,(O.sinensis_168_LINE:0.0218231025,O.sinensis_18_LINE:0.0000025280):0.0119084171):0.0000024243,O.sinensis_138_LINE:0.0192220449):0.1185952029):0.2692417872,O.sinensis_50_LINE:0.2350303575):0.1270795659,O.sinensis_52_LINE:0.1685905231):0.0801449802,(((O.bimaculoides_9_LINE:0.0790346797,(((((((((O.sinensis_120_LINE:0.0070442223,(O.sinensis_40_LINE:0.0000024833,O.sinensis_45_LINE:0.0070314171):0.0000012493):0.0000026562,O.sinensis_87_LINE:0.0000028636):0.0353861737,O.sinensis_19_LINE:0.0000027549):0.0069936067,(O.sinensis_155_LINE:0.0000027184,O.sinensis_90_LINE:0.0099338174):0.0000027494):0.0069935747,((((O.sinensis_185_LINE:0.0000029252,O.sinensis_199_LINE:0.0000027858):0.0000023169,O.sinensis_186_LINE:0.0084253363):0.1216052249,O.sinensis_8_LINE:0.0000025456):0.0423325840,O.sinensis_72_LINE:0.0000023633):0.0000024526):0.0000027582,O.sinensis_4_LINE:0.0000012733):0.0000012733,O.sinensis_53_LINE:0.0000012733):0.0069670754,O.sinensis_191_LINE:0.0000012733):0.0000028998,O.sinensis_188_LINE:0.0000027073):0.0326540942):0.0321816054,(O.sinensis_100_LINE:0.0000012733,(O.sinensis_101_LINE:0.0000012733,O.sinensis_99_LINE:0.0000012733):0.0000024469):0.0716448403):0.1055084491,(O.sinensis_107_LINE:0.0040147687,(O.sinensis_28_LINE:0.0000012733,O.sinensis_56_LINE:0.0000012733):0.0104984684):0.1487332616):0.2301313016):0.1552124882,(((O.sinensis_125_LINE:0.0000026194,O.sinensis_174_LINE:0.0221776014):0.1716313282,((O.sinensis_15_LINE:0.0585398653,O.sinensis_213_LINE:0.0472815464):0.0250730431,(O.sinensis_215_LINE:0.0009993162,O.sinensis_220_LINE:0.1252753538):0.1463031499):0.0572255164):0.0804392317,O.sinensis_31_LINE:0.2770455015):0.2089491579):1.4057218719):0.0968668160):0.1668862700):0.0000025524,Tx1-2_NV:0.9698159224):0.0963271957,((A.purpuratus_36_LINE:0.2122743516,M.yessoensis_45_LINE:0.3797970842):0.3801885572,((((((B.platifrons_136_LINE:0.2543174533,M.edulis_133_LINE:0.2389110834):0.1324174783,(B.platifrons_141_LINE:0.1845360602,((M.edulis_216_LINE:0.0000012733,M.edulis_274_LINE:0.0000012733):0.2322664757,M.phylippinarum_122_LINE:0.2269036862):0.0324372721):0.1098889362):0.1884349628,((((((B.platifrons_175_LINE:0.0000012733,B.platifrons_181_LINE:0.0000012733):0.0000027336,B.platifrons_202_LINE:0.0000023713):0.2731953830,(M.edulis_129_LINE:0.1752927064,M.edulis_278_LINE:0.1673718524):0.1155238159):0.0587596489,B.platifrons_180_LINE:0.2245426708):0.0607393919,M.edulis_132_LINE:0.1752165213):0.2170993719,S.glomerata_8_LINE:0.2582210619):0.0416158009):0.0828001352,P.maximus_105_LINE:0.3022221110):0.0693472888,(P.maximus_47_LINE:0.1801724309,P.maximus_57_LINE:0.3966940402):0.1795664069):0.0808020168,(C.sinensis_50_LINE:0.3095140204,S.grandis_47_LINE:0.4233476977):0.2636717376):0.0854008965):0.5479911557):0.1132633545,(((((((((((((((((((((A.i.concentricus_13_LINE:0.0290878487,A.purpuratus_27_LINE:0.0143500394):0.1260900548,P.maximus_46_LINE:0.1168999750):0.0684822291,M.yessoensis_7_LINE:0.1339621255):0.0941513574,A.i.concentricus_20_LINE:0.1860039497):0.1377940404,M.yessoensis_57_LINE:0.2607962621):0.0227553704,((A.purpuratus_44_LINE:0.2677303190,M.yessoensis_77_LINE:0.0974776649):0.1238000339,M.yessoensis_62_LINE:0.1924082873):0.0501187869):0.0231419696,((((A.purpuratus_26_LINE:0.1213535666,P.maximus_13_LINE:0.1739344618):0.0295818296,(A.purpuratus_9_LINE:0.0919472152,P.maximus_106_LINE:0.1082066451):0.1035577222):0.1665726692,((M.yessoensis_55_LINE:0.1138154579,P.maximus_15_LINE:0.0748040106):0.1023429347,(P.maximus_79_LINE:0.1658769634,P.maximus_82_LINE:0.2358741971):0.0757409067):0.0560505368):0.0834595253,((M.yessoensis_58_LINE:0.0696344939,P.maximus_93_LINE:0.1295883265):0.1538222010,P.maximus_66_LINE:0.3177387672):0.0939463345):0.0191321552):0.0405031162,(((((A.purpuratus_11_LINE:0.0889201633,A.purpuratus_8_LINE:0.0802942530):0.1146252307,(A.purpuratus_41_LINE:0.2146695032,P.maximus_54_LINE:0.2008066186):0.1172794281):0.0435775956,((A.purpuratus_28_LINE:0.1632240788,P.maximus_56_LINE:0.0964665966):0.0344810991,M.yessoensis_44_LINE:0.2004413628):0.0468549743):0.0551346943,P.maximus_6_LINE:0.2369069424):0.2414945290,(M.yessoensis_56_LINE:0.0996752994,(P.maximus_52_LINE:0.1801298296,(P.maximus_53_LINE:0.1814301520,P.maximus_75_LINE:0.1243312469):0.0583959245):0.0446624383):0.0974790521):0.0882964949):0.0449748799,(M.yessoensis_16_LINE:0.2033351223,(P.maximus_5_LINE:0.1379940588,P.maximus_89_LINE:0.3386878197):0.0789619853):0.0880232298):0.2087439574,P.maximus_23_LINE:0.3644695105):0.0469025177,((((((A.i.concentricus_23_LINE:0.1569740976,(M.yessoensis_12_LINE:0.1512636883,M.yessoensis_74_LINE:0.1779918494):0.0889403755):0.1698486261,M.yessoensis_73_LINE:0.2736699616):0.1229336021,((((C.ariakensis_16_LINE:0.0140506362,C.gigas_2_LINE:0.0400672669):0.2122973115,C.virginica_28_LINE:0.2745518733):0.1997816580,C.virginica_20_LINE:0.2911301649):0.0204164590,(C.gigas_45_LINE:0.2672455199,(C.virginica_19_LINE:0.2521596872,C.virginica_47_LINE:0.2948530774):0.0515353576):0.0648664368):0.3179336275):0.0884339090,((((A.marissinica_153_LINE:0.3502749623,S.grandis_117_LINE:0.4914468755):0.1134163386,((((A.marissinica_154_LINE:0.0000012733,A.marissinica_73_LINE:0.0000012733):0.1120475962,R.philippinarum_165_LINE:0.1364770684):0.0275791036,R.philippinarum_128_LINE:0.1928297644):0.0727005258,(D.rostriformis_120_LINE:0.2820598524,(R.philippinarum_62_LINE:0.2925820040,S.grandis_57_LINE:0.2798278016):0.0568313985):0.0420362870):0.1560787826):0.0627289791,((C.sinensis_21_LINE:0.1745352249,((C.sinensis_44_LINE:0.1648406890,(((((((((C.sinensis_5_LINE:0.1993031048,((S.grandis_130_LINE:0.0068053681,S.grandis_156_LINE:0.0000020906):0.1224834693,(S.grandis_158_LINE:0.0000028709,S.grandis_59_LINE:0.0000012733):0.1421963820):0.1552404568):0.0244569109,(S.grandis_141_LINE:0.1401927901,(S.grandis_164_LINE:0.0000012733,S.grandis_69_LINE:0.0070579826):0.0648436370):0.2720639797):0.0575312163,(S.grandis_143_LINE:0.0000024557,S.grandis_188_LINE:0.0103675137):0.3226675375):0.0367245161,((C.sinensis_6_LINE:0.0846416586,R.philippinarum_37_LINE:0.0563348913):0.0299207321,R.philippinarum_14_LINE:0.0416115013):0.1658311466):0.0573411833,S.grandis_124_LINE:0.3749787395):0.0614412069,((D.rostriformis_10_LINE:0.2399054733,D.rostriformis_98_LINE:0.2255722820):0.0641153904,(M.mercenaria_54_LINE:0.1242369273,(S.grandis_147_LINE:0.0000020387,S.grandis_74_LINE:0.0073364227):0.1354920576):0.1691810179):0.0793044431):0.0294473720,D.rostriformis_90_LINE:0.2837085217):0.0472261248,R.philippinarum_76_LINE:0.2121702959):0.0717319943,(M.mercenaria_178_LINE:0.1714842575,R.philippinarum_65_LINE:0.2446895511):0.0794675020):0.0688284398):0.0234517056,C.sinensis_9_LINE:0.2349589797):0.0620319588):0.2844921203,(M.mercenaria_147_LINE:0.3644188644,S.grandis_140_LINE:0.4344263556):0.1733106331):0.0471794788):0.0968374184,C.gigas_71_LINE:0.5033470409):0.0231120660):0.0109623015,(((B.platifrons_118_LINE:0.0000026661,B.platifrons_239_LINE:0.0000027032):0.2136632858,(((((B.platifrons_168_LINE:0.0452141215,M.edulis_285_LINE:0.1363333623):0.0459123934,M.edulis_207_LINE:0.1748404021):0.0817639656,(M.edulis_206_LINE:0.0900327361,M.edulis_228_LINE:0.0844058871):0.0399683724):0.0541873176,M.edulis_83_LINE:0.1596490130):0.0238161341,M.edulis_51_LINE:0.1503608359):0.1091724958):0.1188373201,(((B.platifrons_189_LINE:0.0000012733,B.platifrons_212_LINE:0.0116856771):0.2273552304,M.edulis_331_LINE:0.2158581978):0.0847295710,M.phylippinarum_166_LINE:0.2117899531):0.1486663373):0.0699960205):0.0364905841,((((A.kagoshimensis_2_LINE:0.0000012733,A.kagoshimensis_83_LINE:0.0000012733):0.0000022833,S.broughtoni_25_LINE:0.0070580907):0.1394447901,A.kagoshimensis_45_LINE:0.1899137338):0.1559457251,T.granosa_27_LINE:0.2318218801):0.1902631658):0.0328431190):0.0732248997,(A.kagoshimensis_67_LINE:0.3105825644,(P.canaliculata_14_LINE:0.4433637475,(P.canaliculata_19_LINE:0.0206899518,P.canaliculata_20_LINE:0.0000022275):0.6142949220):0.4034741834):0.1317966901):0.0340383054,((A.kagoshimensis_17_LINE:0.3245502707,((A.kagoshimensis_37_LINE:0.0244452347,T.granosa_24_LINE:0.0182464245):0.2033687960,A.kagoshimensis_44_LINE:0.1673868757):0.1572083576):0.1320975027,((((((B.platifrons_102_LINE:0.0000012733,B.platifrons_188_LINE:0.0000012733):0.0529377061,(M.edulis_200_LINE:0.2052563342,M.edulis_61_LINE:0.0759222975):0.2578117542):0.0626946640,(((M.edulis_190_LINE:0.0000012733,M.edulis_353_LINE:0.0000027970):0.1594825767,(M.phylippinarum_169_LINE:0.0198206839,M.phylippinarum_25_LINE:0.0442671332):0.1175069301):0.0149561775,(M.phylippinarum_31_LINE:0.0431967158,M.phylippinarum_55_LINE:0.0876180266):0.0786136324):0.0245201414):0.0267111144,((((B.platifrons_235_LINE:0.0837048632,M.phylippinarum_74_LINE:0.0553419947):0.1589893546,M.edulis_96_LINE:0.1837096073):0.0432904576,M.phylippinarum_103_LINE:0.1439165776):0.0217892106,M.edulis_15_LINE:0.1994001713):0.0169276360):0.2441404454,S.broughtoni_20_LINE:0.2590571701):0.0262162496,(((((C.ariakensis_10_LINE:0.0098944157,C.gigas_0_LINE:0.0000020427):0.0594496556,C.ariakensis_22_LINE:0.0541596370):0.0962547513,C.virginica_49_LINE:0.1225096137):0.0770185298,(((C.gigas_38_LINE:0.1224053588,C.virginica_24_LINE:0.2268883612):0.0992060778,S.glomerata_26_LINE:0.0819790632):0.0372947575,((C.gigas_42_LINE:0.0071152003,Tx1-12_CGi_LINE_L1-Tx1_2:0.0000026461):0.2114591206,C.gigas_43_LINE:0.1335312242):0.0320786162):0.0444922418):0.0316812563,((C.virginica_10_LINE:0.4099050857,C.virginica_25_LINE:0.1663889949):0.0841100571,C.virginica_39_LINE:0.1436742138):0.0723686597):0.2347008757):0.0378919251):0.1324194791):0.0806488841,((((A.kagoshimensis_101_LINE:0.0281753950,T.granosa_30_LINE:0.0605448135):0.2671836249,((A.kagoshimensis_19_LINE:0.0000024254,S.broughtoni_4_LINE:0.0069152588):0.3375916864,(A.kagoshimensis_41_LINE:0.2342706569,T.granosa_10_LINE:0.4103233704):0.0480029428):0.0401371158):0.0910553168,(A.kagoshimensis_54_LINE:0.0134348365,S.broughtoni_22_LINE:0.0000024649):0.4065996705):0.1186405909,((A.purpuratus_46_LINE:0.3461404351,M.yessoensis_65_LINE:0.2041007105):0.1610559953,(((((C.ariakensis_21_LINE:0.0256155218,C.gigas_14_LINE:0.0234413125):0.1142199794,C.virginica_34_LINE:0.1425792315):0.0922291641,((((C.gigas_13_LINE:0.0343640066,C.virginica_14_LINE:0.0940701866):0.0115939016,C.gigas_60_LINE:0.0442895160):0.1482188557,C.virginica_59_LINE:0.2018846198):0.0696893120,S.glomerata_52_LINE:0.1310038106):0.0201717508):0.0233117946,((((((C.gigas_11_LINE:0.1026236594,C.virginica_35_LINE:0.1722257227):0.0451929555,C.gigas_16_LINE:0.1504660292):0.0265268675,(C.gigas_24_LINE:0.0560122405,C.virginica_3_LINE:0.1044166777):0.0665994137):0.0628228299,S.glomerata_27_LINE:0.1915165108):0.0596195696,((C.gigas_40_LINE:0.1505825966,C.gigas_44_LINE:0.0966542194):0.1101281802,((C.gigas_72_LINE:0.1209759156,C.virginica_27_LINE:0.1502492136):0.0565835338,C.virginica_26_LINE:0.1997023648):0.0468090551):0.0538155544):0.0377011260,(C.gigas_31_LINE:0.1041439170,C.gigas_33_LINE:0.1786402348):0.1129652490):0.0092983955):0.0906791497,P.fucata_33_LINE:0.2572615078):0.4053572976):0.0720298854):0.0796087710):0.0624664229,((A.kagoshimensis_0_LINE:0.0000024039,((A.kagoshimensis_91_LINE:0.2892682669,T.granosa_5_LINE:0.0783383522):0.0171396082,S.broughtoni_0_LINE:0.0000023389):0.0069079357):0.0237135670,A.kagoshimensis_53_LINE:0.0098833435):0.3832189048):0.0925322058,(((((A.kagoshimensis_12_LINE:0.2865861534,A.kagoshimensis_21_LINE:0.3172850802):0.0748949011,(((C.ariakensis_9_LINE:0.0078164478,C.gigas_12_LINE:0.0168075801):0.2240553260,C.gigas_23_LINE:0.2183393599):0.1202643916,C.gigas_79_LINE:0.2149385212):0.1294477415):0.1239638479,(((P.fucata_16_LINE:0.2353024915,P.fucata_6_LINE:0.4007190173):0.1201874913,P.fucata_17_LINE:0.3009038409):0.1761159001,P.maximus_25_LINE:0.4164999982):0.1631154891):0.0496338367,(((A.kagoshimensis_25_LINE:0.1251254194,A.kagoshimensis_35_LINE:0.1568010244):0.1486825734,(((C.gigas_17_LINE:0.1202798895,(C.gigas_59_LINE:0.0909959033,C.virginica_43_LINE:0.1184385911):0.0340976244):0.1205282788,C.virginica_7_LINE:0.2995402081):0.0559446983,P.fucata_27_LINE:0.3404068844):0.0934812969):0.2065458985,A.kagoshimensis_40_LINE:0.3028616092):0.0820571515):0.0521129787,A.purpuratus_6_LINE:0.5114377807):0.1660699093):0.0606538291,(((((((A.marissinica_171_LINE:0.2808574823,M.mercenaria_262_LINE:0.0794319882):0.0137539491,(C.sinensis_43_LINE:0.1156330101,R.philippinarum_172_LINE:0.0875513888):0.0460305805):0.0669702140,C.sinensis_41_LINE:0.1861915605):0.0422850858,(M.mercenaria_125_LINE:0.1464675626,M.mercenaria_126_LINE:0.0950167443):0.1233072656):0.2227221104,((A.marissinica_212_LINE:0.1678251249,R.philippinarum_64_LINE:0.2168751296):0.1837935795,((A.marissinica_93_LINE:0.2556122775,((C.sinensis_20_LINE:0.2316447239,(M.mercenaria_127_LINE:0.1576057602,M.mercenaria_53_LINE:0.1320634449):0.0623138021):0.0727314593,M.mercenaria_177_LINE:0.2446994260):0.0985491585):0.0100791844,(C.sinensis_29_LINE:0.2349668141,C.sinensis_42_LINE:0.2626864694):0.1475223858):0.0640022438):0.1114564124):0.1145243931,((S.constricta_13_LINE:0.2378103955,(S.constricta_30_LINE:0.1895954438,S.constricta_58_LINE:0.0996199575):0.0607046385):0.0957377225,(S.constricta_26_LINE:0.2208641936,S.grandis_58_LINE:0.2755685384):0.0930612008):0.1096987048):0.1315478528,(((C.sinensis_14_LINE:0.3318666653,C.sinensis_60_LINE:0.2194370025):0.0413367047,C.sinensis_40_LINE:0.3207830356):0.0829514552,((M.mercenaria_33_LINE:0.1000624011,M.mercenaria_87_LINE:0.1444501272):0.2071691696,M.mercenaria_55_LINE:0.1784180270):0.0764493855):0.3605607995):0.0900517922):0.1023162105,(((((((((A.kagoshimensis_106_LINE:0.3113388020,A.kagoshimensis_73_LINE:0.2725645484):0.0604432242,A.kagoshimensis_36_LINE:0.3189218945):0.0670144582,((A.kagoshimensis_27_LINE:0.2224870146,(A.kagoshimensis_42_LINE:0.2127307121,((A.kagoshimensis_60_LINE:0.0066830668,T.granosa_4_LINE:0.0070426238):0.1226575764,A.kagoshimensis_90_LINE:0.0818977188):0.0423703716):0.0825104806):0.0447655823,A.kagoshimensis_8_LINE:0.2312054590):0.0951815342):0.0813663429,P.maximus_63_LINE:0.5609438940):0.0321832766,(B.platifrons_210_LINE:0.4167461434,M.edulis_56_LINE:0.3308624284):0.1385726787):0.0649415360,((((B.platifrons_140_LINE:0.3327488536,((B.platifrons_178_LINE:0.2511192229,(M.edulis_94_LINE:0.2246033586,(M.phylippinarum_134_LINE:0.1050743246,(M.phylippinarum_22_LINE:0.0790600577,M.phylippinarum_63_LINE:0.1623931925):0.0265497420):0.1471184587):0.1446823303):0.0201724366,((M.edulis_9_LINE:0.1575627992,M.phylippinarum_14_LINE:0.1495360834):0.0778155901,M.phylippinarum_7_LINE:0.2085226891):0.1364330452):0.1094178952):0.0748422122,M.phylippinarum_102_LINE:0.3155470828):0.0633124309,((((M.edulis_23_LINE:0.1875280980,(M.phylippinarum_105_LINE:0.1541446827,M.phylippinarum_127_LINE:0.1614600350):0.1624895927):0.0585387989,M.phylippinarum_98_LINE:0.2376169592):0.0399780196,M.phylippinarum_92_LINE:0.2562893633):0.0384937884,M.edulis_272_LINE:0.1507537110):0.1047913078):0.1317163342,P.maximus_107_LINE:0.4989535438):0.0692067545):0.0585477217,M.phylippinarum_96_LINE:0.3896130040):0.0741962706,((A.purpuratus_39_LINE:0.0994406458,(M.yessoensis_64_LINE:0.0439616898,P.maximus_97_LINE:0.1390477035):0.0551114608):0.1076418930,P.maximus_91_LINE:0.2227885125):0.2446652487):0.2041902817,((((A.purpuratus_38_LINE:0.1639682771,M.yessoensis_50_LINE:0.1914641333):0.3612385914,P.maximus_80_LINE:0.4678183281):0.0287001668,M.nervosa_33_LINE:0.5199283704):0.0805669657,(((((B.platifrons_139_LINE:0.0000012733,B.platifrons_28_LINE:0.0000012733):0.1466389577,M.edulis_74_LINE:0.2418803326):0.1167910702,((B.platifrons_67_LINE:0.1576164404,((M.edulis_52_LINE:0.2406061963,M.edulis_66_LINE:0.1845559280):0.0231779950,M.phylippinarum_50_LINE:0.2463374370):0.0271062745):0.0514837685,(M.edulis_177_LINE:0.1973156971,M.edulis_213_LINE:0.1885237177):0.0710147225):0.0615793336):0.0453083784,M.phylippinarum_95_LINE:0.2716647829):0.0870354781,M.phylippinarum_67_LINE:0.2481078318):0.1571550606):0.2906405496):0.1431709589):0.2137549858,(((((A.marissinica_112_LINE:0.0000012733,A.marissinica_157_LINE:0.0000012733):0.4316523278,(A.marissinica_130_LINE:0.1631346981,A.marissinica_143_LINE:0.2051243181):0.1532884739):0.0311229200,(((((((((((A.marissinica_132_LINE:0.0000012733,A.marissinica_178_LINE:0.0000012733):0.1474384630,A.marissinica_76_LINE:0.0486832558):0.2629043301,C.sinensis_13_LINE:0.3696262201):0.0706050285,((A.marissinica_44_LINE:0.2431462912,M.mercenaria_47_LINE:0.3045206921):0.0644476622,((A.marissinica_51_LINE:0.3490471733,A.marissinica_94_LINE:0.1999984455):0.0311102490,(M.mercenaria_65_LINE:0.0868702658,M.mercenaria_75_LINE:0.2690616174):0.1754981368):0.0465106146):0.0499715632):0.1086535022,((C.sinensis_92_LINE:0.2546030318,(S.grandis_166_LINE:0.0000021838,S.grandis_186_LINE:0.0000012733):0.5487520982):0.0703937692,(R.philippinarum_122_LINE:0.2632740222,R.philippinarum_16_LINE:0.2295393895):0.1595568603):0.1022569022):0.0416326835,(((((A.marissinica_133_LINE:0.2224029232,M.mercenaria_35_LINE:0.1511726289):0.1277478315,M.mercenaria_259_LINE:0.2852494662):0.1178926672,C.sinensis_45_LINE:0.4585166321):0.0664610893,M.mercenaria_22_LINE:0.3001583206):0.1192758176,(S.grandis_107_LINE:0.2853798340,S.grandis_73_LINE:0.2849091313):0.0366843765):0.0729956602):0.0471923455,S.grandis_131_LINE:0.2839519142):0.0539317123,((D.rostriformis_1_LINE:0.1508072865,D.rostriformis_92_LINE:0.0834544269):0.4163184311,(D.rostriformis_53_LINE:0.1539366789,D.rostriformis_91_LINE:0.1469810993):0.3778510178):0.0911352921):0.1005810503,S.grandis_27_LINE:0.4331557613):0.0829048948,(((((((((A.marissinica_166_LINE:0.1034551239,A.marissinica_183_LINE:0.1186646821):0.2220796630,(A.marissinica_233_LINE:0.2845589094,D.rostriformis_33_LINE:0.4666974363):0.0417425968):0.0729610382,R.philippinarum_120_LINE:0.3442221424):0.0334346031,D.rostriformis_113_LINE:0.4274283648):0.0670780863,(C.sinensis_15_LINE:0.2790262210,C.sinensis_30_LINE:0.2159568262):0.2028884726):0.0367500691,(A.marissinica_226_LINE:0.2786173602,A.marissinica_56_LINE:0.1297379496):0.2986301234):0.0471804458,M.mercenaria_190_LINE:0.2784778776):0.0584240092,A.marissinica_169_LINE:0.3769894811):0.1120847273,(((A.marissinica_219_LINE:0.1667037841,R.philippinarum_177_LINE:0.3269769606):0.0315857343,M.mercenaria_128_LINE:0.2368998471):0.1402572757,A.marissinica_40_LINE:0.2158200664):0.2377956878):0.0998121640):0.0991899625,C.sinensis_82_LINE:0.4907165178):0.1365804413):0.2085154387,(A.marissinica_26_LINE:0.2166741370,((M.mercenaria_148_LINE:0.0829029069,R.philippinarum_17_LINE:0.0949295535):0.1854653608,M.mercenaria_221_LINE:0.1160970605):0.0930179345):0.3273035948):0.3462436654,(B.platifrons_86_LINE:0.1719831349,M.phylippinarum_58_LINE:0.0310534779):0.9746196331):0.0354288035):0.1810549459,(((A.kagoshimensis_43_LINE:0.1791931395,T.granosa_31_LINE:0.2428364274):0.2180314094,(C.ariakensis_15_LINE:0.0209797801,C.gigas_51_LINE:0.1085007838):0.2864324002):0.0998122351,M.edulis_10_LINE:0.6874910872):0.3102792854):0.1514990929,((((((A.kagoshimensis_112_LINE:0.4607262059,C.virginica_52_LINE:0.3364382963):0.1352546157,(((((((C.ariakensis_18_LINE:0.0360603389,C.gigas_61_LINE:0.0570643004):0.1404189632,S.glomerata_43_LINE:0.1042722714):0.0518033157,C.virginica_15_LINE:0.1117044721):0.0961233296,(C.gigas_35_LINE:0.2732738845,(C.gigas_47_LINE:0.1761436306,S.glomerata_42_LINE:0.1903874118):0.0613894747):0.0569823902):0.1266762703,((((C.gigas_70_LINE:0.3462792626,C.virginica_46_LINE:0.1460965360):0.0329831903,S.glomerata_9_LINE:0.1576310387):0.0421158278,(C.virginica_55_LINE:0.1989803251,Tx1-10_CGi_LINE_L1-Tx1_3:0.1734202271):0.1108029784):0.2263524028,(C.gigas_76_LINE:0.1277862613,C.virginica_29_LINE:0.2104518340):0.2740411982):0.0715683229):0.0302265984,(((C.gigas_25_LINE:0.1580265702,C.gigas_63_LINE:0.1657185151):0.0399602379,(C.virginica_45_LINE:0.1639027085,C.virginica_51_LINE:0.1374618565):0.1910506150):0.0465568322,(C.gigas_49_LINE:0.0138404490,Tx1-13_CGi_LINE_L1-Tx1_1:0.0000020651):0.2377449194):0.1395100613):0.0871468698,((((((C.gigas_34_LINE:0.1538623716,S.glomerata_41_LINE:0.1281528600):0.1050663477,S.glomerata_28_LINE:0.2194427662):0.1596519593,(C.gigas_48_LINE:0.1073114079,C.virginica_42_LINE:0.1847789035):0.0762166063):0.0515457198,C.gigas_62_LINE:0.3376767030):0.1757469968,S.glomerata_51_LINE:0.4721984678):0.0518314853,(C.gigas_46_LINE:0.2660261937,S.glomerata_7_LINE:0.1997962347):0.4033625156):0.0772620040):0.0413652676):0.0517594994,A.kagoshimensis_52_LINE:0.4971797619):0.1037964090,C.virginica_23_LINE:0.5325578785):0.1110977548,(((C.gigas_56_LINE:0.2085944219,C.virginica_53_LINE:0.2512888280):0.0902892948,S.glomerata_21_LINE:0.2606969424):0.1110818093,C.virginica_38_LINE:0.1972056297):0.1719278720):0.5524522307,((((((((A.marissinica_121_LINE:0.4985867231,((A.marissinica_214_LINE:0.5878433690,A.marissinica_218_LINE:0.3188124818):0.1325486716,M.mercenaria_76_LINE:0.2618831748):0.0914799393):0.1958066681,A.marissinica_83_LINE:0.2369064257):0.0502907827,(A.marissinica_249_LINE:0.3377700723,(A.marissinica_85_LINE:0.2989476473,A.marissinica_98_LINE:0.1778946480):0.2467801417):0.2027642483):0.0592046717,A.marissinica_207_LINE:0.3394178146):0.0384330175,(M.mercenaria_131_LINE:0.1726411830,M.mercenaria_149_LINE:0.2739012448):0.1028990463):0.0358560389,(A.marissinica_90_LINE:0.2401363092,M.mercenaria_167_LINE:0.1311181792):0.1865372409):0.0842648176,((S.constricta_51_LINE:0.1981594816,S.constricta_78_LINE:0.3109666650):0.2714439680,S.grandis_85_LINE:0.4440120933):0.2109015311):0.1500335432,((((((((((B.platifrons_107_LINE:0.2272937782,M.edulis_46_LINE:0.1651531103):0.0480017173,B.platifrons_190_LINE:0.1654671459):0.0541097911,(M.phylippinarum_101_LINE:0.0897147069,M.phylippinarum_104_LINE:0.1026433384):0.0347161091):0.0046958352,(B.platifrons_162_LINE:0.1583108833,(M.edulis_84_LINE:0.1270358717,M.phylippinarum_48_LINE:0.1091127353):0.1076286320):0.0624127196):0.0429450833,(M.edulis_57_LINE:0.0734741452,M.edulis_65_LINE:0.1091320825):0.0892945639):0.0546248526,M.edulis_25_LINE:0.2336445828):0.2359627658,((B.platifrons_199_LINE:0.2541279061,(M.edulis_134_LINE:0.0589417139,M.edulis_30_LINE:0.0440003648):0.1736309857):0.0511265944,(M.edulis_284_LINE:0.1265035423,((M.edulis_301_LINE:0.1908242403,M.phylippinarum_131_LINE:0.2266712705):0.0311918004,(M.edulis_31_LINE:0.1035381674,M.edulis_93_LINE:0.2146023333):0.1440503181):0.0380759783):0.0618054206):0.1657052546):0.0203357824,(((((((M.edulis_116_LINE:0.2887794716,M.edulis_32_LINE:0.1373674193):0.3182890645,M.phylippinarum_145_LINE:0.1219970786):0.0474261483,(((M.edulis_127_LINE:0.0000023633,M.edulis_340_LINE:0.0000012733):0.1094158736,M.edulis_253_LINE:0.0733442788):0.1058305884,M.edulis_20_LINE:0.0826870736):0.0565267212):0.1244161787,(((M.edulis_152_LINE:0.0774303567,M.edulis_95_LINE:0.1716527670):0.0581741395,M.edulis_64_LINE:0.0874953434):0.0471971224,M.edulis_324_LINE:0.1549251093):0.0815764954):0.0427143690,(M.edulis_14_LINE:0.1847803679,(M.phylippinarum_121_LINE:0.1700017290,M.phylippinarum_66_LINE:0.1613190342):0.1044337907):0.0559351299):0.0584865187,M.edulis_117_LINE:0.3049959037):0.0674595779,M.edulis_8_LINE:0.1889749677):0.0922702236):0.1946579313,(P.fucata_19_LINE:0.6260086366,(P.maximus_108_LINE:0.2752960634,P.maximus_76_LINE:0.3111365580):0.0712684874):0.1623696806):0.0962446967,((((M.yessoensis_80_LINE:0.1787430622,P.maximus_90_LINE:0.3130434495):0.0533718049,P.maximus_125_LINE:0.3120648235):0.0765706043,(P.maximus_77_LINE:0.3568413900,P.maximus_78_LINE:0.3269929807):0.1410412670):0.1724834099,P.maximus_58_LINE:0.3538867581):0.1780378052):0.1211696147):0.3065698847):0.1959275856):0.2317651804):0.3305221002,((((L1:1.4503012360,(L1-34_XT:0.7445530378,L1-39_XT:0.6932251273):0.4300035118):0.0491361463,Swimmer:1.1937017572):0.0785230072,L1-38_XT:1.0994812495):0.1620861812,(((L1-11_XT:0.6924029062,L1-1_XT:0.4332236780):0.6111415731,L1-1_DR:0.7744129479):0.1399303750,L1-40_XT:1.9709895975):0.1159765903):0.3318677424):0.4389433887,(((ATLINE1:1.0475926997,SHALINE16_MT:1.4717998284):0.4451075286,CIN4E_ZM:1.3703546159):0.2261413341,SHALINE14_MT:1.7276584811):0.7271845255):0.3650150897,(DRE:1.6621992069,TDD3:1.6717729907):0.6670458572):0.5392560763,((((((((((A.immaculata_101_LINE:0.0000012733,A.immaculata_173_LINE:0.0000012733):0.0000022762,A.immaculata_36_LINE:0.0000012733):0.4623384058,((((((A.kagoshimensis_20_LINE:0.0120157031,S.broughtoni_26_LINE:0.0086781447):0.1078118690,A.purpuratus_42_LINE:0.0962795722):0.1430231186,((((D.rostriformis_36_LINE:0.2608687623,((((M.yessoensis_51_LINE:0.1047737511,(S.constricta_43_LINE:0.0495267590,S.grandis_44_LINE:0.0575676164):0.3552230742):0.1204334088,M.yessoensis_63_LINE:0.1574034574):0.1404835165,((S.constricta_3_LINE:0.0778501571,S.grandis_155_LINE:0.0510416433):0.0358796104,S.grandis_170_LINE:0.0831070950):0.2957854469):0.0474751281,(S.constricta_17_LINE:0.0338707384,S.grandis_101_LINE:0.0572698865):0.1896802914):0.0492416828):0.1130574303,(S.grandis_157_LINE:0.0066668697,S.grandis_160_LINE:0.0000024499):0.2814627697):0.0649152307,S.constricta_59_LINE:0.2858521905):0.0579001335,(((M.mercenaria_261_LINE:0.1289763428,((S.constricta_25_LINE:0.1300344174,S.grandis_99_LINE:0.1522672319):0.0265852257,S.grandis_116_LINE:0.1356338083):0.0600547820):0.1246442096,S.constricta_35_LINE:0.1441482343):0.1090602365,S.constricta_61_LINE:0.3551274879):0.0695202900):0.0388641020):0.2253392987,(((D.rostriformis_114_LINE:0.0867719743,S.grandis_119_LINE:0.0953520861):0.2745504342,M.edulis_180_LINE:0.3974747861):0.2446295581,HEROTn:0.6096931628):0.1099673692):0.2947486157,(O.sinensis_128_LINE:0.4460399197,O.sinensis_159_LINE:0.6469714267):0.4520350681):0.1255212689,HERO-1_BF:0.8394970400):0.0852007163):0.4168777068,HERO-1_SP:1.2661349808):1.9727331304,(((UN-YURE_CI_pol_LINE/R2-NeSL:0.0000012733,YURECi:0.0000012733):0.6865095675,R2-1a_Cis:0.4437324636):0.5052518126,Utopia-2_APi_pol_LINE/R2-NeSL:1.5090679982):0.2241782205):0.0137657973,(((Utopia-1_EMi_pol_LINE/R2-NeSL:1.1500026256,(R2I-1_PI:0.6497780725,R2I-2_PI:0.5236831747):0.6066457105):0.5529826545,(((LIN9_SM:1.3113831548,R5-1_SM:1.2460312062):0.5388993664,R5-2_SM:1.3164895706):0.2146825990,R5:1.5441021849):0.5995750834):0.0625322048,(Utopia-1_PBa_pol_LINE/R2-NeSL:0.9564510006,Utopia-2_CMy_pol_LINE/R2-NeSL:0.8263721056):0.1828771975):0.0515116686):0.1097349695,NeSL-1_TV:2.3019194888):0.1330651547,((DualenCr4p_LINE/Dualen:0.0000022348,RandI-6:0.0713490679):0.1452774758,(RandI-1:0.5645806334,RandI-4:0.4303245360):0.3087027990):1.6443353910):0.2500567481,((((((((((O.sinensis_113_LINE:0.3558874072,(O.sinensis_173_LINE:0.1215328928,O.sinensis_209_LINE:0.1858987669):0.2123438692):0.2383974054,(O.sinensis_137_LINE:0.5678547199,O.sinensis_151_LINE:0.4050735658):0.4518636889):0.1326015026,(O.sinensis_126_LINE:0.7164099850,O.sinensis_182_LINE:0.7160630615):0.1215855931):0.1488767373,((O.sinensis_133_LINE:0.5227906458,O.sinensis_170_LINE:0.3721269030):0.2819274735,(O.sinensis_145_LINE:0.4403495134,O.sinensis_181_LINE:0.5449213091):0.1468883082):0.3766758889):0.2016521076,O.sinensis_208_LINE:0.9921129542):0.2151608486,O.sinensis_198_LINE:0.9980295160):0.8649133875,(((UN-343419163_pol_LINE/CRE:0.6029812994,(UN-CZAR_pol_LINE/CRE:0.0000012733,CZAR:0.0000012733):0.6125076412):0.1506822115,SLACS:0.1250101895):1.0459343047,(UN-528225861_pol_LINE/CRE:1.2309550835,(UN-528235369_pol_LINE/CRE:1.3308354024,(CRE1:1.0894928291,CRE2:0.7950187362):0.2135353590):0.3658635815):0.3689006672):1.4563042777):0.4930893759,Cnl1:2.2861215520):2.6675700877,((((PERERE-9:1.9115910505,(R2-1_SM:2.0405650161,(R2_AM:1.0079491648,R2_DM:1.3195033877):0.1097401772):0.1146290216):0.1377291656,R2-1_PM:1.2213410897):0.1839362835,R2Ci-B:1.5909150862):0.1964234030,R2-1_TSP:1.4034607609):0.1729070039):0.0497875443,((R2-2_PM:0.6705093688,R2Dr:0.6252347903):0.5891359856,R2_LP:1.1695061878):0.2937696096):0.3599565410):0.1987774745,((((((((((O.bimaculoides_7_LINE:0.1610575817,O.sinensis_212_LINE:0.0000027102):0.0133996240,O.sinensis_75_LINE:0.0000027329):0.0000026572,O.sinensis_20_LINE:0.0000012733):0.0068474488,(((O.sinensis_0_LINE:0.0000021940,(((O.sinensis_106_LINE:0.0000012733,O.sinensis_118_LINE:0.0000027304):0.0000026507,O.sinensis_55_LINE:0.0000012733):0.0067212826,O.sinensis_24_LINE:0.0000012733):0.0000024359):0.0067510220,((O.sinensis_129_LINE:0.0000012733,O.sinensis_30_LINE:0.0000012733):0.0000025578,O.sinensis_85_LINE:0.0000012733):0.0067535496):0.0000026602,O.sinensis_44_LINE:0.0000020328):0.0277492243):0.6375991193,((((O.sinensis_11_LINE:0.0110965327,O.sinensis_32_LINE:0.0000020284):0.0068367321,O.sinensis_193_LINE:0.0000024036):0.0000028589,O.sinensis_82_LINE:0.0074927536):0.5798360760,((O.sinensis_122_LINE:0.0000028859,O.sinensis_164_LINE:0.0070230700):0.0797347169,((O.sinensis_180_LINE:0.0000021521,O.sinensis_2_LINE:0.0000028241):0.0109817995,O.sinensis_214_LINE:0.0076274991):0.1086170193):0.3218423560):0.1783013151):0.1753732604,R4-1_AC:0.8490924389):0.1175092346,(UN-DongAG_pol_LINE/Dong-R4:0.0000012733,DongAG:0.0000022868):1.3195307232):0.0648259393,Rex6:1.0806576582):0.2760677879,(UN-R4_AL_pol_LINE/Dong-R4:0.0000012733,R4_AL:0.0000012733):2.0657919698):0.1406767727,(((((O.sinensis_121_LINE:0.1153265402,O.sinensis_132_LINE:0.1290657903):0.0406515655,O.sinensis_157_LINE:0.1652089278):0.0529851449,O.sinensis_150_LINE:0.0771079434):0.2333920433,(O.sinensis_146_LINE:0.3162861461,O.sinensis_206_LINE:0.7713516430):0.1863236888):1.5413240295,(((UN-EhRLE2_pol_LINE/Dong-R4:0.0000012733,EhRLE2:0.0000012733):0.9659638563,R4-1_ED:0.6356312447):0.2823915262,EhRLE3:1.2692427867):1.0391462017):0.7500269349):1.1292159795):0.3359428863):0.3524497847,((((O.sinensis_60_LINE:0.3355032259,RTE-4_CPB_pol_LINE/RTE-RTE:0.1976639576):0.2897383915,(UN-RTE1_pol_LINE/RTE-RTE:0.0000012733,RTE-1:0.0000012733):0.8432643048):0.3378498332,UN-72133877_Spu_pol_LINE/RTE-RTE:0.6308302404):0.2894634556,RTE-12_HMM_pol_LINE/RTE-RTE:0.6701606023):0.8568669498):0.1125440161,((((O.sinensis_111_LINE:0.3672751411,O.sinensis_76_LINE:0.7879722567):0.1459669713,(O.sinensis_127_LINE:0.7337192992,O.sinensis_216_LINE:0.9641027091):0.1865127355):0.3326391562,O.sinensis_152_LINE:0.3880483862):1.9014272059,RTE-1_AG:1.5660976505):0.4934140756):0.1281484687,((((((((((((((A.immaculata_0_LINE:0.0000012733,A.immaculata_42_LINE:0.0000012733):0.0000026257,(((((A.immaculata_111_LINE:0.0000012733,(A.immaculata_162_LINE:0.0081277211,A.immaculata_93_LINE:0.0000012733):0.0000012733):0.0000012733,A.immaculata_137_LINE:0.0000012733):0.0000020578,(((A.immaculata_119_LINE:0.0144872131,A.immaculata_120_LINE:0.0116025991):0.0001360237,A.immaculata_51_LINE:0.0000012733):0.0000029966,A.immaculata_151_LINE:0.0000027612):0.0000027337):0.0070259243,((A.immaculata_113_LINE:0.0138417154,A.immaculata_53_LINE:0.0000012733):0.0069488244,A.immaculata_46_LINE:0.0000012733):0.0000027242):0.0000028229,A.immaculata_16_LINE:0.0000012733):0.0000012733):0.0000027432,((A.immaculata_12_LINE:0.0000012733,((A.immaculata_201_LINE:0.0048434531,A.immaculata_6_LINE:0.0000012733):0.0000020992,A.immaculata_96_LINE:0.0000012733):0.0000018413):0.0105433521,A.immaculata_174_LINE:0.0000012733):0.0000027680):0.0000024584,A.immaculata_77_LINE:0.0000012733):0.0080691416,A.immaculata_72_LINE:0.0000020435):0.8051647654,T.granosa_15_LINE:0.6943695410):0.1565249712,((((A.kagoshimensis_15_LINE:0.5800858099,((A.kagoshimensis_29_LINE:0.5506600398,A.kagoshimensis_61_LINE:0.4612524423):0.0861147682,(A.kagoshimensis_3_LINE:0.0000027935,S.broughtoni_14_LINE:0.0280385556):0.4890227946):0.1782507629):0.0754217247,(((A.kagoshimensis_6_LINE:0.0068827027,S.broughtoni_1_LINE:0.0000012733):0.1213645819,C.virginica_44_LINE:0.3032195700):0.2736083095,S.broughtoni_24_LINE:0.6787611533):0.0791318112):0.2610410844,((((A.kagoshimensis_47_LINE:0.0068899644,S.broughtoni_10_LINE:0.0000028917):0.0171062517,C.ariakensis_6_LINE:0.0038441756):0.3613590109,(A.kagoshimensis_9_LINE:0.0117245444,S.broughtoni_41_LINE:0.0000025973):0.5155892375):0.0553146156,P.canaliculata_1_LINE:0.3221968740):0.2207698401):0.0850938914,(((A.kagoshimensis_24_LINE:0.0123120977,S.broughtoni_34_LINE:0.0058821231):0.5919355480,(A.kagoshimensis_88_LINE:0.0000023858,S.broughtoni_32_LINE:0.0000025819):0.4452530900):0.1585362469,((A.kagoshimensis_65_LINE:0.3601572431,A.kagoshimensis_92_LINE:0.5251246080):0.0837208898,(A.kagoshimensis_74_LINE:0.4546335120,S.glomerata_36_LINE:0.3305900903):0.1112955289):0.1777268386):0.1190270139):0.0792688235):0.0381870665,(A.kagoshimensis_80_LINE:0.0522841500,T.granosa_49_LINE:0.1095283525):0.5861067153):0.0517105778,(((((((((((A.immaculata_102_LINE:0.0000012733,A.immaculata_41_LINE:0.0000012733):0.0000026344,A.immaculata_159_LINE:0.0000012733):0.0000012733,A.immaculata_103_LINE:0.0000012733):0.0000012733,((A.immaculata_121_LINE:0.0000012733,(((A.immaculata_15_LINE:0.0000012733,A.immaculata_17_LINE:0.0000012733):0.0000012733,(A.immaculata_200_LINE:0.0000012733,A.immaculata_59_LINE:0.0000012733):0.0000024976):0.0062111547,A.immaculata_48_LINE:0.0000012733):0.0000024875):0.0007988182,A.immaculata_98_LINE:0.0000012733):0.0000026416):0.0070882635,A.immaculata_135_LINE:0.0070462798):0.0000027325,A.immaculata_110_LINE:0.0000021882):0.0000022112,A.immaculata_94_LINE:0.0000012733):0.0070401564,((A.immaculata_157_LINE:0.0000012733,A.immaculata_158_LINE:0.0000023099):0.0070437616,A.immaculata_196_LINE:0.0000012733):0.0000027261):0.4935788521,D.rostriformis_100_LINE:0.4083806321):0.1131419099,((P.canaliculata_0_LINE:0.0000021765,P.canaliculata_7_LINE:0.0136660778):0.0065897162,P.canaliculata_12_LINE:0.0000026650):0.4277389129):0.0894024454,(A.kagoshimensis_10_LINE:0.0068037925,S.broughtoni_7_LINE:0.0144058679):0.6523590722):0.1935297289):0.0213353712,(((((((((((A.immaculata_108_LINE:0.0000012733,A.immaculata_55_LINE:0.0000012733):0.0000021705,A.immaculata_191_LINE:0.0286851725):0.1654523540,M.nervosa_69_LINE:0.1440003607):0.0823975959,Perere-3:0.1870993937):0.0839639696,(((A.kagoshimensis_86_LINE:0.0000012733,S.broughtoni_21_LINE:0.0000012733):0.1960758209,P.canaliculata_8_LINE:0.2206604953):0.0610387984,S.broughtoni_19_LINE:0.4094278416):0.0438216947):0.0906952932,S.glomerata_39_LINE:0.3029347195):0.0861275163,((A.kagoshimensis_13_LINE:0.1984657262,C.virginica_54_LINE:0.2725735894):0.1494690163,(M.phylippinarum_128_LINE:0.0360662229,S.broughtoni_13_LINE:0.0175738331):0.2819211589):0.1350855184):0.0291122789,(C.virginica_31_LINE:0.1754438306,S.broughtoni_5_LINE:0.1068331143):0.3413462536):0.0723197347,A.kagoshimensis_32_LINE:0.4702674584):0.1554628996,((P.canaliculata_2_LINE:0.1720825537,P.canaliculata_3_LINE:0.2226467638):0.0910495927,S.broughtoni_3_LINE:0.1607908480):0.3122779372):0.1326454942,(((A.marissinica_11_LINE:0.0000012733,A.marissinica_18_LINE:0.0000012733):0.2162036666,D.rostriformis_99_LINE:0.3263080701):0.0964198274,M.nervosa_23_LINE:0.5947553173):0.1215320795):0.1138432249):0.5582277556,(((C.teleta_11_LINE:0.3394144096,C.teleta_1_LINE:0.1122443873):0.2768159148,RTE-14_BF:0.5259813130):0.0921908810,(((O.sinensis_29_LINE:0.0000012733,O.sinensis_69_LINE:0.0000012733):0.0221940801,O.sinensis_63_LINE:0.0046751291):0.7621806681,RTE-15_BF:0.3849104822):0.3304841514):1.0932991857):0.1532809825,((UN-SR2_pol_LINE/RTE-BovB:0.0000012733,SR2:0.0000012733):0.3927905636,RTE_SJ:0.5160409149):1.3275886429):0.1943565490,((((A.immaculata_181_LINE:1.0888769017,(RTE-4_PM_pol_LINE/RTE-BovB:0.3846369368,Expander:0.2455649376):0.7244556914):0.1602341450,((((((((D.rostriformis_44_LINE:0.1467996122,S.constricta_65_LINE:0.1580103441):0.0800972485,S.grandis_45_LINE:0.1947872378):0.2122057140,S.grandis_40_LINE:0.3378026788):0.2010454029,(((O.bimaculoides_0_LINE:0.0000020624,((O.bimaculoides_2_LINE:0.0099388680,O.bimaculoides_5_LINE:0.0000020449):0.0000028823,O.bimaculoides_4_LINE:0.0000028881):0.0082669456):0.0082526824,((((((O.bimaculoides_12_LINE:0.0124574092,(((O.sinensis_130_LINE:0.0000012733,O.sinensis_38_LINE:0.0000012733):0.0000023842,O.sinensis_57_LINE:0.0000027084):0.0080420769,((O.sinensis_27_LINE:0.0000029996,O.sinensis_68_LINE:0.0086421456):0.0000020328,O.sinensis_43_LINE:0.0000023259):0.0000022431):0.0325479822):0.0050334542,O.sinensis_219_LINE:0.0654826355):0.0000021970,O.sinensis_115_LINE:0.0083720292):0.0080574379,(O.bimaculoides_3_LINE:0.0289266994,O.sinensis_22_LINE:0.0000012733):0.0000022577):0.0000020390,O.sinensis_74_LINE:0.0000012733):0.0000020872,(((((O.sinensis_105_LINE:0.0183833250,O.sinensis_203_LINE:0.0241829365):0.0151167621,O.sinensis_3_LINE:0.0080802090):0.0000021457,O.sinensis_61_LINE:0.0000029480):0.0000028956,(O.sinensis_149_LINE:0.0000026994,O.sinensis_218_LINE:0.0080980514):0.0081344169):0.0080794357,((O.sinensis_110_LINE:0.0258239534,(O.sinensis_1_LINE:0.0000022477,(O.sinensis_66_LINE:0.0000020899,O.sinensis_80_LINE:0.0000012733):0.0167834240):0.0169726925):0.0000029886,O.sinensis_5_LINE:0.0000021780):0.0000025399):0.0080778840):0.0000028905):0.0606710571,(((O.sinensis_112_LINE:0.0000012733,O.sinensis_9_LINE:0.0199216576):0.0000022006,O.sinensis_39_LINE:0.0000026047):0.0356517723,O.sinensis_177_LINE:0.0128755487):0.0880749129):0.4781253735):0.0911962765,RTE-1_BF:0.5194885207):0.3769755405,H.robusta_32_LINE:1.3286222181):0.1512308464,H.robusta_6_LINE:0.5501691764):0.2065947302,RTE1_ZM:1.4068879997):0.6923335290):0.2898005340,(((A.kagoshimensis_105_LINE:0.3551288261,(M.nervosa_35_LINE:0.3341080277,RTE-5_NV:0.1860474168):0.2989388551):0.2661618512,((((((((A.marissinica_10_LINE:0.0000012733,A.marissinica_65_LINE:0.0055205195):0.2940532259,(M.nervosa_8_LINE:0.0085219241,P.streckersoni_7_LINE:0.0588255331):0.2620985788):0.0850883456,(D.rostriformis_9_LINE:0.1924053299,((M.nervosa_10_LINE:0.0209724976,M.nervosa_43_LINE:0.0000012733):0.0000021222,M.nervosa_40_LINE:0.0000012733):0.2162152632):0.0556607489):0.0288208515,((((O.sinensis_12_LINE:0.0105640974,(O.sinensis_175_LINE:0.0000012733,O.sinensis_183_LINE:0.0000012733):0.0000012733):0.0200929841,O.sinensis_47_LINE:0.0177311015):0.3435691353,((O.sinensis_190_LINE:0.0000020153,O.sinensis_58_LINE:0.0144133678):0.2337094126,S.constricta_10_LINE:0.1313343505):0.0751722332):0.0507079649,S.constricta_47_LINE:0.2524334142):0.1094874994):0.0885364187,((M.nervosa_16_LINE:0.0000022670,M.nervosa_52_LINE:0.0205918742):0.0318924080,((P.streckersoni_0_LINE:0.0000012733,P.streckersoni_13_LINE:0.0000012733):0.0000029793,P.streckersoni_9_LINE:0.0128380739):0.0246290907):0.1613271147):0.0507296715,(B.glabrata_0_LINE:0.2765208889,RTE-1_DR:0.1618654772):0.0717543684):0.1012743677,RTE-4_NV:0.3815524430):0.3786612422,((((((D.rostriformis_69_LINE:0.3156843930,M.nervosa_3_LINE:0.1198653406):0.0805352647,(M.nervosa_11_LINE:0.2150189063,((M.nervosa_53_LINE:0.1442809104,M.nervosa_6_LINE:0.0868576684):0.0839478361,RTE-1_NV:0.2544220978):0.0531151615):0.0244807150):0.0728362474,RTE-2_CPB_pol_LINE/RTE-BovB:0.2479162683):0.0591429597,((O.sinensis_144_LINE:0.0000012733,O.sinensis_35_LINE:0.0084254139):0.2618587822,S.constricta_11_LINE:0.2537782747):0.0391129331):0.2415552796,((((M.nervosa_21_LINE:0.0000012733,M.nervosa_5_LINE:0.0105345168):0.1550023619,RTE-3_NV:0.1167708983):0.1877045226,M.nervosa_78_LINE:0.2195738209):0.3431112924,O.sinensis_158_LINE:0.4915209606):0.2068107259):0.0382955999,(H.robusta_7_LINE:0.6788746693,((O.sinensis_136_LINE:0.0000012733,O.sinensis_84_LINE:0.0000012733):0.5399184894,(O.sinensis_147_LINE:0.0247855109,O.sinensis_81_LINE:0.0165357792):0.3566007830):0.3074731981):0.0683482093):0.0850346889):0.1192675855):0.1499442721,O.sinensis_108_LINE:1.0873248003):0.5645641130):0.1654357033,Expander1_Cis:1.6783540004):0.0967007696):0.0463056502,(((((((((((((((A.immaculata_105_LINE:0.0000012733,(A.immaculata_204_LINE:0.0167341204,A.immaculata_210_LINE:0.0000020168):0.0082493759):0.0000012733,A.immaculata_155_LINE:0.0000012733):0.0000023252,((A.immaculata_153_LINE:0.0000012733,A.immaculata_189_LINE:0.0000012733):0.0000027976,A.immaculata_69_LINE:0.0000012733):0.0000012733):0.0000026697,A.immaculata_175_LINE:0.0000012733):0.0000026690,A.immaculata_193_LINE:0.0000012733):0.0071427178,A.immaculata_176_LINE:0.0000012733):0.0000012733,A.immaculata_109_LINE:0.0000012733):0.0000012733,(A.immaculata_134_LINE:0.0000012733,((A.immaculata_14_LINE:0.0000012733,A.immaculata_156_LINE:0.0000012733):0.0000027999,A.immaculata_163_LINE:0.0000012733):0.0000012733):0.0000012733):0.0000012733,((A.immaculata_198_LINE:0.0070769939,A.immaculata_199_LINE:0.0076836579):0.0000027341,A.immaculata_4_LINE:0.0000012733):0.0000028361):0.0000027360,A.immaculata_187_LINE:0.0000028932):0.0000026627,((A.immaculata_160_LINE:0.0000012733,A.immaculata_178_LINE:0.0000012733):0.0000024401,A.immaculata_26_LINE:0.0079566514):0.0070900133):0.2298290648,A.immaculata_78_LINE:0.3557117483):0.5883631840,S.constricta_22_LINE:0.6200945379):0.5258234906,((((((((((((A.immaculata_107_LINE:0.0000012733,A.immaculata_27_LINE:0.0000012733):0.0057560088,(((A.immaculata_183_LINE:0.0057931441,A.immaculata_28_LINE:0.0000012733):0.0000025774,A.immaculata_49_LINE:0.0000021309):0.0000022204,A.immaculata_74_LINE:0.0000012733):0.0115390127):0.0000023509,A.immaculata_45_LINE:0.0000012733):0.0000023476,A.immaculata_81_LINE:0.0000012733):0.0057817674,A.immaculata_149_LINE:0.0000025548):0.0057949906,(A.immaculata_165_LINE:0.0000012733,A.immaculata_79_LINE:0.0000012733):0.0000023498):0.0057735463,A.immaculata_22_LINE:0.0000024413):0.0058003940,A.immaculata_89_LINE:0.0000012733):0.0000029718,A.immaculata_75_LINE:0.0000028317):0.0000028165,(A.immaculata_184_LINE:0.0064001000,A.immaculata_60_LINE:0.0000024142):0.0059507970):0.0061908646,A.immaculata_208_LINE:0.0000025286):0.6905252314,(O.sinensis_217_LINE:0.3857911498,RTE:0.3432574400):0.3686603709):0.1988188990):0.4587441284,((((D.rostriformis_112_LINE:0.1798656190,P.canaliculata_4_LINE:0.2004705467):0.3258209111,(((M.nervosa_13_LINE:0.0000012733,M.nervosa_25_LINE:0.0000012733):0.0000024416,(M.nervosa_49_LINE:0.0000029282,M.nervosa_58_LINE:0.0057781588):0.0000029792):0.0735820550,(M.nervosa_34_LINE:0.0000024267,M.nervosa_7_LINE:0.0000024869):0.1946355330):0.2741260572):0.1003719705,RTE-2_BF:0.8420923614):0.4078404543,(H.robusta_10_LINE:0.0000023637,H.robusta_11_LINE:0.0310321289):1.3683603440):0.1904136249):0.3098549155):0.2968781209):0.3128931271,(((((((((((((((A.i.concentricus_11_LINE:0.2054691219,(M.yessoensis_27_LINE:0.0900569617,P.maximus_16_LINE:0.1315927705):0.1558075816):0.1300354625,((M.yessoensis_14_LINE:0.0480323518,P.maximus_113_LINE:0.0951169353):0.2524206193,M.yessoensis_28_LINE:0.3751909775):0.0690564654):0.0470507836,(((A.i.concentricus_3_LINE:0.2884354659,(M.yessoensis_9_LINE:0.1451916288,P.maximus_40_LINE:0.1699295093):0.1912501007):0.0708468943,A.purpuratus_16_LINE:0.3637704051):0.0428609776,M.yessoensis_4_LINE:0.2993041267):0.0536946204):0.1494672745,((((((B.platifrons_163_LINE:0.1330877637,(B.platifrons_196_LINE:0.0000012733,B.platifrons_62_LINE:0.0000029439):0.1766140023):0.0447843438,M.edulis_143_LINE:0.1124941614):0.1575109594,B.platifrons_214_LINE:0.1234383568):0.1894962308,(B.platifrons_237_LINE:0.1826035985,(M.edulis_239_LINE:0.2238654277,M.edulis_289_LINE:0.2415696954):0.0653826552):0.0662832358):0.1357430936,M.edulis_242_LINE:0.3019971095):0.1183109333,M.edulis_208_LINE:0.4566192351):0.1213664123):0.0686638802,(M.edulis_205_LINE:0.3873055275,(M.edulis_217_LINE:0.2916667990,M.edulis_45_LINE:0.2377300353):0.2284870151):0.1022189113):0.0897622116,(A.kagoshimensis_78_LINE:0.8334062482,(((B.platifrons_217_LINE:0.2656944308,M.edulis_71_LINE:0.1224275036):0.2012046928,M.edulis_297_LINE:0.2770317201):0.1375715306,(M.edulis_121_LINE:0.0901490052,M.phylippinarum_69_LINE:0.4544481734):0.4163756129):0.0681567843):0.0611135678):0.0409559213,(A.i.concentricus_26_LINE:0.3401081576,(((A.i.concentricus_28_LINE:0.0658642862,P.maximus_129_LINE:0.2142095531):0.2844249849,(M.yessoensis_22_LINE:0.0518660979,P.maximus_65_LINE:0.1011701220):0.1946953579):0.1064135436,((((((B.platifrons_133_LINE:0.0441732611,M.edulis_104_LINE:0.0341318415):0.1104703185,M.edulis_192_LINE:0.1902794605):0.0685092199,M.edulis_341_LINE:0.1685563869):0.0788278299,(B.platifrons_84_LINE:0.0935807064,M.edulis_107_LINE:0.1250691611):0.1561016692):0.0975686140,(B.platifrons_134_LINE:0.6364735051,(B.platifrons_201_LINE:0.1059695594,M.phylippinarum_146_LINE:0.1492298682):0.2091296459):0.0620477566):0.0549403999,M.edulis_290_LINE:0.3001747328):0.0540020516):0.1058717360):0.1765876213):0.1261889705,(((A.kagoshimensis_11_LINE:0.3686892441,A.kagoshimensis_16_LINE:0.3746593676):0.1058963175,((A.kagoshimensis_34_LINE:0.3899676333,A.kagoshimensis_79_LINE:0.3667536425):0.1359780969,((T.granosa_12_LINE:0.3348684630,T.granosa_38_LINE:0.2406363485):0.2513880068,T.granosa_29_LINE:0.4714954079):0.0758504415):0.1870089932):0.0742117638,T.granosa_18_LINE:0.3937436125):0.1342050035):0.2169931200,(((((((((((A.i.concentricus_12_LINE:0.0369759966,A.purpuratus_40_LINE:0.0396312692):0.1023848732,P.maximus_29_LINE:0.0883558563):0.0340214132,C.farreri_5_LINE:0.1196475677):0.1107868296,M.yessoensis_21_LINE:0.0884024659):0.1166992894,(M.yessoensis_79_LINE:0.1377712460,P.maximus_69_LINE:0.2043316489):0.1551891789):0.1567659228,C.virginica_63_LINE:0.2085526644):0.1391224200,((C.gigas_64_LINE:0.2996265214,S.glomerata_53_LINE:0.2063024082):0.0843619420,((C.gigas_77_LINE:0.0078386555,RTEX-10_CGi_LINE_RTE-X_3:0.0243915501):0.2217319115,S.glomerata_35_LINE:0.3080760439):0.0425027514):0.1648545883):0.1114927802,P.fucata_35_LINE:0.4673046178):0.1441843338,(((((A.kagoshimensis_59_LINE:0.7556554607,((((M.edulis_212_LINE:0.1906343723,M.edulis_328_LINE:0.2824617479):0.0934999813,M.edulis_339_LINE:0.2599787386):0.0734061897,((M.edulis_226_LINE:0.1538116796,M.edulis_76_LINE:0.2014094179):0.1308726401,M.edulis_53_LINE:0.1997058345):0.1225234590):0.0637979665,(((M.edulis_299_LINE:0.2533816368,M.edulis_330_LINE:0.3619064786):0.0312242579,M.edulis_97_LINE:0.3297182340):0.0749539681,M.phylippinarum_125_LINE:0.2453337843):0.1093820790):0.3305135070):0.0810385451,(((((B.platifrons_213_LINE:0.2990528793,(B.platifrons_94_LINE:0.0917055844,M.edulis_60_LINE:0.1644100995):0.1292569225):0.0556013674,M.phylippinarum_9_LINE:0.4187325539):0.0683873675,(M.edulis_168_LINE:0.2949762386,M.edulis_187_LINE:0.2471610801):0.0612223893):0.1466428581,(M.edulis_137_LINE:0.2342145314,M.edulis_223_LINE:0.2956992894):0.1724836217):0.1051835556,(((B.platifrons_52_LINE:0.2774411935,(((M.edulis_118_LINE:0.1560344467,M.phylippinarum_116_LINE:0.3556418643):0.0808195445,M.phylippinarum_64_LINE:0.2800054236):0.0635366695,M.edulis_144_LINE:0.2124657784):0.0497045393):0.0333633808,M.edulis_329_LINE:0.2566289854):0.0468040051,M.edulis_79_LINE:0.1609547477):0.3088510636):0.0336597432):0.0520950906,(((B.platifrons_149_LINE:0.1980370305,M.phylippinarum_140_LINE:0.2037717270):0.2081902186,((((((B.platifrons_197_LINE:0.1859150903,M.phylippinarum_123_LINE:0.4450476386):0.0398230168,M.edulis_36_LINE:0.2370012439):0.0572375404,(B.platifrons_198_LINE:0.2634963871,M.edulis_267_LINE:0.2144938511):0.0262653503):0.1334696772,(M.edulis_178_LINE:0.3095547640,((M.edulis_21_LINE:0.6872865530,(M.edulis_323_LINE:0.1646934390,M.edulis_355_LINE:0.1143541048):0.1364217315):0.0350419832,M.phylippinarum_97_LINE:0.3130569553):0.1443089119):0.0843784747):0.0629073564,M.edulis_99_LINE:0.5078356657):0.0295266018,(M.edulis_336_LINE:0.2100052684,M.phylippinarum_130_LINE:0.1803660037):0.2972314201):0.0649237702):0.0517816685,(C.ariakensis_8_LINE:0.0461446373,C.gigas_39_LINE:0.0094804564):0.4888241381):0.0024058479):0.0380595887,((B.platifrons_42_LINE:0.3503786662,M.edulis_130_LINE:0.2819414081):0.1170186595,P.fucata_34_LINE:0.5446331791):0.1010962839):0.1388120139,((((A.purpuratus_15_LINE:0.2854999877,(M.yessoensis_34_LINE:0.0766927462,P.maximus_100_LINE:0.1981090491):0.0381649822):0.0861269821,(P.maximus_64_LINE:0.0000012733,P.maximus_7_LINE:0.0000012733):0.2218257912):0.0390888718,P.fucata_32_LINE:0.4229938471):0.1595616435,P.fucata_2_LINE:0.4079105252):0.0904396210):0.0631160355):0.0483143302,(((((A.kagoshimensis_46_LINE:0.1544626182,T.granosa_17_LINE:0.1335687548):0.2071997107,((T.granosa_19_LINE:0.2820871863,T.granosa_9_LINE:0.2121912254):0.1504044636,T.granosa_8_LINE:0.3351942176):0.0618272228):0.0510055205,((C.ariakensis_7_LINE:0.3622483977,(C.gigas_68_LINE:0.2271210185,P.fucata_7_LINE:0.4003457585):0.2115106051):0.1604608179,T.granosa_11_LINE:0.4790545961):0.0870138530):0.0350684080,((A.kagoshimensis_56_LINE:0.0000012733,S.broughtoni_36_LINE:0.0000012733):0.2409343233,T.granosa_6_LINE:0.2681311607):0.1694840002):0.0380791085,(A.kagoshimensis_57_LINE:0.0888878380,T.granosa_16_LINE:0.0787902631):0.3287241540):0.1628152003):0.1318566519,(((((((C.ariakensis_5_LINE:0.0232670068,C.gigas_67_LINE:0.0372073886):0.1935669634,S.glomerata_49_LINE:0.2714463772):0.0522720006,(((C.gigas_54_LINE:0.1077154502,C.virginica_12_LINE:0.1917150038):0.1403762921,C.virginica_36_LINE:0.2855097963):0.0342528308,C.gigas_7_LINE:0.1946325776):0.0508279196):0.0309379838,C.gigas_65_LINE:0.3375545130):0.0507943527,(C.virginica_40_LINE:0.1817423048,S.glomerata_19_LINE:0.1290867706):0.2126512902):0.0766953167,(C.gigas_81_LINE:0.3285677139,S.glomerata_44_LINE:0.3603074569):0.0574870088):0.1102306358,C.gigas_8_LINE:0.7302731691):0.1806502047):0.0826942693):0.0626521324,((((A.marissinica_122_LINE:0.3665391867,C.sinensis_95_LINE:0.5104026145):0.0740407631,(C.sinensis_106_LINE:0.1875152553,R.philippinarum_132_LINE:0.1731095001):0.2525894649):0.1482025673,(((M.mercenaria_103_LINE:0.2125821388,(((M.mercenaria_216_LINE:0.1405641351,R.philippinarum_46_LINE:0.1768844179):0.0529501922,R.philippinarum_139_LINE:0.1063395221):0.1210659535,(S.grandis_100_LINE:0.3176818368,S.grandis_105_LINE:0.1780349372):0.1470676162):0.0726404061):0.0456610094,M.mercenaria_49_LINE:0.2063968729):0.1021598740,M.mercenaria_241_LINE:0.2813049389):0.3731851864):0.1461836012,(((A.marissinica_32_LINE:0.0997918172,M.mercenaria_152_LINE:0.0910036535):0.2705415155,((((A.marissinica_66_LINE:0.2825193447,M.mercenaria_67_LINE:0.3099149913):0.0404659588,M.mercenaria_106_LINE:0.2807061591):0.0548869688,S.grandis_7_LINE:0.4310671009):0.0516402646,(C.sinensis_90_LINE:0.3250424452,R.philippinarum_77_LINE:0.2428083546):0.0765252888):0.0388961856):0.1623470281,(((D.rostriformis_101_LINE:0.5460064653,(M.mercenaria_88_LINE:0.1048607952,R.philippinarum_166_LINE:0.1753475831):0.2773502575):0.1129787425,(M.mercenaria_191_LINE:0.4582416689,(M.mercenaria_200_LINE:0.3265707816,M.mercenaria_251_LINE:0.2703462803):0.1283604830):0.0537604670):0.0746176367,S.grandis_49_LINE:0.6236655183):0.0993215072):0.1305071165):0.0673857124):0.1712606284,((((((A.marissinica_204_LINE:0.3564585374,S.grandis_118_LINE:0.2753286689):0.1907205829,((((((A.marissinica_23_LINE:0.0853479455,(C.sinensis_78_LINE:0.1568301820,M.mercenaria_80_LINE:0.2913381308):0.1004847998):0.0712595935,(R.philippinarum_116_LINE:0.0579103464,S.grandis_152_LINE:0.1547089159):0.3531575805):0.0306858555,(M.mercenaria_134_LINE:0.1424914921,M.mercenaria_153_LINE:0.1418305629):0.1167927779):0.0558152604,M.mercenaria_185_LINE:0.2866334894):0.2420540517,(((((C.sinensis_34_LINE:0.2406960179,(S.grandis_176_LINE:0.0000012733,S.grandis_8_LINE:0.0000025182):0.2520021540):0.0597779678,S.grandis_53_LINE:0.3427627803):0.0262132021,(C.sinensis_7_LINE:0.1362534977,D.rostriformis_95_LINE:0.1201208535):0.0978255934):0.0230584384,C.sinensis_39_LINE:0.4157338892):0.0460921477,((C.sinensis_52_LINE:0.2271557146,M.mercenaria_44_LINE:0.1535940310):0.0668143236,M.mercenaria_232_LINE:0.0979036749):0.2156636399):0.0724438661):0.0481517792,((((S.constricta_38_LINE:0.2289380460,S.grandis_174_LINE:0.1262997100):0.0659506293,S.constricta_88_LINE:0.2341221433):0.0576259065,S.grandis_32_LINE:0.1737354447):0.1706828726,((S.constricta_40_LINE:0.3332020143,S.grandis_145_LINE:0.2941163620):0.0734300000,S.constricta_69_LINE:0.3148870116):0.1661962146):0.0367600038):0.0661747531):0.0282689843,(C.sinensis_76_LINE:0.4664587529,S.grandis_134_LINE:0.2470141946):0.1611105078):0.2242126678,(((((A.marissinica_251_LINE:0.3726692174,M.mercenaria_43_LINE:0.3713925895):0.0358005427,((M.mercenaria_235_LINE:0.2572939564,S.grandis_66_LINE:0.2406280584):0.0890265473,(S.grandis_175_LINE:0.1491550653,S.grandis_72_LINE:0.0975327079):0.2641555070):0.0463254063):0.1899780139,((A.marissinica_254_LINE:0.1693843323,M.mercenaria_236_LINE:0.1940454666):0.1649929893,(C.sinensis_100_LINE:0.3896316452,M.mercenaria_268_LINE:0.4039974528):0.0492422953):0.1396029484):0.2482409823,(M.mercenaria_272_LINE:0.7804871763,R.philippinarum_129_LINE:0.4966846943):0.1279851606):0.0841727923,((A.marissinica_91_LINE:0.3730088127,M.mercenaria_238_LINE:0.4291687430):0.2445899464,((C.sinensis_88_LINE:0.2285353378,C.sinensis_91_LINE:0.2525829102):0.2128629552,M.mercenaria_68_LINE:0.3790760283):0.0532101066):0.1390693314):0.1121130378):0.1123235634,C.farreri_43_LINE:0.6882117867):0.1238970724,((M.mercenaria_140_LINE:0.1676677423,S.grandis_21_LINE:0.3428923621):0.1547248060,(S.constricta_36_LINE:0.5178371581,S.grandis_90_LINE:0.3589827223):0.1195261034):0.3594852756):0.1147285934):0.0696255764,(((((((((M.coruscus_14_LINE:0.1472124875,(M.edulis_150_LINE:0.1185324019,M.edulis_269_LINE:0.1031479867):0.0880879647):0.0470737747,M.edulis_148_LINE:0.1985087131):0.0902720532,(M.edulis_108_LINE:0.2175878542,((M.edulis_259_LINE:0.0645207418,M.phylippinarum_107_LINE:0.0939218587):0.0353327388,M.edulis_305_LINE:0.0833839836):0.2134252173):0.0511828639):0.3333948569,(M.mercenaria_110_LINE:0.2983256005,M.mercenaria_113_LINE:0.2327366189):0.1430870123):0.0562519792,R.philippinarum_69_LINE:0.3848775246):0.0730667761,(M.mercenaria_164_LINE:0.2316269152,R.philippinarum_28_LINE:0.2078273856):0.0427330286):0.0758786138,M.mercenaria_98_LINE:0.3280374390):0.0465580363,((M.mercenaria_74_LINE:0.2378488601,R.philippinarum_49_LINE:0.1763008910):0.0678952767,R.philippinarum_33_LINE:0.2879319896):0.0270791248):0.2677776684,P.canaliculata_13_LINE:0.8826073479):0.2799040412):0.1908536063,(((((((A.i.concentricus_19_LINE:0.2143568816,((((A.purpuratus_24_LINE:0.1165636342,P.maximus_87_LINE:0.1929470785):0.0510909651,((C.farreri_39_LINE:0.1074931143,P.maximus_123_LINE:0.1263758341):0.1392774248,(M.yessoensis_52_LINE:0.1112819823,P.maximus_2_LINE:0.0838655145):0.1322803888):0.0322875827):0.1308204336,(M.yessoensis_5_LINE:0.1861171669,(P.maximus_101_LINE:0.0000012733,P.maximus_44_LINE:0.0000012733):0.2610490838):0.1022276544):0.0358024601,(M.yessoensis_66_LINE:0.0359051395,P.maximus_136_LINE:0.0720318406):0.2757524175):0.0387866934):0.2176941796,(C.gigas_9_LINE:0.3896189465,S.glomerata_60_LINE:0.3389046187):0.2111014624):0.0683564436,((((A.i.concentricus_22_LINE:0.1403445766,P.maximus_121_LINE:0.0556544798):0.1824126448,((A.purpuratus_20_LINE:0.1791818863,((C.farreri_37_LINE:0.0951078587,P.maximus_33_LINE:0.1063459104):0.0750256800,P.maximus_42_LINE:0.1128436268):0.1125933759):0.0796552452,P.fucata_22_LINE:0.2796504619):0.0740500880):0.0850718311,((M.yessoensis_37_LINE:0.1016020512,M.yessoensis_38_LINE:0.1118384256):0.0463106494,P.maximus_86_LINE:0.1490525947):0.2182824200):0.1455210650,(((((C.ariakensis_13_LINE:0.1968851285,C.virginica_5_LINE:0.1663405093):0.1094893192,(S.glomerata_14_LINE:0.1073517518,S.glomerata_5_LINE:0.4969448384):0.1473503630):0.1179427601,C.virginica_37_LINE:0.4785248874):0.0892956067,M.yessoensis_29_LINE:0.2670762997):0.1002245908,M.yessoensis_6_LINE:0.3235691715):0.1340888264):0.0366108194):0.1800767388,(((((((((A.kagoshimensis_102_LINE:0.0000022554,T.granosa_37_LINE:0.0000012733):0.2229617378,A.kagoshimensis_68_LINE:0.3822605915):0.1917396132,((((A.kagoshimensis_64_LINE:0.3481296634,T.granosa_25_LINE:0.3551865127):0.2690442557,((A.purpuratus_19_LINE:0.1963845828,(A.purpuratus_35_LINE:0.2315856020,(P.maximus_116_LINE:0.1255867688,P.maximus_22_LINE:0.2117225316):0.0608731077):0.0684091543):0.2036466308,((C.farreri_36_LINE:0.1013632622,M.yessoensis_8_LINE:0.1739091719):0.1231533710,((M.yessoensis_11_LINE:0.1308112201,P.maximus_21_LINE:0.1281826871):0.0601528831,P.maximus_36_LINE:0.1591163248):0.1314004159):0.1522238280):0.1468601918):0.0915319997,((((B.platifrons_171_LINE:0.1597419377,M.edulis_89_LINE:0.1862183628):0.0542522136,B.platifrons_208_LINE:0.2000165143):0.1115127662,(M.edulis_103_LINE:0.0831469919,M.edulis_161_LINE:0.1714838564):0.2439718135):0.0946061641,((C.virginica_58_LINE:0.4308015959,(M.edulis_169_LINE:0.1619986083,M.edulis_70_LINE:0.0727801399):0.2583511543):0.1974952732,(M.edulis_124_LINE:0.1940850935,M.edulis_77_LINE:0.0816198910):0.2428927692):0.0983090429):0.0356333780):0.0549261499,((((((C.ariakensis_11_LINE:0.0371532538,C.gigas_26_LINE:0.0428267393):0.1205000853,C.virginica_16_LINE:0.1024504619):0.2262812630,C.virginica_41_LINE:0.4516979219):0.1749864774,(C.gigas_66_LINE:0.3469289346,C.virginica_11_LINE:0.3629449754):0.1569144778):0.2373332089,M.edulis_293_LINE:0.4829961427):0.0728358610,(C.farreri_45_LINE:0.2923122460,P.fucata_37_LINE:0.5517131180):0.1074158881):0.0945230614):0.0122005123):0.0451624838,(C.gigas_15_LINE:0.3196314814,(C.gigas_27_LINE:0.1530374652,(C.gigas_4_LINE:0.1953341079,C.virginica_8_LINE:0.1562682563):0.0589086214):0.0815503352):0.3088682311):0.0759051648,(A.kagoshimensis_84_LINE:0.0000022029,S.broughtoni_33_LINE:0.0000023367):0.6451820791):0.0610290045,((((((A.purpuratus_12_LINE:0.0871634109,(P.maximus_31_LINE:0.0713226546,P.maximus_3_LINE:0.1221151055):0.0481584387):0.0656953392,M.yessoensis_23_LINE:0.1128102070):0.1033948729,P.maximus_32_LINE:0.1415143905):0.0450182708,(M.yessoensis_76_LINE:0.0856710326,P.maximus_38_LINE:0.1792470502):0.1239659760):0.3329538203,C.virginica_17_LINE:0.4611854124):0.1038653778,(((((B.platifrons_126_LINE:0.1036299896,M.edulis_50_LINE:0.3146560480):0.0982147507,(M.edulis_125_LINE:0.2365913150,M.edulis_236_LINE:0.2072470809):0.0680514967):0.0574349542,M.coruscus_13_LINE:0.2556566779):0.0181865380,(((B.platifrons_32_LINE:0.1115469356,M.edulis_333_LINE:0.2219093480):0.0688525367,M.edulis_222_LINE:0.0566851965):0.2482466269,B.platifrons_69_LINE:0.1494056915):0.0926650257):0.0657220253,M.edulis_308_LINE:0.2454251580):0.3400589366):0.0931743243):0.0613254823,(A.kagoshimensis_63_LINE:0.3249244600,S.broughtoni_37_LINE:0.5008049610):0.3800902009):0.0924522235,(((((C.farreri_34_LINE:0.1633171740,M.yessoensis_40_LINE:0.2085375081):0.1863414346,M.yessoensis_48_LINE:0.4542858402):0.0605203692,((C.gigas_6_LINE:0.3712071762,P.fucata_41_LINE:0.2770487319):0.0602588724,P.fucata_8_LINE:0.2076739798):0.1687727675):0.0477221747,(C.gigas_10_LINE:0.0875368617,(C.virginica_9_LINE:0.1814879048,S.glomerata_20_LINE:0.1294668011):0.1177986572):0.5275421824):0.0594997432,(M.edulis_304_LINE:0.5005467671,S.glomerata_13_LINE:0.4584293332):0.1809476535):0.0870376970):0.0688087191,C.gigas_78_LINE:0.6664385060):0.0364328405):0.1651067137,(((((((((A.marissinica_103_LINE:0.3146213914,R.philippinarum_154_LINE:0.3867705587):0.1027923315,(M.mercenaria_249_LINE:0.1360605414,M.mercenaria_265_LINE:0.0812334377):0.1920995664):0.0430426330,R.philippinarum_53_LINE:0.2897818470):0.0498927975,(((M.mercenaria_117_LINE:0.1225432794,R.philippinarum_10_LINE:0.3381536611):0.0511473625,S.grandis_3_LINE:0.1695523795):0.0809387457,((M.mercenaria_141_LINE:0.1109437708,M.mercenaria_243_LINE:0.1508814953):0.0237291305,S.grandis_39_LINE:0.3490101413):0.0727256193):0.1709182705):0.0384035949,(D.rostriformis_30_LINE:0.4604629095,S.grandis_144_LINE:0.2689974499):0.0379587641):0.0628343464,(((S.constricta_39_LINE:0.5999439020,S.constricta_82_LINE:0.4910412699):0.0628388637,S.grandis_14_LINE:0.3121982788):0.0670265560,S.constricta_50_LINE:0.7103374894):0.0507326808):0.1163446264,((((((((((((A.marissinica_111_LINE:0.0269292220,(A.marissinica_177_LINE:0.0328987512,A.marissinica_36_LINE:0.0000021837):0.0680384859):0.0567822529,A.marissinica_145_LINE:0.1422192116):0.0439790709,A.marissinica_74_LINE:0.2063760994):0.0382594680,S.grandis_70_LINE:0.2761630327):0.0536420330,S.grandis_122_LINE:0.3141138019):0.0388085426,(M.mercenaria_50_LINE:0.1187750940,R.philippinarum_175_LINE:0.1056124190):0.1023305171):0.0426840840,((((A.marissinica_182_LINE:0.0000012733,A.marissinica_189_LINE:0.0000027085):0.2135021603,A.marissinica_34_LINE:0.0875539106):0.1340138535,C.sinensis_33_LINE:0.1044392877):0.0000021992,M.mercenaria_198_LINE:0.1335560677):0.0747765773):0.0484395249,((((((C.sinensis_80_LINE:0.2051449632,M.mercenaria_70_LINE:0.0674698866):0.0633463310,((M.mercenaria_157_LINE:0.1385710142,R.philippinarum_125_LINE:0.1575707028):0.0901864782,R.philippinarum_95_LINE:0.2012092444):0.0474166213):0.0147682549,M.mercenaria_266_LINE:0.2021516967):0.1299690147,S.grandis_62_LINE:0.2644600536):0.0311145813,(S.grandis_137_LINE:0.0027888647,S.grandis_178_LINE:0.0178098700):0.3388185067):0.0438558138,((M.mercenaria_136_LINE:0.0905978730,R.philippinarum_138_LINE:0.2047833110):0.0420531878,M.mercenaria_81_LINE:0.1678884793):0.1143265037):0.0856148563):0.0415671908,((((((A.marissinica_43_LINE:0.1665089627,(M.mercenaria_119_LINE:0.0744863927,R.philippinarum_40_LINE:0.1518242387):0.0614631262):0.0321498371,(((C.sinensis_47_LINE:0.2491287530,(D.rostriformis_129_LINE:0.1604352077,(D.rostriformis_32_LINE:0.1229580312,M.mercenaria_73_LINE:0.0549387144):0.0211821372):0.0984825626):0.0423436454,((D.rostriformis_0_LINE:0.1217543814,((D.rostriformis_102_LINE:0.1868214970,D.rostriformis_22_LINE:0.0671495981):0.0570759848,M.mercenaria_25_LINE:0.1115096411):0.0463067618):0.0789729754,M.mercenaria_166_LINE:0.1664724988):0.0391978225):0.0401629129,((((C.sinensis_48_LINE:0.2131143368,(D.rostriformis_50_LINE:0.0939370313,D.rostriformis_97_LINE:0.1132401187):0.0203106661):0.0351018387,D.rostriformis_63_LINE:0.2716724187):0.0658435766,D.rostriformis_62_LINE:0.2343981092):0.0214595849,(D.rostriformis_24_LINE:0.2971304863,((R.philippinarum_142_LINE:0.1260299674,R.philippinarum_98_LINE:0.2065040436):0.0364487702,R.philippinarum_35_LINE:0.1403599279):0.0287664904):0.0273644505):0.0473721546):0.0340028498):0.0254305288,M.mercenaria_240_LINE:0.4146390437):0.0126512548,(D.rostriformis_93_LINE:0.2474044302,S.grandis_64_LINE:0.2931978805):0.0596338923):0.0411659088,(((((A.marissinica_48_LINE:0.0000012733,A.marissinica_52_LINE:0.0000012733):0.0857591458,M.mercenaria_31_LINE:0.0606126719):0.0409747974,R.philippinarum_131_LINE:0.1245007838):0.1282937456,(D.rostriformis_23_LINE:0.1108569707,R.philippinarum_158_LINE:0.1529772481):0.0518585686):0.1286520239,(C.sinensis_105_LINE:0.1077574476,M.mercenaria_209_LINE:0.1198711238):0.2229371806):0.0839957080):0.0256970273,((S.constricta_85_LINE:0.2409181962,S.constricta_87_LINE:0.2684013256):0.2850937346,S.grandis_194_LINE:0.3502045724):0.2787942171):0.0347543907):0.0504599433,M.mercenaria_60_LINE:0.3260694873):0.0286465262,((((A.marissinica_253_LINE:0.0000023594,A.marissinica_59_LINE:0.0000012733):0.3445068792,((S.constricta_29_LINE:0.2655096742,S.grandis_23_LINE:0.3802225440):0.1647491182,(S.constricta_64_LINE:0.2111912581,S.constricta_66_LINE:0.1862017346):0.6341944733):0.1013846403):0.0615262146,S.grandis_67_LINE:0.2741043911):0.1223531240,(S.grandis_192_LINE:0.3591770748,S.grandis_51_LINE:0.2815719917):0.0767205241):0.0587765080):0.1140358700,(((((A.marissinica_116_LINE:0.1402878359,(M.mercenaria_207_LINE:0.1757485022,R.philippinarum_160_LINE:0.1801118387):0.0977158271):0.0708985635,((C.sinensis_68_LINE:0.0194092077,R.philippinarum_185_LINE:0.0037031339):0.1432032845,M.mercenaria_93_LINE:0.1550746655):0.1771793140):0.0580572102,((D.rostriformis_55_LINE:0.1823756422,D.rostriformis_80_LINE:0.1459567586):0.0827158986,S.grandis_6_LINE:0.0851792742):0.1870475259):0.0770945331,(A.marissinica_39_LINE:0.3493454955,(((((D.rostriformis_67_LINE:0.2616074475,R.philippinarum_43_LINE:0.2812819696):0.1156052143,R.philippinarum_26_LINE:0.3425006658):0.0492456672,(((((M.mercenaria_101_LINE:0.2994259394,(R.philippinarum_103_LINE:0.1824846963,R.philippinarum_32_LINE:0.1707545955):0.0241173901):0.0611315751,S.grandis_37_LINE:0.3109732556):0.0374435725,(S.grandis_127_LINE:0.0000029867,S.grandis_81_LINE:0.0000028165):0.2684328477):0.0414615222,((M.mercenaria_109_LINE:0.1566344078,(M.mercenaria_51_LINE:0.0912058254,R.philippinarum_181_LINE:0.1643450856):0.0441943123):0.1023437930,(M.mercenaria_114_LINE:0.1268758881,R.philippinarum_117_LINE:0.1531044203):0.1033737653):0.0919540139):0.0173643623,M.mercenaria_108_LINE:0.2606149830):0.0985925546):0.1274903049,S.grandis_92_LINE:0.3804327913):0.0965747832,S.grandis_183_LINE:0.4609382525):0.0955499029):0.0864034955):0.0844014716,(((M.mercenaria_204_LINE:0.0775942966,R.philippinarum_112_LINE:0.0663918655):0.1782858494,M.mercenaria_212_LINE:0.2805484091):0.2276925425,S.grandis_89_LINE:0.4254350968):0.2859534816):0.1164806947):0.0327479685):0.0705834100,(S.grandis_31_LINE:0.3268787341,S.grandis_88_LINE:0.3053279998):0.3263108558):0.3233769907,(((((((A.marissinica_146_LINE:0.2425094095,((D.rostriformis_56_LINE:0.1302527554,D.rostriformis_96_LINE:0.0988252806):0.0446513775,(D.rostriformis_60_LINE:0.1148592316,D.rostriformis_6_LINE:0.0638938541):0.1300763412):0.1621352238):0.0907302296,D.rostriformis_7_LINE:0.4119050450):0.0621808191,(C.sinensis_49_LINE:0.3055281082,(((M.mercenaria_111_LINE:0.0404815586,R.philippinarum_126_LINE:0.0797323698):0.0408541677,M.mercenaria_248_LINE:0.1845056333):0.2355788454,(S.grandis_20_LINE:0.2724254424,S.grandis_56_LINE:0.3233704382):0.2279940434):0.0404495712):0.0640338200):0.0124548944,(((M.mercenaria_158_LINE:0.1694312439,M.mercenaria_195_LINE:0.1823173251):0.0378103640,(S.grandis_136_LINE:0.0000012733,S.grandis_153_LINE:0.0000012733):0.4586298974):0.0375195784,R.philippinarum_42_LINE:0.3090246846):0.0707927671):0.0742128181,(((R.philippinarum_60_LINE:0.1833190819,(R.philippinarum_71_LINE:0.1246184316,S.grandis_75_LINE:0.2242504585):0.0787740532):0.0723024574,S.grandis_121_LINE:0.1857066160):0.1260389308,S.grandis_135_LINE:0.2105399677):0.1058466778):0.0619518148,(((D.rostriformis_29_LINE:0.2715332796,R.philippinarum_52_LINE:0.2767314755):0.0752348025,M.mercenaria_102_LINE:0.2260741401):0.0898019361,M.mercenaria_206_LINE:0.2591370700):0.1570038949):0.1576604865,M.mercenaria_199_LINE:0.5093668803):0.2074740403):0.1276363830):0.0775877050,((((((A.kagoshimensis_100_LINE:0.3602669631,A.kagoshimensis_111_LINE:0.4595167999):0.0751111793,(A.kagoshimensis_30_LINE:0.3081735571,A.kagoshimensis_98_LINE:0.2841191268):0.0701925247):0.1728709150,(((A.kagoshimensis_81_LINE:0.3117523437,A.kagoshimensis_97_LINE:0.3710719276):0.0641121392,(M.edulis_351_LINE:0.2588167879,M.phylippinarum_126_LINE:0.3344536520):0.0602075597):0.0804343179,((M.edulis_113_LINE:0.1707305484,M.edulis_250_LINE:0.2152640178):0.0590361487,(((M.edulis_149_LINE:0.1800679240,M.edulis_316_LINE:0.1676889900):0.0548198264,M.edulis_317_LINE:0.1747119282):0.0678826673,((M.edulis_312_LINE:0.1754781431,M.edulis_356_LINE:0.2478057097):0.0984064293,M.phylippinarum_79_LINE:0.2504501070):0.0441871830):0.0561845059):0.0894187104):0.3092583186):0.3586460721,((A.kagoshimensis_31_LINE:0.5301466076,(A.kagoshimensis_70_LINE:0.6651506965,A.kagoshimensis_82_LINE:0.5486351931):0.2456216554):0.1182782815,T.granosa_43_LINE:0.5311509131):0.1134601792):0.0845030101,((((((((A.marissinica_14_LINE:0.0000012733,A.marissinica_250_LINE:0.0000012733):0.1462240296,(C.sinensis_66_LINE:0.2143915956,M.mercenaria_194_LINE:0.0972154253):0.0765104548):0.0913651836,R.philippinarum_119_LINE:0.1054713623):0.1399794054,M.mercenaria_193_LINE:0.2767886106):0.0802775190,(A.marissinica_49_LINE:0.2020573136,((C.sinensis_104_LINE:0.2517672057,C.sinensis_37_LINE:0.1806704901):0.1433905293,M.mercenaria_160_LINE:0.1634205515):0.0461789200):0.1452979001):0.1007075112,(((C.sinensis_99_LINE:0.2011167911,(M.mercenaria_38_LINE:0.1166171062,R.philippinarum_67_LINE:0.1801464223):0.0655962277):0.2498802958,(M.mercenaria_69_LINE:0.2437499341,S.grandis_177_LINE:0.3987875332):0.0797154220):0.0164148921,S.grandis_111_LINE:0.5562724431):0.0418136046):0.0599921009,((D.rostriformis_48_LINE:0.3092187889,(S.constricta_44_LINE:0.2536993742,S.constricta_57_LINE:0.3596779762):0.1478298237):0.2220586772,((M.mercenaria_237_LINE:0.2135728234,(R.philippinarum_100_LINE:0.2542555583,R.philippinarum_54_LINE:0.2597805351):0.0751343781):0.1921933319,S.grandis_172_LINE:0.3734643170):0.0947896518):0.0845666023):0.1149969034,(((S.constricta_28_LINE:0.3169584947,S.grandis_161_LINE:0.3618987906):0.0526254900,S.constricta_46_LINE:0.4090844462):0.1564396249,S.grandis_167_LINE:0.3682200407):0.1633311848):0.2583649564):0.1065656769,(((((((((((A.marissinica_128_LINE:0.2730600524,((A.marissinica_148_LINE:0.2023839240,M.mercenaria_264_LINE:0.0888709978):0.2001010588,S.grandis_179_LINE:0.3564887423):0.1382816450):0.0795141511,C.sinensis_35_LINE:0.3324944713):0.0074876301,C.sinensis_96_LINE:0.3066730664):0.0402847231,(A.marissinica_175_LINE:0.2332974714,M.mercenaria_260_LINE:0.1947430452):0.0462218467):0.0375509871,A.marissinica_75_LINE:0.3524117006):0.0208569167,(M.mercenaria_143_LINE:0.1878362796,R.philippinarum_56_LINE:0.1575914169):0.0852800706):0.1151237524,((A.marissinica_33_LINE:0.2374384736,R.philippinarum_163_LINE:0.2424628558):0.0924692893,(C.sinensis_87_LINE:0.3580767407,(D.rostriformis_127_LINE:0.3148862138,D.rostriformis_54_LINE:0.4465383695):0.0543029150):0.0441196521):0.1349586364):0.0776610077,R.philippinarum_173_LINE:0.5810693745):0.0353487406,((((((A.marissinica_139_LINE:0.1408739238,(((A.marissinica_144_LINE:0.3625215041,((A.marissinica_87_LINE:0.2582912158,R.philippinarum_133_LINE:0.2948480510):0.0667684414,S.constricta_60_LINE:0.4497741936):0.0301783283):0.0301523974,(R.philippinarum_13_LINE:0.1328983259,(S.grandis_79_LINE:0.0000012733,S.grandis_94_LINE:0.0000012733):0.2737850353):0.1192102163):0.0610684015,A.marissinica_54_LINE:0.2405230180):0.0647540063):0.0485647949,M.mercenaria_61_LINE:0.2260466376):0.1504883525,A.marissinica_164_LINE:0.2147763845):0.0539700269,A.marissinica_180_LINE:0.4987676563):0.0113746030,(S.constricta_23_LINE:0.1572044924,S.grandis_68_LINE:0.3063671776):0.1335878769):0.1575380764,(((((((A.marissinica_176_LINE:0.1737130903,(C.sinensis_56_LINE:0.2050546024,R.philippinarum_70_LINE:0.2230326540):0.1179119604):0.0239108340,C.sinensis_57_LINE:0.2973853980):0.0236053638,(C.sinensis_77_LINE:0.1413687042,M.mercenaria_242_LINE:0.2429151441):0.1974984124):0.0347441831,R.philippinarum_170_LINE:0.2597675263):0.0623440141,D.rostriformis_77_LINE:0.2956309350):0.0777059328,((((S.constricta_63_LINE:0.3401973504,S.grandis_71_LINE:0.1356314496):0.0643519797,S.grandis_182_LINE:0.1847962436):0.1119284378,S.grandis_114_LINE:0.2805534082):0.0375933353,(S.constricta_68_LINE:0.3647838741,S.grandis_108_LINE:0.4742571570):0.1422722729):0.0624737203):0.0711829346,((C.sinensis_75_LINE:0.3674892793,S.constricta_70_LINE:0.7102608242):0.0782339850,S.grandis_191_LINE:0.3596675359):0.0471039664):0.0404345297):0.0779145207):0.1452008586,(A.marissinica_160_LINE:0.0000012733,A.marissinica_202_LINE:0.0000020914):0.5758982858):0.3833022485,(((((((((((((A.marissinica_170_LINE:0.0861311410,M.mercenaria_32_LINE:0.0252940543):0.0510933813,(D.rostriformis_106_LINE:0.1157842810,R.philippinarum_89_LINE:0.1064517730):0.0597579921):0.0469385560,(M.mercenaria_142_LINE:0.0000012733,M.mercenaria_228_LINE:0.0052222594):0.2490509638):0.0262042845,(M.mercenaria_151_LINE:0.0900802511,M.mercenaria_58_LINE:0.2097666861):0.0652976513):0.0500245461,(A.marissinica_24_LINE:0.1726609346,(C.sinensis_69_LINE:0.2613692198,M.mercenaria_165_LINE:0.1797600646):0.0347391151):0.0627770883):0.0534722772,D.rostriformis_119_LINE:0.4035336767):0.0466202683,(C.sinensis_53_LINE:0.3123337150,(((S.constricta_67_LINE:0.4451107448,S.grandis_189_LINE:0.2379284887):0.1551765015,(S.grandis_138_LINE:0.0055280895,S.grandis_159_LINE:0.0071082572):0.3368406319):0.0776201373,S.constricta_6_LINE:0.4306987497):0.0770947296):0.0484508269):0.0262381094,C.sinensis_51_LINE:0.3908011177):0.0282435024,S.grandis_43_LINE:0.2620978222):0.0012397521,(((C.sinensis_28_LINE:0.2553834770,M.mercenaria_255_LINE:0.2169415730):0.0342798348,M.mercenaria_115_LINE:0.2105486059):0.0698669939,(S.grandis_173_LINE:0.0000020827,S.grandis_24_LINE:0.0000021078):0.3629459405):0.0424938022):0.0406303214,((C.sinensis_98_LINE:0.2637466314,(M.mercenaria_256_LINE:0.1031873116,R.philippinarum_183_LINE:0.1568831693):0.0741568776):0.0595511568,R.philippinarum_59_LINE:0.4183018769):0.1489964011):0.0547729936,((((((C.sinensis_17_LINE:0.2901737289,(C.sinensis_73_LINE:0.1009891201,M.mercenaria_163_LINE:0.0399276345):0.1797494430):0.0537503636,(M.mercenaria_133_LINE:0.3454412427,M.mercenaria_227_LINE:0.1933462078):0.0399222340):0.2087673243,(C.sinensis_26_LINE:0.3917263146,S.grandis_50_LINE:0.3652560800):0.1663388871):0.0915288017,(R.philippinarum_127_LINE:0.0000025535,R.philippinarum_192_LINE:0.0000012733):0.2396793014):0.0963296627,(C.sinensis_36_LINE:0.3416175879,((M.mercenaria_92_LINE:0.2074923305,S.grandis_162_LINE:0.3384353807):0.0542831105,(M.mercenaria_94_LINE:0.1000840974,R.philippinarum_102_LINE:0.1738783154):0.1247382421):0.0185402608):0.0386771416):0.0569268887,M.mercenaria_18_LINE:0.2717724105):0.0219919479):0.0391717759,((D.rostriformis_11_LINE:0.3133746636,D.rostriformis_14_LINE:0.2271227139):0.1302924110,D.rostriformis_38_LINE:0.2784349465):0.0868085644):0.6463580677):0.1432703511):0.3795258583):0.1182153388,(((((((A.kagoshimensis_23_LINE:0.1754612992,(A.kagoshimensis_72_LINE:0.3369811058,M.yessoensis_59_LINE:0.4884981764):0.1130418973):0.3691443375,(((((((((((C.sinensis_67_LINE:0.0422941051,S.constricta_21_LINE:0.0697677103):0.1081592704,S.grandis_30_LINE:0.0824041490):0.1496593571,S.constricta_90_LINE:0.1715828139):0.0154881847,S.constricta_55_LINE:0.2392707908):0.0465470106,(D.rostriformis_117_LINE:0.1781468580,R.philippinarum_25_LINE:0.1446730673):0.0595126033):0.0575470901,R.philippinarum_51_LINE:0.1939292448):0.0507927126,((D.rostriformis_75_LINE:0.1793519606,R.philippinarum_57_LINE:0.2605269672):0.1595053667,(R.philippinarum_74_LINE:0.4257059279,S.constricta_54_LINE:0.4577731661):0.1467279756):0.0255702386):0.1410925775,S.grandis_11_LINE:0.3507670764):0.1491875556,(((D.rostriformis_28_LINE:0.3472226575,(S.constricta_34_LINE:0.3620400642,S.grandis_54_LINE:0.4759512647):0.2054314976):0.1095017429,(D.rostriformis_73_LINE:0.4467541878,S.grandis_165_LINE:0.3101962176):0.0934101784):0.0908472096,(D.rostriformis_79_LINE:0.1762589175,((D.rostriformis_94_LINE:0.2643138876,S.constricta_86_LINE:0.4764728874):0.1559972150,(R.philippinarum_91_LINE:0.1421683379,S.grandis_13_LINE:0.2565313034):0.1511989118):0.0529947513):0.2571162441):0.2049612343):0.1458124104,D.rostriformis_41_LINE:0.5930638214):0.1211214152,((D.rostriformis_65_LINE:0.2049768802,R.philippinarum_12_LINE:0.2574811127):0.2434801788,(D.rostriformis_78_LINE:0.5034331058,R.philippinarum_169_LINE:0.5290399767):0.1281718247):0.1810687496):0.2767401489):0.2229629078,(C.gigas_58_LINE:0.5349456026,(M.edulis_193_LINE:0.5954250809,(P.maximus_119_LINE:0.1984700537,P.maximus_30_LINE:0.4017352980):0.2635847671):0.2561175197):0.1372907176):0.1993796734,((((A.kagoshimensis_51_LINE:0.0000026035,T.granosa_26_LINE:0.0196231002):0.4193036277,A.kagoshimensis_87_LINE:0.3181449401):0.4650855923,((((C.sinensis_24_LINE:0.1274867125,M.mercenaria_57_LINE:0.2188235820):0.2365654223,(M.mercenaria_135_LINE:0.3476325769,M.mercenaria_96_LINE:0.3277047500):0.1253466820):0.1177518209,((((C.sinensis_32_LINE:0.1423448796,M.mercenaria_150_LINE:0.0965831740):0.1185816316,(S.grandis_154_LINE:0.0000022969,S.grandis_198_LINE:0.0092447211):0.4310297496):0.0290254493,D.rostriformis_70_LINE:0.4273729062):0.1074316478,S.grandis_61_LINE:0.3988836265):0.1707649771):0.1835122717,((C.sinensis_85_LINE:0.7460912089,M.mercenaria_180_LINE:0.5678475740):0.0520912743,D.rostriformis_128_LINE:0.5883675013):0.2336399881):0.1262687561):0.2481989564,P.canaliculata_17_LINE:1.1940056415):0.0821901485):0.0486474095,R.philippinarum_171_LINE:1.0954755049):0.0922222165,RTEX-23_SK_pol_LINE/RTE-X:0.6978440200):0.2846546233,(((((((((((((((((A.marissinica_113_LINE:0.1391269459,A.marissinica_134_LINE:0.1602110311):0.0333848596,((M.mercenaria_112_LINE:0.0778786911,M.mercenaria_118_LINE:0.0832191786):0.0976758844,(M.mercenaria_170_LINE:0.2852701322,R.philippinarum_143_LINE:0.1299303329):0.0460392145):0.0239129917):0.0280483281,M.mercenaria_225_LINE:0.1536948967):0.0865432232,(M.mercenaria_145_LINE:0.0929829887,R.philippinarum_124_LINE:0.1155346972):0.1049792973):0.0453565864,((A.marissinica_197_LINE:0.1907743973,M.mercenaria_129_LINE:0.1335341221):0.1033108218,(A.marissinica_215_LINE:0.1131489402,M.mercenaria_91_LINE:0.1336172775):0.0625681918):0.0371633635):0.0454455129,(C.sinensis_65_LINE:0.2361242150,M.mercenaria_154_LINE:0.0847371803):0.0806607060):0.1304153224,(M.mercenaria_210_LINE:0.2056519767,S.grandis_29_LINE:0.4188156089):0.0893728269):0.0401153705,((((((A.marissinica_96_LINE:0.1728655768,C.sinensis_25_LINE:0.2191793626):0.0237314697,(M.mercenaria_245_LINE:0.0742706415,R.philippinarum_164_LINE:0.0830797306):0.0718092943):0.1006144330,(((C.sinensis_74_LINE:0.0515800414,R.philippinarum_155_LINE:0.0574534743):0.1724278013,S.grandis_93_LINE:0.3244052600):0.0601065020,((M.mercenaria_254_LINE:0.2399303628,(S.constricta_62_LINE:0.1887090859,S.grandis_26_LINE:0.1354558230):0.1615529415):0.0426448099,S.constricta_73_LINE:0.1913118405):0.0760727010):0.0305269120):0.0547085048,(M.mercenaria_168_LINE:0.1633130358,S.grandis_48_LINE:0.3101147487):0.0109404229):0.0216971813,D.rostriformis_42_LINE:0.2508596771):0.0341630366,S.grandis_55_LINE:0.2702126366):0.0742263863):0.0372576255,S.grandis_91_LINE:0.5316922493):0.0215370251,D.rostriformis_118_LINE:0.2502229282):0.0815416611,(A.marissinica_222_LINE:0.2875641562,D.rostriformis_82_LINE:0.3402898499):0.2289165042):0.0825689720,M.yessoensis_82_LINE:0.5507081184):0.0336863262,D.rostriformis_76_LINE:0.5124639524):0.0431926447,((A.marissinica_246_LINE:0.2142867819,S.grandis_133_LINE:0.2008972188):0.0596174711,M.mercenaria_208_LINE:0.1887481046):0.1810268471):0.0521352755,((((A.marissinica_131_LINE:0.1309277503,A.marissinica_184_LINE:0.2192609528):0.1210180283,(M.mercenaria_139_LINE:0.2095602956,R.philippinarum_121_LINE:0.2896694619):0.0821507603):0.1341176201,((C.sinensis_46_LINE:0.1543380291,S.constricta_15_LINE:0.1648295906):0.1815372045,C.sinensis_79_LINE:0.3328261630):0.1860039389):0.0830629765,((((((A.marissinica_221_LINE:0.1329755809,R.philippinarum_109_LINE:0.1559689839):0.0088959029,R.philippinarum_176_LINE:0.3016732514):0.0210500022,C.sinensis_62_LINE:0.1750578525):0.0713393142,(D.rostriformis_34_LINE:0.1392958969,M.mercenaria_122_LINE:0.1446946109):0.0984729303):0.1109003108,(D.rostriformis_19_LINE:0.2656811150,D.rostriformis_27_LINE:0.3316658743):0.0722861726):0.0422204852,A.marissinica_37_LINE:0.3135686205):0.0399402291):0.0862615044):0.0559527848,(((C.sinensis_23_LINE:0.0055822853,R.philippinarum_161_LINE:0.0000012733):0.1305426088,M.mercenaria_250_LINE:0.1042574581):0.1642791990,(M.mercenaria_184_LINE:0.2144382900,M.mercenaria_78_LINE:0.2697742669):0.1056397390):0.1647558836):0.1343350530,S.constricta_91_LINE:0.4593523936):0.3431945657):0.0362958290):0.1585121470):0.1963608899,(((((A.kagoshimensis_103_LINE:0.3818634409,A.kagoshimensis_107_LINE:0.4177114572):0.8465033803,(RTEX-3_BF:0.6685716352,RTEX-5_BF:0.7456216676):0.2067175064):0.1371159806,(RTEX-2_BF:0.7232947506,(RTEX-4_BF:0.5722210278,RTEX-6_BF:0.5617565500):0.1493175217):0.0442244457):0.0574818179,((((((((((((((A.kagoshimensis_109_LINE:0.3686694057,((M.edulis_110_LINE:0.0121413548,M.edulis_264_LINE:0.0087195484):0.2210826755,M.phylippinarum_85_LINE:0.3144176766):0.2627314624):0.1210751672,S.glomerata_56_LINE:0.5747938677):0.0910260691,((B.platifrons_183_LINE:0.3099774076,((C.gigas_29_LINE:0.2510142206,M.edulis_231_LINE:0.3345848742):0.0970747142,(((M.edulis_157_LINE:0.1217947893,M.phylippinarum_170_LINE:0.2890588546):0.2881252233,(M.edulis_67_LINE:0.2315466511,M.phylippinarum_124_LINE:0.2792540459):0.1990890905):0.0429930663,(M.edulis_166_LINE:0.4112635876,(M.edulis_7_LINE:0.1582170387,M.phylippinarum_157_LINE:0.3646186002):0.1943863095):0.0603552023):0.0527449882):0.0690789121):0.1001040801,P.fucata_11_LINE:0.4908809463):0.1060466693):0.0838326022,M.edulis_287_LINE:0.6123502765):0.1603946097,(((B.platifrons_147_LINE:0.1552569737,M.edulis_229_LINE:0.0930917339):0.5485703020,(B.platifrons_76_LINE:0.4032000529,(M.edulis_204_LINE:0.3088332768,M.edulis_98_LINE:0.3493669613):0.0622104690):0.1814084581):0.1659286004,(B.platifrons_148_LINE:0.6705147936,((B.platifrons_187_LINE:0.3716245778,S.glomerata_24_LINE:0.3291587976):0.1998131608,(M.edulis_12_LINE:0.4950134751,M.phylippinarum_84_LINE:0.3826166720):0.1462098492):0.1669718796):0.0842850672):0.0511074494):0.2102452959,(M.phylippinarum_59_LINE:0.6767002197,(M.phylippinarum_70_LINE:0.5356967558,R.philippinarum_72_LINE:0.4123988145):0.2878444362):0.1705437847):0.0719462460,M.edulis_237_LINE:0.7559268771):0.0348994787,(M.edulis_18_LINE:0.3804177775,M.phylippinarum_153_LINE:0.3663096472):0.5096301169):0.0774150015,((M.edulis_136_LINE:0.3948052990,(M.edulis_247_LINE:0.3404301348,(M.edulis_344_LINE:0.0000024534,M.edulis_349_LINE:0.0066168136):0.4195337331):0.0826051629):0.0888244706,(M.edulis_158_LINE:0.4891643654,M.edulis_358_LINE:0.4477305706):0.0725433827):0.1940046496):0.0711915699,P.fucata_4_LINE:1.2414293747):0.0100270110,(((M.edulis_257_LINE:0.4374331660,((M.edulis_318_LINE:0.0000012733,M.edulis_357_LINE:0.0000025238):0.2135876126,M.edulis_35_LINE:0.2738159604):0.1023500743):0.1343605757,M.phylippinarum_99_LINE:0.4583644750):0.3056886156,RTEX-4_NV:0.7153256351):0.1045533815):0.0638348021,(M.phylippinarum_129_LINE:0.4057293133,M.phylippinarum_42_LINE:0.4121050755):0.7918689575):0.0912743390,(((A.kagoshimensis_14_LINE:0.0018987527,S.broughtoni_39_LINE:0.0112053296):0.4332900871,(((((B.platifrons_121_LINE:0.2895026820,M.edulis_59_LINE:0.3066164109):0.0533175626,M.phylippinarum_152_LINE:0.3632437357):0.1455260229,M.edulis_300_LINE:0.2504284511):0.1110806619,((C.gigas_41_LINE:0.0990236739,S.glomerata_59_LINE:0.0885171539):0.2442560972,M.edulis_240_LINE:0.2004135980):0.1431550883):0.0926881725,(((B.platifrons_219_LINE:0.2177847768,M.edulis_43_LINE:0.2255982342):0.0836979464,M.edulis_140_LINE:0.3575395486):0.1749665602,S.glomerata_55_LINE:0.5247566859):0.0265554265):0.2450019690):0.4724635138,(((((B.platifrons_176_LINE:0.5327215297,M.edulis_41_LINE:0.3282808007):0.0919461329,M.phylippinarum_33_LINE:0.3433450170):0.2001732297,(((B.platifrons_204_LINE:0.5893816809,M.phylippinarum_138_LINE:0.3477978753):0.0961954571,(M.edulis_155_LINE:0.3214873453,(M.edulis_186_LINE:0.3925660264,(M.edulis_4_LINE:0.1736577669,M.edulis_58_LINE:0.1442909300):0.1913094024):0.0847717881):0.0336167726):0.1147339147,((M.edulis_156_LINE:0.2243623372,M.phylippinarum_77_LINE:0.3095402060):0.2445691716,M.edulis_55_LINE:0.3899245725):0.1338623426):0.1615540944):0.1270372075,(M.edulis_24_LINE:0.4586951669,(M.edulis_86_LINE:0.4489798826,M.phylippinarum_65_LINE:0.4217273567):0.2054515451):0.2416671920):0.1630712347,((M.edulis_33_LINE:0.4023858229,M.edulis_47_LINE:0.2970846894):0.1165715395,M.phylippinarum_36_LINE:0.3166193643):0.3295351954):0.3043765131):0.0551610054):0.0356257320,(((((C.ariakensis_17_LINE:0.0000029963,RTEX-12_CGi_LINE_RTE-X_1:0.0138660094):0.3161512793,(C.virginica_32_LINE:0.4565320353,P.fucata_20_LINE:0.5359096278):0.1883385110):0.1629924014,S.glomerata_45_LINE:0.6166450134):0.2391862576,(M.edulis_13_LINE:0.3915862337,M.edulis_26_LINE:0.5546487801):0.0816373646):0.2038593945,(M.edulis_42_LINE:0.6225691937,S.broughtoni_42_LINE:0.6878590175):0.1299923820):0.2780675253):0.0821104161):0.1751586862,(RTEX-1_NV:0.5092926393,(RTEX-2_NV:0.2941033066,RTEX-3_NV:0.3735597314):0.3370069552):0.5189281653):0.1722668833):0.1991382954,(((((((((((A.i.concentricus_16_LINE:0.1843464419,P.maximus_120_LINE:0.0987077210):0.4629161457,((M.edulis_220_LINE:0.1638968420,M.edulis_232_LINE:0.2347112845):0.1749390205,P.maximus_130_LINE:0.3577237530):0.2830888298):0.1070938366,((M.coruscus_11_LINE:0.3052831261,(M.edulis_279_LINE:0.2358080617,M.edulis_327_LINE:0.2208807857):0.1894576566):0.1020566211,(M.edulis_261_LINE:0.3363442282,(M.edulis_335_LINE:0.1408875390,M.edulis_350_LINE:0.2241365824):0.1629957007):0.0805749829):0.2821247439):0.0479281126,((A.kagoshimensis_96_LINE:0.3375409349,A.kagoshimensis_99_LINE:0.3839115411):0.1208666516,(M.edulis_224_LINE:0.1360485424,M.edulis_276_LINE:0.1640394456):0.1660048036):0.1967362241):0.0519245872,(P.maximus_118_LINE:0.3380439616,P.maximus_41_LINE:0.3942140443):0.2179339568):0.0671485686,S.grandis_42_LINE:0.3909299987):0.0463695168,((A.kagoshimensis_48_LINE:0.2595265792,A.kagoshimensis_49_LINE:0.3312482463):0.2711935652,(M.edulis_342_LINE:0.4344761206,RTEX-1_LG_LINE_RTE-X_1:0.3956929942):0.2775793728):0.0804206329):0.0658179273,(M.edulis_167_LINE:0.4997437097,(P.maximus_131_LINE:0.5724643628,(P.maximus_70_LINE:0.0987232444,P.maximus_85_LINE:0.0980683699):0.4074260030):0.2615171029):0.0652829426):0.1644891383,(((A.kagoshimensis_22_LINE:0.3171193450,((((B.platifrons_144_LINE:0.0668060964,M.phylippinarum_154_LINE:0.0981840298):0.0804645863,M.edulis_185_LINE:0.1144569764):0.1313989909,((B.platifrons_220_LINE:0.0793768623,M.edulis_141_LINE:0.0927396840):0.0686543001,M.edulis_189_LINE:0.2001403508):0.0887172233):0.1924541030,(M.edulis_210_LINE:0.2214128639,M.edulis_68_LINE:0.1707582405):0.1125168492):0.0779246179):0.1258126733,((((M.edulis_102_LINE:0.2508582161,M.edulis_142_LINE:0.2969117261):0.0603168618,(M.edulis_122_LINE:0.1768120554,M.edulis_44_LINE:0.2193047160):0.0761460665):0.0686683275,M.edulis_164_LINE:0.5377127482):0.0611930756,M.edulis_105_LINE:0.2401891723):0.1397269316):0.1951736373,((((((A.kagoshimensis_93_LINE:0.0000012733,T.granosa_23_LINE:0.0000012733):0.3003772441,T.granosa_41_LINE:0.3247857464):0.2277648051,(M.edulis_238_LINE:0.2663345474,(M.edulis_303_LINE:0.1292696257,M.edulis_348_LINE:0.2457262577):0.1289923069):0.1565859056):0.1698088287,(M.mercenaria_186_LINE:0.5288969791,R.philippinarum_178_LINE:0.2990219445):0.2530880469):0.1289280326,(((((((((((A.marissinica_12_LINE:0.3314176065,(A.marissinica_244_LINE:0.0000028889,A.marissinica_99_LINE:0.0000020398):0.2061625793):0.0461090198,M.mercenaria_188_LINE:0.3478475005):0.0299616728,((A.marissinica_13_LINE:0.2576881644,(A.marissinica_21_LINE:0.3022669127,D.rostriformis_83_LINE:0.3718896216):0.0859275753):0.1350579548,((A.marissinica_69_LINE:0.2923299412,R.philippinarum_180_LINE:0.3274968961):0.0500174405,(M.mercenaria_155_LINE:0.3052252912,S.grandis_1_LINE:0.3319552355):0.1402668714):0.0289963616):0.0475234732):0.0316865328,((((A.marissinica_191_LINE:0.0134603193,A.marissinica_28_LINE:0.0000028617):0.2042880621,(A.marissinica_193_LINE:0.0000012733,A.marissinica_255_LINE:0.0000023675):0.2399615473):0.0720021389,A.marissinica_257_LINE:0.2716934147):0.1420693838,(M.mercenaria_138_LINE:0.3370502299,M.mercenaria_159_LINE:0.3512376431):0.0417294128):0.0598266252):0.0510665795,(((A.marissinica_138_LINE:0.0000012733,A.marissinica_42_LINE:0.0000012733):0.1621425492,A.marissinica_2_LINE:0.1643843183):0.1611580648,S.grandis_129_LINE:0.2637739017):0.0828253147):0.0636224071,(M.mercenaria_189_LINE:0.1330883769,S.grandis_10_LINE:0.1403529365):0.2920159317):0.0955753143,M.mercenaria_37_LINE:0.4975042907):0.0812017025,((M.mercenaria_182_LINE:0.2553286070,M.mercenaria_226_LINE:0.2191063841):0.0821692245,(M.mercenaria_244_LINE:0.0868726287,R.philippinarum_156_LINE:0.0597481331):0.2613043346):0.0779502063):0.0792601132,D.rostriformis_131_LINE:0.5285953967):0.0915671775,((M.mercenaria_192_LINE:0.6079665010,M.mercenaria_46_LINE:0.3347549164):0.1429837226,M.mercenaria_231_LINE:0.4038272352):0.0990577805):0.1395899658,((((B.platifrons_233_LINE:0.2059736887,(B.platifrons_39_LINE:0.2317579538,M.edulis_219_LINE:0.1232453428):0.0567258315):0.0458496972,M.edulis_90_LINE:0.2150310694):0.2519136193,(M.coruscus_16_LINE:0.3170865376,M.edulis_88_LINE:0.3334842232):0.1026538942):0.1943759537,T.granosa_45_LINE:0.3990313033):0.1097726502):0.0723298173):0.0700396798,(M.mercenaria_137_LINE:0.5400485896,R.philippinarum_90_LINE:0.6874485072):0.0637704831):0.0938235907):0.2868250285):0.1984851910,((((((((((A.marissinica_186_LINE:0.2468203347,(M.mercenaria_257_LINE:0.0927785566,R.philippinarum_167_LINE:0.1281893025):0.0409733610):0.1467191110,D.rostriformis_64_LINE:0.2425317354):0.0634107869,C.virginica_33_LINE:0.4230335964):0.0925479798,((((C.virginica_62_LINE:0.2249493456,M.edulis_182_LINE:0.3234968536):0.1119573668,M.edulis_309_LINE:0.2605514883):0.1208058071,D.rostriformis_124_LINE:0.3745291179):0.0980106226,((D.rostriformis_58_LINE:0.1040696513,M.mercenaria_215_LINE:0.0531943887):0.1922838856,(M.mercenaria_201_LINE:0.2245897102,S.grandis_104_LINE:0.2942703739):0.0508320938):0.0705158407):0.0172519492):0.0509759373,((M.edulis_214_LINE:0.2329973156,M.edulis_245_LINE:0.2558734062):0.1742616773,S.grandis_36_LINE:0.3764551276):0.0405654500):0.0764559642,(S.grandis_126_LINE:0.0000028550,S.grandis_185_LINE:0.0060028943):0.4749667742):0.2261733301,((C.gigas_21_LINE:0.3426614712,(C.gigas_75_LINE:0.0000012733,RTEX-26_CGi_LINE_RTE-X_4:0.0000012733):0.4179143006):0.1829305693,M.edulis_233_LINE:0.4269474093):0.2288336277):0.0820680080,R.philippinarum_115_LINE:0.6937792790):0.1552826983,((M.edulis_211_LINE:0.3093837650,(M.edulis_255_LINE:0.2595175199,M.edulis_338_LINE:0.1781884439):0.3507790841):0.1794702705,M.edulis_258_LINE:0.6080166329):0.4057650650):0.0602034815,RTEX-1_BF:0.9604363466):0.0841477314):0.3197458623,((((B.platifrons_177_LINE:0.0000012733,B.platifrons_185_LINE:0.0000012733):0.3100043162,(B.platifrons_193_LINE:0.1548474446,M.phylippinarum_83_LINE:0.2256264338):0.1038187928):0.0955339133,(B.platifrons_50_LINE:0.2043315716,M.edulis_280_LINE:0.4259895319):0.1632880193):0.0269027146,(B.platifrons_43_LINE:0.1552029715,B.platifrons_75_LINE:0.3371767450):0.0852419669):1.3708618500):0.2026552329):0.4330389119):0.1878346675,((((((((((A.i.concentricus_14_LINE:0.4023746001,(A.i.concentricus_15_LINE:0.1553329444,P.maximus_110_LINE:0.0024871273):0.2054258115):0.1336511636,(P.maximus_126_LINE:0.3686761936,P.maximus_92_LINE:0.2506857892):0.1281222615):0.1542291464,((A.purpuratus_48_LINE:0.6989441493,P.maximus_115_LINE:0.4317704737):0.2820335580,P.maximus_84_LINE:0.4450017504):0.1521461166):0.1838508332,M.nervosa_45_LINE:0.6010988909):0.2619654901,(M.edulis_235_LINE:0.3351836221,M.edulis_265_LINE:0.5243890630):0.5109108250):0.5844754184,(((((((A.kagoshimensis_114_LINE:0.0211089126,S.broughtoni_35_LINE:0.0000026641):0.3060495271,S.broughtoni_18_LINE:0.5204813762):0.3149688553,((S.broughtoni_17_LINE:0.3717948678,T.granosa_40_LINE:0.3808655758):0.2335086523,S.broughtoni_31_LINE:0.5902952443):0.1250917960):0.0843147602,((((B.platifrons_215_LINE:0.1379593466,M.edulis_260_LINE:0.1558346790):0.4141397567,((M.edulis_154_LINE:0.3319636561,M.edulis_230_LINE:0.3170419525):0.1206334085,M.phylippinarum_60_LINE:0.4308994809):0.1354315795):0.1540221945,C.gigas_28_LINE:0.5518634583):0.0963795856,((C.gigas_37_LINE:0.1783843309,C.gigas_69_LINE:0.2911864911):0.2830865052,(C.gigas_52_LINE:0.5044650160,C.gigas_80_LINE:0.4449099033):0.1043701626):0.0368983167):0.1810461070):0.0922907570,(S.broughtoni_30_LINE:0.0426157683,T.granosa_21_LINE:0.0748797714):0.5772429654):0.0549477251,M.edulis_209_LINE:0.8954485817):0.2849053763,(((A.marissinica_213_LINE:1.2537239395,(P.maximus_127_LINE:0.7542284048,(P.maximus_26_LINE:0.3640441124,P.maximus_59_LINE:0.3035608877):0.1975580789):0.3027632347):0.0894589750,P.maximus_73_LINE:0.7264506268):0.1244167645,((A.marissinica_53_LINE:0.4788537476,(D.rostriformis_68_LINE:0.6886096598,S.grandis_106_LINE:0.4299808827):0.1506620685):0.1906365707,A.marissinica_64_LINE:0.6086551931):0.4976184311):0.0542704837):0.1060016314):0.0657913160,(((((B.platifrons_138_LINE:0.1677832576,M.edulis_162_LINE:0.2454952124):0.1141125324,(M.edulis_163_LINE:0.2233415113,M.edulis_292_LINE:0.2734113881):0.0766524949):0.5319918314,M.edulis_270_LINE:0.5449643497):0.2064773428,M.edulis_343_LINE:0.6563979264):0.2161593403,((M.yessoensis_32_LINE:0.4042631223,M.yessoensis_46_LINE:0.3395052163):0.2978500256,M.yessoensis_47_LINE:0.3442041081):0.4944622003):0.3633467967):0.2046395622,((((A.kagoshimensis_55_LINE:0.2277163207,A.kagoshimensis_95_LINE:0.4035005064):0.4457296981,((A.purpuratus_14_LINE:0.4478832537,M.yessoensis_17_LINE:0.1827844546):0.0622172260,P.maximus_102_LINE:0.3067126135):0.3641246798):0.2021914615,(((((((A.marissinica_101_LINE:0.3591224582,A.marissinica_109_LINE:0.3517690934):0.2007731775,(((A.marissinica_105_LINE:0.0000029188,A.marissinica_25_LINE:0.0070501949):0.1880127642,(A.marissinica_161_LINE:0.0000020329,A.marissinica_188_LINE:0.0000022532):0.1700543346):0.2325682965,D.rostriformis_111_LINE:0.4099474863):0.0237659237):0.0792271396,((A.marissinica_129_LINE:0.0000022661,A.marissinica_198_LINE:0.0000021214):0.3416825548,A.marissinica_155_LINE:0.2959632966):0.2398695908):0.0694275833,((A.marissinica_200_LINE:0.4148483951,R.philippinarum_136_LINE:0.4348005618):0.1148167931,A.marissinica_203_LINE:0.4177170712):0.1292814275):0.0462267489,((((A.marissinica_120_LINE:0.3537321145,D.rostriformis_108_LINE:0.3402706286):0.1277732073,D.rostriformis_105_LINE:0.6612648291):0.0469696379,(R.philippinarum_94_LINE:0.5814703315,S.constricta_53_LINE:0.5798856824):0.1001739661):0.1347693006,(R.philippinarum_113_LINE:0.3858431731,R.philippinarum_152_LINE:0.3392605822):0.2910061854):0.0896145833):0.3892530008,(S.constricta_14_LINE:0.5038489782,(((((S.constricta_27_LINE:0.3356573564,(S.constricta_42_LINE:0.0744031015,S.grandis_12_LINE:0.0408424049):0.3085615502):0.0058037987,(S.grandis_146_LINE:0.1911898649,S.grandis_34_LINE:0.1686469842):0.1231291494):0.1411276245,((S.constricta_52_LINE:0.3566294450,S.grandis_18_LINE:0.1551717051):0.0709057912,S.constricta_56_LINE:0.2680323211):0.1914262699):0.0574387500,((S.grandis_16_LINE:0.3242351277,S.grandis_28_LINE:0.2980627056):0.2298987804,S.grandis_22_LINE:0.4313595074):0.0480735418):0.0787532077,S.grandis_38_LINE:0.5956026468):0.0798814772):0.2376236274):0.1714717631,(((A.marissinica_136_LINE:0.0000028008,A.marissinica_88_LINE:0.0000012733):0.4277653178,(A.marissinica_47_LINE:0.5580256939,C.sinensis_101_LINE:0.4790223042):0.1220524049):0.0687694954,(A.marissinica_179_LINE:0.0000029448,A.marissinica_247_LINE:0.0065264701):0.4851920708):0.3848644633):0.2313726119):0.1354096145,((A.marissinica_123_LINE:0.3407126369,A.marissinica_81_LINE:0.4384126400):0.2316879609,R.philippinarum_118_LINE:0.6101466881):0.3563768039):0.3848958632):0.3029217826,((((((((A.marissinica_147_LINE:0.2736360671,A.marissinica_57_LINE:0.1138042841):0.1061306105,A.marissinica_216_LINE:0.1178460948):0.2719494100,(M.coruscus_6_LINE:0.0000021349,(M.coruscus_8_LINE:0.2577457607,M.edulis_345_LINE:0.0128246610):0.0487098184):0.4731019436):0.3133849276,(((B.platifrons_194_LINE:0.3590039904,M.edulis_273_LINE:0.2247214350):0.2731872935,(M.edulis_296_LINE:0.0000012733,M.edulis_69_LINE:0.0000023260):0.5454962731):0.1430725193,((B.platifrons_73_LINE:0.3047064245,M.edulis_262_LINE:0.2581376497):0.1406796083,(M.edulis_101_LINE:0.3471539519,M.edulis_294_LINE:0.1635135764):0.2144254347):0.1190348978):0.4460442342):0.0908271634,(((M.edulis_160_LINE:0.2018712236,M.edulis_346_LINE:0.1513494327):0.5953685910,M.edulis_234_LINE:0.6698575145):0.1867332040,(M.edulis_183_LINE:0.3314323565,M.edulis_302_LINE:0.5914936745):0.4097802733):0.1264138523):0.3696527058,M.edulis_243_LINE:0.8007273878):0.1682939902,A.marissinica_50_LINE:1.6394249805):0.0753258352,((((A.marissinica_187_LINE:0.6019734968,B.platifrons_200_LINE:0.6771086394):0.1100025138,((M.edulis_153_LINE:0.5420198418,(M.edulis_184_LINE:0.6076582037,M.edulis_199_LINE:0.3575072626):0.1122161738):0.4798823245,M.edulis_325_LINE:0.4836421212):0.0950517139):0.2825429489,(B.platifrons_131_LINE:0.3480076805,(B.platifrons_206_LINE:0.0696578882,M.edulis_256_LINE:0.1351741627):0.2187293122):0.5370639175):0.2973628829,(((A.marissinica_199_LINE:0.9201057246,(((B.platifrons_113_LINE:0.2381989910,(M.coruscus_12_LINE:0.2598720719,M.edulis_337_LINE:0.2633955606):0.0944365819):0.4297196613,(B.platifrons_25_LINE:0.3861934084,(M.edulis_315_LINE:0.0000012733,M.edulis_319_LINE:0.0000012733):0.3073588862):0.3829422009):0.1358760705,((B.platifrons_116_LINE:0.0897479132,(M.coruscus_5_LINE:0.0068820183,M.edulis_28_LINE:0.0000024729):0.2484467790):0.2280486608,M.coruscus_3_LINE:0.5734431547):0.2885782223):0.4239685793):0.2493835477,(B.platifrons_57_LINE:0.2123183356,(M.edulis_352_LINE:0.1187319908,M.edulis_92_LINE:0.0764267230):0.1326162231):0.8515243679):0.2767034732,(((((B.platifrons_109_LINE:0.3785952101,B.platifrons_37_LINE:0.5384089707):0.0842715150,M.edulis_215_LINE:0.4411493827):0.2910214591,(M.edulis_286_LINE:0.9113226406,(M.edulis_334_LINE:0.4830261295,M.phylippinarum_132_LINE:0.3037210056):0.1906813425):0.1766870110):0.1149388494,((B.platifrons_155_LINE:0.2111704733,(M.edulis_179_LINE:0.3053620989,M.edulis_321_LINE:0.2641933144):0.0664468167):0.1823758095,(M.edulis_332_LINE:0.3797318892,M.edulis_75_LINE:0.4606205078):0.1261842768):0.5159887000):0.3748206266,((M.edulis_147_LINE:0.0752268400,M.edulis_191_LINE:0.0766479572):0.0991472596,M.edulis_221_LINE:0.2263185764):0.6312327337):0.2876798040):0.0806207541):0.1107557761):0.5394131127):0.2450104747,(((((((((C.teleta_0_LINE:0.0000021985,Proto2-1_CS1:0.0065316014):0.3763269477,Proto2-4_CS1:0.4288143761):0.1375330761,C.teleta_14_LINE:0.4168251807):0.1261611512,(C.teleta_13_LINE:0.4987880178,C.teleta_9_LINE:0.5892475914):0.1183609076):0.2227345043,((C.teleta_5_LINE:0.0000012733,Proto2-3_CS1:0.0000012733):0.9792897979,Proto2-5_CS1:0.8836654881):0.0773908382):0.1742272725,(C.teleta_18_LINE:0.0068261058,Proto2-2_CS1:0.0000023098):0.7019205399):0.1642563493,Proto2-6_CS1:0.7946806538):0.4869766590,((C.teleta_16_LINE:0.0000023011,Proto2-7_CS1:0.0000012733):0.8595955809,(((C.teleta_32_LINE:0.0000012733,Proto2-8_CS1:0.0000012733):0.8342618540,Proto2-1_SK:0.5788779977):0.1477110480,(((M.nervosa_12_LINE:0.0665006818,P.streckersoni_5_LINE:0.0059262190):0.6110594630,Proto2-3_SK_pol_LINE/Proto2:0.5073039534):0.2699994163,Proto2-1_BF:0.6866137638):0.0742201219):0.1462262695):0.4463258014):0.4079959445,(Proto2-1_HM:0.3016474009,Proto2-2_HM:0.3734185583):1.5018117512):0.5413768966):0.4882698664):0.4782609838,((((((((((A.granulata_7_LINE:0.9647988771,L2-4_Cis:0.5481709621):0.2554339931,((((((C.teleta_10_LINE:0.8374260669,L2-2_Cis:1.2800759328):0.1988933704,(Daphne-1_SK_pol_LINE/L2:0.8593159494,CR1-12_SP:0.7033449767):0.2752915584):0.1454338028,(CR1-21_SP:0.8747833173,(CR1-65_HM:0.9038818741,Crack-1_NV:0.7893846504):0.1233476546):0.0758328516):0.1896970403,((CR1-14_NV:0.6804727142,CR1-7_HM:0.7356616508):0.1132054890,CR1-23_BF:0.6803691512):0.1134330180):0.1723885625,((C.teleta_20_LINE:0.4671134052,Crack-1_CS1:0.4784899694):0.5595497565,(C.teleta_26_LINE:1.1814481884,(((((((H.robusta_0_LINE:0.2009136799,H.robusta_23_LINE:0.2355440203):0.3768020367,H.robusta_38_LINE:0.4825084416):0.1901821562,H.robusta_44_LINE:0.7787139194):0.1291639060,((H.robusta_17_LINE:0.0000028400,H.robusta_2_LINE:0.0000012733):0.3429105190,(H.robusta_22_LINE:0.3939154593,H.robusta_42_LINE:0.4993185826):0.1074995966):0.3066797403):0.2057945861,(((H.robusta_15_LINE:0.2899178257,H.robusta_39_LINE:0.6095004013):0.1136445874,H.robusta_21_LINE:0.5368736011):0.0649542039,H.robusta_41_LINE:0.4231815782):0.6893218227):0.1593965450,H.robusta_33_LINE:0.8363014775):0.1308728666,(((H.robusta_28_LINE:0.3152689693,(H.robusta_29_LINE:0.3405148084,H.robusta_48_LINE:0.3882879481):0.1625671219):0.0606084351,H.robusta_5_LINE:0.4458220970):0.5251710248,Daphne-1_BM:1.6674846739):0.0580716058):0.0907664269):0.0943147993):0.0901839604):0.0942591750,(((Crack-1_CP:0.5120327029,Crack-2_CP:0.4832900502):0.1266240043,Crack-3_CP:0.9152842800):0.3505769896,Crack-4_CP:1.0363014779):0.5071432075):0.1236603887):0.0742179537,(C.teleta_12_LINE:0.2922014574,((C.teleta_19_LINE:0.0054488572,C.teleta_8_LINE:0.0000023242):0.3291332714,C.teleta_22_LINE:0.1082497810):0.0951638790):0.5800611290):0.0844476355,((Crack-1_IC:1.2624755338,Daphne-1_TCa:1.2377798237):0.0874874423,Sake_BM:1.5032487005):0.3411645724):0.1066044471,((((((((B.platifrons_11_LINE:0.1276211004,B.platifrons_192_LINE:0.1121995250):0.1090500943,B.platifrons_120_LINE:0.1981133563):0.0769792163,B.platifrons_1_LINE:0.2105348634):0.0975882417,(((C.sinensis_71_LINE:0.0000012733,C.sinensis_81_LINE:0.0000012733):0.0840032984,R.philippinarum_23_LINE:0.0489623622):0.0669871947,(D.rostriformis_13_LINE:0.2534993313,M.mercenaria_120_LINE:0.1606592126):0.0571544974):0.0998442076):0.0647687664,((((C.sinensis_58_LINE:0.1112144184,R.philippinarum_18_LINE:0.0695004055):0.1830602076,((D.rostriformis_110_LINE:0.2215259397,S.constricta_89_LINE:0.1462122380):0.0874667224,R.philippinarum_45_LINE:0.1831656389):0.0505837066):0.1616348014,(D.rostriformis_71_LINE:0.3740526712,(P.fucata_1_LINE:0.2913548132,S.glomerata_58_LINE:0.2029530930):0.1145790933):0.0617053363):0.0560884281,(D.rostriformis_18_LINE:0.1938345390,R.philippinarum_6_LINE:0.1416343730):0.1962152279):0.0320605751):0.0819746298,((C.farreri_20_LINE:0.2633941285,C.farreri_30_LINE:0.2224414596):0.0606253524,(C.farreri_21_LINE:0.2082266421,C.farreri_52_LINE:0.1565537436):0.1477377551):0.1068435242):0.3235394051,(((((((C.sinensis_0_LINE:0.1119167787,D.rostriformis_66_LINE:0.1687377540):0.1010706639,(D.rostriformis_47_LINE:0.1499218353,M.mercenaria_23_LINE:0.1251121205):0.0569432331):0.0423914432,(D.rostriformis_17_LINE:0.2233145532,(((D.rostriformis_26_LINE:0.1958894522,(R.philippinarum_3_LINE:0.1309005213,S.constricta_31_LINE:0.2357720669):0.0151035926):0.0508334635,(S.constricta_49_LINE:0.1740824672,S.grandis_95_LINE:0.2635835002):0.0681018364):0.0668291350,(D.rostriformis_39_LINE:0.1038787347,M.mercenaria_95_LINE:0.0479377799):0.0943073985):0.0517350505):0.0744312149):0.0268526866,(C.sinensis_27_LINE:0.1793572124,(R.philippinarum_149_LINE:0.1337716941,S.constricta_32_LINE:0.2700558369):0.0819680189):0.0487165507):0.0146476132,((D.rostriformis_15_LINE:0.1977008616,(M.mercenaria_269_LINE:0.0867247884,(M.mercenaria_64_LINE:0.0777323535,R.philippinarum_61_LINE:0.1054956539):0.0623649109):0.0939945357):0.0791800584,(D.rostriformis_31_LINE:0.3107436090,(M.mercenaria_146_LINE:0.1805912795,M.mercenaria_15_LINE:0.2036852214):0.0366871998):0.0405766547):0.0866564895):0.0629603303,S.constricta_71_LINE:0.2841393503):0.1413691531,(C.sinensis_54_LINE:0.0424892789,R.philippinarum_20_LINE:0.0416042026):0.1572416976):0.1488935267):0.6631769285,Crack-7_BF:1.1815008823):0.0930630760):0.0961322375,((CR1-1_AG:0.9234841618,L2B-1_CP:0.6807512239):0.5221956592,L2B-1_HM:1.2243057405):0.6998464149):0.1474299819,(((((((((((A.immaculata_100_LINE:0.0000012733,A.immaculata_180_LINE:0.0000012733):0.0000022739,(((A.immaculata_117_LINE:0.0000012733,A.immaculata_63_LINE:0.0073215809):0.0000023106,A.immaculata_182_LINE:0.0000028554):0.0067595408,A.immaculata_11_LINE:0.0000025835):0.0067444168):0.0076158354,((A.immaculata_126_LINE:0.0084678723,A.immaculata_207_LINE:0.0114906241):0.0000020751,A.immaculata_206_LINE:0.0000023202):0.0059224152):0.1968164556,A.immaculata_136_LINE:0.1058672165):0.1189932253,((((((A.immaculata_115_LINE:0.0000012733,A.immaculata_54_LINE:0.0000012733):0.0000012733,A.immaculata_21_LINE:0.0000012733):0.0000012733,A.immaculata_124_LINE:0.0067025615):0.0000012733,A.immaculata_211_LINE:0.0000012733):0.0000029840,A.immaculata_147_LINE:0.0000026627):0.0032162274,(A.immaculata_118_LINE:0.0000027787,(((A.immaculata_123_LINE:0.0000012733,A.immaculata_129_LINE:0.0000012733):0.0000020323,A.immaculata_170_LINE:0.0000012733):0.0000026026,A.immaculata_202_LINE:0.0000027050):0.0131183751):0.0100674490):0.0754869277):0.5993289146,P.canaliculata_10_LINE:0.7141420704):0.4855806587,((A.marissinica_110_LINE:0.5386281098,A.marissinica_240_LINE:0.4290318200):0.1100282488,((((A.marissinica_3_LINE:0.0069056621,A.marissinica_82_LINE:0.0000012733):0.0000021261,A.marissinica_70_LINE:0.0000025354):0.5933761497,M.mercenaria_239_LINE:0.3683788970):0.0952320235,(((M.nervosa_32_LINE:0.0000012733,M.nervosa_77_LINE:0.0000012733):0.0280793588,P.streckersoni_2_LINE:0.0355598374):0.4555050718,M.nervosa_48_LINE:0.3095828820):0.1536732177):0.0994229591):0.2248917939):0.1776769909,(((((((A.kagoshimensis_76_LINE:1.0197151447,((B.platifrons_218_LINE:0.0842138927,M.phylippinarum_141_LINE:0.0963980889):0.1077217743,(((M.coruscus_10_LINE:0.0000012733,M.edulis_39_LINE:0.0349144011):0.0131132877,M.coruscus_17_LINE:0.0096141390):0.1968024398,M.edulis_62_LINE:0.2043496811):0.1089519145):0.3454478241):0.1461875669,M.phylippinarum_5_LINE:0.5689260511):0.1903264563,Crack-1_LG_LINE_L2_1:0.8103651811):0.1301197312,(B.platifrons_7_LINE:0.9095744075,((M.nervosa_27_LINE:0.0000022038,M.nervosa_62_LINE:0.0203684235):0.5377749690,(P.fucata_0_LINE:0.5212498095,((P.fucata_12_LINE:0.5277567227,(P.fucata_39_LINE:0.6957689190,((((S.glomerata_0_LINE:0.3101762765,S.glomerata_3_LINE:0.2087903764):0.0584803062,S.glomerata_25_LINE:0.2505892814):0.0624450663,(S.glomerata_1_LINE:0.2275433778,S.glomerata_6_LINE:0.3392470247):0.0163052020):0.2216099139,(S.glomerata_11_LINE:0.2711949755,S.glomerata_2_LINE:0.4435091141):0.1229513371):0.1812467518):0.1487268229):0.0091149587,(P.fucata_38_LINE:0.5342723644,P.fucata_3_LINE:0.4763120315):0.2370728606):0.0771816564):0.1235486917):0.0352216607):0.1653930990):0.0706245800,(((((C.sinensis_94_LINE:0.3474166217,((M.mercenaria_205_LINE:0.3909495889,M.mercenaria_40_LINE:0.5003562028):0.0922274181,(R.philippinarum_1_LINE:0.3235894214,R.philippinarum_81_LINE:0.3267000522):0.1492580405):0.0909949565):0.1378166241,R.philippinarum_184_LINE:0.5487283934):0.0670362050,D.rostriformis_4_LINE:0.4446886045):0.0857010392,(D.rostriformis_12_LINE:0.2990990783,D.rostriformis_49_LINE:0.2326707553):0.3857037744):0.1826572522,(((M.coruscus_2_LINE:0.0191532132,M.edulis_0_LINE:0.0301306038):0.1409022372,(M.phylippinarum_110_LINE:0.3153585571,M.phylippinarum_120_LINE:0.4008250193):0.0992390460):0.3620893902,(M.coruscus_7_LINE:0.0428104335,M.edulis_3_LINE:0.0000023652):0.6789177093):0.2220087480):0.1457689464):0.0849807030,((((B.platifrons_13_LINE:0.3106798076,((((M.coruscus_15_LINE:0.0000027362,M.edulis_11_LINE:0.0325484139):0.1281813388,M.phylippinarum_2_LINE:0.3437757819):0.1293020850,((M.coruscus_4_LINE:0.0000028828,M.edulis_17_LINE:0.0608680934):0.3168687336,M.edulis_5_LINE:0.3569177085):0.0779799281):0.1112672988,(M.phylippinarum_158_LINE:0.0625391195,M.phylippinarum_3_LINE:0.1673844497):0.2410250507):0.0655790568):0.0184384258,M.phylippinarum_39_LINE:0.2985983308):0.0664445685,(M.phylippinarum_162_LINE:0.0000012733,M.phylippinarum_38_LINE:0.0000012733):0.3284152045):0.1484671875,M.phylippinarum_24_LINE:0.4102778314):0.4617517020):0.0174797885,(A.purpuratus_18_LINE:0.6658420241,(M.edulis_81_LINE:0.2897059602,(M.phylippinarum_41_LINE:0.0000012733,M.phylippinarum_57_LINE:0.0000023968):0.5668590841):0.3829570091):0.1640792342):0.1012036981):0.0994049835,((M.yessoensis_31_LINE:0.5466951760,M.yessoensis_70_LINE:0.6902144673):0.2088085306,(M.yessoensis_68_LINE:0.3946573390,P.maximus_96_LINE:0.3266810227):0.6810169975):0.1164010715):0.1270377314,((A.marissinica_7_LINE:0.2920491671,R.philippinarum_7_LINE:0.5365445241):0.3555320173,(((M.mercenaria_107_LINE:0.5834222039,(M.mercenaria_116_LINE:0.4469706557,(((M.mercenaria_171_LINE:0.0000021770,M.mercenaria_62_LINE:0.0067532283):0.1067922010,M.mercenaria_270_LINE:0.2107543459):0.3666906273,((M.mercenaria_45_LINE:0.2798438943,R.philippinarum_36_LINE:0.1498526024):0.1721445535,R.philippinarum_137_LINE:0.4339463896):0.1013317972):0.0486696412):0.0655162344):0.0254736701,(M.mercenaria_274_LINE:0.5184250465,M.mercenaria_39_LINE:0.3022009906):0.2809064728):0.0991799227,(M.mercenaria_234_LINE:0.1723148616,(R.philippinarum_107_LINE:0.2552394024,(R.philippinarum_141_LINE:0.1745661237,R.philippinarum_22_LINE:0.2005795321):0.1809566577):0.0961978036):0.1811953961):0.1403965444):0.2582650294):0.2892348593,((((((A.marissinica_62_LINE:0.2703051139,R.philippinarum_105_LINE:0.2454870560):0.1498560184,(D.rostriformis_107_LINE:0.3366587919,M.mercenaria_161_LINE:0.3135633310):0.0948576234):0.2259041192,(((A.purpuratus_32_LINE:0.5299475703,C.farreri_17_LINE:0.5242084132):0.2768069918,(((((((B.platifrons_132_LINE:0.2015192965,M.edulis_38_LINE:0.1339360543):0.0483268224,((B.platifrons_47_LINE:0.0381191947,(M.edulis_115_LINE:0.0000012733,M.edulis_80_LINE:0.0000020123):0.0651818092):0.0344545655,M.phylippinarum_167_LINE:0.0000028492):0.1128793413):0.0174447603,(B.platifrons_45_LINE:0.1064902358,M.phylippinarum_37_LINE:0.1110695911):0.0531185706):0.0689353042,B.platifrons_230_LINE:0.1438384326):0.0809863897,B.platifrons_59_LINE:0.1233301437):0.1782569246,((((B.platifrons_222_LINE:0.2247923647,((D.rostriformis_133_LINE:0.1478180835,R.philippinarum_186_LINE:0.2771841948):0.0565850754,M.mercenaria_121_LINE:0.2208607823):0.0553116096):0.0895126295,D.rostriformis_51_LINE:0.2898444653):0.1073267875,M.mercenaria_223_LINE:0.2113536406):0.0835589099,(M.edulis_131_LINE:0.0690751145,S.constricta_92_LINE:0.1139297226):0.2148188739):0.0306182804):0.1507802382,C.farreri_41_LINE:0.6253077473):0.1380753887):0.0436536033,C.farreri_19_LINE:0.5632024418):0.0412128459):0.1119992565,((((((B.platifrons_115_LINE:0.0760426452,M.edulis_63_LINE:0.0674168017):0.2946596052,M.edulis_203_LINE:0.1720667003):0.1207503198,(M.edulis_82_LINE:0.0483675007,M.phylippinarum_20_LINE:0.1664120595):0.2167702638):0.0787406115,(B.platifrons_92_LINE:0.1112832091,M.edulis_91_LINE:0.3004197426):0.1731228977):0.0710345341,((B.platifrons_169_LINE:0.3384048176,M.phylippinarum_32_LINE:0.2081815668):0.1498356089,(B.platifrons_186_LINE:0.1888791679,M.edulis_359_LINE:0.1947568782):0.1579451384):0.0818240070):0.0357522992,((((((C.sinensis_72_LINE:0.3298127620,(D.rostriformis_84_LINE:0.4545252201,M.phylippinarum_147_LINE:0.4309933297):0.0631614793):0.0538378411,D.rostriformis_103_LINE:0.2144893457):0.0563992408,M.mercenaria_218_LINE:0.3058014621):0.0473118682,R.philippinarum_144_LINE:0.2964499645):0.0835310639,((M.edulis_85_LINE:0.2125925257,S.glomerata_63_LINE:0.2249788309):0.1269126343,M.phylippinarum_26_LINE:0.2590440669):0.1577840246):0.0482394730,(M.yessoensis_53_LINE:0.3789625377,T.granosa_2_LINE:0.3307534745):0.0876493630):0.0551481068):0.1732790162):0.1849423337,CR1-34_HM:1.3812308327):0.2236843465,L2-24_NV:1.6475211644):0.8274230128):0.1445721360):0.1561009323,(((((((((((((((((A.marissinica_104_LINE:0.6191890676,A.marissinica_232_LINE:0.0000020176):0.1173891254,(((M.mercenaria_10_LINE:0.0000028381,M.mercenaria_3_LINE:0.0000012733):0.1709555735,S.grandis_168_LINE:0.2979300281):0.0828656752,((M.mercenaria_176_LINE:0.0000012733,M.mercenaria_7_LINE:0.0000023000):0.0799094322,(R.philippinarum_0_LINE:0.1989192926,S.grandis_52_LINE:0.1218202384):0.0362302203):0.1516832178):0.0297788627):0.0331919295,(((((((A.marissinica_107_LINE:0.0000012733,A.marissinica_241_LINE:0.0000021531):0.0000029207,(A.marissinica_172_LINE:0.0000012733,A.marissinica_19_LINE:0.0000012733):0.0000021823):0.0000026152,(A.marissinica_152_LINE:0.0000012733,A.marissinica_236_LINE:0.0000012733):0.0229151549):0.1273346733,A.marissinica_206_LINE:0.1939078327):0.0283220520,(A.marissinica_125_LINE:0.0000012733,A.marissinica_150_LINE:0.0000022238):0.2032952400):0.0233317600,(((D.rostriformis_136_LINE:0.2998852108,M.mercenaria_6_LINE:0.1130441663):0.0546745588,S.grandis_4_LINE:0.2837871531):0.0630174366,(R.philippinarum_58_LINE:0.0161390598,S.constricta_48_LINE:0.0347160874):0.3842209475):0.0292905219):0.0812535402,(((M.mercenaria_213_LINE:0.0066046359,M.mercenaria_82_LINE:0.0000025008):0.0727441998,R.philippinarum_78_LINE:0.2871264512):0.1227472411,M.mercenaria_229_LINE:0.2108409661):0.0587034124):0.0406743431):0.0576867688,(S.constricta_33_LINE:0.1471462517,(S.grandis_60_LINE:0.0000012733,S.grandis_97_LINE:0.0000012733):0.1515840314):0.1034254614):0.0306183653,(D.rostriformis_122_LINE:0.0917983942,S.constricta_4_LINE:0.2251486976):0.1102903619):0.0926404263,R.philippinarum_2_LINE:0.4787049865):0.2832935572,((((B.platifrons_123_LINE:0.3391414251,(B.platifrons_51_LINE:0.4445223616,(C.farreri_0_LINE:0.1292356850,(M.yessoensis_1_LINE:0.0000020060,M.yessoensis_41_LINE:0.0000026787):0.1455096752):0.2261007864):0.0780382474):0.0251288042,(((((((B.platifrons_145_LINE:0.0399848234,M.edulis_291_LINE:0.0925586724):0.2777724897,(B.platifrons_172_LINE:0.1838494684,((B.platifrons_81_LINE:0.0667650301,M.edulis_146_LINE:0.0675639560):0.0624238237,M.edulis_218_LINE:0.1912565714):0.1123657593):0.0318291498):0.0208983291,(B.platifrons_31_LINE:0.0379133428,M.edulis_298_LINE:0.1105888583):0.1656839359):0.0280313547,B.platifrons_93_LINE:0.1878580352):0.0439470709,(M.edulis_241_LINE:0.1195003740,M.edulis_277_LINE:0.3293611702):0.1317268292):0.0089954151,B.platifrons_79_LINE:0.4286742604):0.0615728406,M.edulis_295_LINE:0.2636283965):0.0193678200):0.0549023521,((C.ariakensis_0_LINE:0.1762240886,S.glomerata_37_LINE:0.1098980281):0.1736775920,S.glomerata_64_LINE:0.4578053594):0.1032189969):0.0618215460,((M.edulis_251_LINE:0.2666395609,S.glomerata_62_LINE:0.2582245439):0.1000562185,M.edulis_320_LINE:0.1441651759):0.0842022519):0.4012728820):0.1776460257,(CR1-16_NV:0.8525873850,CR1-17_NV:0.6343046672):0.2285624435):0.1295831996,C.teleta_31_LINE:0.6394421855):0.0748494951,((((M.nervosa_0_LINE:0.0000012733,(M.nervosa_20_LINE:0.0000012733,M.nervosa_22_LINE:0.0000012733):0.0000012733):0.0000022675,((((M.nervosa_18_LINE:0.0000012733,((M.nervosa_28_LINE:0.0000012733,M.nervosa_68_LINE:0.0245637155):0.0000012733,M.nervosa_29_LINE:0.0000012733):0.0000023505):0.0000012733,M.nervosa_9_LINE:0.0000012733):0.0000012733,M.nervosa_26_LINE:0.0000012733):0.0000024285,M.nervosa_84_LINE:0.0000012733):0.0061410122):0.0000023659,M.nervosa_17_LINE:0.0121203260):0.0107056687,P.streckersoni_11_LINE:0.0338033049):0.6457036763):0.0592724338,((((((((Gypsy-1-I_LG_LTR_Gypsy_2:1.0947975908,(Gypsy-12_CGi-I_LTR_Gypsy_1:0.6262512517,Gypsy-63_CGi-I_LTR_Gypsy_1:0.5346112845):0.2215827555):0.2577625740,Gypsy-10_CGi-I_LTR_Gypsy_2:0.8425556603):0.6275599627,Gypsy-10_LG-I_LTR_Gypsy_3:1.2115131056):0.4410004869,(Gypsy-19_LG-I_LTR_Gypsy_1:0.8987406178,Gypsy-1_AC-I_LTR_Gypsy_2:1.2343543228):0.1574608041):0.5261528984,Steamer-I_LTR_Gypsy_1:0.7665834089):1.3230159359,Gypsy-2_AC-I_LTR_Gypsy_1:6.3706518182):10.0207325727,CR1-3_Lme:0.0863173083):0.8620557842,((L2-2_OL_pol_LINE/L2:0.6214437561,(CR1-2_DR:0.5066851555,(CR1-L2-1_XT:0.4974253410,L2A:0.2440746237):0.3746678010):0.4482802324):0.1074024564,CR1-1_DR:0.5375145439):0.0883904698):0.2668044306):0.0800406947,((B.glabrata_1_LINE:1.0165328514,(C.teleta_29_LINE:0.4473395287,C.teleta_6_LINE:0.7414451432):0.2577489979):0.3007839319,(((C.teleta_15_LINE:0.0000012733,C.teleta_25_LINE:0.0000012733):0.5924045292,(C.teleta_27_LINE:0.5099734319,S.constricta_84_LINE:0.7430117993):0.1840071291):0.2552571339,(P.canaliculata_15_LINE:0.4385929968,P.canaliculata_9_LINE:0.5154099276):0.4134956288):0.0468958398):0.0718691815):0.1334635484,CR1-1_NV:1.0385150644):0.0000024869,((((((A.marissinica_259_LINE:0.0668285692,((M.mercenaria_59_LINE:0.0000012733,M.mercenaria_8_LINE:0.0059292577):0.0000020869,M.mercenaria_5_LINE:0.0000012733):0.0368521683):0.0548162509,(D.rostriformis_132_LINE:0.0775734213,S.grandis_41_LINE:0.1227210742):0.0320911332):0.0198186786,(A.marissinica_30_LINE:0.1727387207,R.philippinarum_4_LINE:0.1355317441):0.1503695365):0.1435178625,S.constricta_16_LINE:0.1338780885):0.0740628411,S.constricta_80_LINE:0.2026170489):0.6205885626,(((((((A.marissinica_55_LINE:0.1501400039,M.mercenaria_173_LINE:0.0907652220):0.2180101439,(((D.rostriformis_86_LINE:0.2717022739,S.constricta_18_LINE:0.2208201940):0.0837137822,S.grandis_112_LINE:0.1058307406):0.0391247471,(R.philippinarum_5_LINE:0.0202260335,S.constricta_12_LINE:0.0697604768):0.0949506471):0.0298344884):0.0416112718,(((D.rostriformis_126_LINE:0.1953891908,S.constricta_45_LINE:0.1435916867):0.0556118069,(D.rostriformis_135_LINE:0.1639257751,D.rostriformis_16_LINE:0.1276420538):0.0556001928):0.0341650180,(M.mercenaria_4_LINE:0.1096978204,(R.philippinarum_19_LINE:0.2184738371,R.philippinarum_31_LINE:0.3457725339):0.0771061997):0.0489276639):0.0153494303):0.1209940115,M.mercenaria_89_LINE:0.1824618638):0.0495704693,((M.edulis_29_LINE:0.2152740876,(R.philippinarum_195_LINE:0.0000012733,R.philippinarum_29_LINE:0.0000029538):0.0891995856):0.0452904795,S.constricta_79_LINE:0.2427156477):0.0870362377):0.0562032878,D.rostriformis_40_LINE:0.2125331526):0.0109988605,(D.rostriformis_116_LINE:0.1270349719,(M.mercenaria_2_LINE:0.0998170893,(S.constricta_9_LINE:0.0208822939,S.grandis_84_LINE:0.0351710135):0.1166914633):0.0337000696):0.0864992331):0.9824100207):0.5393855073):0.1351910278,((((((((H.robusta_12_LINE:0.2440470330,H.robusta_30_LINE:0.3505398862):0.1173267582,(H.robusta_19_LINE:0.2852041574,(H.robusta_36_LINE:0.1854254996,H.robusta_3_LINE:0.1335627349):0.1948038036):0.0341653062):0.1810265957,((((H.robusta_16_LINE:0.0083328027,H.robusta_47_LINE:0.0000024057):0.2545382166,H.robusta_31_LINE:0.1739178216):0.2634622815,H.robusta_49_LINE:0.4601282763):0.0638185776,(H.robusta_18_LINE:0.4361450355,H.robusta_37_LINE:0.2731670336):0.3532375960):0.0945538744):0.0457844990,H.robusta_35_LINE:0.7432953884):0.1029757393,(H.robusta_14_LINE:0.5483038987,H.robusta_20_LINE:0.4663061268):0.1774667724):0.1320969958,(((H.robusta_13_LINE:0.0000025201,H.robusta_46_LINE:0.0000020703):0.6916906506,H.robusta_25_LINE:0.5375014803):0.2542848762,H.robusta_34_LINE:1.2483625501):0.1634171040):0.1129435459,H.robusta_4_LINE:0.6126305374):0.1406064761,H.robusta_8_LINE:0.8584770969):0.4012827159):0.0970293831,H.robusta_1_LINE:1.1929675948):0.4435030178,Kiri-27_AAe_pol_LINE/L2:1.3682176536):0.1797050899):0.2089751535,(((((((((((((((((((A.i.concentricus_10_LINE:0.1032293752,A.purpuratus_5_LINE:0.0528761465):0.1034476845,C.farreri_25_LINE:0.1755358230):0.4580548696,A.marissinica_141_LINE:0.4817323783):0.1258548377,C.teleta_23_LINE:0.7884690110):0.1052172686,(((A.i.concentricus_27_LINE:0.0314668723,A.purpuratus_22_LINE:0.0494987129):0.1833564912,C.farreri_12_LINE:0.2681316085):0.1280148169,(((A.purpuratus_45_LINE:0.1699113719,P.maximus_18_LINE:0.1895474053):0.0506926580,(P.maximus_103_LINE:0.1326702726,(P.maximus_122_LINE:0.1442971849,P.maximus_141_LINE:0.1842098687):0.0409911792):0.0857094830):0.2018945655,(C.farreri_28_LINE:0.2773757630,(C.farreri_46_LINE:0.1007602278,M.yessoensis_39_LINE:0.1008032082):0.0985385599):0.3261554577):0.0650812225):0.2457858081):0.0996933281,((B.platifrons_104_LINE:0.3906233965,(B.platifrons_38_LINE:0.2004674400,M.phylippinarum_46_LINE:0.2173218753):0.1388603311):0.1505436223,((B.platifrons_216_LINE:0.4228732183,(B.platifrons_234_LINE:0.3614127949,S.grandis_184_LINE:0.3464199970):0.1394364394):0.1592980182,C.farreri_29_LINE:0.5601038605):0.1051342554):0.1156591654):0.1157403758,(M.edulis_263_LINE:0.3539742728,(M.edulis_281_LINE:0.2734414706,M.phylippinarum_53_LINE:0.4555331939):0.0726213223):0.2121594353):0.0632248169,((((A.i.concentricus_6_LINE:0.3510000598,C.farreri_38_LINE:0.3348404175):0.1481804496,(A.purpuratus_34_LINE:0.1965605437,A.purpuratus_4_LINE:0.3102190177):0.1081901467):0.1195887045,M.phylippinarum_151_LINE:0.4850100049):0.0693995894,D.rostriformis_88_LINE:0.5876638296):0.0734077529):0.0625849474,C.farreri_15_LINE:0.5755415403):0.2586977140,A.marissinica_256_LINE:0.5923452816):0.1534897776,(C.teleta_17_LINE:0.9733020211,((M.edulis_128_LINE:0.3588910781,M.mercenaria_196_LINE:0.5843026658):0.3169605989,M.edulis_188_LINE:0.7586585872):0.1683665479):0.0000023911):0.0598519887,(((A.purpuratus_21_LINE:0.6468686296,(P.maximus_74_LINE:0.5154003790,(T.granosa_28_LINE:0.7448710871,CR1-2_LG_LINE_CR1_1:0.5906348298):0.0763310452):0.0897275134):0.0647781992,(H.robusta_24_LINE:0.1407243133,H.robusta_43_LINE:0.4724761750):1.4337233478):0.0347323828,(M.mercenaria_172_LINE:0.6711385534,R.philippinarum_151_LINE:0.8084055471):0.0949804689):0.1167820809):0.0503004159,((((((A.i.concentricus_21_LINE:0.2350538613,P.maximus_135_LINE:0.2198460130):0.1294542343,A.purpuratus_43_LINE:0.3233584592):0.1158813594,((A.i.concentricus_25_LINE:0.2593768540,M.yessoensis_71_LINE:0.2173883256):0.3027894263,A.i.concentricus_5_LINE:0.4194439871):0.0843142171):0.1629929074,C.farreri_27_LINE:0.5745448154):0.0800210251,(A.purpuratus_3_LINE:0.6743910804,(C.farreri_18_LINE:0.0781102770,M.yessoensis_83_LINE:0.0961941490):0.5550610786):0.0396962394):0.2046697056,((((A.kagoshimensis_5_LINE:0.0055624153,S.broughtoni_8_LINE:0.0086848198):0.6024499280,(((A.purpuratus_7_LINE:0.2798497777,C.farreri_53_LINE:0.3139581358):0.1995666442,((B.platifrons_60_LINE:0.1978277285,M.phylippinarum_133_LINE:0.3254091541):0.1706245379,P.fucata_14_LINE:0.2664666823):0.2063308347):0.0680742116,P.fucata_46_LINE:0.4842274961):0.0888747746):0.0565709730,(A.kagoshimensis_66_LINE:0.0250423771,S.broughtoni_27_LINE:0.0090613394):0.5148492083):0.0969015757,((H.robusta_27_LINE:0.2356225734,H.robusta_40_LINE:0.4216062676):1.3653205618,M.mercenaria_28_LINE:0.7018500620):0.2364735252):0.0487037490):0.1768177531):0.0950744822,A.marissinica_185_LINE:1.1477739742):0.0740286581,((((((((((((((A.i.concentricus_24_LINE:0.1015050795,(((A.i.concentricus_29_LINE:0.0787305281,M.yessoensis_67_LINE:0.0535418027):0.0453413664,(A.i.concentricus_2_LINE:0.0918536613,A.purpuratus_2_LINE:0.0658010801):0.0338131290):0.1200431418,P.maximus_43_LINE:0.1406155429):0.0844976680):0.1492245795,(((B.platifrons_66_LINE:0.1090186268,M.edulis_111_LINE:0.1516617682):0.0356469394,M.edulis_145_LINE:0.1726894499):0.0597082513,P.fucata_15_LINE:0.2905413595):0.1290312975):0.0577035652,((((((A.marissinica_106_LINE:0.0000022021,A.marissinica_61_LINE:0.0000012733):0.1934839455,S.constricta_83_LINE:0.1610226370):0.0336581380,S.grandis_113_LINE:0.3485566528):0.0202746173,A.marissinica_17_LINE:0.1829053038):0.0675482045,((B.platifrons_20_LINE:0.1770307699,M.edulis_271_LINE:0.1260397626):0.0620864492,B.platifrons_71_LINE:0.1664834620):0.0766880602):0.0705811720,S.grandis_123_LINE:0.2714549924):0.0986239756):0.0793473484,((((A.kagoshimensis_85_LINE:0.2586841083,((B.platifrons_8_LINE:0.0471478036,M.edulis_202_LINE:0.0580719769):0.0311925156,(M.phylippinarum_43_LINE:0.0769364026,P.fucata_5_LINE:0.1709102515):0.0149405251):0.0721513519):0.0392225613,(B.platifrons_182_LINE:0.0000025246,B.platifrons_23_LINE:0.0000026446):0.1677373358):0.0505779902,((B.platifrons_22_LINE:0.1024568169,M.edulis_54_LINE:0.0894052273):0.0653286383,M.edulis_109_LINE:0.1100123361):0.1129817480):0.0620947043,((B.platifrons_2_LINE:0.0990394508,M.edulis_112_LINE:0.1270342104):0.0925289173,M.edulis_248_LINE:0.2003747281):0.0672270773):0.1259318615):0.0506250480,((B.platifrons_106_LINE:0.0316932956,M.edulis_72_LINE:0.0869488952):0.0905839194,((B.platifrons_40_LINE:0.1306968173,M.edulis_100_LINE:0.0974835301):0.0558101436,M.edulis_87_LINE:0.1432443969):0.0415030643):0.2843389059):0.2911068113,((((((((((A.kagoshimensis_33_LINE:0.3032636821,B.platifrons_159_LINE:0.1533192690):0.0488853383,A.kagoshimensis_94_LINE:0.2353238715):0.0798488558,(M.edulis_360_LINE:0.2706322399,(M.phylippinarum_13_LINE:0.0000012733,M.phylippinarum_40_LINE:0.0000012733):0.2292863514):0.1087378996):0.0220118854,((B.platifrons_14_LINE:0.0000024940,B.platifrons_238_LINE:0.0000020312):0.1122660762,M.coruscus_9_LINE:0.1229132028):0.1496724984):0.0938373243,((B.platifrons_61_LINE:0.1862125532,(M.edulis_283_LINE:0.1020514004,M.edulis_307_LINE:0.0890511738):0.1452801692):0.0864872749,M.mercenaria_187_LINE:0.2591635511):0.0263673331):0.0415434220,A.marissinica_119_LINE:0.4093392314):0.0646202247,((((B.platifrons_98_LINE:0.1187949565,(C.farreri_50_LINE:0.2395318191,M.phylippinarum_160_LINE:0.1688833058):0.0622201023):0.0532701617,M.edulis_49_LINE:0.0990103579):0.0641128859,(((C.farreri_13_LINE:0.2717049835,C.farreri_48_LINE:0.2603123521):0.0754933644,M.yessoensis_49_LINE:0.2452906849):0.0878248892,P.maximus_34_LINE:0.4381876464):0.0415029078):0.0571744787,M.edulis_106_LINE:0.2145062959):0.0731590435):0.0342845520,((A.marissinica_100_LINE:0.0000012733,A.marissinica_168_LINE:0.0000012733):0.2807828524,R.philippinarum_108_LINE:0.1854560611):0.0580065991):0.1102959684,S.grandis_83_LINE:0.2513508907):0.1942306019,(((((((((A.marissinica_0_LINE:0.0069439566,A.marissinica_228_LINE:0.0067145592):0.0000022873,A.marissinica_117_LINE:0.0000012733):0.0000023366,A.marissinica_225_LINE:0.0559287204):0.0717704511,(C.sinensis_1_LINE:0.0506580301,M.mercenaria_34_LINE:0.0884092800):0.0336731107):0.2811389216,(((A.marissinica_9_LINE:0.1187749353,((R.philippinarum_134_LINE:0.0000012733,R.philippinarum_24_LINE:0.0000012733):0.0400464565,(S.grandis_187_LINE:0.0000012733,S.grandis_196_LINE:0.0000023161):0.0556463818):0.0246089300):0.0478393426,M.mercenaria_174_LINE:0.0899017736):0.2225657830,S.grandis_46_LINE:0.2286514932):0.0904244377):0.1259001250,B.platifrons_158_LINE:0.5098089885):0.0977911855,(M.mercenaria_12_LINE:0.1893329587,M.mercenaria_63_LINE:0.0608403247):0.2176226707):0.0967174693,(((((C.sinensis_4_LINE:0.1418666872,S.grandis_0_LINE:0.1381692506):0.0930116462,D.rostriformis_20_LINE:0.1144027488):0.1097473311,(M.mercenaria_24_LINE:0.2009037262,S.constricta_20_LINE:0.2369099837):0.0872584851):0.1206780699,((R.philippinarum_194_LINE:0.1622284183,S.grandis_109_LINE:0.1737814070):0.0788577408,R.philippinarum_8_LINE:0.1390309099):0.2140673834):0.0159007761,D.rostriformis_81_LINE:0.2375220876):0.1060876667):0.2669442659,(((((((A.marissinica_260_LINE:0.0931967831,(M.mercenaria_21_LINE:0.0000012733,M.mercenaria_9_LINE:0.0058907458):0.0391819185):0.1969106670,(M.mercenaria_0_LINE:0.1546534945,(M.mercenaria_19_LINE:0.0000012733,M.mercenaria_84_LINE:0.0000012733):0.1080202917):0.2293786687):0.0438691933,((C.sinensis_2_LINE:0.1741891738,M.mercenaria_175_LINE:0.1284571642):0.0439684013,R.philippinarum_11_LINE:0.1785008187):0.0970003843):0.0386247529,R.philippinarum_48_LINE:0.2428994178):0.0517787735,(C.sinensis_3_LINE:0.0194653840,(S.constricta_74_LINE:0.0000012733,S.constricta_7_LINE:0.0000026625):0.1322306147):0.1831974139):0.1402039429,(M.mercenaria_83_LINE:0.1494128249,S.constricta_81_LINE:0.2390289966):0.2288956609):0.0840122985,(M.edulis_40_LINE:0.2529712739,S.constricta_24_LINE:0.4662458389):0.1599471294):0.3216891454):0.0939298201):0.0564165719):0.1146182765,((B.platifrons_24_LINE:0.2382667573,P.fucata_18_LINE:0.1727469221):0.3192799798,((B.platifrons_82_LINE:0.2847964551,(((C.sinensis_16_LINE:0.1323453240,D.rostriformis_134_LINE:0.2149952329):0.1018597384,D.rostriformis_115_LINE:0.2074732626):0.1456076219,D.rostriformis_104_LINE:0.2239368148):0.0522720824):0.1015946029,((M.mercenaria_211_LINE:0.3308116500,((M.mercenaria_247_LINE:0.2722130606,R.philippinarum_15_LINE:0.1952354723):0.1396560291,M.nervosa_47_LINE:0.2439401825):0.1386748539):0.0600440167,S.glomerata_29_LINE:0.3646720254):0.0832143881):0.0750079343):0.2186385220):0.0549625628,(((B.platifrons_125_LINE:0.3484441820,B.platifrons_19_LINE:0.2437251414):0.3533601169,(C.sinensis_8_LINE:0.3692282770,S.grandis_5_LINE:0.3403823189):0.2320767021):0.0566244413,(D.rostriformis_109_LINE:0.3148022397,M.mercenaria_27_LINE:0.3147481813):0.2810306507):0.0378783408):0.0913836713,(A.marissinica_135_LINE:0.2927909842,(B.platifrons_246_LINE:0.2289312819,((D.rostriformis_123_LINE:0.1580467803,S.constricta_72_LINE:0.1622918631):0.1325185657,R.philippinarum_21_LINE:0.3186374210):0.1142181675):0.1058522262):0.4895602150):0.0399106782,(((((((A.kagoshimensis_26_LINE:0.0000028320,S.broughtoni_15_LINE:0.0055483372):0.3262347349,((((B.platifrons_191_LINE:0.1957011889,M.edulis_354_LINE:0.1313459973):0.0693575135,(M.edulis_266_LINE:0.2659465449,M.edulis_275_LINE:0.2689446192):0.0948011440):0.1430412630,(M.phylippinarum_93_LINE:0.2318093645,S.glomerata_12_LINE:0.3191638039):0.1030085721):0.0566242635,(C.ariakensis_20_LINE:0.0057218526,C.gigas_53_LINE:0.0000028424):0.3019598477):0.0575507046):0.0468931778,(((A.marissinica_71_LINE:0.2633861837,((B.platifrons_10_LINE:0.1830122289,(B.platifrons_30_LINE:0.1296008927,(M.edulis_195_LINE:0.0827101224,M.edulis_27_LINE:0.0911956102):0.0756186271):0.0677666965):0.2120054075,(((B.platifrons_150_LINE:0.0000012733,B.platifrons_95_LINE:0.0000012733):0.1470763114,B.platifrons_48_LINE:0.1989563253):0.0455522575,B.platifrons_225_LINE:0.1736600040):0.1354208780):0.0959589590):0.1256695133,(M.edulis_244_LINE:0.2053588745,R.philippinarum_179_LINE:0.3276785129):0.1729423736):0.1290126671,S.grandis_25_LINE:0.4366798356):0.1152268290):0.1530212938,((B.platifrons_36_LINE:0.5174990108,C.farreri_49_LINE:0.4318529147):0.1816231426,(B.platifrons_74_LINE:0.5097624022,M.edulis_34_LINE:0.4916128260):0.0746066408):0.0640999111):0.0967168534,(((B.platifrons_124_LINE:0.2619244718,R.philippinarum_47_LINE:0.2865256095):0.1205696879,CR1-9_CGi_LINE_CR1_1:0.4725862188):0.1006864944,(((B.platifrons_54_LINE:0.0058463541,B.platifrons_9_LINE:0.0000022376):0.1735863507,(C.gigas_74_LINE:0.1728464411,M.edulis_313_LINE:0.1658786461):0.0759476164):0.1855988219,M.edulis_165_LINE:0.2647969530):0.1333379255):0.1458247711):0.0331227266,((((((B.platifrons_100_LINE:0.3041025565,B.platifrons_41_LINE:0.2311539788):0.0723062667,(D.rostriformis_125_LINE:0.1849785148,R.philippinarum_145_LINE:0.1385597177):0.1497981932):0.0439699646,(B.platifrons_83_LINE:0.1736680479,M.phylippinarum_135_LINE:0.1612689297):0.1551406538):0.1291659656,(((((D.rostriformis_59_LINE:0.2385218397,R.philippinarum_104_LINE:0.3329317364):0.0698794224,S.grandis_17_LINE:0.3417880877):0.0569288412,S.grandis_142_LINE:0.2917155503):0.0543227658,M.mercenaria_263_LINE:0.2163734952):0.1161900498,T.granosa_22_LINE:0.4524973581):0.0586667610):0.0778715342,(R.philippinarum_157_LINE:0.2306984019,R.philippinarum_75_LINE:0.3257674513):0.1719412329):0.0669186699,S.constricta_75_LINE:0.5223517728):0.0598763185):0.0630322467,CR1-2_NV:0.7142305602):0.1053534146):0.1039741827,(((((A.kagoshimensis_39_LINE:0.2893586971,B.platifrons_18_LINE:0.2661041132):0.0812677784,M.edulis_225_LINE:0.2378266920):0.2223694149,(M.edulis_173_LINE:0.2707341972,M.edulis_197_LINE:0.3190746805):0.1267000991):0.1318347487,(((A.kagoshimensis_71_LINE:0.0074546126,S.broughtoni_9_LINE:0.0000025634):0.4765581031,B.platifrons_16_LINE:0.5403174117):0.1038817604,(A.marissinica_63_LINE:0.2802407484,S.broughtoni_28_LINE:0.3064911007):0.3147545649):0.1211888228):0.1620120112,(((((((((A.marissinica_137_LINE:0.1294558510,A.marissinica_41_LINE:0.1271782248):0.0468355673,(A.marissinica_45_LINE:0.1404047628,D.rostriformis_121_LINE:0.1520244737):0.0857580263):0.0830845317,(((A.marissinica_195_LINE:0.0056932638,(A.marissinica_220_LINE:0.0069797168,A.marissinica_31_LINE:0.0000020138):0.0061257861):0.2034164853,R.philippinarum_73_LINE:0.1974351964):0.0371084230,A.marissinica_77_LINE:0.2330291398):0.0608563721):0.1067175349,M.edulis_181_LINE:0.2307378524):0.0469579246,((A.marissinica_58_LINE:0.2122507853,R.philippinarum_80_LINE:0.2586946138):0.1299915929,(((((A.purpuratus_30_LINE:0.1324813635,(B.platifrons_135_LINE:0.0000020086,B.platifrons_5_LINE:0.0000012733):0.1820649754):0.0968896458,(B.platifrons_17_LINE:0.0542441306,M.edulis_139_LINE:0.0846138864):0.1359446870):0.1233159683,B.platifrons_15_LINE:0.1695189796):0.0381635559,((B.platifrons_12_LINE:0.0966276101,((B.platifrons_3_LINE:0.1117900046,M.edulis_172_LINE:0.1736601954):0.0750856347,(P.maximus_37_LINE:0.1269439851,(S.grandis_15_LINE:0.0000012733,S.grandis_77_LINE:0.0000012733):0.1654768511):0.0770960188):0.0118943878):0.1089657001,C.virginica_61_LINE:0.1750419954):0.1625985181):0.0427540123,((M.edulis_119_LINE:0.1109974551,M.edulis_73_LINE:0.1004220873):0.0476816573,M.edulis_138_LINE:0.1411670769):0.1237438795):0.1146079869):0.0797398564):0.0988824567,(C.sinensis_102_LINE:0.2070182194,D.rostriformis_87_LINE:0.2845712146):0.2039759641):0.0877950151,C.farreri_51_LINE:0.5340765834):0.1021133321,M.mercenaria_246_LINE:0.2645936421):0.0880709235,B.platifrons_55_LINE:0.3334614400):0.4856467305):0.1027023600):0.0508538239,CR1-3_NV:0.9528202094):0.0563265678,(B.platifrons_164_LINE:0.3649730801,(B.platifrons_27_LINE:0.0544653203,(M.edulis_246_LINE:0.0945404997,M.mercenaria_52_LINE:0.3008772765):0.0705155337):0.2405108000):0.5267450420):0.0809697695,CR1-5_NV:0.7962593556):0.2196689122):0.0887424998,(((O.sinensis_17_LINE:0.0000020340,O.sinensis_94_LINE:0.0000023167):0.1408146923,(O.sinensis_26_LINE:0.0000023899,(O.sinensis_6_LINE:0.0000012733,O.sinensis_97_LINE:0.0000029904):0.0000023761):0.0611382084):1.4203889638,CR1_1a_XT:0.7259494779):0.3447825978):0.0493840651,(((((((O.bimaculoides_1_LINE:0.0284782036,(O.sinensis_23_LINE:0.0000012733,(O.sinensis_49_LINE:0.0000012733,(O.sinensis_71_LINE:0.0000012733,O.sinensis_98_LINE:0.0000012733):0.0000026540):0.0000012733):0.0280362494):0.0509054242,((O.sinensis_14_LINE:0.0000012733,O.sinensis_65_LINE:0.0000020915):0.0520690965,O.sinensis_196_LINE:0.0313490827):0.1378591083):0.0403137046,(O.sinensis_104_LINE:0.0138765279,(((((O.sinensis_135_LINE:0.0000012733,O.sinensis_41_LINE:0.0000012733):0.0000025233,((O.sinensis_21_LINE:0.0000029784,O.sinensis_54_LINE:0.0000027354):0.0068757874,(O.sinensis_36_LINE:0.0000012733,O.sinensis_7_LINE:0.0000012733):0.0000025816):0.0068574356):0.0137913191,O.sinensis_140_LINE:0.0000012733):0.0000026827,(O.sinensis_179_LINE:0.0000012733,O.sinensis_91_LINE:0.0000012733):0.0000026114):0.0068616425,O.sinensis_197_LINE:0.0000022892):0.0000020589):0.1558967943):0.1350237709,(O.sinensis_114_LINE:0.0000012733,O.sinensis_64_LINE:0.0000012733):0.2101686388):0.5635997659,(O.sinensis_201_LINE:0.0000012733,O.sinensis_37_LINE:0.0000012733):0.4859674809):0.4802641975,(((((((O.sinensis_156_LINE:0.0000020798,O.sinensis_48_LINE:0.0000024302):0.0138119435,O.sinensis_79_LINE:0.0106277733):0.0000020453,O.sinensis_25_LINE:0.0000023633):0.0138590716,O.sinensis_51_LINE:0.0000026975):0.0000026950,O.sinensis_78_LINE:0.0000021260):0.0000027648,O.sinensis_195_LINE:0.0000026089):0.3449108211,((O.sinensis_211_LINE:0.0000020120,((O.sinensis_46_LINE:0.0000021423,(O.sinensis_59_LINE:0.0000026835,O.sinensis_96_LINE:0.0000012733):0.0000026837):0.0068867694,O.sinensis_62_LINE:0.0000028093):0.0183548965):0.0941411141,(O.sinensis_33_LINE:0.0159323932,O.sinensis_83_LINE:0.0000023763):0.0625801326):0.1663833887):0.3671331300):0.1388570706,(((((O.sinensis_10_LINE:0.0000012733,O.sinensis_205_LINE:0.0000029530):0.0154353553,O.sinensis_148_LINE:0.0000028912):0.0154754790,O.sinensis_16_LINE:0.0000029665):0.0019215659,(O.sinensis_117_LINE:0.0000028414,O.sinensis_192_LINE:0.0000023564):0.0211807462):0.4757580288,O.sinensis_13_LINE:0.0104055857):0.9002115936):0.4548278207):0.1414879338,(((C.teleta_24_LINE:0.0088615013,C.teleta_28_LINE:0.0000023552):0.5084490248,(C.teleta_30_LINE:0.0000021058,C.teleta_33_LINE:0.0000025591):0.6192798854):0.3272902563,(CR1-68_AAe_pol_LINE/CR1:1.2510706485,((CR1-2_AG:0.6297947968,T1:0.6215418801):0.7890497555,DMCR1A:1.2255414784):0.2068748632):0.7740205122):0.1791757058):0.3097988472,((((((((((((((A.i.concentricus_17_LINE:0.1516667012,P.maximus_62_LINE:0.0974496469):0.0823655898,(C.farreri_35_LINE:0.1211443127,M.yessoensis_75_LINE:0.0447775440):0.0909325518):0.1623773311,((M.yessoensis_35_LINE:0.0993680582,(P.maximus_133_LINE:0.0000012733,P.maximus_50_LINE:0.0000025232):0.1327534884):0.1278099335,P.maximus_35_LINE:0.4109095048):0.1604452363):0.0525516429,(A.i.concentricus_1_LINE:0.2645378497,((C.farreri_14_LINE:0.0589585897,M.yessoensis_81_LINE:0.0508309739):0.0883742449,P.maximus_8_LINE:0.0672109554):0.3953555581):0.0736353457):0.0718241364,M.yessoensis_54_LINE:0.2536094804):0.1071574892,(((A.i.concentricus_7_LINE:0.1828125315,M.yessoensis_15_LINE:0.0320103004):0.0788180635,((M.yessoensis_10_LINE:0.0528984506,(P.maximus_39_LINE:0.1671014541,P.maximus_72_LINE:0.1235660357):0.0300252179):0.0428584115,P.maximus_98_LINE:0.0643995812):0.0731905403):0.1536419771,M.yessoensis_42_LINE:0.4356728910):0.0544581836):0.0511138592,(P.maximus_117_LINE:0.2692971028,P.maximus_99_LINE:0.4182384814):0.1327928587):0.0364184762,M.yessoensis_36_LINE:0.2991824536):0.1619124181,(A.i.concentricus_18_LINE:0.2564590750,(((M.yessoensis_2_LINE:0.0583214842,P.maximus_83_LINE:0.1460077726):0.0488127151,P.maximus_20_LINE:0.1032430753):0.3582706178,P.maximus_49_LINE:0.2611088838):0.0261265784):0.3343662324):0.0310219324,(((A.i.concentricus_4_LINE:0.1858189087,(C.farreri_16_LINE:0.1415731818,((C.farreri_24_LINE:0.1035213174,M.yessoensis_69_LINE:0.0991541508):0.0446682362,M.yessoensis_24_LINE:0.1140764288):0.0773237173):0.0743763227):0.1440488850,M.yessoensis_43_LINE:0.4135395539):0.1657619975,M.yessoensis_60_LINE:0.4062690467):0.2417369503):0.0727301123,(((((((B.platifrons_128_LINE:0.0000012733,B.platifrons_64_LINE:0.0110022613):0.1010034419,(M.phylippinarum_76_LINE:0.0000023850,M.phylippinarum_88_LINE:0.0000012733):0.0508153715):0.0977875416,(B.platifrons_137_LINE:0.0000012733,B.platifrons_173_LINE:0.0000020751):0.1408301972):0.0310240710,M.phylippinarum_6_LINE:0.2036282571):0.0774232930,B.platifrons_161_LINE:0.1301220515):0.0968300438,B.platifrons_143_LINE:0.1765223971):0.1032135443,(B.platifrons_174_LINE:0.1728025685,M.phylippinarum_34_LINE:0.1706000902):0.2637691639):0.1785701947):0.1006693106,(((((A.kagoshimensis_7_LINE:0.0000012733,S.broughtoni_38_LINE:0.0000012733):0.0394823259,T.granosa_39_LINE:0.0186538735):0.5189050139,((((((C.ariakensis_3_LINE:0.0000012733,C.gigas_32_LINE:0.0000012733):0.1546773163,C.virginica_0_LINE:0.1272650837):0.0864166160,C.virginica_4_LINE:0.1905110323):0.1984448264,(C.gigas_57_LINE:0.2189300716,C.virginica_6_LINE:0.1226367416):0.0675911431):0.2182293856,S.glomerata_33_LINE:0.2863096053):0.0426669859,((((C.gigas_55_LINE:0.3034447179,C.virginica_30_LINE:0.2427905826):0.0931691189,S.glomerata_48_LINE:0.0668603269):0.2248551101,(S.glomerata_32_LINE:0.1843377893,CR1-10_CGi_LINE_CR1-Zenon_1:0.3040677813):0.2565208672):0.0809179435,S.glomerata_18_LINE:0.3408703018):0.0446536332):0.1079453659):0.0263370912,((B.platifrons_26_LINE:0.1225194862,M.edulis_6_LINE:0.1442545630):0.2639819216,S.grandis_76_LINE:0.4294431786):0.0681811044):0.0883487928,M.edulis_159_LINE:0.4826900948):0.2133304246):0.2395697433,(((((((((((((A.kagoshimensis_104_LINE:0.1113514260,T.granosa_46_LINE:0.1339073925):0.0983663487,A.kagoshimensis_110_LINE:0.1776795264):0.0479872018,A.kagoshimensis_75_LINE:0.2270908263):0.2180251370,((A.kagoshimensis_18_LINE:0.0539375337,T.granosa_42_LINE:0.1052787296):0.3134738844,((A.kagoshimensis_1_LINE:0.0000012733,S.broughtoni_2_LINE:0.0000012733):0.0485800130,T.granosa_32_LINE:0.1127286691):0.3393868498):0.1257218042):0.1576971386,((((A.kagoshimensis_115_LINE:0.0000012733,S.broughtoni_16_LINE:0.0000012733):0.3912707826,(T.granosa_33_LINE:0.2751647468,T.granosa_7_LINE:0.2297448786):0.1076901493):0.0881960106,A.kagoshimensis_116_LINE:0.2936172636):0.0393923886,(A.kagoshimensis_38_LINE:0.0067616647,S.broughtoni_11_LINE:0.0000024287):0.3298927600):0.0654269376):0.0333455201,(A.kagoshimensis_28_LINE:0.0000012733,S.broughtoni_23_LINE:0.0000012733):0.3569590283):0.0211043320,((((((((((A.marissinica_140_LINE:0.2835063731,(A.marissinica_80_LINE:0.1521463726,M.mercenaria_132_LINE:0.2566376766):0.0413030500):0.0306664240,R.philippinarum_101_LINE:0.1827784348):0.0444997001,(A.marissinica_16_LINE:0.2538269178,(A.marissinica_181_LINE:0.1060760889,((A.marissinica_196_LINE:0.0077507543,A.marissinica_231_LINE:0.0000012733):0.0000024137,A.marissinica_224_LINE:0.0000025145):0.2586192788):0.0185315584):0.0200807066):0.0085559972,D.rostriformis_25_LINE:0.2197107928):0.0546621242,A.marissinica_86_LINE:0.1672396754):0.0092453699,A.marissinica_8_LINE:0.1569751397):0.0692182030,(((D.rostriformis_37_LINE:0.2253265227,M.mercenaria_17_LINE:0.1796584909):0.0244530078,M.mercenaria_16_LINE:0.1562892491):0.0321508650,M.mercenaria_79_LINE:0.3296871546):0.0257446860):0.0615825894,((S.broughtoni_12_LINE:0.0328872436,T.granosa_20_LINE:0.0593337423):0.2199696605,T.granosa_48_LINE:0.2636469464):0.4083787372):0.0474897295,((((M.mercenaria_169_LINE:0.0000021408,M.mercenaria_273_LINE:0.0000022203):0.2663038843,(S.grandis_125_LINE:0.0093740839,S.grandis_171_LINE:0.0000022400):0.3072051274):0.1228350088,S.grandis_86_LINE:0.1207913799):0.1208821023,S.grandis_103_LINE:0.2880188558):0.0526701697):0.0769431073,((A.marissinica_165_LINE:0.2169915129,M.mercenaria_258_LINE:0.2636223223):0.0714386626,M.mercenaria_183_LINE:0.2507288483):0.0594452744):0.1336759676):0.0397610221,(C.gigas_50_LINE:0.3380936897,P.maximus_132_LINE:0.5058172829):0.2293645232):0.0649403370,((((((A.marissinica_114_LINE:0.2169282310,(D.rostriformis_3_LINE:0.3101561288,M.mercenaria_124_LINE:0.2820411576):0.1525659141):0.0644742272,C.sinensis_89_LINE:0.2170201568):0.0496488598,((C.sinensis_86_LINE:0.1858118688,M.mercenaria_56_LINE:0.2701293393):0.0531661292,((M.mercenaria_181_LINE:0.1137786312,M.mercenaria_36_LINE:0.1118010297):0.0558770080,R.philippinarum_44_LINE:0.2663437026):0.0646539135):0.0758901007):0.2251516226,(((((((((A.marissinica_124_LINE:0.2875562457,(((A.marissinica_192_LINE:0.0630468643,A.marissinica_29_LINE:0.0498720109):0.0831730971,M.mercenaria_179_LINE:0.2333606877):0.1745283966,((((D.rostriformis_21_LINE:0.1280934558,D.rostriformis_61_LINE:0.1568137367):0.0937583772,(D.rostriformis_2_LINE:0.1898352283,D.rostriformis_57_LINE:0.0932879142):0.1462852661):0.1327134290,R.philippinarum_38_LINE:0.3451912016):0.0578229614,(M.mercenaria_99_LINE:0.0566584446,R.philippinarum_84_LINE:0.1633551442):0.2366623019):0.0546000437):0.0720144959):0.0610183213,((((A.marissinica_158_LINE:0.1105105821,M.mercenaria_222_LINE:0.0875109284):0.1869677922,(M.mercenaria_42_LINE:0.1251264756,(R.philippinarum_135_LINE:0.0850721787,R.philippinarum_50_LINE:0.0873260099):0.1706596830):0.0191341441):0.0995969958,(A.marissinica_15_LINE:0.0891988214,(M.mercenaria_97_LINE:0.0239701257,R.philippinarum_114_LINE:0.1694792884):0.0250742417):0.0395939600):0.0629589282,R.philippinarum_159_LINE:0.1135533749):0.1537559631):0.0531965739,(S.grandis_181_LINE:0.3715460585,S.grandis_82_LINE:0.2022604716):0.0316731258):0.0613144067,C.sinensis_93_LINE:0.3145032348):0.0426494314,(((A.marissinica_27_LINE:0.1769698923,(M.mercenaria_224_LINE:0.1835547572,M.mercenaria_66_LINE:0.2071062659):0.0598005370):0.0453393631,(C.sinensis_18_LINE:0.1666725622,((M.mercenaria_130_LINE:0.0627235510,M.mercenaria_30_LINE:0.1527802911):0.0624610278,(M.mercenaria_77_LINE:0.0782596163,R.philippinarum_39_LINE:0.2312627404):0.0970262847):0.0290987921):0.0682595971):0.0456980433,(((((C.sinensis_12_LINE:0.0674141240,R.philippinarum_27_LINE:0.1184651714):0.0643125419,(C.sinensis_70_LINE:0.1246774609,R.philippinarum_30_LINE:0.0988724134):0.1067832438):0.0214406856,C.sinensis_64_LINE:0.1635461443):0.0608902872,C.sinensis_19_LINE:0.2110473474):0.0740396042,C.sinensis_55_LINE:0.1619574895):0.1460575769):0.0789087081):0.0291824721,S.grandis_65_LINE:0.3956325012):0.0386881300,((A.marissinica_67_LINE:0.2331355355,D.rostriformis_74_LINE:0.3582077650):0.1128210390,S.grandis_63_LINE:0.4352884408):0.0570240618):0.1526042612,((S.grandis_151_LINE:0.1672270804,S.grandis_19_LINE:0.2539504703):0.1299265406,S.grandis_87_LINE:0.2774024799):0.2522021000):0.0471119204,((((((A.marissinica_149_LINE:0.0091684085,A.marissinica_174_LINE:0.0000027496):0.1522176449,((M.mercenaria_48_LINE:0.0837013706,R.philippinarum_174_LINE:0.1605805153):0.0921103575,M.mercenaria_86_LINE:0.1595223962):0.0366494642):0.1661412732,A.marissinica_35_LINE:0.3400177501):0.0393595685,(M.mercenaria_85_LINE:0.2699912212,R.philippinarum_93_LINE:0.2650369922):0.0831595705):0.0398459475,S.grandis_9_LINE:0.4511454560):0.0762964563,S.grandis_102_LINE:0.5386433236):0.0290400465):0.0752015184):0.0910325992,(M.mercenaria_29_LINE:0.4086115784,R.philippinarum_87_LINE:0.5167328499):0.1008085541):0.1257928959,(((B.platifrons_160_LINE:0.0000022535,B.platifrons_241_LINE:0.0000012733):0.0650314390,M.phylippinarum_12_LINE:0.1253616751):0.5542931187,((((P.fucata_24_LINE:0.3664931213,P.fucata_29_LINE:0.2351267917):0.1370157281,P.fucata_43_LINE:0.3075143180):0.1344801692,(P.fucata_30_LINE:0.2658594354,P.fucata_31_LINE:0.2356010246):0.0824512055):0.0950485746,P.fucata_40_LINE:0.2683978838):0.0825312771):0.1991554106):0.0463554960):0.0586175681,(((A.purpuratus_29_LINE:0.4852881065,(((((B.platifrons_111_LINE:0.4134051014,(((B.platifrons_53_LINE:0.0376026106,M.phylippinarum_111_LINE:0.1133646539):0.0437935494,M.phylippinarum_91_LINE:0.0533523880):0.1304677375,M.edulis_194_LINE:0.1822116072):0.0743474667):0.0004194932,(((B.platifrons_112_LINE:0.1813497688,M.phylippinarum_117_LINE:0.1415026463):0.0743895250,B.platifrons_63_LINE:0.2257366444):0.0557493106,B.platifrons_122_LINE:0.1798221720):0.0396074461):0.0632967062,M.phylippinarum_68_LINE:0.3898773729):0.0505969105,(M.phylippinarum_108_LINE:0.3325241474,M.phylippinarum_94_LINE:0.2819886614):0.1192493976):0.0845181252,((((B.platifrons_119_LINE:0.2735956701,M.edulis_37_LINE:0.2522750653):0.0846718350,((M.phylippinarum_109_LINE:0.0705172778,M.phylippinarum_143_LINE:0.0145371939):0.1953013650,M.phylippinarum_80_LINE:0.4172604310):0.0519658423):0.0340411521,(M.edulis_198_LINE:0.2088335305,(M.phylippinarum_159_LINE:0.3233336161,(M.phylippinarum_28_LINE:0.1086696175,M.phylippinarum_75_LINE:0.1242910276):0.1531123287):0.0617780449):0.0747234401):0.1225007073,(((B.platifrons_154_LINE:0.0000012733,B.platifrons_99_LINE:0.0000012733):0.0000028310,B.platifrons_211_LINE:0.0000026836):0.4712839564,(T.granosa_14_LINE:0.3645998857,T.granosa_44_LINE:0.2476829077):0.2092415448):0.1278875340):0.0674831471):0.0451233451):0.0647456376,(A.purpuratus_47_LINE:0.4570238766,((B.platifrons_166_LINE:0.2160589268,M.edulis_196_LINE:0.2497933212):0.1249634895,((M.edulis_314_LINE:0.2585631441,M.phylippinarum_52_LINE:0.2096579285):0.0852715959,M.edulis_78_LINE:0.2599366280):0.1830438741):0.1332283017):0.0926688170):0.0508972678,P.fucata_28_LINE:0.4606944142):0.0372528638):0.0596132930,(C.gigas_36_LINE:0.3408428653,(C.virginica_13_LINE:0.4194365826,S.glomerata_23_LINE:0.3447675978):0.0546405106):0.2173471946):0.0138392023,(((((A.purpuratus_17_LINE:0.1927766145,((A.purpuratus_23_LINE:0.1475517292,P.maximus_112_LINE:0.0763598501):0.1098763960,M.yessoensis_33_LINE:0.1373493055):0.0374645159):0.1652321503,C.farreri_11_LINE:0.3068340531):0.0977670641,(((A.purpuratus_1_LINE:0.2768548545,(C.farreri_8_LINE:0.0613060408,M.yessoensis_26_LINE:0.0555564478):0.0541163209):0.1098614486,((C.farreri_40_LINE:0.1242629410,P.maximus_9_LINE:0.0913905137):0.0958305907,P.maximus_11_LINE:0.1887277902):0.0306123521):0.0314562202,C.farreri_26_LINE:0.1420600178):0.2185501310):0.0686602595,P.maximus_19_LINE:0.3690581811):0.1627612377,P.maximus_51_LINE:0.5405984768):0.1366470010):0.1063897476,((((((B.platifrons_108_LINE:0.1117412518,M.phylippinarum_54_LINE:0.2869950737):0.0804319207,B.platifrons_130_LINE:0.4090915992):0.0522196173,M.edulis_170_LINE:0.2261090319):0.3246720617,(B.platifrons_114_LINE:0.2419247915,((M.phylippinarum_113_LINE:0.0148275549,M.phylippinarum_35_LINE:0.0000024131):0.1922853862,M.phylippinarum_164_LINE:0.2011165570):0.1198316501):0.2913657569):0.3874326352,CR1-6_BF:0.7185235672):0.1136703678,CR1-26_BF:0.8019173198):0.1656921355):0.0715203802):0.1194856351,(((((((((((A.i.concentricus_8_LINE:0.2112557440,P.maximus_12_LINE:0.1324560676):0.0379060911,M.yessoensis_18_LINE:0.1612057470):0.2981199972,(D.rostriformis_85_LINE:0.6106182949,M.mercenaria_105_LINE:0.3326291078):0.1593515841):0.0746667039,(((((((((A.i.concentricus_9_LINE:0.1108769382,M.yessoensis_72_LINE:0.0299336288):0.0203650128,P.maximus_138_LINE:0.0606055798):0.1895306785,((C.farreri_23_LINE:0.0729903246,M.yessoensis_30_LINE:0.0179382454):0.1026814849,C.farreri_3_LINE:0.1802714584):0.0869393256):0.0448373391,(C.farreri_9_LINE:0.1614793122,(P.maximus_45_LINE:0.0000012733,P.maximus_81_LINE:0.0000012733):0.1420742219):0.0365896681):0.0707197255,P.maximus_10_LINE:0.2295033982):0.0407607011,(M.yessoensis_61_LINE:0.1385170903,P.maximus_48_LINE:0.1211903850):0.1156522834):0.0349405022,P.maximus_17_LINE:0.2789562847):0.0222210447,A.purpuratus_31_LINE:0.2853171610):0.0745165828,C.farreri_4_LINE:0.2840948055):0.0794085505):0.0668510485,P.maximus_60_LINE:0.4565290032):0.1069538429,(((((B.platifrons_44_LINE:0.0717465450,M.edulis_2_LINE:0.2223564708):0.0571300877,M.phylippinarum_82_LINE:0.2545508073):0.0444919508,(M.phylippinarum_100_LINE:0.1299176968,M.phylippinarum_73_LINE:0.1895330236):0.0221733533):0.1665979969,M.phylippinarum_10_LINE:0.2952760706):0.1970115315,((M.phylippinarum_150_LINE:0.1317899821,M.phylippinarum_17_LINE:0.0967436507):0.2168042148,M.phylippinarum_30_LINE:0.2775323202):0.1832412545):0.1119942287):0.0328541009,(((((((A.purpuratus_10_LINE:0.1702720659,P.maximus_4_LINE:0.0934691680):0.0222215230,(C.farreri_31_LINE:0.0968850979,P.maximus_61_LINE:0.1388867900):0.0748001193):0.0617825070,C.farreri_7_LINE:0.1838812465):0.0437297541,(((A.purpuratus_33_LINE:0.2110629891,M.yessoensis_19_LINE:0.0752119751):0.0416903731,C.farreri_47_LINE:0.0618747238):0.0337049737,P.maximus_140_LINE:0.1029336149):0.1049826047):0.0258537940,(P.maximus_24_LINE:0.2013542114,P.maximus_28_LINE:0.1536112797):0.0613423934):0.2507625150,M.yessoensis_3_LINE:0.2745330797):0.1410171690,(P.fucata_23_LINE:0.4760694216,P.fucata_44_LINE:0.3839458128):0.2073067107):0.0726985677):0.0933667517,((((((B.platifrons_29_LINE:0.2355116430,M.phylippinarum_144_LINE:0.2773604151):0.0796801701,M.phylippinarum_78_LINE:0.3487955763):0.0345341421,M.phylippinarum_18_LINE:0.2328720013):0.0722385979,M.phylippinarum_29_LINE:0.2145931442):0.1084409073,M.phylippinarum_21_LINE:0.2889388041):0.3187481941,P.maximus_1_LINE:0.4695834422):0.1382964179):0.0546011410,((((((((((((B.platifrons_101_LINE:0.2742178235,(B.platifrons_227_LINE:0.2490709670,(B.platifrons_231_LINE:0.1650869619,(M.edulis_22_LINE:0.2784749113,M.edulis_48_LINE:0.1546576330):0.0484266820):0.0242896063):0.0741925005):0.0893305761,(B.platifrons_68_LINE:0.0000012733,B.platifrons_72_LINE:0.0000028032):0.2742516175):0.0461122915,B.platifrons_46_LINE:0.2620437243):0.0953081514,(B.platifrons_80_LINE:0.0000012733,B.platifrons_85_LINE:0.0000012733):0.2064670634):0.0652618238,M.edulis_311_LINE:0.2470659733):0.0573114304,((B.platifrons_146_LINE:0.4162057025,B.platifrons_56_LINE:0.3693536065):0.1374457491,M.phylippinarum_51_LINE:0.2539880390):0.0325386560):0.2062732896,B.platifrons_35_LINE:0.7454396954):0.1758879394,(P.fucata_42_LINE:0.3894822861,S.glomerata_54_LINE:0.4065251636):0.2791207562):0.0514233105,T.granosa_1_LINE:0.7837620696):0.0988920784,((P.maximus_137_LINE:0.1377638045,P.maximus_94_LINE:0.0715811556):0.1201547260,P.maximus_68_LINE:0.2579112007):0.4379569944):0.0133009701,((((((B.platifrons_105_LINE:0.0000021299,B.platifrons_236_LINE:0.0000012733):0.0000021499,B.platifrons_179_LINE:0.0000012733):0.1687682821,((((B.platifrons_165_LINE:0.1777023245,(B.platifrons_49_LINE:0.2112083340,B.platifrons_70_LINE:0.1700242286):0.0634954573):0.0485683676,(M.phylippinarum_15_LINE:0.2270812511,M.phylippinarum_19_LINE:0.1851601967):0.0937885122):0.0668532185,(M.phylippinarum_11_LINE:0.3039688539,((M.phylippinarum_156_LINE:0.0000012733,M.phylippinarum_86_LINE:0.0000012733):0.2998850147,M.phylippinarum_49_LINE:0.2487343459):0.1051108874):0.0000026483):0.0283301271,M.phylippinarum_27_LINE:0.2603172991):0.0196965114):0.0669971839,(((B.platifrons_151_LINE:0.0072930740,B.platifrons_58_LINE:0.0000026806):0.2112266653,(B.platifrons_170_LINE:0.0107354577,B.platifrons_209_LINE:0.0000020265):0.2206497760):0.0137057180,((((((B.platifrons_167_LINE:0.0000012733,B.platifrons_91_LINE:0.0000012733):0.2486754938,((M.edulis_171_LINE:0.0000012733,M.edulis_306_LINE:0.0000012733):0.2024181334,M.phylippinarum_16_LINE:0.1444339030):0.0463282368):0.0370436549,((M.phylippinarum_142_LINE:0.2141708586,M.phylippinarum_8_LINE:0.2271955462):0.0466690922,M.phylippinarum_44_LINE:0.2041060737):0.0069500401):0.0603556195,((B.platifrons_6_LINE:0.1023950821,((M.phylippinarum_112_LINE:0.0000012733,M.phylippinarum_114_LINE:0.0000012733):0.1625133810,(M.phylippinarum_118_LINE:0.0000021431,M.phylippinarum_155_LINE:0.0000012733):0.0529027586):0.0361561504):0.0176959163,M.phylippinarum_23_LINE:0.1650388929):0.0604075007):0.0250246789,((((M.edulis_16_LINE:0.1500826353,(M.edulis_19_LINE:0.0000012733,M.edulis_347_LINE:0.0000012733):0.1424497949):0.0130128244,M.edulis_201_LINE:0.2589132069):0.0482992513,M.phylippinarum_72_LINE:0.2939938523):0.0348467856,M.phylippinarum_45_LINE:0.2493477430):0.0136951239):0.0707958846,M.edulis_120_LINE:0.1509961893):0.0327378107):0.0943097087):0.0559985575,M.phylippinarum_90_LINE:0.4072678003):0.2255806843,(((C.farreri_10_LINE:0.1120504380,C.farreri_33_LINE:0.0767422147):0.1631079638,((C.farreri_32_LINE:0.0977374386,M.yessoensis_13_LINE:0.0587692538):0.0446419158,(P.maximus_114_LINE:0.0000012733,P.maximus_27_LINE:0.0000012733):0.1490813257):0.2950740370):0.2007092440,(M.yessoensis_20_LINE:0.1678351251,M.yessoensis_78_LINE:0.1969828597):0.4121766620):0.0979801424):0.1363533412):0.0986996362,(((B.platifrons_110_LINE:0.0000012733,B.platifrons_97_LINE:0.0000012733):0.2367689400,(M.phylippinarum_56_LINE:0.2459977797,M.phylippinarum_61_LINE:0.3769348242):0.0930980899):0.1848157180,((B.platifrons_207_LINE:0.0000026856,B.platifrons_89_LINE:0.0000021854):0.5221632928,((B.platifrons_65_LINE:0.2294275792,(M.phylippinarum_137_LINE:0.0000022316,M.phylippinarum_163_LINE:0.0636954225):0.2742200086):0.0807926833,M.edulis_123_LINE:0.2607270655):0.1411899872):0.1654969426):0.0721424257):0.0667749797):0.1018681113,(((((((((A.marissinica_108_LINE:0.1636452237,A.marissinica_194_LINE:0.2366374362):0.0582252640,((A.marissinica_163_LINE:0.0953805582,M.mercenaria_13_LINE:0.1409336460):0.0619769611,(A.marissinica_229_LINE:0.0904164082,A.marissinica_68_LINE:0.1033953321):0.0715196889):0.1090098187):0.0597442164,(((((A.marissinica_22_LINE:0.1559226117,(C.sinensis_11_LINE:0.2372668366,R.philippinarum_9_LINE:0.1634410768):0.0793745868):0.0403382204,M.mercenaria_203_LINE:0.2133997168):0.0965306037,(A.marissinica_60_LINE:0.3127195308,((M.mercenaria_197_LINE:0.1994225618,R.philippinarum_66_LINE:0.1271108944):0.0384539474,R.philippinarum_86_LINE:0.2346975826):0.1333887818):0.0810593391):0.0558052348,M.mercenaria_20_LINE:0.2906873062):0.0207380492,(((((A.marissinica_243_LINE:0.0098415853,A.marissinica_79_LINE:0.0000026574):0.1562741167,C.sinensis_10_LINE:0.1940802942):0.0301256835,C.sinensis_83_LINE:0.1339885313):0.1195108215,M.mercenaria_104_LINE:0.0852349198):0.0379984010,C.sinensis_84_LINE:0.1190367506):0.1151898058):0.0342251897):0.0600589423,(M.mercenaria_162_LINE:0.2894302788,M.mercenaria_202_LINE:0.2669680189):0.1263431414):0.0435968876,R.philippinarum_111_LINE:0.3732010742):0.0292601654,(((A.marissinica_173_LINE:0.0068476192,A.marissinica_78_LINE:0.0000025603):0.2160938862,(M.mercenaria_253_LINE:0.1318083313,M.mercenaria_71_LINE:0.1554692583):0.0709723372):0.0464399876,(M.mercenaria_72_LINE:0.1153990138,R.philippinarum_85_LINE:0.1186263200):0.1085528848):0.1068663660):0.0219695932,(((A.marissinica_38_LINE:0.2565995308,(M.mercenaria_277_LINE:0.0790421558,R.philippinarum_110_LINE:0.1381219576):0.0440928440):0.0573627901,R.philippinarum_123_LINE:0.1626516573):0.0233546127,M.mercenaria_267_LINE:0.2733329928):0.1440315995):0.1246027423,((((A.marissinica_115_LINE:0.2616356617,((S.constricta_41_LINE:0.3558710276,(S.grandis_190_LINE:0.0072658833,S.grandis_193_LINE:0.0000012733):0.1888904407):0.0898281154,(S.grandis_35_LINE:0.0446694715,S.grandis_78_LINE:0.1296992660):0.1438915347):0.1065276883):0.1411889490,(M.mercenaria_144_LINE:0.2724198423,S.grandis_128_LINE:0.4117425399):0.0395780050):0.0587825561,((C.sinensis_63_LINE:0.2303620485,(M.mercenaria_11_LINE:0.2053642253,R.philippinarum_191_LINE:0.1087975447):0.1673279998):0.0485352278,((D.rostriformis_35_LINE:0.1379230960,D.rostriformis_8_LINE:0.1064438211):0.0834634294,D.rostriformis_46_LINE:0.3663471497):0.0733482272):0.1627839955):0.0548146336,((A.marissinica_20_LINE:0.1167057965,A.marissinica_234_LINE:0.1762431986):0.0826028694,C.sinensis_31_LINE:0.2421362050):0.1405875514):0.0953064199):0.1405145520,(((((((C.ariakensis_12_LINE:0.1983929554,C.virginica_21_LINE:0.1908026221):0.1397766831,(C.gigas_1_LINE:0.1247167666,(C.virginica_2_LINE:0.2130575328,C.virginica_60_LINE:0.1437901084):0.1098999307):0.0992291372):0.0729719729,(S.glomerata_22_LINE:0.2129621709,S.glomerata_46_LINE:0.2855142588):0.1184176066):0.0370994852,S.glomerata_4_LINE:0.3094688979):0.0497891071,(((C.ariakensis_2_LINE:0.0175816122,CR1-4_CGi_LINE_CR1-Zenon_2:0.0225694069):0.2402705311,C.virginica_50_LINE:0.2560674996):0.0547704908,((((C.ariakensis_4_LINE:0.0000028970,C.gigas_20_LINE:0.0133314329):0.2732491688,((C.gigas_19_LINE:0.0000024889,CR1-14_CGi_LINE_CR1-Zenon_3:0.0194927234):0.1219446831,(((C.virginica_1_LINE:0.1424781762,S.glomerata_15_LINE:0.0575195956):0.0243286146,C.virginica_22_LINE:0.1055146000):0.0407187770,S.glomerata_30_LINE:0.0199904397):0.0829674894):0.1141499176):0.0516341255,(C.gigas_73_LINE:0.1284512224,C.virginica_48_LINE:0.2145827477):0.0349405006):0.0611189313,(((C.gigas_18_LINE:0.0365383289,(S.glomerata_10_LINE:0.1253437487,S.glomerata_34_LINE:0.0761932559):0.0219730553):0.0683194101,C.gigas_5_LINE:0.2627743042):0.0904326298,S.glomerata_47_LINE:0.1480366166):0.1730583859):0.0371446405):0.1077344503):0.2600485176,((C.farreri_22_LINE:0.1657414698,C.farreri_2_LINE:0.1872030935):0.1394934365,C.farreri_6_LINE:0.1606969858):0.4061157408):0.2092790109,((S.grandis_163_LINE:0.2814085077,S.grandis_180_LINE:0.1409550322):0.0986982748,S.grandis_80_LINE:0.2989574519):0.2478297490):0.0668813344):0.0646951001):0.1227115303,(CR1-1_LG_LINE_CR1-Zenon_2:0.0000029135,CR1-1_LG:0.0000021400):0.7666061582):0.3734304187):0.4223400133):0.2147769255):0.2285232186,(((((P.canaliculata_11_LINE:0.9071846670,REX1-5_XT:1.0382612550):0.0797481424,P.canaliculata_6_LINE:1.0934841324):0.1442391890,P.canaliculata_5_LINE:1.0313468760):0.2141188342,(REX1-1_DR:0.6782635648,REX1-4_XT:0.4989324423):0.4734230781):0.7321904926,(CR1-10_NV:0.8830720694,(CR1-11_NV:0.5022586060,CR1-9_NV:0.4179344322):0.3665640726):1.3293889888):1.1929717718):0.1722335470):0.1575097713,((((O.sinensis_116_LINE:1.0259581817,(((O.sinensis_162_LINE:0.4051192479,O.sinensis_166_LINE:0.5271612826):0.2896423016,O.sinensis_171_LINE:0.5608502084):0.2355907465,O.sinensis_163_LINE:0.6126372555):0.0797663601):0.8092556626,(BEL-13_CGi-I_LTR_Pao_1:9.2140641218,(((DIRS-1_ACal_LTR_DIRS_2:0.6505594734,DIRS-2_ACal_LTR_DIRS_3:0.5184075021):1.3528441228,(DIRS-1_CGi_LTR_DIRS_2:1.7364576568,(DIRS-4_CGi_LTR_Ngaro_2:1.0420442002,DIRS-6_CGi_LTR_Ngaro_3:0.6976697767):3.9034645612):0.5144464770):0.7529396365,DIRS-1_LG-I_LTR_DIRS_1:1.0731994515):2.7206423557):5.9108578742):0.5087380682,((((O.sinensis_134_LINE:0.3872000848,O.sinensis_172_LINE:0.3845577860):0.6923944222,O.sinensis_77_LINE:0.8203937828):0.4232196311,((O.sinensis_153_LINE:0.5217876134,((O.sinensis_200_LINE:0.4140163928,O.sinensis_89_LINE:0.5560058142):0.2641051597,O.sinensis_88_LINE:0.8264642368):0.0829329655):0.2152995655,(O.sinensis_161_LINE:0.5398864724,O.sinensis_204_LINE:0.4975575063):0.4027369202):0.4522350831):0.4262798113,(O.sinensis_160_LINE:0.0011724096,O.sinensis_70_LINE:0.0741004479):1.2487620537):0.6649532197):0.3575412516,(((((((Tad1-1_PTrit_pol_LINE/Tad1:0.2397508254,Tad1-2_PGr_pol_LINE/Tad1:0.2974635905):1.6200556614,(UN-70989994_Afu_pol_LINE/Tad1:0.3163870081,I-6_AO:0.1937659334):0.9875824241):0.2466839746,(Tad1-75_BG_pol_LINE/Tad1:1.1057730092,(UN-Tad1_NC_pol_LINE/Tad1:0.0000020903,Tad1:0.0054249807):1.0432611975):0.2454017995):0.2994233416,(Tad1-71_BG_pol_LINE/Tad1:1.0137115058,UN-Mars1_pol_LINE/Tad1:0.9339597090):0.7041569243):0.1785472789,((UN-MGR583_pol_LINE/Tad1:0.0000012733,MGR583:0.0000012733):1.4275357989,(UN-MRT_pol_LINE/Tad1:0.2138400942,I-1_AN:0.2976548312):0.7979034148):0.6455031478):0.5672919040,(((((UN-R1_Px_pol_LINE/R1:1.9047795159,(WaldoFs1_pol_LINE/R1:1.0158914602,DMRT1A:0.8356692986):0.3074660232):0.1987719137,RTAg4:0.8952883743):0.8483529252,R1:1.7456001055):0.1480099076,R1_DM:2.4313689713):0.3594396379,((Baggins-2_NVi:1.4564578385,LOA:1.0229002833):0.4105603726,Baggins1_Cis:0.9874604382):0.7693702363):0.2826618475):0.1168740097,(I-2_BM:1.4864239110,Loner:1.5212640416):0.6681991191):0.1799314277):0.1380105279):0.1463687235,((BMC1:0.7282802578,LDT1:0.4991000545):0.6946055450,((FW:0.9745960861,(G5_DM:0.8419119482,Jockey:0.7921187998):0.5042940831):0.4605023099,LINE-1_AA:1.4875044610):0.1574515553):0.2891365341):0.1526513704,Syrinx_DS:1.2020476772):0.1734840113,(((((((((A.immaculata_106_LINE:0.0000012733,(A.immaculata_141_LINE:0.0000012733,(A.immaculata_146_LINE:0.0000012733,A.immaculata_152_LINE:0.0000012733):0.0000012733):0.0000012733):0.0000012733,(A.immaculata_142_LINE:0.0000012733,A.immaculata_20_LINE:0.0000012733):0.0000012733):0.0000028918,(A.immaculata_131_LINE:0.0056378326,A.immaculata_58_LINE:0.0000012733):0.0000029782):0.0000020551,(A.immaculata_2_LINE:0.0141437306,A.immaculata_73_LINE:0.0448072524):0.0034949035):0.0000012733,A.immaculata_179_LINE:0.0000012733):0.0000028905,A.immaculata_82_LINE:0.0000012733):0.3921335367,((((A.marissinica_127_LINE:0.0000023758,A.marissinica_245_LINE:0.0000021435):0.0132922892,(A.marissinica_4_LINE:0.0000012733,A.marissinica_6_LINE:0.0000012733):0.0000027332):0.0062426725,(A.marissinica_235_LINE:0.0000025529,A.marissinica_97_LINE:0.0000021957):0.0000025137):0.2143039803,(((D.rostriformis_45_LINE:0.0728750577,R.philippinarum_189_LINE:0.1479129731):0.0456742879,M.mercenaria_1_LINE:0.1076294244):0.0821874166,(M.mercenaria_100_LINE:0.2209585323,S.grandis_33_LINE:0.1121882021):0.1197662440):0.1449193298):0.0980843960):0.1527171837,I-2_AC:0.4449720612):0.9262414724,(A.kagoshimensis_50_LINE:1.5847603092,((M.edulis_126_LINE:0.3571839014,M.edulis_135_LINE:0.4898778941):0.3285446846,M.phylippinarum_71_LINE:0.7004609132):0.4383742797):0.5170547329):0.3246013783):0.1714808602,((A.marissinica_95_LINE:0.3619292741,((S.constricta_2_LINE:0.4595772843,S.constricta_8_LINE:0.2041025706):0.3828861875,S.grandis_120_LINE:0.4007850954):0.3284791817):0.1942888356,(M.mercenaria_14_LINE:0.5197429726,(S.grandis_2_LINE:0.0321981997,S.grandis_98_LINE:0.0000026687):0.3876251704):0.0806537410):0.8201238644):0.0962174084,C.squamiferum_0_LINE:1.1375848504):0.0698284450,(((((((A.marissinica_156_LINE:0.0793132356,(A.marissinica_89_LINE:0.1611894993,((C.sinensis_59_LINE:0.1102751225,C.sinensis_61_LINE:0.0708825147):0.0894128263,R.philippinarum_88_LINE:0.1822449967):0.0889206994):0.0303430123):0.1211407802,S.constricta_5_LINE:0.3388587059):0.2792829058,S.grandis_139_LINE:0.4970073082):0.7533873541,(P.maximus_109_LINE:0.6851262367,T.granosa_3_LINE:0.6936570317):0.1778743056):0.1236196734,(((((M.nervosa_19_LINE:0.2039482456,M.nervosa_74_LINE:0.1060331184):0.0613796912,(((M.nervosa_38_LINE:0.3040625135,M.nervosa_39_LINE:0.1919341818):0.0186419464,M.nervosa_65_LINE:0.0450745874):0.0149230998,M.nervosa_55_LINE:0.0637998921):0.1095639097):0.1047097010,(M.nervosa_37_LINE:0.3056062574,M.nervosa_42_LINE:0.2539203856):0.0775988799):0.0841888793,(P.streckersoni_10_LINE:0.1962482550,P.streckersoni_12_LINE:0.3682266243):0.3905805235):0.0836916293,((M.nervosa_46_LINE:0.0382289021,(M.nervosa_50_LINE:0.1131622903,M.nervosa_56_LINE:0.0000024755):0.0464862532):0.2731887335,M.nervosa_76_LINE:0.3766344704):0.1449779398):0.3474277341):0.0602368980,(Nimb-1_LG_LINE_I_2:0.5610355380,Nimb-3_LG_LINE_I_1:0.7105467466):0.3036840353):0.1838882181,(((((B.platifrons_21_LINE:0.1839422968,M.edulis_254_LINE:0.2704316420):0.0785517822,M.edulis_252_LINE:0.2203712467):0.1611482107,(M.edulis_322_LINE:0.2705447022,M.phylippinarum_168_LINE:0.3629791488):0.0532277423):0.0864074169,M.edulis_151_LINE:0.2574290951):0.4788130773,P.maximus_55_LINE:0.5961998246):0.1315383721):0.2006551879):0.0842015447):0.2416927763,(I-1_AA:0.9118066450,I-1_BM:1.1537785651):0.2365806566):0.4873777310,P.canaliculata_16_LINE:0.4368561334):0.0652478432,(C.teleta_2_LINE:0.3695898907,C.teleta_4_LINE:0.4713146498):0.1424565239):0.0861666894,((I-3_AC_LINE_I_2:0.0000012733,I-3_AC:0.0000012733):0.3381171768,I-4_AC:0.2019403413):0.3496178723):0.0718766895,(((((((A.i.concentricus_0_LINE:0.0065087374,A.purpuratus_0_LINE:0.0000024509):0.1098793219,(C.farreri_1_LINE:0.0065369937,M.yessoensis_0_LINE:0.0000012733):0.0426556577):0.2433098827,(((((((M.nervosa_14_LINE:0.0000021630,M.nervosa_80_LINE:0.0000028535):0.0054875744,(M.nervosa_1_LINE:0.0000012733,M.nervosa_2_LINE:0.0000012733):0.0000024185):0.0000020300,M.nervosa_41_LINE:0.0000012733):0.0000012733,M.nervosa_31_LINE:0.0000012733):0.0000024271,M.nervosa_63_LINE:0.0000012733):0.0261806693,P.streckersoni_1_LINE:0.0489369744):0.0459112765,P.streckersoni_4_LINE:0.0558962385):0.1068675069):0.0224084541,A.marissinica_84_LINE:0.2735574186):0.0659693048,((A.marissinica_118_LINE:0.0000026877,((A.marissinica_159_LINE:0.0000012733,A.marissinica_1_LINE:0.0000012733):0.0000023803,A.marissinica_201_LINE:0.0000012733):0.0118738255):0.2316246755,M.mercenaria_217_LINE:0.1719287681):0.0662245321):0.0530132351,((A.marissinica_167_LINE:0.0000029140,(A.marissinica_238_LINE:0.0000012733,(A.marissinica_5_LINE:0.0171251421,A.marissinica_72_LINE:0.0000012733):0.0000021320):0.0000021284):0.3414026459,(S.constricta_1_LINE:0.0000022992,S.constricta_37_LINE:0.0000025415):0.2279639463):0.0612180658):0.0546983817,(Nimbus_LINE_I_2:0.0000012733,nimbus:0.0000012733):0.4304047912):0.0476857742):0.0187908876,I-3_DR:0.3793475407):0.1344048155,((A.kagoshimensis_4_LINE:0.0067748488,S.broughtoni_6_LINE:0.0067373705):0.0291732537,(T.granosa_0_LINE:0.0087285967,T.granosa_13_LINE:0.0161670555):0.0079966764):0.1901107134):0.1122132991,B.platifrons_4_LINE:0.0551916940):0.0340492150,(M.phylippinarum_0_LINE:0.0000029972,(M.phylippinarum_1_LINE:0.0000012733,M.phylippinarum_4_LINE:0.0000021797):0.0079865485):0.1141465590):0.0394147441,L.fortunei_0_LINE:0.0477003325):0.0642819724,(M.coruscus_1_LINE:0.0000025915,(M.edulis_114_LINE:0.0000012733,(M.edulis_1_LINE:0.0000012733,M.edulis_310_LINE:0.0000012733):0.0000012733):0.0063934822):0.1314055804):0.1828931873,A.granulata_3_LINE:0.0000024859);
[ML #2](A.granulata_0_LINE:0.0063614157,(((((((((((((A.granulata_1_LINE:0.3500711875,A.granulata_6_LINE:0.2135726515):0.6792685933,(((((((((((((((((((((((((((((A.granulata_2_LINE:0.7205159675,C.squamiferum_1_LINE:0.7206683921):0.1837593399,(P.maximus_88_LINE:0.5459908843,P.streckersoni_8_LINE:0.3077164414):0.0783272692):0.0921146323,A.kagoshimensis_108_LINE:0.3979735070):0.0840458683,(C.gigas_30_LINE:0.2207185103,S.glomerata_31_LINE:0.2411978959):0.1844492830):0.0757476081,((M.edulis_227_LINE:0.2288332933,M.edulis_288_LINE:0.2590323338):0.0685625220,M.edulis_326_LINE:0.3442328156):0.1816323112):0.3007624930,Mutsu-1_SK_pol_LINE/L1-Tx1:0.8631976995):0.1547418658,((((((M.nervosa_15_LINE:0.0348131123,(M.nervosa_67_LINE:0.0779888463,M.nervosa_72_LINE:0.0072575438):0.0088748051):0.0520488195,M.nervosa_83_LINE:0.0000025638):0.0436227754,M.nervosa_81_LINE:0.0795127548):0.0182788738,M.nervosa_71_LINE:0.1337461730):0.2770056888,(((((M.nervosa_24_LINE:0.0143370323,M.nervosa_30_LINE:0.2116265055):0.0589814574,M.nervosa_70_LINE:0.0000021838):0.0598926637,M.nervosa_82_LINE:0.0631007753):0.1081426295,M.nervosa_59_LINE:0.1033272041):0.0608031798,M.nervosa_66_LINE:0.1935757856):0.4901245953):0.3297651075,L1-3_Cis:1.5795490865):0.4499481640):0.2444732345,((((((((((((((((((((((((((((A.i.concentricus_13_LINE:0.0291932355,A.purpuratus_27_LINE:0.0144012141):0.1261194998,P.maximus_46_LINE:0.1176512717):0.0683313211,M.yessoensis_7_LINE:0.1341961080):0.0935121091,A.i.concentricus_20_LINE:0.1878761453):0.1371041907,M.yessoensis_57_LINE:0.2697431595):0.0244582420,((A.purpuratus_44_LINE:0.2658420450,M.yessoensis_77_LINE:0.0994268176):0.1252140210,M.yessoensis_62_LINE:0.1902128666):0.0479259206):0.0221116261,((((A.purpuratus_26_LINE:0.1225248831,P.maximus_13_LINE:0.1727681650):0.0297354634,(A.purpuratus_9_LINE:0.0917058374,P.maximus_106_LINE:0.1089576423):0.1036980685):0.1645557308,((M.yessoensis_55_LINE:0.1139023974,P.maximus_15_LINE:0.0747999175):0.1012703439,(P.maximus_79_LINE:0.1666349501,P.maximus_82_LINE:0.2365154478):0.0760320337):0.0600317736):0.0898863438,((M.yessoensis_58_LINE:0.0721050073,P.maximus_93_LINE:0.1284548737):0.1506865862,P.maximus_66_LINE:0.3239812721):0.0975453635):0.0096063911):0.0478888088,(((((A.purpuratus_11_LINE:0.0889552713,A.purpuratus_8_LINE:0.0803711746):0.1158434131,(A.purpuratus_41_LINE:0.2150774869,P.maximus_54_LINE:0.2013966885):0.1166821201):0.0438413798,((A.purpuratus_28_LINE:0.1640744460,P.maximus_56_LINE:0.0956674927):0.0334352723,M.yessoensis_44_LINE:0.2014439708):0.0466449918):0.0569915231,P.maximus_6_LINE:0.2365543787):0.2413980995,(M.yessoensis_56_LINE:0.1002616061,(P.maximus_52_LINE:0.1784186180,(P.maximus_53_LINE:0.1814536362,P.maximus_75_LINE:0.1238476395):0.0603356995):0.0445500494):0.1012090052):0.0677455037):0.1129035961,M.yessoensis_16_LINE:0.2179921785):0.0576508477,P.maximus_5_LINE:0.1611075741):0.0715414839,P.maximus_89_LINE:0.2845141768):0.1541521125,(((A.i.concentricus_23_LINE:0.1448646918,(M.yessoensis_12_LINE:0.1597953873,M.yessoensis_74_LINE:0.1703075610):0.0967102613):0.1925871763,M.yessoensis_73_LINE:0.2483200097):0.1432521998,(((C.ariakensis_16_LINE:0.0152960689,C.gigas_2_LINE:0.0390803684):0.1937914769,C.virginica_28_LINE:0.2925513387):0.1893464918,(C.gigas_45_LINE:0.2574038789,(C.virginica_19_LINE:0.2502143913,(C.virginica_20_LINE:0.3058323655,C.virginica_47_LINE:0.3014251801):0.0352030437):0.0658896443):0.0524320389):0.2597781515):0.0585502997):0.0458888567,P.maximus_23_LINE:0.3629059918):0.0530972674,((((((A.kagoshimensis_2_LINE:0.0000025948,A.kagoshimensis_83_LINE:0.0000025948):0.0000021258,S.broughtoni_25_LINE:0.0070645804):0.1601914014,A.kagoshimensis_45_LINE:0.1689050143):0.1503099215,T.granosa_27_LINE:0.2099999629):0.1975415783,((B.platifrons_118_LINE:0.0000024680,B.platifrons_239_LINE:0.0000028291):0.2088309779,(((((B.platifrons_168_LINE:0.0453272938,M.edulis_285_LINE:0.1366238893):0.0462619867,M.edulis_207_LINE:0.1749606516):0.0813074720,(M.edulis_206_LINE:0.0899605766,M.edulis_228_LINE:0.0849652934):0.0393135242):0.0532247866,M.edulis_83_LINE:0.1602269933):0.0225180957,M.edulis_51_LINE:0.1533371419):0.1177014457):0.0729079378):0.0679512557,((((A.marissinica_153_LINE:0.3534946872,S.grandis_117_LINE:0.4892322976):0.1129149295,((((A.marissinica_154_LINE:0.0000025948,A.marissinica_73_LINE:0.0000025948):0.1116096827,R.philippinarum_165_LINE:0.1368005112):0.0281163467,R.philippinarum_128_LINE:0.1925892777):0.0698216334,(D.rostriformis_120_LINE:0.2829023984,(R.philippinarum_62_LINE:0.2949046722,S.grandis_57_LINE:0.2794874947):0.0577261811):0.0443569763):0.1592982285):0.0685647516,((C.sinensis_21_LINE:0.1776501454,((C.sinensis_44_LINE:0.1624280993,C.sinensis_9_LINE:0.2398483705):0.0239421016,(((((((((C.sinensis_5_LINE:0.2028007600,((S.grandis_130_LINE:0.0068236532,S.grandis_156_LINE:0.0000029685):0.1221832995,(S.grandis_158_LINE:0.0000021626,S.grandis_59_LINE:0.0000024948):0.1428464128):0.1537502124):0.0245479980,(S.grandis_141_LINE:0.1414388644,(S.grandis_164_LINE:0.0000029364,S.grandis_69_LINE:0.0070777645):0.0633521970):0.2735549765):0.0500638041,(S.grandis_143_LINE:0.0000025150,S.grandis_188_LINE:0.0103055102):0.3291430400):0.0385437548,((C.sinensis_6_LINE:0.0825228864,R.philippinarum_14_LINE:0.0628161443):0.0257899465,R.philippinarum_37_LINE:0.0403968194):0.1831761946):0.0603660043,S.grandis_124_LINE:0.3827557811):0.0486600559,((D.rostriformis_10_LINE:0.2379029499,D.rostriformis_98_LINE:0.2263375619):0.0657916071,(M.mercenaria_54_LINE:0.1257497219,(S.grandis_147_LINE:0.0000021141,S.grandis_74_LINE:0.0073325656):0.1347792771):0.1700893493):0.0798355406):0.0287264247,D.rostriformis_90_LINE:0.2892029483):0.0450428334,R.philippinarum_76_LINE:0.2105309147):0.0695040201,(M.mercenaria_178_LINE:0.1752367005,R.philippinarum_65_LINE:0.2396705779):0.0816754820):0.0705623611):0.0573295964):0.2873411974,(M.mercenaria_147_LINE:0.3818137128,S.grandis_140_LINE:0.4124677093):0.1695862663):0.0389585561):0.1021903180,((((B.platifrons_189_LINE:0.0000025948,B.platifrons_212_LINE:0.0117212309):0.2434782051,M.edulis_331_LINE:0.1966476998):0.0811156400,M.phylippinarum_166_LINE:0.2049418099):0.1528776516,C.gigas_71_LINE:0.4532328615):0.0730347614):0.0392423432):0.0418087162):0.0804263310,A.kagoshimensis_67_LINE:0.4542076637):0.0102414740,((A.kagoshimensis_17_LINE:0.3193566130,((A.kagoshimensis_37_LINE:0.0238854669,T.granosa_24_LINE:0.0188737470):0.2029829834,A.kagoshimensis_44_LINE:0.1684950926):0.1596703702):0.1319104635,((((((B.platifrons_102_LINE:0.0000025948,B.platifrons_188_LINE:0.0000025948):0.1191679392,(((M.edulis_190_LINE:0.0000025948,M.edulis_353_LINE:0.0000025948):0.1585293724,(M.phylippinarum_169_LINE:0.0190072842,M.phylippinarum_25_LINE:0.0456188616):0.1193268358):0.0152793325,(M.phylippinarum_31_LINE:0.0425563878,M.phylippinarum_55_LINE:0.0884701382):0.0774026392):0.0237986217):0.0264434022,((((B.platifrons_235_LINE:0.0834607320,M.phylippinarum_74_LINE:0.0554586480):0.1595879366,M.edulis_96_LINE:0.1841998400):0.0443557925,M.phylippinarum_103_LINE:0.1435874248):0.0237770781,M.edulis_15_LINE:0.1975687469):0.0222234966):0.0917052494,(M.edulis_200_LINE:0.1628619580,M.edulis_61_LINE:0.1236086771):0.2193716668):0.1744953436,S.broughtoni_20_LINE:0.2599245455):0.0296664263,(((((C.ariakensis_10_LINE:0.0098799715,C.gigas_0_LINE:0.0000027518):0.0592968572,C.ariakensis_22_LINE:0.0544231730):0.0985285996,C.virginica_49_LINE:0.1200902190):0.0793678818,(((C.gigas_38_LINE:0.1376965537,(C.virginica_10_LINE:0.4383794891,C.virginica_24_LINE:0.1736758435):0.0792311413):0.0861272543,S.glomerata_26_LINE:0.0865788078):0.0353777634,((C.gigas_42_LINE:0.0071206797,Tx1-12_CGi_LINE_L1-Tx1_2:0.0000022898):0.2112724056,C.gigas_43_LINE:0.1344051126):0.0305412332):0.0403111833):0.0254893406,(C.virginica_25_LINE:0.2294168717,C.virginica_39_LINE:0.1361361103):0.0862654479):0.2389561215):0.0340563564):0.1334806803):0.0907265234,((((A.kagoshimensis_101_LINE:0.0277258288,T.granosa_30_LINE:0.0610042601):0.2676607424,((A.kagoshimensis_19_LINE:0.0000022507,S.broughtoni_4_LINE:0.0069151365):0.3370279158,(A.kagoshimensis_41_LINE:0.2322480667,T.granosa_10_LINE:0.4120221781):0.0471557472):0.0418285086):0.0893155206,(A.kagoshimensis_54_LINE:0.0134700686,S.broughtoni_22_LINE:0.0000024779):0.4114601461):0.1171918901,((A.purpuratus_46_LINE:0.3494737789,M.yessoensis_65_LINE:0.2023951870):0.1661486578,(((((C.ariakensis_21_LINE:0.0258127989,C.gigas_14_LINE:0.0233210744):0.1127397362,C.virginica_34_LINE:0.1436608645):0.0929589520,((((C.gigas_13_LINE:0.0394063007,C.gigas_60_LINE:0.0495096129):0.0191450069,C.virginica_14_LINE:0.0788985564):0.1379556874,C.virginica_59_LINE:0.2016464162):0.0684900829,S.glomerata_52_LINE:0.1287736063):0.0211742878):0.0238831633,((((((C.gigas_11_LINE:0.1024745139,C.virginica_35_LINE:0.1727750647):0.0453590949,C.gigas_16_LINE:0.1508299019):0.0260844151,(C.gigas_24_LINE:0.0561580325,C.virginica_3_LINE:0.1043484707):0.0665869968):0.0627676084,S.glomerata_27_LINE:0.1917503695):0.0590488905,((C.gigas_40_LINE:0.1510196840,C.gigas_44_LINE:0.0968132629):0.1096053808,((C.gigas_72_LINE:0.1213556871,C.virginica_27_LINE:0.1502792085):0.0571498055,C.virginica_26_LINE:0.2001850105):0.0473349107):0.0539384560):0.0370342223,(C.gigas_31_LINE:0.1043555783,C.gigas_33_LINE:0.1787078929):0.1141308986):0.0093647288):0.0935968908,P.fucata_33_LINE:0.2561463141):0.4001372141):0.0716839215):0.0869633954):0.0633014244,((A.kagoshimensis_0_LINE:0.0000026721,((A.kagoshimensis_91_LINE:0.2897302579,T.granosa_5_LINE:0.0789084442):0.0166185650,S.broughtoni_0_LINE:0.0000026184):0.0069140014):0.0244985432,A.kagoshimensis_53_LINE:0.0096199810):0.3831289759):0.0656018174,(P.canaliculata_14_LINE:0.5202336177,(P.canaliculata_19_LINE:0.0017613924,P.canaliculata_20_LINE:0.0185356027):0.5409754026):0.4363331714):0.0360468400,((((A.kagoshimensis_12_LINE:0.2865708544,A.kagoshimensis_21_LINE:0.3163854502):0.0845669805,(((C.ariakensis_9_LINE:0.0079040498,C.gigas_12_LINE:0.0168018124):0.2226331070,C.gigas_23_LINE:0.2201074410):0.1205398710,C.gigas_79_LINE:0.2123296989):0.1286126187):0.1473588469,((A.kagoshimensis_40_LINE:0.3223992012,(((P.fucata_16_LINE:0.2364415647,P.fucata_6_LINE:0.4068758873):0.1290794404,P.fucata_17_LINE:0.2962384234):0.1648500378,P.maximus_25_LINE:0.4205699114):0.1367018657):0.0560322774,A.purpuratus_6_LINE:0.5458191157):0.0299922173):0.0208032421,((A.kagoshimensis_25_LINE:0.1234371217,A.kagoshimensis_35_LINE:0.1567996824):0.1605088434,(((C.gigas_17_LINE:0.1173134491,(C.gigas_59_LINE:0.0897631552,C.virginica_43_LINE:0.1230170965):0.0328123657):0.1181012006,C.virginica_7_LINE:0.3092019331):0.0630210019,P.fucata_27_LINE:0.3314674569):0.0898751132):0.2213505734):0.2096607535):0.0510560200,((((((((A.marissinica_171_LINE:0.2901938692,M.mercenaria_262_LINE:0.0670615553):0.0528764356,C.sinensis_43_LINE:0.1117583745):0.0240047069,R.philippinarum_172_LINE:0.0836605446):0.0730002735,(M.mercenaria_125_LINE:0.1387842093,M.mercenaria_126_LINE:0.1033687563):0.1317787311):0.0576486234,C.sinensis_41_LINE:0.1787287336):0.1983226744,((A.marissinica_212_LINE:0.1678799038,R.philippinarum_64_LINE:0.2172865197):0.1867528223,((A.marissinica_93_LINE:0.2568898823,((C.sinensis_20_LINE:0.2318797720,(M.mercenaria_127_LINE:0.1571146254,M.mercenaria_53_LINE:0.1331922178):0.0625637638):0.0723259836,M.mercenaria_177_LINE:0.2461957127):0.0954005709):0.0121334499,(C.sinensis_29_LINE:0.2376966436,C.sinensis_42_LINE:0.2598036212):0.1473265023):0.0612486641):0.1082523552):0.1193241547,((S.constricta_13_LINE:0.2357520714,(S.constricta_30_LINE:0.1902565886,S.constricta_58_LINE:0.0990427554):0.0635434166):0.0979820258,(S.constricta_26_LINE:0.2246626129,S.grandis_58_LINE:0.2687211391):0.0901780544):0.1076720275):0.1375659551,(((C.sinensis_14_LINE:0.3322612875,C.sinensis_60_LINE:0.2202479590):0.0403505454,C.sinensis_40_LINE:0.3199358512):0.0775629395,((M.mercenaria_33_LINE:0.1010682996,M.mercenaria_87_LINE:0.1441321350):0.2082032532,M.mercenaria_55_LINE:0.1777721819):0.0848440019):0.3563774406):0.1035361566):0.1023755882,(((((((((A.kagoshimensis_106_LINE:0.3118861657,A.kagoshimensis_73_LINE:0.2733977927):0.0604707899,A.kagoshimensis_36_LINE:0.3192896902):0.0681114465,((A.kagoshimensis_27_LINE:0.2229408399,(A.kagoshimensis_42_LINE:0.2131108105,((A.kagoshimensis_60_LINE:0.0065763389,T.granosa_4_LINE:0.0071745206):0.1230926542,A.kagoshimensis_90_LINE:0.0823624901):0.0426029705):0.0827774853):0.0443277498,A.kagoshimensis_8_LINE:0.2319941143):0.0939703116):0.0852580110,P.maximus_63_LINE:0.5604079252):0.0278952167,(B.platifrons_210_LINE:0.4166997375,M.edulis_56_LINE:0.3314938232):0.1369531553):0.0680795588,((((B.platifrons_140_LINE:0.3333558995,((B.platifrons_178_LINE:0.2524187131,(M.edulis_94_LINE:0.2248307595,(M.phylippinarum_134_LINE:0.1057787863,(M.phylippinarum_22_LINE:0.0792699162,M.phylippinarum_63_LINE:0.1625226729):0.0265574565):0.1467117677):0.1454576308):0.0193109776,((M.edulis_9_LINE:0.1583018708,M.phylippinarum_14_LINE:0.1505443433):0.0782341709,M.phylippinarum_7_LINE:0.2091678974):0.1373211779):0.1101243546):0.0746894630,M.phylippinarum_102_LINE:0.3171530917):0.0637292098,((((M.edulis_23_LINE:0.1884972813,(M.phylippinarum_105_LINE:0.1540853077,M.phylippinarum_127_LINE:0.1625983135):0.1635054732):0.0581814934,M.phylippinarum_98_LINE:0.2390452326):0.0401155614,M.phylippinarum_92_LINE:0.2573835356):0.0378143302,M.edulis_272_LINE:0.1515559009):0.1055688828):0.1365644292,P.maximus_107_LINE:0.4931740259):0.0697739979):0.0602683804,M.phylippinarum_96_LINE:0.3842848481):0.0703361921,((A.purpuratus_39_LINE:0.0992829638,(M.yessoensis_64_LINE:0.0418545003,P.maximus_97_LINE:0.1415667050):0.0562736043):0.1066162750,P.maximus_91_LINE:0.2265213180):0.2479866569):0.1983162177,((A.purpuratus_38_LINE:0.1773232779,M.yessoensis_50_LINE:0.1753711446):0.3332870485,(((((((B.platifrons_139_LINE:0.0000025948,B.platifrons_28_LINE:0.0000025948):0.1468348094,M.edulis_74_LINE:0.2432293921):0.1124203721,((B.platifrons_67_LINE:0.1563769689,((M.edulis_52_LINE:0.2405880499,M.edulis_66_LINE:0.1862384851):0.0229738350,M.phylippinarum_50_LINE:0.2478214677):0.0270463255):0.0473657103,(M.edulis_177_LINE:0.1989764609,M.edulis_213_LINE:0.1891250215):0.0753486769):0.0634043967):0.0474163137,M.phylippinarum_95_LINE:0.2736974807):0.0871571082,M.phylippinarum_67_LINE:0.2428320347):0.1615483459,M.nervosa_33_LINE:0.5146923595):0.0627695166,P.maximus_80_LINE:0.4900664881):0.0712653125):0.2747567446):0.1388351892):0.1849861355,((((A.marissinica_112_LINE:0.0000022714,A.marissinica_157_LINE:0.0000024236):0.4285836991,(A.marissinica_130_LINE:0.1641351081,A.marissinica_143_LINE:0.2050166252):0.1515996227):0.0436200075,(((((((((((A.marissinica_132_LINE:0.0000025948,A.marissinica_178_LINE:0.0000025948):0.1471400673,A.marissinica_76_LINE:0.0490856325):0.2630871361,C.sinensis_13_LINE:0.3694399511):0.0703500358,((A.marissinica_44_LINE:0.2430530298,M.mercenaria_47_LINE:0.3033931156):0.0642661200,((A.marissinica_51_LINE:0.3487133669,A.marissinica_94_LINE:0.2002529638):0.0312530279,(M.mercenaria_65_LINE:0.0862832188,M.mercenaria_75_LINE:0.2694686159):0.1755001311):0.0463640276):0.0507438163):0.1083828820,((C.sinensis_92_LINE:0.2548789805,(S.grandis_166_LINE:0.0000026669,S.grandis_186_LINE:0.0000025948):0.5484532115):0.0701589818,(R.philippinarum_122_LINE:0.2650320243,R.philippinarum_16_LINE:0.2281316640):0.1599029211):0.1025911646):0.0413374253,(((((A.marissinica_133_LINE:0.2235539066,M.mercenaria_35_LINE:0.1505891465):0.1282746895,M.mercenaria_259_LINE:0.2849082212):0.1184544650,C.sinensis_45_LINE:0.4599250368):0.0660268183,M.mercenaria_22_LINE:0.3003066961):0.1186889216,(S.grandis_107_LINE:0.2852558812,S.grandis_73_LINE:0.2847928149):0.0366924080):0.0735160777):0.0485782812,S.grandis_131_LINE:0.2834543616):0.0547490169,((D.rostriformis_1_LINE:0.1524736637,D.rostriformis_92_LINE:0.0826020750):0.4142527562,(D.rostriformis_53_LINE:0.1545052966,D.rostriformis_91_LINE:0.1471547717):0.3780277666):0.0909390911):0.0899149726,S.grandis_27_LINE:0.4411783542):0.0915661913,(((((((((A.marissinica_166_LINE:0.0977381492,A.marissinica_183_LINE:0.1248845110):0.2200303638,A.marissinica_233_LINE:0.3011527145):0.0310618972,D.rostriformis_33_LINE:0.4817506348):0.0656638598,R.philippinarum_120_LINE:0.3480672007):0.0303703923,D.rostriformis_113_LINE:0.4310276358):0.0764934282,(A.marissinica_226_LINE:0.2700180140,A.marissinica_56_LINE:0.1405309555):0.2999199068):0.0329190526,((C.sinensis_15_LINE:0.3129401663,C.sinensis_30_LINE:0.1883933321):0.1746864422,M.mercenaria_190_LINE:0.2628315108):0.0746383059):0.0690834046,A.marissinica_169_LINE:0.3927221699):0.1055960120,(((A.marissinica_219_LINE:0.1662915626,R.philippinarum_177_LINE:0.3272131458):0.0329000212,M.mercenaria_128_LINE:0.2365183850):0.1392572856,A.marissinica_40_LINE:0.2162809597):0.2442283183):0.0935663945):0.1005184692,C.sinensis_82_LINE:0.5042098634):0.1164092895):0.1802649715,(A.marissinica_26_LINE:0.2182332401,((M.mercenaria_148_LINE:0.0830247364,R.philippinarum_17_LINE:0.0946684416):0.1857625033,M.mercenaria_221_LINE:0.1157162370):0.0907802663):0.3558156313):0.3677550529):0.0602696216,(B.platifrons_86_LINE:0.1758607949,M.phylippinarum_58_LINE:0.0289732338):0.9525754709):0.1609173165,(((A.kagoshimensis_43_LINE:0.1942102176,T.granosa_31_LINE:0.2312984056):0.2328056412,(C.ariakensis_15_LINE:0.0205132775,C.gigas_51_LINE:0.1103418470):0.2641356563):0.1164665962,M.edulis_10_LINE:0.6896824960):0.2910456870):0.1417263138,((((((A.kagoshimensis_112_LINE:0.4546931256,C.virginica_52_LINE:0.3383449527):0.1331647138,(((((((C.ariakensis_18_LINE:0.0366963320,C.gigas_61_LINE:0.0566082726):0.1392370072,S.glomerata_43_LINE:0.1060867695):0.0497526607,C.virginica_15_LINE:0.1147847077):0.0998510093,(C.gigas_35_LINE:0.2724548229,(C.gigas_47_LINE:0.1753070939,S.glomerata_42_LINE:0.1919344745):0.0590984304):0.0563171599):0.1268942291,((((C.gigas_70_LINE:0.3477143290,C.virginica_46_LINE:0.1452641176):0.0316459520,S.glomerata_9_LINE:0.1586302652):0.0409926873,(C.virginica_55_LINE:0.2002338196,Tx1-10_CGi_LINE_L1-Tx1_3:0.1733124887):0.1120266316):0.2262027813,(C.gigas_76_LINE:0.1287730544,C.virginica_29_LINE:0.2093429036):0.2689242310):0.0686094000):0.0315227985,(((C.gigas_25_LINE:0.1268456949,(C.gigas_49_LINE:0.0138504204,Tx1-13_CGi_LINE_L1-Tx1_1:0.0000027519):0.2311140863):0.0583308753,C.gigas_63_LINE:0.1725685052):0.0474008458,(C.virginica_45_LINE:0.1719533412,C.virginica_51_LINE:0.1284639117):0.1772206937):0.1432235922):0.0905264041,((((((C.gigas_34_LINE:0.1540478875,S.glomerata_41_LINE:0.1278096407):0.1045916088,S.glomerata_28_LINE:0.2198732956):0.1586668242,(C.gigas_48_LINE:0.1070690487,C.virginica_42_LINE:0.1854342805):0.0772435586):0.0485818856,C.gigas_62_LINE:0.3408074102):0.1763893878,S.glomerata_51_LINE:0.4702574246):0.0557685674,(C.gigas_46_LINE:0.2670633070,S.glomerata_7_LINE:0.1991235531):0.3993286538):0.0773994868):0.0435025478):0.0368939303,A.kagoshimensis_52_LINE:0.5139680029):0.1121164650,(((C.gigas_56_LINE:0.2030247106,C.virginica_53_LINE:0.2551214633):0.0943820437,S.glomerata_21_LINE:0.2620313097):0.1082058041,C.virginica_38_LINE:0.1899027711):0.2599480135):0.1406044281,C.virginica_23_LINE:0.4152798915):0.5377412931,(((((A.marissinica_121_LINE:0.4967392454,((A.marissinica_214_LINE:0.5815392048,A.marissinica_218_LINE:0.3197255201):0.1376346415,M.mercenaria_76_LINE:0.2511534777):0.0913846267):0.1776357244,A.marissinica_83_LINE:0.2577457866):0.0669962552,(A.marissinica_207_LINE:0.3343136157,(((A.marissinica_90_LINE:0.2497554393,M.mercenaria_167_LINE:0.1190460732):0.1788037007,((S.constricta_51_LINE:0.2031345619,S.constricta_78_LINE:0.3060277966):0.2869634006,S.grandis_85_LINE:0.4052490816):0.2809373860):0.0358384384,(M.mercenaria_131_LINE:0.1713382638,M.mercenaria_149_LINE:0.2731113799):0.0942119504):0.0607845703):0.0524011377):0.0765027972,(A.marissinica_249_LINE:0.3813841050,(A.marissinica_85_LINE:0.3010407063,A.marissinica_98_LINE:0.1754751394):0.2364648768):0.1625814504):0.1182857523,((((((((((B.platifrons_107_LINE:0.2337541790,M.edulis_46_LINE:0.1509830158):0.0551142512,B.platifrons_190_LINE:0.1626083168):0.0359176069,M.edulis_25_LINE:0.2759425290):0.0215865623,(M.phylippinarum_101_LINE:0.0906377741,M.phylippinarum_104_LINE:0.0980200713):0.0385517189):0.0362055315,(B.platifrons_162_LINE:0.1507950117,(M.edulis_84_LINE:0.1261572932,M.phylippinarum_48_LINE:0.1126162906):0.1111481721):0.0508943428):0.0435338461,(M.edulis_57_LINE:0.0558482599,M.edulis_65_LINE:0.1245681882):0.0613084240):0.2405179986,(M.edulis_116_LINE:0.2527269843,M.edulis_32_LINE:0.1871775343):0.1977990152):0.0923095985,((((B.platifrons_199_LINE:0.2397523925,(M.edulis_134_LINE:0.0626770548,M.edulis_30_LINE:0.0396186029):0.1959338173):0.0545780959,(M.edulis_284_LINE:0.1201104828,((M.edulis_301_LINE:0.1887722289,M.phylippinarum_131_LINE:0.2227613130):0.0335267773,(M.edulis_31_LINE:0.1050440874,M.edulis_93_LINE:0.2114783865):0.1497486369):0.0303432629):0.0596484671):0.2177973868,((M.edulis_117_LINE:0.3029586194,(M.edulis_14_LINE:0.1942525504,(M.phylippinarum_121_LINE:0.1823981380,M.phylippinarum_66_LINE:0.1492252885):0.0975201685):0.0350828473):0.0516246842,(((((M.edulis_127_LINE:0.0000030430,M.edulis_340_LINE:0.0000021502):0.1089262435,M.edulis_253_LINE:0.0735105398):0.1033558677,M.edulis_20_LINE:0.0866964817):0.0464707755,M.phylippinarum_145_LINE:0.1730501769):0.1477234693,(((M.edulis_152_LINE:0.0768545858,M.edulis_95_LINE:0.1722966971):0.0576666174,M.edulis_64_LINE:0.0893799382):0.0422312576,M.edulis_324_LINE:0.1582021787):0.0821777165):0.0482381006):0.0485281136):0.0653830669,M.edulis_8_LINE:0.2021495566):0.1067412954):0.1289213286,(P.fucata_19_LINE:0.6242610415,(P.maximus_108_LINE:0.2950256361,P.maximus_76_LINE:0.2903501231):0.0780355202):0.1639658853):0.0613029743,((((M.yessoensis_80_LINE:0.1768768364,P.maximus_90_LINE:0.3142027818):0.0537639391,P.maximus_125_LINE:0.3124870341):0.0767517865,(P.maximus_77_LINE:0.3581390056,P.maximus_78_LINE:0.3305342601):0.1418912585):0.2043780117,P.maximus_58_LINE:0.3243159957):0.2351032177):0.1495003016):0.2775902533):0.1965175504):0.2504754892,((A.purpuratus_36_LINE:0.2108418703,M.yessoensis_45_LINE:0.3820121429):0.3357260089,((((B.platifrons_136_LINE:0.2369218771,M.edulis_133_LINE:0.2567443450):0.1475794270,(B.platifrons_141_LINE:0.1908819380,((M.edulis_216_LINE:0.0000025948,M.edulis_274_LINE:0.0000025948):0.2364545239,M.phylippinarum_122_LINE:0.2213921174):0.0294696244):0.0846756608):0.1701070850,(((((((B.platifrons_175_LINE:0.0000025948,B.platifrons_181_LINE:0.0000025948):0.0000026868,B.platifrons_202_LINE:0.0000021105):0.2703055561,(M.edulis_129_LINE:0.1748620998,M.edulis_278_LINE:0.1676380690):0.1178530766):0.0662652995,B.platifrons_180_LINE:0.2197525387):0.0570609627,M.edulis_132_LINE:0.1755446645):0.2104628465,(P.maximus_47_LINE:0.1644496316,P.maximus_57_LINE:0.4093653369):0.2314869222):0.0483928349,(P.maximus_105_LINE:0.3083026996,S.glomerata_8_LINE:0.2276946797):0.1004639718):0.0687129432):0.1067526912,(C.sinensis_50_LINE:0.3016565841,S.grandis_47_LINE:0.4339280486):0.2749571333):0.1094591192):0.5415742874):0.1554747002,(Tx1-1_NV:0.8274203111,Tx1-2_NV:0.8668121183):0.0933782437):0.0685639271):0.0919146727,(((A.granulata_5_LINE:0.0000024776,A.granulata_8_LINE:0.0068481058):0.6315775930,(A.marissinica_227_LINE:0.6231478952,((P.maximus_111_LINE:0.1954187442,P.maximus_128_LINE:0.0770887095):0.2184975369,P.streckersoni_6_LINE:0.4363765058):0.3006834399):0.2259783513):0.3405192161,((((((A.immaculata_130_LINE:0.0141040246,A.immaculata_80_LINE:0.0401033107):0.0135849013,A.immaculata_164_LINE:0.0094873357):0.0534058509,(A.immaculata_186_LINE:0.0202955638,A.immaculata_85_LINE:0.0095814972):0.1186872049):0.1844744999,((A.immaculata_171_LINE:0.0000022702,A.immaculata_71_LINE:0.0000022968):0.0455111424,A.immaculata_35_LINE:0.0416856231):0.2831946688):0.7337346849,P.canaliculata_21_LINE:0.6664929934):0.1821522706,((((((O.bimaculoides_8_LINE:0.0102376014,O.sinensis_124_LINE:0.0570128044):0.0541206090,((O.sinensis_103_LINE:0.0000022627,(O.sinensis_168_LINE:0.0219694466,O.sinensis_18_LINE:0.0000031202):0.0119092764):0.0000022110,O.sinensis_138_LINE:0.0192475461):0.1183072278):0.2705750830,O.sinensis_50_LINE:0.2333305121):0.1264788323,O.sinensis_52_LINE:0.1686560753):0.0888495765,(((((((((O.bimaculoides_9_LINE:0.0775797556,(O.sinensis_100_LINE:0.0000025948,(O.sinensis_101_LINE:0.0000023810,O.sinensis_99_LINE:0.0000025948):0.0000025652):0.1054902440):0.0306121595,O.sinensis_90_LINE:0.0100233272):0.0000022713,O.sinensis_188_LINE:0.0000021173):0.0070512971,O.sinensis_4_LINE:0.0000025948):0.0000025798,O.sinensis_53_LINE:0.0000025948):0.0000028847,(((((((O.sinensis_120_LINE:0.0000030513,Tx1-1_AAe_pol_LINE/L1-Tx1:3.7154279192):0.0000011741,O.sinensis_40_LINE:0.0000023694):0.0071064894,O.sinensis_45_LINE:0.0070564797):0.0000022268,O.sinensis_87_LINE:0.0000022459):0.0356859199,O.sinensis_19_LINE:0.0000022138):0.0070251066,O.sinensis_155_LINE:0.0000028782):0.0000014163,O.sinensis_191_LINE:0.0000024541):0.0070236853):0.0000024393,O.sinensis_72_LINE:0.0000028743):0.0061091678,(((O.sinensis_185_LINE:0.0000025948,O.sinensis_199_LINE:0.0000025948):0.0000023553,O.sinensis_186_LINE:0.0084516637):0.1231766968,O.sinensis_8_LINE:0.0000031329):0.0368006161):0.1438165396,(O.sinensis_107_LINE:0.0141304082,(O.sinensis_28_LINE:0.0000025948,O.sinensis_56_LINE:0.0000025948):0.0000028909):0.1554122431):0.2328403142):0.1338778928,(((O.sinensis_125_LINE:0.0000021191,O.sinensis_174_LINE:0.0221570317):0.1713389222,((O.sinensis_15_LINE:0.0585469164,O.sinensis_213_LINE:0.0472149756):0.0252181969,(O.sinensis_215_LINE:0.0006406137,O.sinensis_220_LINE:0.1269843455):0.1464942318):0.0574836374):0.0838117394,O.sinensis_31_LINE:0.2759857234):0.2097858749):1.4488453622):0.1541563377):0.1100204334):0.0927682771,((Tx1-1_ACar_pol_LINE/L1-Tx1:1.5926498992,Tx1-1_LCh_pol_LINE/L1-Tx1:1.5435626531):0.4847833168,((((UN-KenoFr1_pol_LINE/L1-Tx1:0.0000025948,KenoFr1:0.0000025948):0.2891449892,KenoDr1:0.2652707882):0.4280872116,L1-56_XT:1.2567696703):0.2548529438,L1-55_XT:0.7879384968):0.2115905071):0.2081033149):0.1011118960,((L.fortunei_1_LINE:0.8576013065,((Tx1-1_CPB_pol_LINE/L1-Tx1:0.3667166340,Tx1_XT:0.1070161217):0.2053428279,Tx1-2_PM_pol_LINE/L1-Tx1:0.5309395841):0.6314673387):0.1779933172,KoshiTn1:1.0564287216):0.5931792487):0.2405749433,(((((L1:1.3081703816,L1-40_XT:1.8731726092):0.1706977328,(L1-34_XT:0.7576569426,L1-39_XT:0.6864988049):0.4429034491):0.0337837652,Swimmer:1.2010137045):0.0663784296,L1-38_XT:1.1551313695):0.1103394132,((L1-11_XT:0.7175898799,L1-1_XT:0.4034488732):0.6537887471,L1-1_DR:0.7809039759):0.2648593525):0.3987211645):0.2915653547,Tx1-1_DPu_pol_LINE/L1-Tx1:2.1267041311):0.1713940804,(((ATLINE1:0.9905843314,SHALINE16_MT:1.5098315006):0.3768784622,CIN4E_ZM:1.4432360629):0.2234265224,SHALINE14_MT:1.7630885717):0.7780563842):0.3431486547,(DRE:1.6801337685,TDD3:1.6622047056):0.6909466787):0.5660036133,((((((((((((A.immaculata_101_LINE:0.0000025948,A.immaculata_36_LINE:0.0000025948):0.0000025825,A.immaculata_173_LINE:0.0000025948):0.4402354542,((((((A.kagoshimensis_20_LINE:0.0119592695,S.broughtoni_26_LINE:0.0086585750):0.1069248596,A.purpuratus_42_LINE:0.0967263473):0.1428023311,((((D.rostriformis_36_LINE:0.2608194265,((((M.yessoensis_51_LINE:0.1040946406,(S.constricta_43_LINE:0.0494477566,S.grandis_44_LINE:0.0574730450):0.3549107550):0.1206233973,M.yessoensis_63_LINE:0.1571251622):0.1394007465,((S.constricta_3_LINE:0.0777552033,S.grandis_155_LINE:0.0509835515):0.0355795561,S.grandis_170_LINE:0.0829055861):0.2956152535):0.0478873677,(S.constricta_17_LINE:0.0338950903,S.grandis_101_LINE:0.0570827692):0.1893164390):0.0487960028):0.1116152785,(S.grandis_157_LINE:0.0066538874,S.grandis_160_LINE:0.0000029971):0.2822372362):0.0643047296,S.constricta_59_LINE:0.2869859296):0.0582740181,(((M.mercenaria_261_LINE:0.1284702113,((S.constricta_25_LINE:0.1300499802,S.grandis_99_LINE:0.1521936286):0.0266969774,S.grandis_116_LINE:0.1353445714):0.0595853439):0.1240320584,S.constricta_35_LINE:0.1443905506):0.1095669528,S.constricta_61_LINE:0.3538984287):0.0702914274):0.0383559620):0.2220907419,(((D.rostriformis_114_LINE:0.0868220310,S.grandis_119_LINE:0.0944988211):0.2747524964,M.edulis_180_LINE:0.3948867353):0.2447789530,HEROTn:0.6033700847):0.1116394081):0.2865453875,(O.sinensis_128_LINE:0.4416744880,O.sinensis_159_LINE:0.6428754628):0.4613543117):0.1262219605,(((((((Gypsy-1-I_LG_LTR_Gypsy_2:1.1278178807,(Gypsy-12_CGi-I_LTR_Gypsy_1:0.6200023679,Gypsy-63_CGi-I_LTR_Gypsy_1:0.5347367969):0.1740794729):0.3644705680,Gypsy-10_CGi-I_LTR_Gypsy_2:0.8093348580):0.8471855612,(Gypsy-19_LG-I_LTR_Gypsy_1:0.8035506478,Gypsy-1_AC-I_LTR_Gypsy_2:1.2732410159):0.2124662543):0.3692289635,Steamer-I_LTR_Gypsy_1:1.0827326632):0.4564220257,Gypsy-10_LG-I_LTR_Gypsy_3:0.9201136355):1.1602406409,Gypsy-2_AC-I_LTR_Gypsy_1:8.4701474060):10.6658532777,HERO-1_BF:0.8336073285):0.0000021412):0.1116660559):0.3688362356,HERO-1_SP:1.3176751271):1.8131184632,(((LIN9_SM:1.3068534639,R5:1.4918554333):0.2302497038,R5-1_SM:1.3863201714):0.3546718862,R5-2_SM:1.2733419985):0.4768391634):0.2347430034,(Utopia-1_PBa_pol_LINE/R2-NeSL:0.9560999040,Utopia-2_CMy_pol_LINE/R2-NeSL:0.8406610035):0.1728843693):0.0311801700,(Utopia-1_EMi_pol_LINE/R2-NeSL:1.1200341496,(R2I-1_PI:0.6571895216,R2I-2_PI:0.5121170140):0.6362741515):0.5873405728):0.0303908902,(((UN-YURE_CI_pol_LINE/R2-NeSL:0.0000027188,YURECi:0.0000025948):0.6656509615,R2-1a_Cis:0.4651293499):0.5134260517,Utopia-2_APi_pol_LINE/R2-NeSL:1.5217352256):0.2156558630):0.1075106370,NeSL-1_TV:2.2618696076):0.1273582933,((DualenCr4p_LINE/Dualen:0.0000024179,RandI-6:0.0713058267):0.1418486489,(RandI-1:0.5644613200,RandI-4:0.4322526948):0.3119063318):1.6001952260):0.2682632411,((((((((((O.sinensis_113_LINE:0.3512369402,(O.sinensis_173_LINE:0.1210079584,O.sinensis_209_LINE:0.1858571108):0.2145627363):0.2339134389,(O.sinensis_137_LINE:0.5689221994,O.sinensis_151_LINE:0.4010984255):0.4526374551):0.1340724712,(O.sinensis_126_LINE:0.7164757448,O.sinensis_182_LINE:0.7163398280):0.1220515101):0.1494470131,((O.sinensis_133_LINE:0.5211791044,O.sinensis_170_LINE:0.3708168338):0.2830117200,(O.sinensis_145_LINE:0.4396974227,O.sinensis_181_LINE:0.5440209476):0.1444995627):0.3760857358):0.2011419574,O.sinensis_208_LINE:0.9905415488):0.2135426917,O.sinensis_198_LINE:1.0007381322):0.8663712628,((((((BEL-13_CGi-I_LTR_Pao_1:10.5437756391,DIRS-1_LG-I_LTR_DIRS_1:0.0804004210):0.7836970716,((DIRS-1_ACal_LTR_DIRS_2:0.5622469906,DIRS-2_ACal_LTR_DIRS_3:0.5916228952):1.2998911006,DIRS-1_CGi_LTR_DIRS_2:2.1112912758):1.0090148756):8.4899584935,UN-528235369_pol_LINE/CRE:0.7643860153):0.5719223257,(CRE1:1.0939903432,CRE2:0.7855881827):0.2072922027):0.3549720584,UN-528225861_pol_LINE/CRE:1.2256844933):0.3744448415,((UN-343419163_pol_LINE/CRE:0.6005658969,(UN-CZAR_pol_LINE/CRE:0.0000025948,CZAR:0.0000025948):0.6117614988):0.1507179159,SLACS:0.1220994103):1.0390264583):1.4376592036):0.4835743651,Cnl1:2.2973489611):2.6462013281,((((PERERE-9:1.9018803364,((R2-1_SM:2.0105741948,R2_AM:0.9376791813):0.1376195065,R2_DM:1.3502027167):0.1161905823):0.1414176188,R2-1_PM:1.2027656316):0.1803741329,R2Ci-B:1.5726525737):0.2107593206,R2-1_TSP:1.4076944159):0.1667447599):0.0830374528,((R2-2_PM:0.6683521270,R2Dr:0.6208112589):0.6070911203,R2_LP:1.1567699159):0.2710844361):0.3542221801):0.1854568855,((((((((((O.bimaculoides_7_LINE:0.1602859319,O.sinensis_212_LINE:0.0000028466):0.0133373523,O.sinensis_75_LINE:0.0000023669):0.0000026579,O.sinensis_20_LINE:0.0000025735):0.0070319439,(((O.sinensis_0_LINE:0.0000027250,(((O.sinensis_106_LINE:0.0000025948,O.sinensis_118_LINE:0.0000025948):0.0000028890,O.sinensis_55_LINE:0.0000025948):0.0066913742,O.sinensis_24_LINE:0.0000025948):0.0000021251):0.0067199393,((O.sinensis_129_LINE:0.0000027210,O.sinensis_30_LINE:0.0000024129):0.0000015310,O.sinensis_85_LINE:0.0000024329):0.0067228391):0.0000026163,O.sinensis_44_LINE:0.0000027841):0.0274071659):0.6104169320,((((O.sinensis_11_LINE:0.0110644237,O.sinensis_32_LINE:0.0000023467):0.0068086031,O.sinensis_193_LINE:0.0000026373):0.0000023423,O.sinensis_82_LINE:0.0074391048):0.5767793699,((O.sinensis_122_LINE:0.0000024289,O.sinensis_164_LINE:0.0069959782):0.0803056024,((O.sinensis_180_LINE:0.0000022219,O.sinensis_2_LINE:0.0000027443):0.0109468643,O.sinensis_214_LINE:0.0075706569):0.1073466907):0.3131896058):0.2184556681):0.1548285788,(UN-DongAG_pol_LINE/Dong-R4:0.0000022031,DongAG:0.0000028367):1.3441260738):0.1036790619,Rex6:1.0931007688):0.0760360224,R4-1_AC:0.7926292622):0.2233227888,(UN-R4_AL_pol_LINE/Dong-R4:0.0000025948,R4_AL:0.0000026700):2.1970326864):0.1169359859,(((O.sinensis_121_LINE:0.0939001942,(O.sinensis_132_LINE:0.1256855534,(O.sinensis_150_LINE:0.1225308065,O.sinensis_157_LINE:0.1658346171):0.0418853342):0.0279687850):0.2229529551,(O.sinensis_146_LINE:0.3259086588,O.sinensis_206_LINE:0.7504883004):0.1892526156):1.4603721786,(((UN-EhRLE2_pol_LINE/Dong-R4:0.0000025948,EhRLE2:0.0000025948):0.9720625643,R4-1_ED:0.6257270139):0.2705491912,EhRLE3:1.2577423451):1.1451652327):0.7698864131):1.1955254362):0.3194820568):0.3294514156,((((O.sinensis_60_LINE:0.3402831218,RTE-4_CPB_pol_LINE/RTE-RTE:0.1940730806):0.2885868217,(UN-RTE1_pol_LINE/RTE-RTE:0.0000025948,RTE-1:0.0000025948):0.8447272731):0.3460520928,UN-72133877_Spu_pol_LINE/RTE-RTE:0.6250559679):0.2859599099,RTE-12_HMM_pol_LINE/RTE-RTE:0.6716295547):0.8905663925):0.1393610434,(((((O.sinensis_111_LINE:0.3700656378,O.sinensis_76_LINE:0.7722168511):0.1311508359,O.sinensis_127_LINE:0.8569271548):0.1799855890,O.sinensis_216_LINE:0.9825548721):0.1802528341,O.sinensis_152_LINE:0.4408008888):1.8242840629,RTE-1_AG:1.5854217314):0.4215836229):0.1241863756,((((((((((((((((((A.immaculata_0_LINE:0.0000025948,A.immaculata_16_LINE:0.0000025948):0.0000027741,((((((A.immaculata_12_LINE:0.0000025948,A.immaculata_201_LINE:0.0154264862):0.0000028320,A.immaculata_96_LINE:0.0000025948):0.0000011842,A.immaculata_6_LINE:0.0000025948):0.0000012049,A.immaculata_72_LINE:0.0083149297):0.0000028868,A.immaculata_174_LINE:0.0000025948):0.0000030201,A.immaculata_42_LINE:0.0000025948):0.0000029163):0.0000027868,A.immaculata_77_LINE:0.0000025948):0.0000027268,((A.immaculata_113_LINE:0.0138777546,A.immaculata_53_LINE:0.0000028215):0.0069621777,A.immaculata_46_LINE:0.0000025948):0.0000028478):0.0070375650,((A.immaculata_111_LINE:0.0000025948,(A.immaculata_162_LINE:0.0081473085,A.immaculata_93_LINE:0.0000025948):0.0000025947):0.0000025947,A.immaculata_137_LINE:0.0000025948):0.0000028390):0.0000027886,A.immaculata_151_LINE:0.0000021071):0.0145458664,A.immaculata_51_LINE:0.0000025948):0.0000029076,A.immaculata_119_LINE:0.0000022240):0.0121509942,A.immaculata_120_LINE:0.0000025582):0.8989985573,((A.kagoshimensis_65_LINE:0.3633701738,A.kagoshimensis_92_LINE:0.5291924607):0.0882135822,(A.kagoshimensis_74_LINE:0.4548587698,S.glomerata_36_LINE:0.3296581781):0.1032997361):0.1875427271):0.0237291603,((A.kagoshimensis_24_LINE:0.0124461955,S.broughtoni_34_LINE:0.0058105361):0.5786998572,(A.kagoshimensis_88_LINE:0.0000025948,S.broughtoni_32_LINE:0.0000025948):0.4659058854):0.1461918454):0.1347778406,((((A.kagoshimensis_15_LINE:0.6125704844,((A.kagoshimensis_6_LINE:0.0069130148,S.broughtoni_1_LINE:0.0000022804):0.1078908556,C.virginica_44_LINE:0.3162996571):0.2835655570):0.1026829696,((A.kagoshimensis_29_LINE:0.5739192965,((A.kagoshimensis_3_LINE:0.0000023861,S.broughtoni_14_LINE:0.0281342731):0.4819511637,A.kagoshimensis_61_LINE:0.4705178592):0.0916458188):0.1479535004,S.broughtoni_24_LINE:0.6058190070):0.0925058611):0.2006697006,T.granosa_15_LINE:0.7994719965):0.0529177824,((((A.kagoshimensis_47_LINE:0.0068953847,S.broughtoni_10_LINE:0.0000031536):0.0165711578,C.ariakensis_6_LINE:0.0044005086):0.3604785833,P.canaliculata_1_LINE:0.3342145817):0.0321116363,(A.kagoshimensis_9_LINE:0.0117744472,S.broughtoni_41_LINE:0.0000031361):0.5332626406):0.2335871454):0.0610379547):0.0853589267,(A.kagoshimensis_80_LINE:0.0439273867,T.granosa_49_LINE:0.1180210339):0.5864009682):0.0517338294,(((((((((((A.immaculata_102_LINE:0.0000025948,A.immaculata_103_LINE:0.0000025948):0.0000022144,A.immaculata_98_LINE:0.0000025948):0.0000025947,A.immaculata_41_LINE:0.0000025948):0.0000025947,(((((A.immaculata_110_LINE:0.0000025948,A.immaculata_158_LINE:0.0070527043):0.0000028665,A.immaculata_94_LINE:0.0000025948):0.0000026078,A.immaculata_196_LINE:0.0000025948):0.0000031590,A.immaculata_157_LINE:0.0000025948):0.0070552691,A.immaculata_135_LINE:0.0070549658):0.0071001222):0.0070151712,A.immaculata_121_LINE:0.0000025948):0.0000027130,A.immaculata_159_LINE:0.0000025948):0.0000025909,A.immaculata_48_LINE:0.0000025948):0.0000021587,((A.immaculata_15_LINE:0.0000025948,A.immaculata_200_LINE:0.0000025948):0.0000025947,(A.immaculata_17_LINE:0.0000025948,A.immaculata_59_LINE:0.0000025948):0.0000025947):0.0000026749):0.4499030869,(A.kagoshimensis_10_LINE:0.0087333840,S.broughtoni_7_LINE:0.0125246444):0.6247074452):0.0963183628,D.rostriformis_100_LINE:0.4655312288):0.0747528521,((P.canaliculata_0_LINE:0.0000022350,P.canaliculata_7_LINE:0.0137235332):0.0065942943,P.canaliculata_12_LINE:0.0000026959):0.4221785306):0.2664260304):0.0198966163,((((((((((A.immaculata_108_LINE:0.0000025948,A.immaculata_55_LINE:0.0000025948):0.0000029269,A.immaculata_191_LINE:0.0286142029):0.1637083258,M.nervosa_69_LINE:0.1462168826):0.0883654506,Perere-3:0.1817499768):0.0937001436,(((A.kagoshimensis_86_LINE:0.0000025948,S.broughtoni_21_LINE:0.0000025948):0.2013231613,P.canaliculata_8_LINE:0.2184325334):0.0586239081,S.broughtoni_19_LINE:0.4093907793):0.0394923477):0.1133671313,(A.kagoshimensis_32_LINE:0.4773580130,S.glomerata_39_LINE:0.2580151242):0.0877745930):0.0490047176,((A.kagoshimensis_13_LINE:0.1938144776,C.virginica_54_LINE:0.2802292580):0.1487708369,(M.phylippinarum_128_LINE:0.0352773024,S.broughtoni_13_LINE:0.0183291977):0.2756448876):0.1425603900):0.0309212112,(C.virginica_31_LINE:0.1734269467,S.broughtoni_5_LINE:0.1097493059):0.3480216869):0.1918033313,((P.canaliculata_2_LINE:0.1725047476,P.canaliculata_3_LINE:0.2225507727):0.0896752815,S.broughtoni_3_LINE:0.1630347339):0.3134015340):0.1334077833,(((A.marissinica_11_LINE:0.0000025948,A.marissinica_18_LINE:0.0000025948):0.2269407045,D.rostriformis_99_LINE:0.3210700287):0.1055576400,M.nervosa_23_LINE:0.5768129208):0.1250261369):0.1055997973):0.5345352887,(((C.teleta_11_LINE:0.3378427596,C.teleta_1_LINE:0.1143553918):0.2832573681,(((O.sinensis_29_LINE:0.0000022113,O.sinensis_69_LINE:0.0000025948):0.0226699219,O.sinensis_63_LINE:0.0042063472):0.7528096121,RTE-15_BF:0.3928520544):0.3742141080):0.0622129327,RTE-14_BF:0.4959188417):1.1011493702):0.1877391524,((UN-SR2_pol_LINE/RTE-BovB:0.0000025948,SR2:0.0000025948):0.3893364667,RTE_SJ:0.5217421726):1.3051188005):0.1558899010,((((((((((((((((((A.immaculata_105_LINE:0.0000025948,(A.immaculata_204_LINE:0.0167047958,A.immaculata_210_LINE:0.0000023140):0.0082372993):0.0000026961,((((A.immaculata_153_LINE:0.0000025948,A.immaculata_175_LINE:0.0000025948):0.0000024289,A.immaculata_155_LINE:0.0000025948):0.0000025947,A.immaculata_189_LINE:0.0000031123):0.0000030819,A.immaculata_69_LINE:0.0000025948):0.0000028968):0.0071309976,A.immaculata_193_LINE:0.0000025948):0.0000028322,A.immaculata_198_LINE:0.0070659503):0.0000029212,(A.immaculata_176_LINE:0.0000025948,A.immaculata_187_LINE:0.0000025948):0.0000025947):0.0000026403,A.immaculata_134_LINE:0.0000025948):0.0000025947,A.immaculata_4_LINE:0.0000025948):0.0000025947,(((A.immaculata_160_LINE:0.0000025948,A.immaculata_178_LINE:0.0000025948):0.0000029094,A.immaculata_26_LINE:0.0079326634):0.0070811629,A.immaculata_199_LINE:0.0076830556):0.0000028184):0.0000023605,A.immaculata_156_LINE:0.0000025948):0.0000028061,A.immaculata_163_LINE:0.0000025948):0.0000024611,A.immaculata_109_LINE:0.0000024857):0.0000023029,A.immaculata_14_LINE:0.0000025948):0.2297932235,A.immaculata_78_LINE:0.3539386021):0.6071614516,S.constricta_22_LINE:0.6066404003):0.5617505878,((((((((((((A.immaculata_107_LINE:0.0000029458,A.immaculata_27_LINE:0.0000023774):0.0057945293,((A.immaculata_183_LINE:0.0058314909,A.immaculata_28_LINE:0.0000025948):0.0000021682,A.immaculata_49_LINE:0.0000022758):0.0116171031):0.0000025501,(A.immaculata_45_LINE:0.0000025948,A.immaculata_81_LINE:0.0000025948):0.0000023597):0.0058126181,A.immaculata_149_LINE:0.0000021430):0.0058300154,(A.immaculata_165_LINE:0.0000025948,A.immaculata_79_LINE:0.0000025948):0.0000025512):0.0058077469,A.immaculata_22_LINE:0.0000023611):0.0000022994,A.immaculata_89_LINE:0.0000025948):0.0058324124,A.immaculata_74_LINE:0.0000025948):0.0000030320,A.immaculata_75_LINE:0.0000023235):0.0000023976,(A.immaculata_184_LINE:0.0064132080,A.immaculata_60_LINE:0.0000028696):0.0059798113):0.0062237449,A.immaculata_208_LINE:0.0000026861):0.6732415374,(O.sinensis_217_LINE:0.3912101716,RTE:0.3422202149):0.3801907206):0.1852548718):0.4141545604,((((D.rostriformis_112_LINE:0.1777010827,P.canaliculata_4_LINE:0.2040057800):0.3235736972,(((M.nervosa_13_LINE:0.0000029219,M.nervosa_25_LINE:0.0000025948):0.0000025855,(M.nervosa_49_LINE:0.0000025948,M.nervosa_58_LINE:0.0000023814):0.0057894888):0.0694070265,(M.nervosa_34_LINE:0.0000021721,M.nervosa_7_LINE:0.0000025948):0.1988863054):0.2798323092):0.0879548017,RTE-2_BF:0.8550854164):0.4183402800,(H.robusta_10_LINE:0.0000023293,H.robusta_11_LINE:0.0309880262):1.3387461861):0.2004260295):0.2647880622,Expander1_Cis:1.6055832995):0.1442827116,(((A.immaculata_181_LINE:1.1001860926,(RTE-4_PM_pol_LINE/RTE-BovB:0.3832253831,Expander:0.2486198781):0.7180742032):0.1970552682,(((((((D.rostriformis_44_LINE:0.1478686232,S.constricta_65_LINE:0.1571114363):0.0792663165,S.grandis_45_LINE:0.1986098897):0.2157331498,S.grandis_40_LINE:0.3333562799):0.2111981434,(((((((O.bimaculoides_0_LINE:0.0000030425,((O.bimaculoides_2_LINE:0.0099601915,O.bimaculoides_5_LINE:0.0000022184):0.0000027747,O.bimaculoides_4_LINE:0.0000024393):0.0082625279):0.0082606951,(((((O.sinensis_105_LINE:0.0183672407,O.sinensis_203_LINE:0.0242387691):0.0151609539,O.sinensis_3_LINE:0.0080955605):0.0000026220,O.sinensis_61_LINE:0.0000024819):0.0000027653,(O.sinensis_149_LINE:0.0000025983,O.sinensis_218_LINE:0.0081137201):0.0081501905):0.0080950579,((O.sinensis_110_LINE:0.0258347974,(O.sinensis_1_LINE:0.0000022356,(O.sinensis_66_LINE:0.0000023802,O.sinensis_80_LINE:0.0000027201):0.0168156022):0.0170109694):0.0000021664,O.sinensis_5_LINE:0.0000029205):0.0000025789):0.0080934712):0.0000025851,O.sinensis_74_LINE:0.0000026314):0.0000029424,(((O.bimaculoides_12_LINE:0.0124655896,(((O.sinensis_130_LINE:0.0000022202,O.sinensis_38_LINE:0.0000025948):0.0000031411,O.sinensis_57_LINE:0.0000021508):0.0080585567,((O.sinensis_27_LINE:0.0000024869,O.sinensis_68_LINE:0.0086471265):0.0000024306,O.sinensis_43_LINE:0.0000025948):0.0000021310):0.0326155222):0.0050461277,O.sinensis_219_LINE:0.0661558901):0.0000022998,O.sinensis_115_LINE:0.0083907654):0.0080718193):0.0000030725,O.sinensis_22_LINE:0.0000025948):0.0103382382,O.bimaculoides_3_LINE:0.0187789399):0.0654475932,(((O.sinensis_112_LINE:0.0000025948,O.sinensis_9_LINE:0.0193090542):0.0000029680,O.sinensis_39_LINE:0.0000025948):0.0492424525,O.sinensis_177_LINE:0.0000028971):0.0861691354):0.4494970612):0.0946940355,RTE-1_BF:0.5147328346):0.4430956856,(H.robusta_32_LINE:1.1628193243,RTE1_ZM:1.3165062876):0.3073761502):0.0985104468,H.robusta_6_LINE:0.5348792292):0.8062113652):0.2877626376,(((A.kagoshimensis_105_LINE:0.3587835684,(M.nervosa_35_LINE:0.3381174282,RTE-5_NV:0.1835821448):0.2971983897):0.2669551767,((((((((A.marissinica_10_LINE:0.0000024115,A.marissinica_65_LINE:0.0055365793):0.2939389339,(M.nervosa_8_LINE:0.0106213960,P.streckersoni_7_LINE:0.0572222782):0.2622378293):0.0859015118,(D.rostriformis_9_LINE:0.1951753091,((M.nervosa_10_LINE:0.0210035741,M.nervosa_43_LINE:0.0000021931):0.0000022059,M.nervosa_40_LINE:0.0000030581):0.2156654403):0.0554579460):0.0286856408,((((O.sinensis_12_LINE:0.0106157989,(O.sinensis_175_LINE:0.0000025948,O.sinensis_183_LINE:0.0000025948):0.0000023639):0.0202163804,O.sinensis_47_LINE:0.0177538133):0.3455843361,((O.sinensis_190_LINE:0.0000030927,O.sinensis_58_LINE:0.0144501463):0.2350127896,S.constricta_10_LINE:0.1312361230):0.0745540138):0.0510814406,S.constricta_47_LINE:0.2535495023):0.1094084988):0.0897967010,((M.nervosa_16_LINE:0.0000025517,M.nervosa_52_LINE:0.0206356183):0.0319704072,((P.streckersoni_0_LINE:0.0000025948,P.streckersoni_13_LINE:0.0000025948):0.0000022074,P.streckersoni_9_LINE:0.0128586274):0.0247873730):0.1619832492):0.0516202588,(B.glabrata_0_LINE:0.2779593225,RTE-1_DR:0.1629881883):0.0705149336):0.1029616001,RTE-4_NV:0.3820102320):0.3686095914,(((((((D.rostriformis_69_LINE:0.3156140281,M.nervosa_3_LINE:0.1194355448):0.0819209741,(M.nervosa_11_LINE:0.2157293383,((M.nervosa_53_LINE:0.1446468827,M.nervosa_6_LINE:0.0869764729):0.0844369423,RTE-1_NV:0.2543505362):0.0527065667):0.0235657217):0.0725949761,RTE-2_CPB_pol_LINE/RTE-BovB:0.2492909054):0.0587896904,((O.sinensis_144_LINE:0.0000025948,O.sinensis_35_LINE:0.0084586184):0.2634017275,S.constricta_11_LINE:0.2532284914):0.0385719983):0.2397187792,((((M.nervosa_21_LINE:0.0000025948,M.nervosa_5_LINE:0.0105983507):0.1564156929,RTE-3_NV:0.1164790523):0.1888025652,M.nervosa_78_LINE:0.2215829031):0.3345573821,O.sinensis_158_LINE:0.5026367322):0.2038543728):0.0205298054,((O.sinensis_136_LINE:0.0000026351,O.sinensis_84_LINE:0.0000026725):0.5500082994,(O.sinensis_147_LINE:0.0230821135,O.sinensis_81_LINE:0.0183395199):0.3559535699):0.3528385695):0.0612067977,H.robusta_7_LINE:0.7079266632):0.0759857855):0.1219283353):0.1681954604,O.sinensis_108_LINE:1.0732251722):0.5372528057):0.2023371218):0.0412695754):0.2607497748):0.3203024454,((((((((((((((((A.i.concentricus_11_LINE:0.2044225826,(M.yessoensis_27_LINE:0.0923713250,P.maximus_16_LINE:0.1295705050):0.1549711653):0.1305950210,((M.yessoensis_14_LINE:0.0482432005,P.maximus_113_LINE:0.0946387313):0.2517497684,M.yessoensis_28_LINE:0.3729954566):0.0688012756):0.0503038032,(((A.i.concentricus_3_LINE:0.2888693101,(M.yessoensis_9_LINE:0.1451790540,P.maximus_40_LINE:0.1689905600):0.1901829462):0.0747364083,A.purpuratus_16_LINE:0.3604478041):0.0384469472,M.yessoensis_4_LINE:0.2973881173):0.0525833613):0.1553916290,((((((((B.platifrons_163_LINE:0.1293713345,(B.platifrons_196_LINE:0.0000029686,B.platifrons_62_LINE:0.0000024355):0.1791326810):0.0509140916,M.edulis_143_LINE:0.1070140605):0.1616435598,B.platifrons_214_LINE:0.1162057893):0.2068399623,M.edulis_239_LINE:0.2329840097):0.0573209285,B.platifrons_237_LINE:0.1940883694):0.0343981164,M.edulis_289_LINE:0.2544385424):0.1622654353,M.edulis_242_LINE:0.3073583203):0.1214033542,M.edulis_208_LINE:0.4499946241):0.1196556699):0.0712771327,(M.edulis_205_LINE:0.3985523687,(M.edulis_217_LINE:0.2926237655,M.edulis_45_LINE:0.2336670289):0.2204866187):0.1020915770):0.0832795592,(((B.platifrons_217_LINE:0.2668199539,M.edulis_71_LINE:0.1223248174):0.1955005534,M.edulis_297_LINE:0.2801841757):0.1356346305,(M.edulis_121_LINE:0.0907254760,M.phylippinarum_69_LINE:0.4532170131):0.4002023950):0.1314944743):0.0554254736,(A.i.concentricus_26_LINE:0.3280361149,(((A.i.concentricus_28_LINE:0.0657346757,P.maximus_129_LINE:0.2135746686):0.2833927680,(M.yessoensis_22_LINE:0.0537290403,P.maximus_65_LINE:0.0990785322):0.1971694623):0.1009111149,((((((B.platifrons_133_LINE:0.0439507842,M.edulis_104_LINE:0.0340744471):0.1104611816,M.edulis_192_LINE:0.1902404689):0.0680168514,M.edulis_341_LINE:0.1684306810):0.0785370828,(B.platifrons_84_LINE:0.0933828545,M.edulis_107_LINE:0.1244272264):0.1562834733):0.0950828391,(B.platifrons_134_LINE:0.6355843811,(B.platifrons_201_LINE:0.1058553920,M.phylippinarum_146_LINE:0.1493649273):0.2097894654):0.0619199429):0.0542716842,M.edulis_290_LINE:0.2971290161):0.0634503179):0.1123056892):0.1679128678):0.0393803185,A.kagoshimensis_78_LINE:0.8353946960):0.1187526908,(((A.kagoshimensis_11_LINE:0.3681018432,A.kagoshimensis_16_LINE:0.3601747778):0.1065670492,T.granosa_18_LINE:0.3852319374):0.1014980937,((A.kagoshimensis_34_LINE:0.4008946681,A.kagoshimensis_79_LINE:0.3487549270):0.1302685026,((T.granosa_12_LINE:0.3360104414,T.granosa_38_LINE:0.2388422543):0.2454976653,T.granosa_29_LINE:0.4770454173):0.0783638064):0.1721319890):0.1669097006):0.1319091639,((((((((((((A.i.concentricus_12_LINE:0.0370634220,A.purpuratus_40_LINE:0.0395281902):0.1020484251,P.maximus_29_LINE:0.0887079302):0.0341661475,C.farreri_5_LINE:0.1194882805):0.1113969438,M.yessoensis_21_LINE:0.0877221511):0.1131402912,(M.yessoensis_79_LINE:0.1387593723,P.maximus_69_LINE:0.2037892377):0.1581057127):0.1505738893,C.virginica_63_LINE:0.2149324730):0.1576540124,(C.gigas_64_LINE:0.2752929555,(((C.gigas_77_LINE:0.0093595853,RTEX-10_CGi_LINE_RTE-X_3:0.0228976908):0.2196581231,S.glomerata_35_LINE:0.3088913004):0.0740163156,S.glomerata_53_LINE:0.2222800028):0.0735886299):0.1395255589):0.0891723082,P.fucata_35_LINE:0.4661195413):0.1551703105,((((A.kagoshimensis_59_LINE:0.7275875595,((((M.edulis_212_LINE:0.1975294755,M.edulis_328_LINE:0.2728744212):0.0805137155,M.edulis_339_LINE:0.2651520886):0.0675327143,((M.edulis_226_LINE:0.1560535579,M.edulis_76_LINE:0.1992527958):0.1295009912,M.edulis_53_LINE:0.1986953286):0.1341590572):0.0642168255,(((M.edulis_299_LINE:0.2649462294,M.phylippinarum_125_LINE:0.2844808944):0.0369813489,M.edulis_97_LINE:0.3329761074):0.0552520825,M.edulis_330_LINE:0.3300720376):0.1090378032):0.3378143503):0.0749908393,(((B.platifrons_149_LINE:0.1848064861,M.phylippinarum_140_LINE:0.2080209569):0.2145344252,((B.platifrons_52_LINE:0.2778115727,(((((M.edulis_118_LINE:0.1531907840,M.phylippinarum_116_LINE:0.3568578520):0.0835606114,M.phylippinarum_64_LINE:0.2822374151):0.0599447092,M.edulis_144_LINE:0.2168905289):0.0723307344,M.edulis_79_LINE:0.1818089330):0.0396463705,M.edulis_329_LINE:0.2369782212):0.0413192431):0.2516311143,(C.ariakensis_8_LINE:0.0455263256,C.gigas_39_LINE:0.0099408707):0.4439411416):0.0418526949):0.0361572665,(((((((B.platifrons_197_LINE:0.2174918993,M.edulis_36_LINE:0.2292624933):0.0613576885,M.edulis_267_LINE:0.2183029914):0.0488962564,B.platifrons_198_LINE:0.2542257627):0.0449027591,M.phylippinarum_123_LINE:0.4177739376):0.1029472068,((M.edulis_178_LINE:0.3052688819,((M.edulis_21_LINE:0.6806312106,(M.edulis_323_LINE:0.1616360237,M.edulis_355_LINE:0.1157190246):0.1392703535):0.0350805482,M.phylippinarum_97_LINE:0.3141484521):0.1434157221):0.0943422341,(M.edulis_336_LINE:0.2038802752,M.phylippinarum_130_LINE:0.1834866560):0.3097467350):0.0239598655):0.0450600740,M.edulis_99_LINE:0.5052542540):0.0630340973,((B.platifrons_42_LINE:0.3403346945,M.edulis_130_LINE:0.2883517297):0.1000137406,P.fucata_34_LINE:0.5666324955):0.1156718333):0.0253279688):0.0583827881):0.0270742396,((((B.platifrons_213_LINE:0.2907336928,(B.platifrons_94_LINE:0.0945979132,M.edulis_60_LINE:0.1622314156):0.1339176602):0.0618039192,M.phylippinarum_9_LINE:0.4125910694):0.0585470848,(M.edulis_168_LINE:0.2866983843,M.edulis_187_LINE:0.2520510470):0.0741848691):0.1213102446,(M.edulis_137_LINE:0.2475617024,M.edulis_223_LINE:0.2744961129):0.1846701398):0.1184106102):0.1207635568,((((A.purpuratus_15_LINE:0.2843254258,(M.yessoensis_34_LINE:0.0758804351,P.maximus_100_LINE:0.1979370786):0.0390913678):0.0894045752,(P.maximus_64_LINE:0.0000025948,P.maximus_7_LINE:0.0000025948):0.2163249746):0.0468101566,P.fucata_32_LINE:0.4127983524):0.1490040800,P.fucata_2_LINE:0.3995753485):0.1203066568):0.0533500249):0.0513712819,(((((A.kagoshimensis_46_LINE:0.1536895783,T.granosa_17_LINE:0.1331796777):0.2072080150,((T.granosa_19_LINE:0.2818911080,T.granosa_9_LINE:0.2129413438):0.1487165016,T.granosa_8_LINE:0.3352823783):0.0626402428):0.0482868171,((C.ariakensis_7_LINE:0.3594603102,(C.gigas_68_LINE:0.2277306483,P.fucata_7_LINE:0.3970998086):0.2092856963):0.1605578598,T.granosa_11_LINE:0.4829750352):0.0860875872):0.0356229541,((A.kagoshimensis_56_LINE:0.0000024947,S.broughtoni_36_LINE:0.0000025948):0.2393935833,T.granosa_6_LINE:0.2690586104):0.1713571889):0.0413627729,(A.kagoshimensis_57_LINE:0.0907062551,T.granosa_16_LINE:0.0765277754):0.3247585724):0.1620703678):0.1482013060,(((((((C.ariakensis_5_LINE:0.0228621087,C.gigas_67_LINE:0.0375614016):0.1933349577,S.glomerata_49_LINE:0.2709243389):0.0517229631,(((C.gigas_54_LINE:0.1070490766,C.virginica_12_LINE:0.1916102684):0.1402679696,C.virginica_36_LINE:0.2844255421):0.0339712238,C.gigas_7_LINE:0.1949198726):0.0504699018):0.0294961580,C.gigas_65_LINE:0.3371120705):0.0561722346,(C.virginica_40_LINE:0.1830467335,S.glomerata_19_LINE:0.1277354985):0.2070819472):0.0824721458,(C.gigas_81_LINE:0.3231191117,S.glomerata_44_LINE:0.3605171654):0.0538055165):0.1244007596,C.gigas_8_LINE:0.7100138448):0.1633097177):0.0976818772,(((((A.marissinica_122_LINE:0.3464547642,C.sinensis_95_LINE:0.5318220522):0.0799838411,(C.sinensis_106_LINE:0.1753605978,R.philippinarum_132_LINE:0.1800890362):0.2477497944):0.1654404481,((((((((A.marissinica_204_LINE:0.3699489884,S.grandis_118_LINE:0.2633831845):0.1780871893,(C.sinensis_76_LINE:0.4596697597,S.grandis_134_LINE:0.2615225332):0.1659651671):0.0427911108,(((A.marissinica_23_LINE:0.0881128848,C.sinensis_78_LINE:0.2294934865):0.0635845272,((M.mercenaria_134_LINE:0.1410683572,M.mercenaria_153_LINE:0.1398738954):0.1370837248,(R.philippinarum_116_LINE:0.0567674547,S.grandis_152_LINE:0.1561928206):0.3501932340):0.0221326510):0.0710884947,(M.mercenaria_185_LINE:0.2692474866,M.mercenaria_80_LINE:0.2810716853):0.0277730596):0.2383528282):0.0548659207,((((((C.sinensis_34_LINE:0.2574109177,(C.sinensis_7_LINE:0.1300090209,D.rostriformis_95_LINE:0.1225963901):0.0786742329):0.0425332712,((C.sinensis_52_LINE:0.2327036512,M.mercenaria_44_LINE:0.1507865342):0.0603238366,M.mercenaria_232_LINE:0.0974365306):0.2447471017):0.0280821820,C.sinensis_39_LINE:0.3977205013):0.0296482711,S.grandis_53_LINE:0.3417060489):0.0368363436,(S.grandis_176_LINE:0.0000025948,S.grandis_8_LINE:0.0000023173):0.2708564189):0.0779505664,(((S.constricta_38_LINE:0.2286827456,S.grandis_174_LINE:0.1252447521):0.0709379910,S.constricta_88_LINE:0.2284309373):0.0564818325,S.grandis_32_LINE:0.1725754587):0.1495804410):0.0516096933):0.1123805211,((S.constricta_40_LINE:0.3277542616,S.grandis_145_LINE:0.2935271919):0.0717421518,S.constricta_69_LINE:0.3164686213):0.0939163049):0.2000955345,((((A.marissinica_251_LINE:0.3852305117,((M.mercenaria_235_LINE:0.2558341136,S.grandis_66_LINE:0.2425952390):0.0824092629,(S.grandis_175_LINE:0.1435586671,S.grandis_72_LINE:0.1034376076):0.2644242723):0.0443807633):0.0636266219,M.mercenaria_43_LINE:0.3558417162):0.1493666009,((A.marissinica_254_LINE:0.1657740675,M.mercenaria_236_LINE:0.1969439465):0.1702363297,(C.sinensis_100_LINE:0.3816800894,M.mercenaria_268_LINE:0.4047026471):0.0424707526):0.1430035442):0.2685223490,(((A.marissinica_91_LINE:0.3880781535,M.mercenaria_238_LINE:0.4109388149):0.2431572383,((C.sinensis_88_LINE:0.2273264563,C.sinensis_91_LINE:0.2553247150):0.2063519036,M.mercenaria_68_LINE:0.3824911728):0.0617233630):0.1042945074,(M.mercenaria_272_LINE:0.7670736252,R.philippinarum_129_LINE:0.5150441235):0.1525147031):0.1130349718):0.0780449238):0.0764223122,C.farreri_43_LINE:0.6781968271):0.1480448618,((M.mercenaria_140_LINE:0.1738846081,S.grandis_21_LINE:0.3371340433):0.1536730224,(S.constricta_36_LINE:0.5186990754,S.grandis_90_LINE:0.3553027383):0.1226783510):0.3748546629):0.1422371600):0.0819786193,(((M.mercenaria_103_LINE:0.2150921810,(((M.mercenaria_216_LINE:0.1404990490,R.philippinarum_46_LINE:0.1765373882):0.0556092860,R.philippinarum_139_LINE:0.1028395376):0.1234198441,(S.grandis_100_LINE:0.3143056535,S.grandis_105_LINE:0.1789342343):0.1428074390):0.0702911460):0.0439924612,M.mercenaria_49_LINE:0.2125929425):0.1033454037,M.mercenaria_241_LINE:0.2779670533):0.4038197781):0.0832525921,((((A.marissinica_32_LINE:0.1023883163,M.mercenaria_152_LINE:0.0881193436):0.2826504314,((((A.marissinica_66_LINE:0.2788921487,M.mercenaria_67_LINE:0.3151228250):0.0403852563,M.mercenaria_106_LINE:0.2762601117):0.0625898168,S.grandis_7_LINE:0.4312720167):0.0447139826,R.philippinarum_77_LINE:0.2816991421):0.0447745268):0.0335373836,C.sinensis_90_LINE:0.3422886785):0.1532325794,(((D.rostriformis_101_LINE:0.5336666652,(M.mercenaria_88_LINE:0.1126860607,R.philippinarum_166_LINE:0.1666524647):0.2776025128):0.1091226080,(M.mercenaria_191_LINE:0.4674662417,(M.mercenaria_200_LINE:0.3262150229,M.mercenaria_251_LINE:0.2724288161):0.1160688195):0.0603451242):0.0732520526,S.grandis_49_LINE:0.6284839057):0.0980400952):0.1389624992):0.0747903378):0.0558384860):0.1031286555,(((((((((M.coruscus_14_LINE:0.1470450817,(M.edulis_150_LINE:0.1181936329,M.edulis_269_LINE:0.1031223962):0.0862492111):0.0470876981,M.edulis_148_LINE:0.2001919019):0.1031699619,M.edulis_108_LINE:0.2261494007):0.0664036360,((M.edulis_259_LINE:0.0621981087,M.phylippinarum_107_LINE:0.0945984797):0.0344594224,M.edulis_305_LINE:0.0854309006):0.1797711381):0.2995014939,(M.mercenaria_110_LINE:0.2989483575,M.mercenaria_113_LINE:0.2327860712):0.1322177844):0.0785831890,R.philippinarum_69_LINE:0.3689796276):0.0459476721,((M.mercenaria_164_LINE:0.2280222820,R.philippinarum_28_LINE:0.2072006615):0.0527996763,((M.mercenaria_74_LINE:0.2334363876,R.philippinarum_49_LINE:0.1804531508):0.0736771091,R.philippinarum_33_LINE:0.2923799284):0.0787742733):0.0545191810):0.0712410400,M.mercenaria_98_LINE:0.2875465098):0.2544668480,P.canaliculata_13_LINE:0.8487019760):0.2826670429):0.2446767223,(((((((((((((((((A.marissinica_113_LINE:0.1387371891,A.marissinica_134_LINE:0.1607574596):0.0336328517,((M.mercenaria_112_LINE:0.0782059761,M.mercenaria_118_LINE:0.0837337208):0.0979376251,(M.mercenaria_170_LINE:0.2861441290,R.philippinarum_143_LINE:0.1302527406):0.0461827945):0.0244501268):0.0267939666,M.mercenaria_225_LINE:0.1558469930):0.0878757924,(M.mercenaria_145_LINE:0.0930790962,R.philippinarum_124_LINE:0.1162249523):0.1047817757):0.0459712153,((A.marissinica_197_LINE:0.1917186065,M.mercenaria_129_LINE:0.1338698033):0.1045489044,(A.marissinica_215_LINE:0.1135408450,M.mercenaria_91_LINE:0.1348372481):0.0622602916):0.0371329912):0.0481593719,(C.sinensis_65_LINE:0.2365765248,M.mercenaria_154_LINE:0.0856359177):0.0772435495):0.1347614918,(M.mercenaria_210_LINE:0.2092978580,S.grandis_29_LINE:0.4181378015):0.0887439488):0.0397228351,((((((A.marissinica_96_LINE:0.1755405829,C.sinensis_25_LINE:0.2149753072):0.0229737565,(M.mercenaria_245_LINE:0.0762796343,R.philippinarum_164_LINE:0.0816412124):0.0720270910):0.1015841262,(((C.sinensis_74_LINE:0.0517703280,R.philippinarum_155_LINE:0.0576805683):0.1696963433,S.grandis_93_LINE:0.3275383732):0.0605812200,((M.mercenaria_254_LINE:0.2387528811,(S.constricta_62_LINE:0.1896926984,S.grandis_26_LINE:0.1363158588):0.1618965525):0.0432150655,S.constricta_73_LINE:0.1913674890):0.0776384467):0.0288620191):0.0542215884,(M.mercenaria_168_LINE:0.1629273713,S.grandis_48_LINE:0.3110905725):0.0130985100):0.0221719251,D.rostriformis_42_LINE:0.2489637381):0.0335917902,S.grandis_55_LINE:0.2691064804):0.0777963914):0.0428841783,D.rostriformis_118_LINE:0.2503606657):0.0332333174,S.grandis_91_LINE:0.5217220166):0.0732708927,(A.marissinica_222_LINE:0.2929738482,D.rostriformis_82_LINE:0.3353342764):0.2379823632):0.0677101812,M.yessoensis_82_LINE:0.5621048469):0.0338289732,D.rostriformis_76_LINE:0.5125056395):0.0428197649,((A.marissinica_246_LINE:0.2159693387,S.grandis_133_LINE:0.1995999024):0.0623226566,M.mercenaria_208_LINE:0.1874812153):0.1768003431):0.0570245580,((((A.marissinica_131_LINE:0.1316195926,A.marissinica_184_LINE:0.2193174566):0.1196765641,(M.mercenaria_139_LINE:0.2091535838,R.philippinarum_121_LINE:0.2901942363):0.0838802763):0.1328125001,((C.sinensis_46_LINE:0.1531576613,S.constricta_15_LINE:0.1665024930):0.1798274198,C.sinensis_79_LINE:0.3363762046):0.1853562101):0.0855622440,((((((A.marissinica_221_LINE:0.1315886167,R.philippinarum_109_LINE:0.1554225097):0.0113087148,R.philippinarum_176_LINE:0.3024031671):0.0207328945,C.sinensis_62_LINE:0.1747378090):0.0717548402,(D.rostriformis_34_LINE:0.1382778944,M.mercenaria_122_LINE:0.1448949495):0.0973805067):0.1088607271,(D.rostriformis_19_LINE:0.2679617249,D.rostriformis_27_LINE:0.3314620288):0.0729233044):0.0424436921,A.marissinica_37_LINE:0.3183718595):0.0386278894):0.0803815699):0.0659963717,(((C.sinensis_23_LINE:0.0056027434,R.philippinarum_161_LINE:0.0000024121):0.1304901234,M.mercenaria_250_LINE:0.1037403550):0.1759047106,(M.mercenaria_184_LINE:0.2126457114,M.mercenaria_78_LINE:0.2709390151):0.0976696284):0.1566380262):0.1170595055,S.constricta_91_LINE:0.4937204298):0.2993742533):0.0736331935,(((((((A.i.concentricus_19_LINE:0.2136278807,(((A.purpuratus_24_LINE:0.1241987733,P.maximus_87_LINE:0.1879493000):0.0517589130,((C.farreri_39_LINE:0.1098841769,P.maximus_123_LINE:0.1237923371):0.1314764354,(M.yessoensis_52_LINE:0.1115099844,P.maximus_2_LINE:0.0835096136):0.1387275183):0.0323445120):0.1171729307,((M.yessoensis_5_LINE:0.2024210460,(P.maximus_101_LINE:0.0000025948,P.maximus_44_LINE:0.0000025948):0.2416003328):0.0814396385,(M.yessoensis_66_LINE:0.0325686634,P.maximus_136_LINE:0.0748618192):0.2694249001):0.0627754355):0.0550314571):0.2372840647,((((A.i.concentricus_22_LINE:0.1349279127,P.maximus_121_LINE:0.0606856445):0.1874851280,((A.purpuratus_20_LINE:0.1981242061,((C.farreri_37_LINE:0.0951996974,P.maximus_33_LINE:0.1065281965):0.0710210088,P.maximus_42_LINE:0.1161846619):0.0933654141):0.0724731063,P.fucata_22_LINE:0.2794521807):0.0747625175):0.0641562469,(M.yessoensis_37_LINE:0.0849211023,(M.yessoensis_38_LINE:0.1064548882,P.maximus_86_LINE:0.1835319246):0.0296879518):0.2625772823):0.1545097779,((((C.ariakensis_13_LINE:0.2025831217,C.virginica_5_LINE:0.1609191984):0.1351392649,(S.glomerata_14_LINE:0.1175398516,S.glomerata_5_LINE:0.4835757836):0.1214822957):0.0963342124,C.virginica_37_LINE:0.4708498017):0.0993374005,(M.yessoensis_29_LINE:0.2701689917,M.yessoensis_6_LINE:0.3420809601):0.1022845752):0.1232693943):0.0435331825):0.0317934826,(C.gigas_9_LINE:0.3828423404,S.glomerata_60_LINE:0.3449591909):0.1793907243):0.2018311627,((A.kagoshimensis_63_LINE:0.3163003215,S.broughtoni_37_LINE:0.5325226660):0.3492888265,C.gigas_78_LINE:0.5600137592):0.1207139717):0.0713357220,(((((((A.kagoshimensis_102_LINE:0.0000027704,T.granosa_37_LINE:0.0000025948):0.2357119545,A.kagoshimensis_68_LINE:0.3704260210):0.1592420657,(C.gigas_15_LINE:0.3265365958,(C.gigas_27_LINE:0.1611524390,(C.gigas_4_LINE:0.1989787283,C.virginica_8_LINE:0.1526611293):0.0562049466):0.0586266388):0.3096238608):0.0550710510,(((((A.kagoshimensis_64_LINE:0.3194806238,T.granosa_25_LINE:0.3837445079):0.3046809473,((C.virginica_58_LINE:0.4404374999,(M.edulis_169_LINE:0.1671447770,M.edulis_70_LINE:0.0674879220):0.2383432929):0.1764876518,(M.edulis_124_LINE:0.1957743212,M.edulis_77_LINE:0.0818332021):0.2758969107):0.0467357059):0.0726563175,((A.purpuratus_19_LINE:0.2064768130,((A.purpuratus_35_LINE:0.2477095662,P.maximus_116_LINE:0.1314939970):0.0502028962,P.maximus_22_LINE:0.2003074844):0.0739052094):0.2141399714,((C.farreri_36_LINE:0.1145125473,M.yessoensis_8_LINE:0.1597543172):0.1475634182,(M.yessoensis_11_LINE:0.1212204197,(P.maximus_21_LINE:0.1163711346,P.maximus_36_LINE:0.1806177932):0.0470306550):0.1177820007):0.1352647252):0.1850165295):0.0309112175,(((B.platifrons_171_LINE:0.1627005248,M.edulis_89_LINE:0.1856489910):0.0592922902,B.platifrons_208_LINE:0.1982926835):0.0865445086,(M.edulis_103_LINE:0.0876609498,M.edulis_161_LINE:0.1665981679):0.2614400412):0.1079046953):0.0646629228,((((((C.ariakensis_11_LINE:0.0371096767,C.gigas_26_LINE:0.0429071194):0.1199920970,C.virginica_16_LINE:0.1032343717):0.2270921369,C.virginica_41_LINE:0.4483205783):0.1862829502,(C.gigas_66_LINE:0.3481599236,C.virginica_11_LINE:0.3629726106):0.1467474721):0.2153669242,M.edulis_293_LINE:0.4982372969):0.0764225047,(C.farreri_45_LINE:0.3030067231,P.fucata_37_LINE:0.5349124847):0.1005209692):0.1099713275):0.0133026866):0.1007096279,(A.kagoshimensis_84_LINE:0.0000026871,S.broughtoni_33_LINE:0.0000028789):0.6014649961):0.0597033047,((((((A.purpuratus_12_LINE:0.0872853144,(P.maximus_31_LINE:0.0715587835,P.maximus_3_LINE:0.1217995959):0.0482351222):0.0657854941,M.yessoensis_23_LINE:0.1127065042):0.1046360849,P.maximus_32_LINE:0.1418440003):0.0401636339,(M.yessoensis_76_LINE:0.0846873813,P.maximus_38_LINE:0.1804612992):0.1270680045):0.3545263205,C.virginica_17_LINE:0.4535619386):0.0937786488,((((B.platifrons_126_LINE:0.1026343267,M.edulis_50_LINE:0.3137589576):0.1108248295,(M.edulis_125_LINE:0.2303096647,M.edulis_236_LINE:0.2144585758):0.0594904862):0.0612764700,(M.coruscus_13_LINE:0.2500974422,M.edulis_308_LINE:0.2885635139):0.0238368325):0.0361847746,(((B.platifrons_32_LINE:0.1150148998,M.edulis_333_LINE:0.2215681547):0.0706981479,M.edulis_222_LINE:0.0509952184):0.2468039327,B.platifrons_69_LINE:0.1504965689):0.0694139747):0.3525337436):0.1187321103):0.1009593876,(((((C.farreri_34_LINE:0.1569034669,M.yessoensis_40_LINE:0.2168081657):0.1849548562,M.yessoensis_48_LINE:0.4543069213):0.0682318836,((C.gigas_6_LINE:0.3787753204,P.fucata_41_LINE:0.2733973449):0.0604239421,P.fucata_8_LINE:0.2031655283):0.1649143393):0.0620519083,(C.gigas_10_LINE:0.0822826210,(C.virginica_9_LINE:0.1826225088,S.glomerata_20_LINE:0.1285278431):0.1234975096):0.5265897637):0.0537318900,(M.edulis_304_LINE:0.5096591303,S.glomerata_13_LINE:0.4481884127):0.1809087780):0.1003081816):0.0325762834):0.1765482215,((((((((((A.marissinica_103_LINE:0.3154634307,R.philippinarum_154_LINE:0.3925391132):0.1228751509,(M.mercenaria_249_LINE:0.1236914297,M.mercenaria_265_LINE:0.0944930599):0.1654916031):0.0487207679,R.philippinarum_53_LINE:0.2872122300):0.0418033932,((((((((((B.platifrons_177_LINE:0.0000022080,B.platifrons_185_LINE:0.0000025122):0.3041963904,(B.platifrons_193_LINE:0.1497471208,M.phylippinarum_83_LINE:0.2341767869):0.1026742679):0.1016222392,(B.platifrons_50_LINE:0.1970196238,M.edulis_280_LINE:0.4335222252):0.1542802389):0.0951163950,B.platifrons_75_LINE:0.3366121808):0.0525526061,B.platifrons_43_LINE:0.1026690073):2.1613163470,S.constricta_50_LINE:0.3118467110):0.2881251954,S.constricta_82_LINE:0.4286506706):0.1671730686,S.grandis_144_LINE:0.2336683941):0.0563744587,D.rostriformis_30_LINE:0.4674558722):0.0445323183,(S.constricta_39_LINE:0.5959693912,S.grandis_14_LINE:0.2715472769):0.1227726851):0.0255675575):0.0390760421,(((M.mercenaria_117_LINE:0.1189056744,R.philippinarum_10_LINE:0.3384594460):0.0424892983,S.grandis_3_LINE:0.1847415456):0.0734982395,((M.mercenaria_141_LINE:0.1123963755,M.mercenaria_243_LINE:0.1542607333):0.0142430699,S.grandis_39_LINE:0.3618178778):0.0846261794):0.1707893603):0.1322919287,(S.grandis_31_LINE:0.3082970823,S.grandis_88_LINE:0.3271604150):0.3697429139):0.0518173545,((((((((((((A.marissinica_111_LINE:0.0226253109,(A.marissinica_177_LINE:0.0328867419,A.marissinica_36_LINE:0.0000026454):0.0722207281):0.0589783156,A.marissinica_145_LINE:0.1423989841):0.0466061347,A.marissinica_74_LINE:0.2024827100):0.0521740141,S.grandis_70_LINE:0.2572954167):0.0650048634,((M.mercenaria_50_LINE:0.1029646289,R.philippinarum_175_LINE:0.1300264748):0.0980011628,(S.constricta_29_LINE:0.5610599480,S.grandis_192_LINE:0.2381921816):0.1844917811):0.0204620873):0.0638677381,M.mercenaria_198_LINE:0.1124650752):0.0210884907,C.sinensis_33_LINE:0.1095708653):0.0671616662,((A.marissinica_182_LINE:0.0000025748,A.marissinica_189_LINE:0.0000028342):0.2149779836,A.marissinica_34_LINE:0.0872793513):0.0933167977):0.0267535686,S.grandis_51_LINE:0.3520553353):0.0537056850,((((((A.marissinica_43_LINE:0.1786602309,(M.mercenaria_119_LINE:0.0834279275,R.philippinarum_40_LINE:0.1393639403):0.0590617934):0.0339886922,(((C.sinensis_47_LINE:0.2443896262,(D.rostriformis_129_LINE:0.1601573382,(D.rostriformis_32_LINE:0.1231807703,M.mercenaria_73_LINE:0.0548108641):0.0213511923):0.1065517205):0.0447520192,((D.rostriformis_0_LINE:0.1164321288,((D.rostriformis_102_LINE:0.1866291279,D.rostriformis_22_LINE:0.0667107234):0.0562648354,M.mercenaria_25_LINE:0.1141628141):0.0496142736):0.0791107724,M.mercenaria_166_LINE:0.1675165816):0.0344417873):0.0395621398,(((C.sinensis_48_LINE:0.2069314580,(D.rostriformis_50_LINE:0.0912448914,(D.rostriformis_63_LINE:0.2740098063,D.rostriformis_97_LINE:0.0730280773):0.0533077080):0.0318035021):0.0757001543,D.rostriformis_62_LINE:0.2240436522):0.0209038293,(D.rostriformis_24_LINE:0.3022811199,((R.philippinarum_142_LINE:0.1251079246,R.philippinarum_98_LINE:0.2067827175):0.0372664976,R.philippinarum_35_LINE:0.1375271873):0.0289474059):0.0272412172):0.0491074188):0.0296632498):0.0338112423,D.rostriformis_93_LINE:0.2905860934):0.0214290177,(M.mercenaria_240_LINE:0.3723940677,S.grandis_64_LINE:0.3069633921):0.0373820307):0.0596323312,(M.mercenaria_60_LINE:0.2896321402,S.grandis_122_LINE:0.2985580208):0.0592266472):0.0320657096,((((((C.sinensis_80_LINE:0.2045288412,M.mercenaria_70_LINE:0.0687339911):0.0595259690,(M.mercenaria_157_LINE:0.1402645871,R.philippinarum_125_LINE:0.1617738955):0.0918666345):0.0285182269,(M.mercenaria_266_LINE:0.2017749323,R.philippinarum_95_LINE:0.2138808903):0.0340804614):0.1246874452,S.grandis_62_LINE:0.2851329097):0.0211113771,(S.grandis_137_LINE:0.0026494295,S.grandis_178_LINE:0.0179602040):0.3310133782):0.0468258200,((M.mercenaria_136_LINE:0.0896059588,R.philippinarum_138_LINE:0.2032348000):0.0501845714,M.mercenaria_81_LINE:0.1630910366):0.1225726231):0.0987523691):0.0233814097):0.0514695470,(((((A.marissinica_253_LINE:0.0000023193,A.marissinica_59_LINE:0.0000025948):0.3562897377,((S.constricta_64_LINE:0.1797756696,S.constricta_66_LINE:0.2185242532):0.6073764018,S.grandis_23_LINE:0.4725492877):0.1240384395):0.0667877171,S.grandis_67_LINE:0.2558537917):0.1306009349,((((A.marissinica_48_LINE:0.0000025505,A.marissinica_52_LINE:0.0000028400):0.0821196682,M.mercenaria_31_LINE:0.0645133124):0.0368688361,R.philippinarum_131_LINE:0.1244078235):0.1227487269,(D.rostriformis_23_LINE:0.1221970100,R.philippinarum_158_LINE:0.1436591869):0.0600180657):0.1234663192):0.0257227469,(C.sinensis_105_LINE:0.1196285236,M.mercenaria_209_LINE:0.1082949511):0.2642992744):0.0559518971):0.0458935396,((S.constricta_85_LINE:0.2685186016,S.constricta_87_LINE:0.2323861156):0.3040263627,S.grandis_194_LINE:0.3145081339):0.2531387413):0.0611520993):0.1144232731,((((A.marissinica_116_LINE:0.1400294117,(M.mercenaria_207_LINE:0.1779147547,R.philippinarum_160_LINE:0.1771790071):0.0982150572):0.0754260968,((C.sinensis_68_LINE:0.0194569813,R.philippinarum_185_LINE:0.0037062040):0.1437198579,M.mercenaria_93_LINE:0.1552551294):0.1699800805):0.0513007323,((D.rostriformis_55_LINE:0.1810405871,D.rostriformis_80_LINE:0.1477688903):0.0807390674,S.grandis_6_LINE:0.0884999621):0.1954296934):0.0694460158,(A.marissinica_39_LINE:0.3501069283,(((((D.rostriformis_67_LINE:0.2620785924,R.philippinarum_43_LINE:0.2796898538):0.1135431071,R.philippinarum_26_LINE:0.3423339499):0.0520721569,((((((M.mercenaria_101_LINE:0.2901660964,R.philippinarum_103_LINE:0.1729668390):0.0317739085,R.philippinarum_32_LINE:0.1746797624):0.0582654683,S.grandis_37_LINE:0.3086421086):0.0449490208,(S.grandis_127_LINE:0.0000027949,S.grandis_81_LINE:0.0000024875):0.2631509134):0.0468461569,((M.mercenaria_109_LINE:0.1567158887,(M.mercenaria_51_LINE:0.0916588162,R.philippinarum_181_LINE:0.1639771198):0.0438945937):0.1026753748,(M.mercenaria_114_LINE:0.1268600782,R.philippinarum_117_LINE:0.1533994596):0.1043196380):0.0955664537):0.0161547965,M.mercenaria_108_LINE:0.2589966438):0.0941365724):0.1296763907,S.grandis_92_LINE:0.3812350116):0.0996258902,S.grandis_183_LINE:0.4543587548):0.0977381786):0.0901510019):0.1036714834):0.0556453639,(((M.mercenaria_204_LINE:0.0748764780,R.philippinarum_112_LINE:0.0691915089):0.1804224549,M.mercenaria_212_LINE:0.2748547303):0.2483448573,S.grandis_89_LINE:0.4175381820):0.2370817271):0.2950857940,(((((((((A.marissinica_146_LINE:0.2402526195,((D.rostriformis_56_LINE:0.1295451372,D.rostriformis_96_LINE:0.0998710253):0.0447699066,(D.rostriformis_60_LINE:0.1164789931,D.rostriformis_6_LINE:0.0628058676):0.1335354067):0.1711269943):0.0828323220,D.rostriformis_7_LINE:0.4171943110):0.0435975276,(((M.mercenaria_111_LINE:0.0359523061,R.philippinarum_126_LINE:0.0922300606):0.0419584337,M.mercenaria_248_LINE:0.1701646930):0.2406106946,(S.grandis_20_LINE:0.2645349628,S.grandis_56_LINE:0.3272867073):0.2249573780):0.1056559163):0.0261414323,R.philippinarum_42_LINE:0.3269390700):0.0264511276,(M.mercenaria_158_LINE:0.1535536207,M.mercenaria_195_LINE:0.1993886362):0.0706167142):0.0461338968,(C.sinensis_49_LINE:0.2190504011,(S.grandis_136_LINE:0.0000023430,S.grandis_153_LINE:0.0000022544):0.4220882979):0.0971378798):0.0435291083,(((R.philippinarum_60_LINE:0.1849808857,(R.philippinarum_71_LINE:0.1268360162,S.grandis_75_LINE:0.2229764709):0.0723451056):0.0669002466,S.grandis_121_LINE:0.1969948609):0.1287244322,S.grandis_135_LINE:0.2054414443):0.1304509562):0.0752491030,(D.rostriformis_29_LINE:0.2435825634,(M.mercenaria_102_LINE:0.2411835995,(M.mercenaria_206_LINE:0.3096157115,R.philippinarum_52_LINE:0.2744502901):0.0343817712):0.0693817953):0.2189301273):0.1005935490,M.mercenaria_199_LINE:0.5315008665):0.1939640463):0.1441638838):0.0775975984,((((((A.kagoshimensis_100_LINE:0.3609189069,A.kagoshimensis_111_LINE:0.4539078846):0.0707276026,(A.kagoshimensis_30_LINE:0.3068841675,A.kagoshimensis_98_LINE:0.2832327176):0.0772624840):0.1745171152,(((A.kagoshimensis_81_LINE:0.3138803477,A.kagoshimensis_97_LINE:0.3707276964):0.0618440997,(M.edulis_351_LINE:0.2592161699,M.phylippinarum_126_LINE:0.3345280286):0.0616152796):0.0792873673,((M.edulis_113_LINE:0.1716915161,M.edulis_250_LINE:0.2148119356):0.0589899393,(((M.edulis_149_LINE:0.1801014524,M.edulis_316_LINE:0.1675097179):0.0555671312,M.edulis_317_LINE:0.1750493667):0.0678230534,((M.edulis_312_LINE:0.1757288785,M.edulis_356_LINE:0.2477480194):0.0989046171,M.phylippinarum_79_LINE:0.2506462344):0.0442726648):0.0558393504):0.0919659128):0.3063940578):0.3587183092,((A.kagoshimensis_31_LINE:0.5386691332,(A.kagoshimensis_70_LINE:0.6795022564,A.kagoshimensis_82_LINE:0.5364867493):0.2382303522):0.1212947270,T.granosa_43_LINE:0.5299636277):0.1045674844):0.0857572622,((((((((A.marissinica_14_LINE:0.0000028236,A.marissinica_250_LINE:0.0000025948):0.1445177717,(C.sinensis_66_LINE:0.2156439171,M.mercenaria_194_LINE:0.0962475584):0.0768058421):0.0915342710,R.philippinarum_119_LINE:0.1074642965):0.1384975648,M.mercenaria_193_LINE:0.2714268706):0.1020777674,((A.marissinica_49_LINE:0.2176864049,M.mercenaria_160_LINE:0.1611770832):0.0591694604,(C.sinensis_104_LINE:0.2638725424,C.sinensis_37_LINE:0.1643457955):0.1294225515):0.1213564450):0.0860421123,((D.rostriformis_48_LINE:0.3093309000,(S.constricta_44_LINE:0.2610563494,S.constricta_57_LINE:0.3542619538):0.1469245957):0.2330189117,(((M.mercenaria_237_LINE:0.2216924004,R.philippinarum_100_LINE:0.2448922365):0.1009443416,R.philippinarum_54_LINE:0.2391156193):0.1649396393,S.grandis_172_LINE:0.3674424359):0.1078613026):0.0886024931):0.0475127276,(((C.sinensis_99_LINE:0.1954458167,(M.mercenaria_38_LINE:0.1210691830,R.philippinarum_67_LINE:0.1765872872):0.0706863014):0.2300486752,S.grandis_177_LINE:0.4150897682):0.0310457635,(M.mercenaria_69_LINE:0.2266554484,S.grandis_111_LINE:0.5002363938):0.1089289896):0.0355403663):0.1294814453,(((S.constricta_28_LINE:0.3148757275,S.grandis_161_LINE:0.3656730229):0.0507947903,S.constricta_46_LINE:0.4135545341):0.1650126290,S.grandis_167_LINE:0.3560469256):0.1720718409):0.2802717447):0.1061431950,((((((((((A.marissinica_128_LINE:0.2883256794,A.marissinica_175_LINE:0.2124465562):0.0478775256,A.marissinica_75_LINE:0.3480468614):0.0333283928,M.mercenaria_260_LINE:0.2074886133):0.0289227466,(C.sinensis_96_LINE:0.3022348429,(M.mercenaria_143_LINE:0.1864390134,R.philippinarum_56_LINE:0.1581769889):0.0922800127):0.0413762312):0.0542699588,(((A.marissinica_148_LINE:0.2228702035,M.mercenaria_264_LINE:0.0692645197):0.1700624724,S.grandis_179_LINE:0.3681262015):0.1872834472,C.sinensis_35_LINE:0.2803149002):0.0449985875):0.0892487618,((A.marissinica_33_LINE:0.2375082649,R.philippinarum_163_LINE:0.2407469030):0.0888642938,(C.sinensis_87_LINE:0.3462968721,(D.rostriformis_127_LINE:0.3254660762,D.rostriformis_54_LINE:0.4498135734):0.0577808370):0.0451242786):0.1483360997):0.0792701859,R.philippinarum_173_LINE:0.5664134856):0.0382126061,((((((A.marissinica_139_LINE:0.1401006881,(((A.marissinica_144_LINE:0.3619993993,((A.marissinica_87_LINE:0.2573743977,R.philippinarum_133_LINE:0.2948905504):0.0674021780,S.constricta_60_LINE:0.4489995821):0.0303360611):0.0298532904,(R.philippinarum_13_LINE:0.1326094893,(S.grandis_79_LINE:0.0000025948,S.grandis_94_LINE:0.0000025948):0.2728051017):0.1194474262):0.0603138033,A.marissinica_54_LINE:0.2407482926):0.0651790308):0.0481401523,M.mercenaria_61_LINE:0.2255796163):0.1520782025,A.marissinica_164_LINE:0.2158204953):0.0492858717,(S.constricta_23_LINE:0.1575326329,S.grandis_68_LINE:0.3067584195):0.1359041718):0.0201028820,A.marissinica_180_LINE:0.4996962268):0.1449688529,(((((((A.marissinica_176_LINE:0.1931226882,(C.sinensis_57_LINE:0.2718344307,R.philippinarum_170_LINE:0.2781289329):0.0292349544):0.0239063890,(C.sinensis_77_LINE:0.1379426757,M.mercenaria_242_LINE:0.2452305058):0.1973823113):0.0298035380,(C.sinensis_56_LINE:0.2223234319,R.philippinarum_70_LINE:0.2024093095):0.1161759330):0.0781679630,D.rostriformis_77_LINE:0.3158587617):0.0574439448,(((S.constricta_63_LINE:0.3393702555,S.grandis_71_LINE:0.1364245210):0.0649770223,S.grandis_182_LINE:0.1856278030):0.1210825143,S.grandis_114_LINE:0.2658018203):0.0822720907):0.0423850380,(S.constricta_68_LINE:0.3862978582,S.grandis_108_LINE:0.4747190755):0.1316511319):0.0439139350,((C.sinensis_75_LINE:0.3691236806,S.constricta_70_LINE:0.7108187983):0.0893646187,S.grandis_191_LINE:0.3454271909):0.0673178398):0.0333796527):0.0830412358):0.1523719279,(A.marissinica_160_LINE:0.0000021925,A.marissinica_202_LINE:0.0000028844):0.5554538092):0.3959045826,(((((((((((((A.marissinica_170_LINE:0.0848391623,M.mercenaria_32_LINE:0.0263640965):0.0507343019,(D.rostriformis_106_LINE:0.1159953179,R.philippinarum_89_LINE:0.1056686454):0.0600400858):0.0417968563,(M.mercenaria_142_LINE:0.0000023270,M.mercenaria_228_LINE:0.0052227603):0.2532659523):0.0223508942,(M.mercenaria_151_LINE:0.0926851124,M.mercenaria_58_LINE:0.2085059312):0.0683191267):0.0491168240,D.rostriformis_119_LINE:0.4256764304):0.0483243076,((A.marissinica_24_LINE:0.1796353961,M.mercenaria_165_LINE:0.1904481734):0.0266784137,C.sinensis_69_LINE:0.2544838188):0.0442722786):0.0589904326,C.sinensis_51_LINE:0.3834717029):0.0115441076,(C.sinensis_53_LINE:0.3149077035,(((S.constricta_67_LINE:0.4437030418,S.grandis_189_LINE:0.2354617837):0.1523900120,(S.grandis_138_LINE:0.0054816871,S.grandis_159_LINE:0.0071678327):0.3422187291):0.0803744439,S.constricta_6_LINE:0.4294994439):0.0817023400):0.0726966471):0.0259722267,S.grandis_43_LINE:0.2586494198):0.0059290225,(((C.sinensis_28_LINE:0.2570096245,M.mercenaria_255_LINE:0.2152184118):0.0359589578,M.mercenaria_115_LINE:0.2075978869):0.0704433959,(S.grandis_173_LINE:0.0000025059,S.grandis_24_LINE:0.0000024922):0.3656371266):0.0420394764):0.0413128890,((C.sinensis_98_LINE:0.2633037604,(M.mercenaria_256_LINE:0.1026833887,R.philippinarum_183_LINE:0.1590930616):0.0737828384):0.0612691861,R.philippinarum_59_LINE:0.4131505117):0.1413696934):0.0596762524,((((((C.sinensis_17_LINE:0.2891112767,(C.sinensis_73_LINE:0.1008781469,M.mercenaria_163_LINE:0.0398091361):0.1799617315):0.0541087308,(M.mercenaria_133_LINE:0.3450755594,M.mercenaria_227_LINE:0.1939546311):0.0398296528):0.2069889915,(C.sinensis_26_LINE:0.3922171273,S.grandis_50_LINE:0.3656508599):0.1654882484):0.0940963057,(R.philippinarum_127_LINE:0.0000022152,R.philippinarum_192_LINE:0.0000025948):0.2359278442):0.0977373533,(C.sinensis_36_LINE:0.3407638994,((M.mercenaria_92_LINE:0.2059318205,S.grandis_162_LINE:0.3420106874):0.0539089297,(M.mercenaria_94_LINE:0.0979589185,R.philippinarum_102_LINE:0.1756270594):0.1260776221):0.0179884375):0.0377300841):0.0573941793,M.mercenaria_18_LINE:0.2720837470):0.0275106460):0.0382031505,((D.rostriformis_11_LINE:0.3119826594,D.rostriformis_14_LINE:0.2289356777):0.1307260858,D.rostriformis_38_LINE:0.2769650490):0.0853393669):0.6388974540):0.1291964476):0.3720829089):0.1276669383):0.1002650432,((((((A.kagoshimensis_23_LINE:0.1803131431,(A.kagoshimensis_72_LINE:0.3322919411,M.yessoensis_59_LINE:0.4898262636):0.1078105315):0.3693762823,(((((((((((C.sinensis_67_LINE:0.0422225159,S.constricta_21_LINE:0.0695362147):0.1096664362,S.grandis_30_LINE:0.0813530089):0.1477177144,S.constricta_90_LINE:0.1734019250):0.0152860826,S.constricta_55_LINE:0.2366289570):0.0483424060,(D.rostriformis_117_LINE:0.1734903972,R.philippinarum_25_LINE:0.1509164626):0.0577130358):0.0633395573,(D.rostriformis_75_LINE:0.1737705457,R.philippinarum_57_LINE:0.2649268108):0.1813728929):0.0274313134,(R.philippinarum_51_LINE:0.1799568386,(R.philippinarum_74_LINE:0.4160393927,S.constricta_54_LINE:0.4648383157):0.1399738820):0.0281062254):0.1354731612,S.grandis_11_LINE:0.3620632875):0.1396636514,((((D.rostriformis_28_LINE:0.3373490999,(S.constricta_34_LINE:0.3605063599,S.grandis_54_LINE:0.4782685522):0.2053768924):0.1026039479,D.rostriformis_73_LINE:0.4568558289):0.0976528656,S.grandis_165_LINE:0.3445496417):0.0811845103,(D.rostriformis_79_LINE:0.1734306731,((D.rostriformis_94_LINE:0.2627050021,S.constricta_86_LINE:0.4769178665):0.1560234365,(R.philippinarum_91_LINE:0.1409083578,S.grandis_13_LINE:0.2571582790):0.1525463552):0.0553595612):0.2420303370):0.2247208731):0.1498319113,D.rostriformis_41_LINE:0.5769867298):0.1219387591,((D.rostriformis_65_LINE:0.2031186966,R.philippinarum_12_LINE:0.2606521733):0.2432919520,(D.rostriformis_78_LINE:0.5016161714,R.philippinarum_169_LINE:0.5314097262):0.1302277041):0.1853067672):0.2670977088):0.2270434324,(C.gigas_58_LINE:0.5244852595,(M.edulis_193_LINE:0.5764038461,(P.maximus_119_LINE:0.1948979364,P.maximus_30_LINE:0.4037164408):0.2806125903):0.2575285597):0.1431161070):0.1855231922,((((A.kagoshimensis_51_LINE:0.0000026187,T.granosa_26_LINE:0.0195499382):0.4142550006,A.kagoshimensis_87_LINE:0.3207115625):0.4538549756,((((C.sinensis_24_LINE:0.1276769142,M.mercenaria_57_LINE:0.2178973465):0.2426444810,(M.mercenaria_135_LINE:0.3426070847,M.mercenaria_96_LINE:0.3311244061):0.1173187129):0.1292291216,((((C.sinensis_32_LINE:0.1410375683,M.mercenaria_150_LINE:0.0972960447):0.1163510033,(S.grandis_154_LINE:0.0000022996,S.grandis_198_LINE:0.0092012084):0.4324646232):0.0291504460,D.rostriformis_70_LINE:0.4290321169):0.1056392750,S.grandis_61_LINE:0.3985273734):0.1577596502):0.1913944779,((C.sinensis_85_LINE:0.7190732539,D.rostriformis_128_LINE:0.5381585407):0.1356141812,M.mercenaria_180_LINE:0.5671615001):0.1820385229):0.1384850434):0.2606830253,P.canaliculata_17_LINE:1.1986860518):0.1193951522):0.0580622079,RTEX-23_SK_pol_LINE/RTE-X:0.7423636684):0.1023397159,R.philippinarum_171_LINE:1.1113178234):0.2012926756):0.2090272758,((((((((((A.kagoshimensis_103_LINE:0.3883566919,A.kagoshimensis_107_LINE:0.4168467699):0.8566279099,(RTEX-3_BF:0.6595607676,RTEX-5_BF:0.7374754021):0.1920010896):0.0836348694,RTEX-2_BF:0.7073245829):0.0958814789,(RTEX-4_BF:0.5704430036,RTEX-6_BF:0.5467142001):0.1858396197):0.0746376475,((((((C.ariakensis_17_LINE:0.0000029341,RTEX-12_CGi_LINE_RTE-X_1:0.0138408351):0.3208436066,(C.virginica_32_LINE:0.4508770203,P.fucata_20_LINE:0.5371336700):0.1860903526):0.1582830612,S.glomerata_45_LINE:0.6143136096):0.2510534611,(M.edulis_13_LINE:0.3868178203,M.edulis_26_LINE:0.5573452877):0.0642418155):0.2063795353,S.broughtoni_42_LINE:0.6904882368):0.0874323710,M.edulis_42_LINE:0.6577314256):0.2287928781):0.0777460341,(((A.kagoshimensis_14_LINE:0.0021219738,S.broughtoni_39_LINE:0.0109410710):0.4432018711,(((((B.platifrons_121_LINE:0.2882534391,M.phylippinarum_152_LINE:0.3678266506):0.0491755507,M.edulis_59_LINE:0.3054831959):0.1455834933,M.edulis_300_LINE:0.2629549829):0.1034444009,((C.gigas_41_LINE:0.0990129352,S.glomerata_59_LINE:0.0880665112):0.2453332414,M.edulis_240_LINE:0.2010783779):0.1474472550):0.0856901200,(((B.platifrons_219_LINE:0.2180491029,M.edulis_43_LINE:0.2252970150):0.0839656294,M.edulis_140_LINE:0.3567834793):0.1693512254,S.glomerata_55_LINE:0.5274820741):0.0268139089):0.2398164920):0.4546521975,(((((B.platifrons_176_LINE:0.5329289649,M.edulis_41_LINE:0.3295570061):0.0911017205,M.phylippinarum_33_LINE:0.3426821016):0.2019197158,(((B.platifrons_204_LINE:0.5886638283,M.phylippinarum_138_LINE:0.3421403230):0.1010395952,(M.edulis_155_LINE:0.3205253732,(M.edulis_186_LINE:0.3922896977,(M.edulis_4_LINE:0.1723261078,M.edulis_58_LINE:0.1456989393):0.1926070581):0.0858669431):0.0320772406):0.1120417387,((M.edulis_156_LINE:0.2226769126,M.phylippinarum_77_LINE:0.3117499864):0.2450711623,M.edulis_55_LINE:0.3895577986):0.1367629409):0.1596178898):0.1286619952,(M.edulis_24_LINE:0.4575502746,(M.edulis_86_LINE:0.4462983598,M.phylippinarum_65_LINE:0.4237092436):0.2056047632):0.2425515872):0.1585482270,((M.edulis_33_LINE:0.4036072398,M.edulis_47_LINE:0.2950631736):0.1190636152,M.phylippinarum_36_LINE:0.3156445130):0.3317758724):0.3091258537):0.0775634338):0.1076101272,((((((((((A.kagoshimensis_109_LINE:0.3672763435,((M.edulis_110_LINE:0.0123873207,M.edulis_264_LINE:0.0084641661):0.2238281453,M.phylippinarum_85_LINE:0.3114106912):0.2598199821):0.1213299436,S.glomerata_56_LINE:0.5726479703):0.0919809608,((B.platifrons_183_LINE:0.3091926250,((C.gigas_29_LINE:0.2507832525,M.edulis_231_LINE:0.3335528693):0.0971670965,(((M.edulis_157_LINE:0.1211648483,M.phylippinarum_170_LINE:0.2893821717):0.2850833544,(M.edulis_67_LINE:0.2312284373,M.phylippinarum_124_LINE:0.2790379654):0.1988188171):0.0457183828,(M.edulis_166_LINE:0.4114107774,(M.edulis_7_LINE:0.1583590421,M.phylippinarum_157_LINE:0.3637709100):0.1950335991):0.0592210577):0.0534947141):0.0693448454):0.0998987302,P.fucata_11_LINE:0.4903742248):0.1056250736):0.0876600712,M.edulis_287_LINE:0.6048133805):0.1544823787,(((B.platifrons_147_LINE:0.1553256616,M.edulis_229_LINE:0.0929474527):0.5537486559,(B.platifrons_76_LINE:0.4038375051,(M.edulis_204_LINE:0.3050625101,M.edulis_98_LINE:0.3467345007):0.0628449759):0.1761677690):0.1684771031,(B.platifrons_148_LINE:0.6711552261,((B.platifrons_187_LINE:0.3686969048,S.glomerata_24_LINE:0.3294367426):0.1949083671,(M.edulis_12_LINE:0.4972950201,M.phylippinarum_84_LINE:0.3752084880):0.1501721507):0.1654719021):0.0859737120):0.0536505481):0.2086762231,(M.phylippinarum_59_LINE:0.6795575788,(M.phylippinarum_70_LINE:0.5404860948,R.philippinarum_72_LINE:0.4052107998):0.2909051883):0.1691068401):0.0811691986,M.edulis_237_LINE:0.7409345759):0.0306980956,(M.edulis_18_LINE:0.3771042117,M.phylippinarum_153_LINE:0.3745521144):0.5247692507):0.0756424408,((M.edulis_136_LINE:0.3906323635,(M.edulis_247_LINE:0.3356718345,(M.edulis_344_LINE:0.0000025556,M.edulis_349_LINE:0.0066024429):0.4227175544):0.0896005534):0.0727485297,(M.edulis_158_LINE:0.4878073269,M.edulis_358_LINE:0.4536110009):0.0776158370):0.2054876244):0.0809457470,((M.phylippinarum_129_LINE:0.4123797028,M.phylippinarum_42_LINE:0.4021954358):0.6728188919,P.fucata_4_LINE:1.1119786191):0.1456751209):0.0300964446):0.0410065125,RTEX-4_NV:0.7556933167):0.0818485609,((M.edulis_257_LINE:0.4305561715,((M.edulis_318_LINE:0.0000025948,M.edulis_357_LINE:0.0000026970):0.2047565244,M.edulis_35_LINE:0.2822137639):0.1104129923):0.1351441132,M.phylippinarum_99_LINE:0.4550578021):0.2690948855):0.1470143849,(RTEX-1_NV:0.5294502678,(RTEX-2_NV:0.2914938893,RTEX-3_NV:0.3774866506):0.3076673074):0.4383729273):0.2032953774):0.2489405474,(((((((((A.i.concentricus_16_LINE:0.1797195833,P.maximus_120_LINE:0.1016936492):0.5235981527,((M.edulis_220_LINE:0.1749185579,M.edulis_232_LINE:0.2296008845):0.1550337861,P.maximus_130_LINE:0.3661415623):0.2069299516):0.1399640793,((A.kagoshimensis_96_LINE:0.3354092800,A.kagoshimensis_99_LINE:0.3831499942):0.1497557106,(M.edulis_224_LINE:0.1425947620,M.edulis_276_LINE:0.1565734144):0.1386761972):0.1603313796):0.1029210924,((P.maximus_118_LINE:0.3515285668,P.maximus_41_LINE:0.3800911719):0.2116917085,S.grandis_42_LINE:0.3872887936):0.0337490005):0.0379397822,((A.kagoshimensis_48_LINE:0.2559967050,A.kagoshimensis_49_LINE:0.3331564033):0.2967884929,(M.edulis_342_LINE:0.4343997809,RTEX-1_LG_LINE_RTE-X_1:0.3917878302):0.2678176630):0.0959776821):0.0642443954,(M.edulis_167_LINE:0.5046937117,(P.maximus_131_LINE:0.5382044570,(P.maximus_70_LINE:0.0939736515,P.maximus_85_LINE:0.1033675997):0.4354843818):0.2662217267):0.0776787939):0.0239140610,((M.coruscus_11_LINE:0.3235760682,(M.edulis_279_LINE:0.2250469743,M.edulis_327_LINE:0.2310826443):0.1849387158):0.1115040548,(M.edulis_261_LINE:0.3459232335,(M.edulis_335_LINE:0.1490497457,M.edulis_350_LINE:0.2136385690):0.1642432959):0.0653713999):0.3325435361):0.1631659340,((((A.kagoshimensis_22_LINE:0.3141284017,(M.edulis_210_LINE:0.1995156715,M.edulis_68_LINE:0.1844418860):0.1232430701):0.0705080124,(((B.platifrons_144_LINE:0.0681452532,M.phylippinarum_154_LINE:0.0961732025):0.0837783101,M.edulis_185_LINE:0.1097805590):0.1134743438,((B.platifrons_220_LINE:0.0794870832,M.edulis_141_LINE:0.0933383318):0.0742275165,M.edulis_189_LINE:0.1923481538):0.1014731997):0.1885509321):0.1342692697,((((M.edulis_102_LINE:0.2486345680,M.edulis_142_LINE:0.2975516739):0.0629064398,(M.edulis_122_LINE:0.1771571157,M.edulis_44_LINE:0.2174673148):0.0747773268):0.0627016757,M.edulis_164_LINE:0.5403407495):0.0590343613,M.edulis_105_LINE:0.2459568530):0.1366432065):0.1640858480,((((((A.kagoshimensis_93_LINE:0.0000025948,T.granosa_23_LINE:0.0000025948):0.3023314029,T.granosa_41_LINE:0.3282382604):0.2214758727,(M.edulis_238_LINE:0.2744834837,(M.edulis_303_LINE:0.1240990684,M.edulis_348_LINE:0.2490437393):0.1235158776):0.1629486885):0.1736247995,(M.mercenaria_186_LINE:0.5559962229,R.philippinarum_178_LINE:0.2643006523):0.2582053018):0.1153055570,((((((((A.marissinica_12_LINE:0.3422842959,(A.marissinica_244_LINE:0.0000025948,A.marissinica_99_LINE:0.0000027519):0.2029802086):0.0511364645,((A.marissinica_69_LINE:0.2995030521,(M.mercenaria_155_LINE:0.3008377497,S.grandis_1_LINE:0.3382091972):0.1235975162):0.0501963020,(M.mercenaria_188_LINE:0.2829281710,R.philippinarum_180_LINE:0.2851309195):0.0999214737):0.0391929177):0.0203177028,((((A.marissinica_191_LINE:0.0134401913,A.marissinica_28_LINE:0.0000027386):0.2027671563,(A.marissinica_193_LINE:0.0000030217,A.marissinica_255_LINE:0.0000021976):0.2441072566):0.0521572333,A.marissinica_257_LINE:0.2893769524):0.1427020242,(M.mercenaria_138_LINE:0.3314317261,M.mercenaria_159_LINE:0.3623567160):0.0437179181):0.0780974899):0.0350620934,(((A.marissinica_138_LINE:0.0000026029,A.marissinica_42_LINE:0.0000025948):0.1681647097,A.marissinica_2_LINE:0.1561658258):0.1259872344,S.grandis_129_LINE:0.2915380883):0.1162179621):0.0860056221,(A.marissinica_13_LINE:0.2494641212,(A.marissinica_21_LINE:0.2837245695,D.rostriformis_83_LINE:0.3791401784):0.0911371197):0.0899714183):0.0575324251,(M.mercenaria_189_LINE:0.1450923353,S.grandis_10_LINE:0.1262073653):0.3221959037):0.0631821583,((D.rostriformis_131_LINE:0.5067526136,(((M.mercenaria_192_LINE:0.5523461871,M.mercenaria_46_LINE:0.3796290253):0.1763600937,M.mercenaria_231_LINE:0.3701868355):0.0675730686,M.mercenaria_37_LINE:0.4830578119):0.0593083952):0.0746591649,((M.mercenaria_182_LINE:0.2487620466,M.mercenaria_226_LINE:0.2244405389):0.0867950453,(M.mercenaria_244_LINE:0.0775612071,R.philippinarum_156_LINE:0.0679460369):0.2516531460):0.1313784255):0.0739186845):0.1588082529,((((B.platifrons_233_LINE:0.2061210480,(B.platifrons_39_LINE:0.2316863220,M.edulis_219_LINE:0.1228570851):0.0561173338):0.0487589696,M.edulis_90_LINE:0.2135821336):0.2684331940,(M.coruscus_16_LINE:0.3232120978,M.edulis_88_LINE:0.3347506242):0.0827092322):0.1682548695,T.granosa_45_LINE:0.4293635255):0.0920586295):0.1036572215):0.0989498157,(M.mercenaria_137_LINE:0.5498563841,R.philippinarum_90_LINE:0.6769271909):0.0555956066):0.1065070668):0.2989554058):0.1527431372,((((((((((((A.marissinica_186_LINE:0.2499122095,(M.mercenaria_257_LINE:0.0903579236,R.philippinarum_167_LINE:0.1292398555):0.0375695669):0.1488697625,D.rostriformis_64_LINE:0.2383026484):0.0700217207,C.virginica_33_LINE:0.4010945859):0.0822173326,D.rostriformis_124_LINE:0.4050485534):0.0330855559,((D.rostriformis_58_LINE:0.0985810646,M.mercenaria_215_LINE:0.0578268665):0.1878294825,(M.mercenaria_201_LINE:0.2141287097,S.grandis_104_LINE:0.3041949003):0.0531356487):0.0740709768):0.0421576766,((C.virginica_62_LINE:0.2423181096,M.edulis_182_LINE:0.3061801760):0.1092519435,M.edulis_309_LINE:0.2582458680):0.1606928165):0.0450920660,((M.edulis_214_LINE:0.2341628061,M.edulis_245_LINE:0.2523994536):0.1613315521,S.grandis_36_LINE:0.3924523335):0.0395913755):0.0738557545,(S.grandis_126_LINE:0.0000022899,S.grandis_185_LINE:0.0059839573):0.4604219914):0.2501817977,((C.gigas_21_LINE:0.3346659147,(C.gigas_75_LINE:0.0000025948,RTEX-26_CGi_LINE_RTE-X_4:0.0000025948):0.4221360351):0.1768346830,M.edulis_233_LINE:0.4246731027):0.2108276944):0.0688751448,R.philippinarum_115_LINE:0.7081411608):0.1153749836,RTEX-1_BF:0.9240040378):0.1270432694,((M.edulis_211_LINE:0.3073622592,(M.edulis_255_LINE:0.2566991843,M.edulis_338_LINE:0.1740425902):0.3646167122):0.1769606851,M.edulis_258_LINE:0.6028690429):0.4113686962):0.1142508925):0.4567578749):0.4087125563):0.2176811968,(((((((((A.i.concentricus_14_LINE:0.4007578597,(A.i.concentricus_15_LINE:0.1547845075,P.maximus_110_LINE:0.0025125769):0.2046171387):0.1330176700,(P.maximus_126_LINE:0.3674156751,P.maximus_92_LINE:0.2482413498):0.1284254253):0.1614908967,((A.purpuratus_48_LINE:0.6952099688,P.maximus_115_LINE:0.4298081165):0.2802548667,P.maximus_84_LINE:0.4420059997):0.1478354780):0.1739037911,M.nervosa_45_LINE:0.6083788716):0.2455679253,(M.edulis_235_LINE:0.3320472214,M.edulis_265_LINE:0.5308776769):0.5331555802):0.5314347517,((((((((A.kagoshimensis_114_LINE:0.0210062366,S.broughtoni_35_LINE:0.0000030475):0.3058229546,S.broughtoni_18_LINE:0.5147035976):0.3300116140,((S.broughtoni_17_LINE:0.3722284935,T.granosa_40_LINE:0.3827397765):0.2331062571,S.broughtoni_31_LINE:0.5910116743):0.1120336732):0.0698283188,(((((B.platifrons_215_LINE:0.1393625052,M.edulis_260_LINE:0.1541272998):0.4181050849,((M.edulis_154_LINE:0.3320776724,M.edulis_230_LINE:0.3146297977):0.1192725628,M.phylippinarum_60_LINE:0.4359973099):0.1268893641):0.1387107341,C.gigas_28_LINE:0.5675590169):0.1045255214,(C.gigas_52_LINE:0.4965666879,C.gigas_80_LINE:0.4503390511):0.1011593870):0.0439930737,(C.gigas_37_LINE:0.1808218580,C.gigas_69_LINE:0.2878964235):0.2736541979):0.1879753559):0.1059257004,(S.broughtoni_30_LINE:0.0419364447,T.granosa_21_LINE:0.0756403144):0.5699763822):0.0726637318,M.edulis_209_LINE:0.8900724758):0.2479242159,(((A.marissinica_213_LINE:1.2639569523,(P.maximus_127_LINE:0.7374690976,(P.maximus_26_LINE:0.3673978256,P.maximus_59_LINE:0.3017300867):0.2028788370):0.2936409234):0.0875932776,P.maximus_73_LINE:0.7125037197):0.1301826535,((A.marissinica_53_LINE:0.4786378383,(D.rostriformis_68_LINE:0.6917392455,S.grandis_106_LINE:0.4246191660):0.1511407389):0.1870917143,A.marissinica_64_LINE:0.6041093607):0.4994569696):0.0602006497):0.1258847779,(((((B.platifrons_138_LINE:0.1648897840,M.edulis_162_LINE:0.2483805802):0.1127709620,(M.edulis_163_LINE:0.2262881871,M.edulis_292_LINE:0.2725230906):0.0802350624):0.5169615220,M.edulis_343_LINE:0.6650796632):0.1447215427,M.edulis_270_LINE:0.6056481413):0.2597169967,((M.yessoensis_32_LINE:0.4011609888,M.yessoensis_46_LINE:0.3398121137):0.2857379573,M.yessoensis_47_LINE:0.3533340262):0.4942246368):0.3800953140):0.1324763349):0.1726702531,((((A.kagoshimensis_55_LINE:0.2283364838,A.kagoshimensis_95_LINE:0.4013137277):0.4493814882,((A.purpuratus_14_LINE:0.4477627549,M.yessoensis_17_LINE:0.1848797425):0.0639965606,P.maximus_102_LINE:0.3049848549):0.3658787756):0.2114780178,((((((((A.marissinica_101_LINE:0.3489287980,A.marissinica_109_LINE:0.3569088556):0.1835781450,D.rostriformis_111_LINE:0.3820935602):0.0525307298,((A.marissinica_105_LINE:0.0000025714,A.marissinica_25_LINE:0.0070415070):0.1922957817,(A.marissinica_161_LINE:0.0000025948,A.marissinica_188_LINE:0.0000027278):0.1663671968):0.2358207601):0.0733100742,((A.marissinica_129_LINE:0.0000025948,A.marissinica_198_LINE:0.0000028162):0.3403396507,A.marissinica_155_LINE:0.2983355914):0.2380191729):0.0697759116,((A.marissinica_200_LINE:0.4147358497,R.philippinarum_136_LINE:0.4338496861):0.1095682970,A.marissinica_203_LINE:0.4183848893):0.1416565882):0.0436035321,((((A.marissinica_120_LINE:0.3544620216,D.rostriformis_108_LINE:0.3360139279):0.1292740237,D.rostriformis_105_LINE:0.6639099368):0.0503892730,(R.philippinarum_94_LINE:0.5745232302,S.constricta_53_LINE:0.5842002210):0.0980081250):0.1310921723,(R.philippinarum_113_LINE:0.3791892311,R.philippinarum_152_LINE:0.3485941998):0.2909160904):0.0914675712):0.4006661279,(S.constricta_14_LINE:0.4917342866,(((((S.constricta_27_LINE:0.3320649377,(S.grandis_146_LINE:0.1910455352,S.grandis_34_LINE:0.1666361410):0.1202596074):0.0127795971,(S.constricta_42_LINE:0.0739768150,S.grandis_12_LINE:0.0410595458):0.3057147056):0.1393682205,((S.constricta_52_LINE:0.3564829788,S.grandis_18_LINE:0.1558084341):0.0701396982,S.constricta_56_LINE:0.2685646512):0.1935307634):0.0539349435,((S.grandis_16_LINE:0.3231253190,S.grandis_28_LINE:0.2967990965):0.2299667850,S.grandis_22_LINE:0.4306445356):0.0477751243):0.0851927764,S.grandis_38_LINE:0.5900417679):0.0826673249):0.2289329606):0.1558904923,((((A.marissinica_136_LINE:0.0000021874,A.marissinica_88_LINE:0.0000029750):0.4214335731,(A.marissinica_179_LINE:0.0000026001,A.marissinica_247_LINE:0.0065181690):0.4977066417):0.1114679893,C.sinensis_101_LINE:0.5181618583):0.0754911818,A.marissinica_47_LINE:0.5493695508):0.3615890912):0.2511131215):0.1348595796,((A.marissinica_123_LINE:0.3461401550,A.marissinica_81_LINE:0.4356263832):0.2320220246,R.philippinarum_118_LINE:0.6176177042):0.3487606086):0.3546693404):0.3085180236,((((((((A.marissinica_147_LINE:0.2733854395,A.marissinica_57_LINE:0.1130974150):0.1067333084,A.marissinica_216_LINE:0.1172273976):0.2688933706,(M.coruscus_6_LINE:0.0000021209,(M.coruscus_8_LINE:0.2574736153,M.edulis_345_LINE:0.0126470731):0.0488461969):0.4753419179):0.3153492996,(((B.platifrons_194_LINE:0.3543868560,M.edulis_273_LINE:0.2253671512):0.2730509917,(M.edulis_296_LINE:0.0000025948,M.edulis_69_LINE:0.0000027041):0.5416305959):0.1428586130,((B.platifrons_73_LINE:0.3023380561,M.edulis_262_LINE:0.2598761092):0.1412508389,(M.edulis_101_LINE:0.3425387173,M.edulis_294_LINE:0.1643528665):0.2120229375):0.1185180315):0.4444309599):0.0902304408,(((M.edulis_160_LINE:0.1971977924,M.edulis_346_LINE:0.1552923776):0.5966529882,M.edulis_234_LINE:0.6644748412):0.1839071910,(M.edulis_183_LINE:0.3319775714,M.edulis_302_LINE:0.5855102130):0.4101389690):0.1247392081):0.3776376419,M.edulis_243_LINE:0.7951839258):0.1732571033,A.marissinica_50_LINE:1.6455462105):0.0776896630,((((A.marissinica_187_LINE:0.5685400830,(M.edulis_153_LINE:0.5420529313,(M.edulis_184_LINE:0.5826104119,M.edulis_199_LINE:0.3714024759):0.1116051152):0.4572041621):0.1163889687,(B.platifrons_200_LINE:0.6468060797,M.edulis_325_LINE:0.4536814569):0.1507487275):0.2748645769,(B.platifrons_131_LINE:0.3408637615,(B.platifrons_206_LINE:0.0698786376,M.edulis_256_LINE:0.1339764965):0.2201997778):0.5305750586):0.2999428757,(((A.marissinica_199_LINE:0.9211263187,(((B.platifrons_113_LINE:0.2355198464,(M.coruscus_12_LINE:0.2586690429,M.edulis_337_LINE:0.2646572124):0.0964161966):0.4288126942,(B.platifrons_25_LINE:0.3895325873,(M.edulis_315_LINE:0.0000025948,M.edulis_319_LINE:0.0000025948):0.3053551955):0.3832258361):0.1348165795,((B.platifrons_116_LINE:0.0904992308,(M.coruscus_5_LINE:0.0068610673,M.edulis_28_LINE:0.0000026736):0.2471898131):0.2272221476,M.coruscus_3_LINE:0.5731352871):0.2872947870):0.4230256096):0.2545211513,(B.platifrons_57_LINE:0.2100618015,(M.edulis_352_LINE:0.1181558520,M.edulis_92_LINE:0.0765227827):0.1339772386):0.8540905949):0.2770985090,(((((B.platifrons_109_LINE:0.3722340992,B.platifrons_37_LINE:0.5422274201):0.0806229697,M.edulis_215_LINE:0.4445166721):0.2906228192,(M.edulis_286_LINE:0.9128341173,(M.edulis_334_LINE:0.4785978542,M.phylippinarum_132_LINE:0.3031088939):0.1877858158):0.1791729172):0.1180364459,(((B.platifrons_155_LINE:0.2271407167,M.edulis_321_LINE:0.2662084207):0.1031285826,M.edulis_179_LINE:0.2677225389):0.1743323654,(M.edulis_332_LINE:0.3841648702,M.edulis_75_LINE:0.4555828739):0.1247124046):0.4887881381):0.3790969829,((M.edulis_147_LINE:0.0747962759,M.edulis_191_LINE:0.0764232187):0.0994827464,M.edulis_221_LINE:0.2242926620):0.6250400484):0.2874263775):0.0756576444):0.1060675338):0.5093445476):0.2892130963,(((((((((C.teleta_0_LINE:0.0000029078,Proto2-1_CS1:0.0065162210):0.3742375067,Proto2-4_CS1:0.4275579242):0.1351413547,C.teleta_14_LINE:0.4189499593):0.1286123197,(C.teleta_13_LINE:0.4964505054,C.teleta_9_LINE:0.5918337616):0.1139603522):0.2323915679,((C.teleta_5_LINE:0.0000025705,Proto2-3_CS1:0.0000029408):0.9705249483,Proto2-5_CS1:0.8725076960):0.0727937628):0.1752799349,(C.teleta_18_LINE:0.0068123350,Proto2-2_CS1:0.0000030373):0.6989281776):0.1568941917,Proto2-6_CS1:0.7915884036):0.4896684208,((C.teleta_16_LINE:0.0000025948,Proto2-7_CS1:0.0000025948):0.8785871267,(((C.teleta_32_LINE:0.0000025948,Proto2-8_CS1:0.0000026735):0.8339108276,Proto2-1_SK:0.5726441734):0.1570013806,(((M.nervosa_12_LINE:0.0672673564,P.streckersoni_5_LINE:0.0050711777):0.6128734629,Proto2-3_SK_pol_LINE/Proto2:0.5079940262):0.2685648172,Proto2-1_BF:0.6853137434):0.0697697696):0.1356756205):0.4573543729):0.4330265820,(Proto2-1_HM:0.2859553715,Proto2-2_HM:0.3875994249):1.4582767351):0.4697817047):0.4765215484):0.4581800076,((((((((((A.granulata_7_LINE:0.9446219413,L2-4_Cis:0.5692512847):0.2209832994,((((Crack-1_CP:0.5163738987,Crack-2_CP:0.4747658257):0.1683513984,Crack-3_CP:0.8613850807):0.3018727273,Crack-4_CP:1.0201450880):0.4250482764,Sake_BM:1.5418972375):0.1306283837):0.0841376476,((((((((C.teleta_10_LINE:0.8687195320,L2-2_Cis:1.2624899542):0.2073715167,(Daphne-1_SK_pol_LINE/L2:0.8206816489,CR1-12_SP:0.7406727665):0.2712014772):0.0719490164,Daphne-1_BM:1.7920204894):0.0766496305,(CR1-21_SP:0.8409944026,Crack-1_NV:0.8657306979):0.0887175534):0.1455592939,CR1-23_BF:0.7458140029):0.0752126501,(CR1-14_NV:0.6802074425,(CR1-65_HM:0.8529577930,CR1-7_HM:0.6910161711):0.1140483364):0.1532781059):0.1545609126,((C.teleta_20_LINE:0.4841138068,Crack-1_CS1:0.4663991881):0.5478365941,(C.teleta_26_LINE:1.2089066948,(((((((H.robusta_0_LINE:0.1998195297,H.robusta_23_LINE:0.2365820766):0.3926999870,H.robusta_38_LINE:0.4656106651):0.1864373359,H.robusta_44_LINE:0.7865273820):0.1305686682,((H.robusta_17_LINE:0.0000024620,H.robusta_2_LINE:0.0000025948):0.3566753835,(H.robusta_22_LINE:0.3974911612,H.robusta_42_LINE:0.4975176136):0.0911303276):0.3135748001):0.1943988145,(((H.robusta_15_LINE:0.3003120391,H.robusta_39_LINE:0.5973875354):0.1127577787,H.robusta_21_LINE:0.5281743586):0.0704222202,H.robusta_41_LINE:0.4062312318):0.6891773763):0.1529971448,(H.robusta_33_LINE:0.6253120594,Crack-1_IC:1.2721440672):0.2441505647):0.1357229102,((H.robusta_28_LINE:0.3188648873,(H.robusta_29_LINE:0.3400256916,H.robusta_48_LINE:0.3894315253):0.1618813346):0.0620933740,H.robusta_5_LINE:0.4428782207):0.5756520690):0.0792344107):0.0937714560):0.0913458657):0.1207363134,(C.teleta_12_LINE:0.2836459484,((C.teleta_19_LINE:0.0054402447,C.teleta_8_LINE:0.0000021981):0.3181171945,C.teleta_22_LINE:0.1086280443):0.0989613507):0.6270866094):0.0903875531):0.1293119581,Daphne-1_TCa:1.6013334571):0.0767287995,((((((((B.platifrons_11_LINE:0.1309445891,B.platifrons_192_LINE:0.1112568007):0.1107209577,B.platifrons_120_LINE:0.1926736395):0.0724661364,B.platifrons_1_LINE:0.2208194368):0.1072916103,((((C.sinensis_71_LINE:0.0000030924,C.sinensis_81_LINE:0.0000025948):0.0809136984,R.philippinarum_23_LINE:0.0483375103):0.0835126021,M.mercenaria_120_LINE:0.1739272581):0.0282053144,D.rostriformis_13_LINE:0.2689594674):0.0756005405):0.0570580852,((((C.sinensis_58_LINE:0.1093331065,R.philippinarum_18_LINE:0.0714358690):0.1708953458,((D.rostriformis_110_LINE:0.2140499187,S.constricta_89_LINE:0.1549679284):0.0902145288,R.philippinarum_45_LINE:0.1855656393):0.0547440870):0.1488508203,(P.fucata_1_LINE:0.2735814903,S.glomerata_58_LINE:0.2268891991):0.1471868663):0.0494945313,(D.rostriformis_18_LINE:0.1935770841,R.philippinarum_6_LINE:0.1401638696):0.1878351801):0.0742458565):0.0343549272,D.rostriformis_71_LINE:0.3800288500):0.0481384170,((C.farreri_20_LINE:0.2633509066,C.farreri_30_LINE:0.2216191424):0.0775759093,(C.farreri_21_LINE:0.2116637782,C.farreri_52_LINE:0.1513807142):0.1316781624):0.1062176852):0.3180051296,(((((((C.sinensis_0_LINE:0.1119858877,D.rostriformis_66_LINE:0.1683599476):0.1013915049,(D.rostriformis_47_LINE:0.1503145005,M.mercenaria_23_LINE:0.1246649332):0.0570337572):0.0419184671,(D.rostriformis_17_LINE:0.2233396755,(((D.rostriformis_26_LINE:0.1965075599,(R.philippinarum_3_LINE:0.1316232885,S.constricta_31_LINE:0.2365164955):0.0144279243):0.0508988042,(S.constricta_49_LINE:0.1748508932,S.grandis_95_LINE:0.2648708421):0.0679274744):0.0669469359,(D.rostriformis_39_LINE:0.1044957987,M.mercenaria_95_LINE:0.0471990737):0.0945037029):0.0512250739):0.0752909218):0.0281127656,(C.sinensis_27_LINE:0.1800003635,(R.philippinarum_149_LINE:0.1331445437,S.constricta_32_LINE:0.2708628491):0.0818375850):0.0482298652):0.0157257408,((D.rostriformis_15_LINE:0.1978141070,(M.mercenaria_269_LINE:0.0867867112,(M.mercenaria_64_LINE:0.0776271159,R.philippinarum_61_LINE:0.1053515643):0.0621643550):0.0941110204):0.0794833428,(D.rostriformis_31_LINE:0.3114355130,(M.mercenaria_146_LINE:0.1792125275,M.mercenaria_15_LINE:0.2042659671):0.0364296851):0.0403518078):0.0858187103):0.0627749293,S.constricta_71_LINE:0.2839920272):0.1606179899,(C.sinensis_54_LINE:0.0408666233,R.philippinarum_20_LINE:0.0429302559):0.1377634462):0.1500901274):0.6682721137):0.0223876781,Crack-7_BF:1.2632681411):0.0578726481,((((((((((((A.immaculata_100_LINE:0.0000025948,A.immaculata_180_LINE:0.0000025948):0.0000025559,(((A.immaculata_117_LINE:0.0000025948,A.immaculata_63_LINE:0.0073117471):0.0000028279,A.immaculata_182_LINE:0.0000030110):0.0067500423,A.immaculata_11_LINE:0.0000027867):0.0067349847):0.0077947868,((A.immaculata_126_LINE:0.0084498481,A.immaculata_207_LINE:0.0115169526):0.0000027330,A.immaculata_206_LINE:0.0000022370):0.0057223605):0.1987028204,A.immaculata_136_LINE:0.1024535716):0.1207387235,((((((A.immaculata_115_LINE:0.0000025948,A.immaculata_54_LINE:0.0000025948):0.0000028340,A.immaculata_21_LINE:0.0000025948):0.0000025947,A.immaculata_124_LINE:0.0066801383):0.0000023326,A.immaculata_211_LINE:0.0000025948):0.0000025268,A.immaculata_147_LINE:0.0000028200):0.0009011480,(A.immaculata_118_LINE:0.0000022588,(((A.immaculata_123_LINE:0.0000025948,A.immaculata_170_LINE:0.0000025948):0.0000027712,A.immaculata_129_LINE:0.0000025948):0.0000027088,A.immaculata_202_LINE:0.0000028541):0.0130925335):0.0123122146):0.0735606908):0.5632327299,P.canaliculata_10_LINE:0.7483903537):0.4816499311,((A.marissinica_110_LINE:0.5271883298,A.marissinica_240_LINE:0.4396051003):0.1134676082,((((A.marissinica_3_LINE:0.0068989803,A.marissinica_82_LINE:0.0000025948):0.0000028103,A.marissinica_70_LINE:0.0000025112):0.5907905720,M.mercenaria_239_LINE:0.3640235901):0.0957305790,(((M.nervosa_32_LINE:0.0000026781,M.nervosa_77_LINE:0.0000025948):0.0284628337,P.streckersoni_2_LINE:0.0351333114):0.4532182623,M.nervosa_48_LINE:0.3092727848):0.1494265132):0.0946801104):0.2145758920):0.1891790467,((((((((((((((A.marissinica_62_LINE:0.2775029239,R.philippinarum_105_LINE:0.2378586859):0.1507550550,(D.rostriformis_107_LINE:0.3262165407,M.mercenaria_161_LINE:0.3223160619):0.0939398534):0.1552447427,(A.purpuratus_32_LINE:0.5313284975,C.farreri_17_LINE:0.5136179452):0.2621201842):0.1109102254,((((((B.platifrons_132_LINE:0.1901693522,M.edulis_38_LINE:0.1491887404):0.0474913103,(B.platifrons_230_LINE:0.2075044954,(B.platifrons_45_LINE:0.1119824260,M.phylippinarum_37_LINE:0.1125034029):0.0275175446):0.0299056867):0.0468116638,((B.platifrons_47_LINE:0.0385648066,(M.edulis_115_LINE:0.0000025948,M.edulis_80_LINE:0.0000028657):0.0664498458):0.0329075962,M.phylippinarum_167_LINE:0.0000023341):0.0850316929):0.1183018253,B.platifrons_59_LINE:0.1102646536):0.2015863086,(((B.platifrons_222_LINE:0.2250366871,((D.rostriformis_133_LINE:0.1445226035,R.philippinarum_186_LINE:0.2788760289):0.0559997132,M.mercenaria_121_LINE:0.2250511155):0.0532521271):0.0760706285,D.rostriformis_51_LINE:0.3030687251):0.0887728493,M.mercenaria_223_LINE:0.2299595723):0.0755828667):0.0576531921,(M.edulis_131_LINE:0.0744126859,S.constricta_92_LINE:0.1084363972):0.1938368533):0.1996296297):0.1264969750,(C.farreri_19_LINE:0.5000695275,C.farreri_41_LINE:0.5827856083):0.0948207381):0.0555736913,((((((B.platifrons_115_LINE:0.0750087165,M.edulis_63_LINE:0.0680307497):0.2911129155,M.edulis_203_LINE:0.1754990660):0.1146321317,(M.edulis_82_LINE:0.0518877686,M.phylippinarum_20_LINE:0.1624986753):0.2185654011):0.0975235047,(B.platifrons_92_LINE:0.1166349346,M.edulis_91_LINE:0.2933659172):0.1595124671):0.0502063892,(((C.sinensis_72_LINE:0.3294868300,(((D.rostriformis_103_LINE:0.2262421705,M.mercenaria_218_LINE:0.2997900306):0.0327467149,R.philippinarum_144_LINE:0.3201363767):0.0664982924,M.phylippinarum_147_LINE:0.4982654535):0.0164692590):0.0559116268,(D.rostriformis_84_LINE:0.5193604207,((M.edulis_85_LINE:0.2055827241,S.glomerata_63_LINE:0.2328833358):0.1274106592,M.phylippinarum_26_LINE:0.2496698250):0.1486866799):0.0146530074):0.0662370246,(M.yessoensis_53_LINE:0.3626000646,T.granosa_2_LINE:0.3445039140):0.1136004310):0.0405341699):0.0719968800,((B.platifrons_169_LINE:0.3348140674,M.phylippinarum_32_LINE:0.2131122919):0.1546456045,(B.platifrons_186_LINE:0.1853550736,M.edulis_359_LINE:0.1944233381):0.1370822964):0.0669818886):0.1737463638):0.2431756703,L2-24_NV:1.7408886530):0.1174242349,CR1-34_HM:1.1253523596):0.7378027927,Crack-1_LG_LINE_L2_1:0.8819248316):0.1196892619,(D.rostriformis_12_LINE:0.2852986177,D.rostriformis_49_LINE:0.2528093096):0.2237369687):0.1782880635,(((C.sinensis_94_LINE:0.3297659067,((M.mercenaria_205_LINE:0.3829701758,M.mercenaria_40_LINE:0.5017637130):0.0996316599,(R.philippinarum_1_LINE:0.3238451508,R.philippinarum_81_LINE:0.3226474597):0.1471209419):0.0987575342):0.1411793085,R.philippinarum_184_LINE:0.5338084539):0.0395607511,D.rostriformis_4_LINE:0.4841135343):0.1197507164):0.1740201569,(((M.coruscus_2_LINE:0.0195275732,M.edulis_0_LINE:0.0296604054):0.1485374177,(M.phylippinarum_110_LINE:0.3185732771,M.phylippinarum_120_LINE:0.3996565898):0.0904483507):0.3662094731,(M.coruscus_7_LINE:0.0427308756,M.edulis_3_LINE:0.0000031191):0.6668543792):0.2589992013):0.1139914490,(A.purpuratus_18_LINE:0.6200491773,(M.edulis_81_LINE:0.2428241398,(M.phylippinarum_41_LINE:0.0000029195,M.phylippinarum_57_LINE:0.0000028430):0.6129408654):0.3767838602):0.1435434623):0.0998158137,(((((((B.platifrons_13_LINE:0.2989866301,(M.phylippinarum_158_LINE:0.0603642401,M.phylippinarum_3_LINE:0.1677332781):0.2714311968):0.0361715794,((M.phylippinarum_162_LINE:0.0000029989,M.phylippinarum_38_LINE:0.0000024579):0.3266256668,M.phylippinarum_24_LINE:0.5637363176):0.0621845580):0.0182071621,M.phylippinarum_39_LINE:0.2886375448):0.1211657251,((M.coruscus_15_LINE:0.0075492520,M.edulis_11_LINE:0.0245791022):0.1344324634,M.phylippinarum_2_LINE:0.3292945832):0.1378955965):0.0628099775,(M.coruscus_4_LINE:0.0000023428,M.edulis_17_LINE:0.0612405997):0.3357103015):0.0450994943,M.edulis_5_LINE:0.3000801314):0.4980427116,(B.platifrons_7_LINE:0.7919050116,((M.nervosa_27_LINE:0.0053518779,M.nervosa_62_LINE:0.0150434757):0.5368026240,(P.fucata_0_LINE:0.5241205044,((P.fucata_12_LINE:0.5016553323,((P.fucata_38_LINE:0.5040327970,P.fucata_3_LINE:0.4994600490):0.2194029459,P.fucata_39_LINE:0.7763404009):0.0311165722):0.0401362084,(((((S.glomerata_0_LINE:0.3102220001,S.glomerata_3_LINE:0.2085265307):0.0637500132,S.glomerata_25_LINE:0.2498283173):0.0618331814,S.glomerata_6_LINE:0.3416504330):0.0130880999,S.glomerata_1_LINE:0.2251051297):0.1968016953,(S.glomerata_11_LINE:0.2492247600,S.glomerata_2_LINE:0.4630487498):0.1392922398):0.3286324950):0.0799871051):0.1058204998):0.1322851124):0.0965302698):0.0564203160):0.1087636900):0.1230111489,((M.yessoensis_31_LINE:0.5291581983,M.yessoensis_70_LINE:0.6984009136):0.1507958404,(M.yessoensis_68_LINE:0.3906683298,P.maximus_96_LINE:0.3274181854):0.7000769975):0.1212024085):0.1776304605,((A.marissinica_7_LINE:0.2760010521,R.philippinarum_7_LINE:0.5531510135):0.3421649521,(((M.mercenaria_107_LINE:0.5599514804,(M.mercenaria_116_LINE:0.4375387567,(((M.mercenaria_171_LINE:0.0000024211,M.mercenaria_62_LINE:0.0067415787):0.1112018414,M.mercenaria_270_LINE:0.2062547338):0.3636361951,((M.mercenaria_45_LINE:0.2820398919,R.philippinarum_36_LINE:0.1479502357):0.1747439541,R.philippinarum_137_LINE:0.4347033644):0.1039245104):0.0568555910):0.0699319666):0.0290264210,(M.mercenaria_274_LINE:0.5226229358,M.mercenaria_39_LINE:0.3016062959):0.2782993804):0.0783089284,(M.mercenaria_234_LINE:0.1758526497,(R.philippinarum_107_LINE:0.2603602184,(R.philippinarum_141_LINE:0.1795302048,R.philippinarum_22_LINE:0.1956058476):0.1778462743):0.0953466699):0.1896885826):0.1677435383):0.1940697482):0.1314369911,(A.kagoshimensis_76_LINE:0.8512118839,(((B.platifrons_218_LINE:0.0810009018,M.phylippinarum_141_LINE:0.0996275204):0.0992720542,(((M.coruscus_10_LINE:0.0000024832,M.edulis_39_LINE:0.0349657022):0.0129155972,M.coruscus_17_LINE:0.0096362994):0.2024829723,M.edulis_62_LINE:0.1967380095):0.1143077551):0.3996723099,M.phylippinarum_5_LINE:0.6355235533):0.1897710332):0.0793407696):0.2925569711,((CR1-1_AG:0.9052094771,L2B-1_CP:0.6981988199):0.4713286749,L2B-1_HM:1.2721563439):0.7172889209):0.0719821310):0.2125563922,((((((((((((((A.marissinica_104_LINE:0.6209493597,A.marissinica_232_LINE:0.0000027131):0.1193701286,(((M.mercenaria_10_LINE:0.0000026973,M.mercenaria_3_LINE:0.0000029745):0.1697089286,S.grandis_168_LINE:0.2972578769):0.0832192539,((M.mercenaria_176_LINE:0.0000025948,M.mercenaria_7_LINE:0.0000022902):0.0795168693,(R.philippinarum_0_LINE:0.1985722268,S.grandis_52_LINE:0.1211131230):0.0359977877):0.1509683054):0.0283698782):0.0331162340,(((D.rostriformis_122_LINE:0.0962290688,S.constricta_4_LINE:0.2188107627):0.0927079994,R.philippinarum_2_LINE:0.5606030157):0.0418109871,(S.constricta_33_LINE:0.1534072420,(S.grandis_60_LINE:0.0000025948,S.grandis_97_LINE:0.0000025948):0.1426443100):0.1067976205):0.0576481017):0.0212184784,(((M.mercenaria_213_LINE:0.0065618600,M.mercenaria_82_LINE:0.0000023595):0.0748506430,R.philippinarum_78_LINE:0.2857085391):0.1310861756,M.mercenaria_229_LINE:0.2059810270):0.0684571980):0.0342852505,((((((A.marissinica_107_LINE:0.0000025948,(A.marissinica_152_LINE:0.0000025948,A.marissinica_236_LINE:0.0000025948):0.0229450072):0.0000030024,A.marissinica_241_LINE:0.0000025948):0.0000024180,(A.marissinica_172_LINE:0.0000025948,A.marissinica_19_LINE:0.0000025948):0.0000021591):0.1320063991,A.marissinica_206_LINE:0.1940138661):0.0266943236,((A.marissinica_125_LINE:0.0000025948,A.marissinica_150_LINE:0.0000029620):0.1204993829,S.grandis_4_LINE:0.2545990322):0.0851714591):0.0277249422,((D.rostriformis_136_LINE:0.2874887795,M.mercenaria_6_LINE:0.1284800868):0.0740936196,(R.philippinarum_58_LINE:0.0193387010,S.constricta_48_LINE:0.0312147420):0.3819113140):0.0384622628):0.0586677687):0.3971732864,(((B.platifrons_123_LINE:0.3246150907,(C.farreri_0_LINE:0.1268693709,(M.yessoensis_1_LINE:0.0000030189,M.yessoensis_41_LINE:0.0000025948):0.1466046840):0.2634700613):0.0340391889,(((((((B.platifrons_145_LINE:0.0371441342,M.edulis_291_LINE:0.0948652108):0.2762178950,(B.platifrons_172_LINE:0.1816858854,((B.platifrons_81_LINE:0.0665782218,M.edulis_146_LINE:0.0675181324):0.0588907291,M.edulis_218_LINE:0.1937784902):0.1160149006):0.0320011037):0.0227969420,(B.platifrons_31_LINE:0.0366278092,M.edulis_298_LINE:0.1111683030):0.1567902108):0.0235797521,B.platifrons_93_LINE:0.1941353904):0.0396882044,B.platifrons_79_LINE:0.4212133312):0.0514814806,((M.edulis_241_LINE:0.1162468142,M.edulis_277_LINE:0.3263044426):0.0936895206,M.edulis_295_LINE:0.2333430212):0.0583823854):0.0511509813,(((C.ariakensis_0_LINE:0.1681789239,S.glomerata_37_LINE:0.1152528446):0.1676508293,S.glomerata_64_LINE:0.4383700055):0.0967779980,((M.edulis_251_LINE:0.2666368849,S.glomerata_62_LINE:0.2635698310):0.0999507774,M.edulis_320_LINE:0.1401036020):0.1226963429):0.0659191286):0.0269302222):0.0177092550,B.platifrons_51_LINE:0.4623611450):0.4069336777):0.1947016559,(CR1-16_NV:0.8387792010,CR1-17_NV:0.6272039496):0.2340477288):0.0979191328,C.teleta_31_LINE:0.6802569796):0.0741886330,((((C.teleta_27_LINE:0.4135092316,S.constricta_84_LINE:0.7871406988):0.3187723189,(C.teleta_29_LINE:0.4519905237,C.teleta_6_LINE:0.7293296674):0.4582551401):0.1002103523,((P.canaliculata_15_LINE:0.4620455252,P.canaliculata_9_LINE:0.4695742865):0.3575865264,CR1-1_NV:1.0072849172):0.0916840843):0.0951507036,(((L2-2_OL_pol_LINE/L2:0.6708179427,CR1-1_DR:0.5326295417):0.1232166136,CR1-3_Lme:0.9180616644):0.1341268101,(CR1-2_DR:0.4549880285,(CR1-L2-1_XT:0.4719232466,L2A:0.2724246489):0.3897899476):0.4972843123):0.2327157690):0.0907505415):0.0740072074,(C.teleta_15_LINE:0.0000022494,C.teleta_25_LINE:0.0000026273):0.7479842591):0.0642595630,(((((((A.marissinica_259_LINE:0.0666000810,((M.mercenaria_59_LINE:0.0000025948,M.mercenaria_8_LINE:0.0059176151):0.0000030015,M.mercenaria_5_LINE:0.0000029254):0.0369259761):0.0550438836,(D.rostriformis_132_LINE:0.0772479738,S.grandis_41_LINE:0.1229218209):0.0316097451):0.0210079686,(A.marissinica_30_LINE:0.1730774085,R.philippinarum_4_LINE:0.1347833169):0.1481409463):0.1435436528,S.constricta_16_LINE:0.1346165437):0.0761104270,S.constricta_80_LINE:0.1982851835):0.5764801317,(((((((A.marissinica_55_LINE:0.1494531806,M.mercenaria_173_LINE:0.0916798798):0.1728094948,(D.rostriformis_86_LINE:0.2653411950,S.constricta_18_LINE:0.2143656017):0.0921516541):0.0361858972,((R.philippinarum_5_LINE:0.0198391039,S.constricta_12_LINE:0.0698488032):0.0904484161,S.grandis_112_LINE:0.1327402306):0.0436748144):0.0471866981,((D.rostriformis_126_LINE:0.1993969845,S.constricta_45_LINE:0.1372606955):0.0611564465,(D.rostriformis_135_LINE:0.1609895681,D.rostriformis_16_LINE:0.1295704257):0.0484155849):0.0359433234):0.0481593629,M.mercenaria_4_LINE:0.1175978394):0.0113947365,(R.philippinarum_19_LINE:0.2168035100,R.philippinarum_31_LINE:0.3523547918):0.0728716884):0.0000022712,((((D.rostriformis_116_LINE:0.1229725082,(M.mercenaria_2_LINE:0.0999992142,(S.constricta_9_LINE:0.0207178812,S.grandis_84_LINE:0.0349528399):0.1170818266):0.0362487100):0.0975486358,D.rostriformis_40_LINE:0.2057614837):0.0467513536,((M.edulis_29_LINE:0.2014085828,S.constricta_79_LINE:0.2466275521):0.0396864763,(R.philippinarum_195_LINE:0.0000029666,R.philippinarum_29_LINE:0.0000023020):0.0829371527):0.1086108295):0.0738135146,M.mercenaria_89_LINE:0.1691809826):0.1189061535):1.0005271621):0.4402132075,(B.glabrata_1_LINE:1.0735778338,(((((M.nervosa_0_LINE:0.0000025948,M.nervosa_22_LINE:0.0000025948):0.0000025947,M.nervosa_20_LINE:0.0000026371):0.0000026365,(((M.nervosa_18_LINE:0.0000025948,(((M.nervosa_28_LINE:0.0000025948,M.nervosa_68_LINE:0.0245578333):0.0000025947,M.nervosa_29_LINE:0.0000025948):0.0000026534,M.nervosa_9_LINE:0.0000025948):0.0000023112):0.0000025947,M.nervosa_26_LINE:0.0000023784):0.0000026369,M.nervosa_84_LINE:0.0000025948):0.0061143351):0.0000024908,M.nervosa_17_LINE:0.0121379073):0.0169230993,P.streckersoni_11_LINE:0.0275382087):0.5388180125):0.0903746267):0.0916071704):0.1796485984,((((((((H.robusta_12_LINE:0.2410260828,H.robusta_30_LINE:0.3516435950):0.1174948931,(H.robusta_19_LINE:0.2816082457,(H.robusta_36_LINE:0.1837727652,H.robusta_3_LINE:0.1338931677):0.1967217974):0.0347838068):0.1585115737,(((H.robusta_16_LINE:0.0082736887,H.robusta_47_LINE:0.0000027585):0.2552554521,H.robusta_31_LINE:0.1712184803):0.2891573076,((H.robusta_18_LINE:0.4192801815,H.robusta_37_LINE:0.2748584171):0.2835543674,H.robusta_49_LINE:0.4013959115):0.1436493526):0.0950351901):0.0518644009,H.robusta_35_LINE:0.7359664040):0.1151358655,(H.robusta_14_LINE:0.5423313032,H.robusta_20_LINE:0.4631706534):0.1871290087):0.1200200389,(((H.robusta_13_LINE:0.0000025948,H.robusta_46_LINE:0.0000025948):0.6882904726,H.robusta_25_LINE:0.5292864515):0.2547472740,H.robusta_34_LINE:1.2469111867):0.1609756996):0.1065945863,H.robusta_4_LINE:0.6281927476):0.1340387063,H.robusta_8_LINE:0.8517623972):0.4045258945):0.0809547569,H.robusta_1_LINE:1.1629956439):0.4201070622,Kiri-27_AAe_pol_LINE/L2:1.3842989557):0.1873122039):0.2529172095,((((((((((((((((((((((A.i.concentricus_10_LINE:0.1035063299,A.purpuratus_5_LINE:0.0528671019):0.1011612865,C.farreri_25_LINE:0.1776894835):0.4586667780,A.marissinica_141_LINE:0.4769799290):0.1273656596,C.teleta_23_LINE:0.7742636826):0.1020953633,(((A.i.concentricus_27_LINE:0.0317552006,A.purpuratus_22_LINE:0.0493099863):0.1662307355,C.farreri_12_LINE:0.2830421617):0.1243102646,(((A.purpuratus_45_LINE:0.1824077933,(P.maximus_103_LINE:0.1335592969,(P.maximus_122_LINE:0.1461564688,P.maximus_141_LINE:0.1832241619):0.0356509893):0.1085758488):0.0323815715,P.maximus_18_LINE:0.1783031400):0.1920404719,(C.farreri_28_LINE:0.2751483059,(C.farreri_46_LINE:0.1026134357,M.yessoensis_39_LINE:0.0985164205):0.0993516108):0.3430247636):0.0559284680):0.2553827914):0.0976045368,(((B.platifrons_104_LINE:0.4103923020,(B.platifrons_38_LINE:0.1881766473,M.phylippinarum_46_LINE:0.2258862646):0.1266125835):0.0993772144,C.farreri_29_LINE:0.5588788160):0.0935658929,(B.platifrons_216_LINE:0.4269175731,(B.platifrons_234_LINE:0.3694845614,S.grandis_184_LINE:0.3319431273):0.1469153545):0.1860212269):0.1263443977):0.1146673136,(M.edulis_263_LINE:0.3497611496,(M.edulis_281_LINE:0.2754049183,M.phylippinarum_53_LINE:0.4552589416):0.0766319290):0.2085219067):0.0671847174,((((A.i.concentricus_6_LINE:0.3509747624,C.farreri_38_LINE:0.3323340039):0.1508163693,(A.purpuratus_34_LINE:0.1956808680,A.purpuratus_4_LINE:0.3075542287):0.1061675800):0.1182537583,M.phylippinarum_151_LINE:0.4864436486):0.0646600248,D.rostriformis_88_LINE:0.5928887853):0.0733354751):0.0529438691,C.farreri_15_LINE:0.5946967647):0.1386750227,(H.robusta_24_LINE:0.1519932170,H.robusta_43_LINE:0.4613232670):1.3587447786):0.1650588096,A.marissinica_256_LINE:0.5732157877):0.1140509008,((M.edulis_128_LINE:0.3566313293,M.mercenaria_196_LINE:0.5796599659):0.3351409612,M.edulis_188_LINE:0.7374127354):0.1699493512):0.0145366680,C.teleta_17_LINE:0.9555978893):0.0657212108,(((A.purpuratus_21_LINE:0.6060967706,CR1-2_LG_LINE_CR1_1:0.6186769249):0.0630847515,(P.maximus_74_LINE:0.4705615023,T.granosa_28_LINE:0.7473000647):0.0933888100):0.0947010103,(M.mercenaria_172_LINE:0.6707350500,R.philippinarum_151_LINE:0.7768537500):0.0946686270):0.1528408637):0.0456210104,(((((((A.i.concentricus_21_LINE:0.2340586859,P.maximus_135_LINE:0.2201137512):0.1289416685,A.purpuratus_43_LINE:0.3237166881):0.0927693114,((A.i.concentricus_25_LINE:0.2594967791,M.yessoensis_71_LINE:0.2151983198):0.3038850679,A.i.concentricus_5_LINE:0.4126935363):0.1085328029):0.1651119248,C.farreri_27_LINE:0.5682775228):0.0860690990,(C.farreri_18_LINE:0.0795439702,M.yessoensis_83_LINE:0.0945544645):0.5579247045):0.0408735844,A.purpuratus_3_LINE:0.6521203454):0.1874905640,((((A.kagoshimensis_5_LINE:0.0054213366,S.broughtoni_8_LINE:0.0088214364):0.6087927822,(((A.purpuratus_7_LINE:0.2779279213,C.farreri_53_LINE:0.3141014115):0.1901711990,((B.platifrons_60_LINE:0.1956522545,M.phylippinarum_133_LINE:0.3264075706):0.1714979110,P.fucata_14_LINE:0.2637413396):0.2165778165):0.0678600104,P.fucata_46_LINE:0.4734999806):0.0900891758):0.0564245005,(A.kagoshimensis_66_LINE:0.0244313341,S.broughtoni_27_LINE:0.0095750780):0.5139717117):0.0777782944,((H.robusta_27_LINE:0.2300401950,H.robusta_40_LINE:0.4214137649):1.3880171398,M.mercenaria_28_LINE:0.6871133615):0.2310649618):0.0561356921):0.2041821641):0.0369124963,A.marissinica_185_LINE:1.1776259008):0.1112945765,((((((((((((A.i.concentricus_24_LINE:0.1025687595,(((A.i.concentricus_29_LINE:0.0789020644,M.yessoensis_67_LINE:0.0531411476):0.0453556956,(A.i.concentricus_2_LINE:0.0918194515,A.purpuratus_2_LINE:0.0657303955):0.0340053746):0.1191270250,P.maximus_43_LINE:0.1409862341):0.0838706851):0.1491091396,(((B.platifrons_66_LINE:0.1100795810,M.edulis_111_LINE:0.1508499814):0.0361416792,M.edulis_145_LINE:0.1738593125):0.0598488778,P.fucata_15_LINE:0.2893907398):0.1303113011):0.0529099499,((((((A.marissinica_106_LINE:0.0000030893,A.marissinica_61_LINE:0.0000025948):0.1931504668,S.constricta_83_LINE:0.1624082992):0.0328637045,S.grandis_113_LINE:0.3485832577):0.0201368074,A.marissinica_17_LINE:0.1837348341):0.0670468908,((B.platifrons_20_LINE:0.1761953869,M.edulis_271_LINE:0.1272390452):0.0613488633,B.platifrons_71_LINE:0.1664064273):0.0784425121):0.0691621450,S.grandis_123_LINE:0.2735415756):0.1040118888):0.0831919863,(((A.kagoshimensis_85_LINE:0.2325493122,((B.platifrons_182_LINE:0.0000022608,B.platifrons_23_LINE:0.0000027449):0.1587780716,(((B.platifrons_8_LINE:0.0470309038,M.edulis_202_LINE:0.0582458080):0.0405439079,P.fucata_5_LINE:0.1669663043):0.0069989868,M.phylippinarum_43_LINE:0.0765266623):0.0718200883):0.0759756808):0.0423324820,((B.platifrons_22_LINE:0.1014068159,M.edulis_54_LINE:0.0894606860):0.0614644754,M.edulis_109_LINE:0.1118339609):0.1037777421):0.0539638164,((B.platifrons_2_LINE:0.0976249742,M.edulis_112_LINE:0.1300987204):0.0987364645,M.edulis_248_LINE:0.1893864854):0.0725738275):0.1287261939):0.0577487780,((B.platifrons_106_LINE:0.0318757401,M.edulis_72_LINE:0.0867464930):0.0829821840,((B.platifrons_40_LINE:0.1298874330,M.edulis_100_LINE:0.0986568796):0.0577869551,M.edulis_87_LINE:0.1416781097):0.0481723067):0.2680869766):0.2835082543,((((((((((A.kagoshimensis_33_LINE:0.3054470941,B.platifrons_159_LINE:0.1523823891):0.0480156155,A.kagoshimensis_94_LINE:0.2348352970):0.0798946559,(M.edulis_360_LINE:0.2674965466,(M.phylippinarum_13_LINE:0.0000025948,M.phylippinarum_40_LINE:0.0000025948):0.2310836285):0.1095864787):0.0199776466,((B.platifrons_14_LINE:0.0000030035,B.platifrons_238_LINE:0.0000026727):0.1120827351,M.coruscus_9_LINE:0.1231500788):0.1525213980):0.0948592751,((B.platifrons_61_LINE:0.1851158110,(M.edulis_283_LINE:0.1035641075,M.edulis_307_LINE:0.0879644911):0.1461990845):0.0879854861,M.mercenaria_187_LINE:0.2619174937):0.0222824566):0.0417806182,A.marissinica_119_LINE:0.4140339861):0.0645302729,((((B.platifrons_98_LINE:0.1187132920,(C.farreri_50_LINE:0.2393137877,M.phylippinarum_160_LINE:0.1681743576):0.0621136852):0.0529796549,M.edulis_49_LINE:0.0999590454):0.0639679669,(((C.farreri_13_LINE:0.2718730791,C.farreri_48_LINE:0.2604583936):0.0754087599,M.yessoensis_49_LINE:0.2459897912):0.0871840222,P.maximus_34_LINE:0.4376504135):0.0430369990):0.0553643223,M.edulis_106_LINE:0.2161997429):0.0733715408):0.0349609906,((A.marissinica_100_LINE:0.0000025948,A.marissinica_168_LINE:0.0000023645):0.2830141305,R.philippinarum_108_LINE:0.1838228572):0.0564501914):0.1200997541,S.grandis_83_LINE:0.2379968633):0.1906321538,((((((((A.marissinica_0_LINE:0.0069212931,A.marissinica_228_LINE:0.0067048319):0.0000025947,A.marissinica_117_LINE:0.0000025948):0.0000024193,A.marissinica_225_LINE:0.0558871686):0.0714778193,(C.sinensis_1_LINE:0.0502274541,M.mercenaria_34_LINE:0.0878167447):0.0341047472):0.2759504480,(((A.marissinica_9_LINE:0.1178674122,((R.philippinarum_134_LINE:0.0000025948,R.philippinarum_24_LINE:0.0000031296):0.0401192630,(S.grandis_187_LINE:0.0000024804,S.grandis_196_LINE:0.0000021370):0.0554742157):0.0249351540):0.0481105647,M.mercenaria_174_LINE:0.0894512777):0.2227474605,S.grandis_46_LINE:0.2303597291):0.0981598034):0.1428951039,B.platifrons_158_LINE:0.5053689351):0.0867394912,((((((C.sinensis_4_LINE:0.1418866591,S.grandis_0_LINE:0.1381829305):0.0960882784,D.rostriformis_20_LINE:0.1104792537):0.1111316574,(M.mercenaria_24_LINE:0.1973228185,S.constricta_20_LINE:0.2406910708):0.0889068885):0.1114248454,((R.philippinarum_194_LINE:0.1608412665,S.grandis_109_LINE:0.1742740546):0.0768781407,R.philippinarum_8_LINE:0.1434280422):0.2228244957):0.0172931564,D.rostriformis_81_LINE:0.2403082688):0.1347426649,(M.mercenaria_12_LINE:0.1868220038,M.mercenaria_63_LINE:0.0636525950):0.2463102165):0.0630418017):0.2307259210,((((((A.marissinica_260_LINE:0.0951074536,(M.mercenaria_21_LINE:0.0000021332,M.mercenaria_9_LINE:0.0058859723):0.0364952299):0.2157569769,((C.sinensis_2_LINE:0.1728404032,M.mercenaria_175_LINE:0.1336713660):0.0478195120,R.philippinarum_11_LINE:0.1726346040):0.0980201009):0.0270891075,((C.sinensis_3_LINE:0.0211667095,(S.constricta_74_LINE:0.0000025948,S.constricta_7_LINE:0.0000028877):0.1300454190):0.2092951696,R.philippinarum_48_LINE:0.2240197585):0.0531869133):0.0593408588,(M.mercenaria_0_LINE:0.1622183343,(M.mercenaria_19_LINE:0.0000024701,M.mercenaria_84_LINE:0.0000025948):0.1022516086):0.2128718633):0.1121678691,(M.mercenaria_83_LINE:0.1527902711,S.constricta_81_LINE:0.2370295932):0.2389956653):0.0838744753,(M.edulis_40_LINE:0.2587173294,S.constricta_24_LINE:0.4619207697):0.1621793086):0.3330626170):0.0906252167):0.0597842932):0.1227735385,((B.platifrons_24_LINE:0.2375594354,P.fucata_18_LINE:0.1717302155):0.3283398840,((B.platifrons_82_LINE:0.2855809690,(((C.sinensis_16_LINE:0.1316828185,D.rostriformis_134_LINE:0.2143078959):0.1011333901,D.rostriformis_115_LINE:0.2074422075):0.1431282205,D.rostriformis_104_LINE:0.2259732586):0.0525102944):0.1045460699,((M.mercenaria_211_LINE:0.3304203873,((M.mercenaria_247_LINE:0.2690312301,R.philippinarum_15_LINE:0.1970076906):0.1374218009,M.nervosa_47_LINE:0.2451825700):0.1387012043):0.0631784726,S.glomerata_29_LINE:0.3651856129):0.0807628974):0.0690735938):0.2051323598):0.0489960099,(((B.platifrons_125_LINE:0.3461358955,B.platifrons_19_LINE:0.2471203121):0.3502515796,(C.sinensis_8_LINE:0.3687468484,S.grandis_5_LINE:0.3362813970):0.2263403972):0.0631589140,(D.rostriformis_109_LINE:0.3092813506,M.mercenaria_27_LINE:0.3166431615):0.2830438177):0.0452993054):0.1032909705,(((((((A.kagoshimensis_26_LINE:0.0000024155,S.broughtoni_15_LINE:0.0055596189):0.3041070796,((((((A.marissinica_71_LINE:0.2518347904,((B.platifrons_10_LINE:0.1871036730,(B.platifrons_30_LINE:0.1328984013,(M.edulis_195_LINE:0.0827228826,M.edulis_27_LINE:0.0914373482):0.0724269187):0.0663416814):0.2033842918,(((B.platifrons_150_LINE:0.0000025948,B.platifrons_95_LINE:0.0000025948):0.1492820148,B.platifrons_48_LINE:0.1973606377):0.0460381126,B.platifrons_225_LINE:0.1739256659):0.1428422646):0.1166835017):0.1003786254,(M.edulis_244_LINE:0.2049214202,R.philippinarum_179_LINE:0.3278781269):0.1796277042):0.1342631866,S.grandis_25_LINE:0.4677634476):0.1300200879,((B.platifrons_191_LINE:0.1926843507,M.edulis_354_LINE:0.1352445685):0.0799250314,(M.edulis_266_LINE:0.2559500314,M.edulis_275_LINE:0.2753822283):0.0854127297):0.0917833358):0.0668698840,(M.phylippinarum_93_LINE:0.2325046870,S.glomerata_12_LINE:0.3212828204):0.1081443353):0.0738047296,(C.ariakensis_20_LINE:0.0057267420,C.gigas_53_LINE:0.0000023841):0.2776214758):0.0598122629):0.1697246433,(B.platifrons_74_LINE:0.4956263445,M.edulis_34_LINE:0.5093117802):0.0937175384):0.0859897317,(((B.platifrons_124_LINE:0.2563368647,R.philippinarum_47_LINE:0.2899630364):0.1279183900,CR1-9_CGi_LINE_CR1_1:0.4712094801):0.1051052347,(((B.platifrons_54_LINE:0.0058521164,B.platifrons_9_LINE:0.0000023681):0.1732970889,(C.gigas_74_LINE:0.1727139461,M.edulis_313_LINE:0.1659559065):0.0778781471):0.1893226948,M.edulis_165_LINE:0.2564548826):0.1229718332):0.1489833670):0.0371198214,((((((B.platifrons_100_LINE:0.2997650318,B.platifrons_41_LINE:0.2336838647):0.0697167425,(D.rostriformis_125_LINE:0.1868168344,R.philippinarum_145_LINE:0.1377109399):0.1540196909):0.0469591082,(B.platifrons_83_LINE:0.1775686953,M.phylippinarum_135_LINE:0.1588794473):0.1497220906):0.1219493542,((B.platifrons_36_LINE:0.5738389120,(((D.rostriformis_59_LINE:0.2448101006,(R.philippinarum_104_LINE:0.3255895888,S.grandis_17_LINE:0.3178270532):0.0750059841):0.0859471982,S.grandis_142_LINE:0.2789252599):0.0557721932,M.mercenaria_263_LINE:0.2025301978):0.0466806135):0.0938658086,T.granosa_22_LINE:0.4518154996):0.0534215175):0.0846190230,(R.philippinarum_157_LINE:0.2207119929,R.philippinarum_75_LINE:0.3370958394):0.1769237578):0.0775386937,S.constricta_75_LINE:0.5200731579):0.0608590948):0.0471065257,CR1-2_NV:0.7388293071):0.0830184146,((A.marissinica_135_LINE:0.3052269678,(B.platifrons_246_LINE:0.2399979868,((D.rostriformis_123_LINE:0.1554459624,S.constricta_72_LINE:0.1631462897):0.1335083229,R.philippinarum_21_LINE:0.3205474519):0.1001988802):0.0921393430):0.4569383225,C.farreri_49_LINE:0.5290513181):0.0935377408):0.0410117191):0.0956823781,((((((((A.marissinica_137_LINE:0.1314672089,A.marissinica_41_LINE:0.1238296073):0.0455770261,(A.marissinica_45_LINE:0.1386100791,D.rostriformis_121_LINE:0.1525302399):0.0846339284):0.0842472953,(((A.marissinica_195_LINE:0.0056807998,(A.marissinica_220_LINE:0.0069703245,A.marissinica_31_LINE:0.0000026534):0.0061173788):0.2062038911,R.philippinarum_73_LINE:0.1939852684):0.0383574067,A.marissinica_77_LINE:0.2308649481):0.0585601771):0.0562001604,C.farreri_51_LINE:0.6357207433):0.0632658763,M.edulis_181_LINE:0.2244316778):0.0743927802,((A.marissinica_58_LINE:0.2135513145,R.philippinarum_80_LINE:0.2634114739):0.1368723818,(((((A.purpuratus_30_LINE:0.1327633257,(B.platifrons_135_LINE:0.0000027114,B.platifrons_5_LINE:0.0000025351):0.1809387047):0.0938690500,(B.platifrons_17_LINE:0.0534545510,M.edulis_139_LINE:0.0851019671):0.1369601538):0.1209351416,B.platifrons_15_LINE:0.1701869500):0.0395874225,((B.platifrons_12_LINE:0.0962263103,((B.platifrons_3_LINE:0.1109588741,M.edulis_172_LINE:0.1737091307):0.0751068611,(P.maximus_37_LINE:0.1259916595,(S.grandis_15_LINE:0.0000025948,S.grandis_77_LINE:0.0000025948):0.1653592966):0.0773157266):0.0116232024):0.1081995979,C.virginica_61_LINE:0.1761153804):0.1623637407):0.0402185554,((M.edulis_119_LINE:0.1140540857,M.edulis_73_LINE:0.0959483966):0.0491992065,M.edulis_138_LINE:0.1391681872):0.1269660023):0.1033853498):0.0533091061):0.0875924539,(C.sinensis_102_LINE:0.2180127998,D.rostriformis_87_LINE:0.2756685416):0.1885288593):0.0966772633,(B.platifrons_55_LINE:0.3354919007,M.mercenaria_246_LINE:0.2699793027):0.1406886722):0.4951239693):0.0482307519,(((((A.kagoshimensis_39_LINE:0.2879037968,B.platifrons_18_LINE:0.2696564618):0.0837303329,M.edulis_225_LINE:0.2387159734):0.2119359946,(M.edulis_173_LINE:0.2723449227,M.edulis_197_LINE:0.3203664149):0.1385417806):0.1455971408,(((A.kagoshimensis_71_LINE:0.0073994751,S.broughtoni_9_LINE:0.0000029333):0.5190012273,(A.marissinica_63_LINE:0.2600130977,S.broughtoni_28_LINE:0.3282942941):0.2574733888):0.0914019075,B.platifrons_16_LINE:0.5638592753):0.1164256113):0.1739959955,((B.platifrons_164_LINE:0.3920716453,(B.platifrons_27_LINE:0.0673280496,(M.edulis_246_LINE:0.0937651021,M.mercenaria_52_LINE:0.3022567317):0.0603954357):0.2046741540):0.4384535989,CR1-3_NV:0.8024222257):0.0833951218):0.1103855144):0.1594518503,CR1-5_NV:0.7992239870):0.1880663860):0.0907634731,(((O.sinensis_17_LINE:0.0000022367,O.sinensis_94_LINE:0.0000024340):0.1361894222,(O.sinensis_26_LINE:0.0000026916,(O.sinensis_6_LINE:0.0000025948,O.sinensis_97_LINE:0.0000025948):0.0000030623):0.0655911868):1.4445827033,CR1_1a_XT:0.7202638260):0.3085776721):0.0609022758,(((((((O.bimaculoides_1_LINE:0.0283742714,(((O.sinensis_23_LINE:0.0000025948,O.sinensis_49_LINE:0.0000025948):0.0000025947,O.sinensis_71_LINE:0.0000025948):0.0000029199,O.sinensis_98_LINE:0.0000024365):0.0279725232):0.0510878641,((O.sinensis_14_LINE:0.0000025948,O.sinensis_65_LINE:0.0000025948):0.0521401054,O.sinensis_196_LINE:0.0311375712):0.1374550123):0.0401614763,(O.sinensis_104_LINE:0.0138368884,(((((O.sinensis_135_LINE:0.0000022835,O.sinensis_41_LINE:0.0000028806):0.0000023346,((O.sinensis_21_LINE:0.0000025948,O.sinensis_54_LINE:0.0000025948):0.0068587350,(O.sinensis_36_LINE:0.0000022328,O.sinensis_7_LINE:0.0000023677):0.0000027373):0.0068406171):0.0137592368,O.sinensis_140_LINE:0.0000028889):0.0000021414,(O.sinensis_179_LINE:0.0000029595,O.sinensis_91_LINE:0.0000025948):0.0000026678):0.0068403178,O.sinensis_197_LINE:0.0000024574):0.0000024687):0.1561390949):0.1312330625,(O.sinensis_114_LINE:0.0000025948,O.sinensis_64_LINE:0.0000024656):0.2125543968):0.5614335379,(O.sinensis_201_LINE:0.0000025948,O.sinensis_37_LINE:0.0000025948):0.4908456713):0.4952718609,(((((((O.sinensis_156_LINE:0.0000023309,O.sinensis_48_LINE:0.0000027122):0.0137463710,O.sinensis_79_LINE:0.0106226494):0.0000028235,O.sinensis_25_LINE:0.0000024527):0.0137939957,O.sinensis_51_LINE:0.0000029238):0.0000028324,O.sinensis_78_LINE:0.0000031082):0.0000024569,O.sinensis_195_LINE:0.0000025948):0.3308919816,((O.sinensis_211_LINE:0.0000029862,((O.sinensis_46_LINE:0.0000024689,(O.sinensis_59_LINE:0.0000025948,O.sinensis_96_LINE:0.0000025948):0.0000025005):0.0068780272,O.sinensis_62_LINE:0.0000028360):0.0183005122):0.0955037210,(O.sinensis_33_LINE:0.0158684486,O.sinensis_83_LINE:0.0000026125):0.0613158432):0.1772944476):0.3389234481):0.1792264819,(((((O.sinensis_10_LINE:0.0000025135,O.sinensis_205_LINE:0.0000026626):0.0153422829,O.sinensis_148_LINE:0.0000022959):0.0153815327,O.sinensis_16_LINE:0.0000021784):0.0019133881,(O.sinensis_117_LINE:0.0000025949,O.sinensis_192_LINE:0.0000025353):0.0210521294):0.4753464863,O.sinensis_13_LINE:0.0076798722):0.8655288259):0.4418250993):0.1651770910,((C.teleta_24_LINE:0.0087555606,C.teleta_28_LINE:0.0000026692):0.5099255387,(C.teleta_30_LINE:0.0000030380,C.teleta_33_LINE:0.0000025356):0.6175696389):0.3915081153):0.0869776142,((CR1-68_AAe_pol_LINE/CR1:1.2288775327,(CR1-2_AG:0.6371489149,T1:0.6114964092):0.7348640442):0.2492683526,DMCR1A:1.2235540042):0.7637993749):0.2275348208,((((((((((((((((A.i.concentricus_17_LINE:0.1518195183,P.maximus_62_LINE:0.0973625843):0.0771406225,(C.farreri_35_LINE:0.1220670411,M.yessoensis_75_LINE:0.0435996544):0.0973547380):0.1661511268,((M.yessoensis_35_LINE:0.0992561007,(P.maximus_133_LINE:0.0000025948,P.maximus_50_LINE:0.0000030033):0.1321629924):0.1291388520,P.maximus_35_LINE:0.4078206044):0.1604544115):0.0492130915,(A.i.concentricus_1_LINE:0.2698273557,((C.farreri_14_LINE:0.0598941283,M.yessoensis_81_LINE:0.0496284978):0.0871349863,P.maximus_8_LINE:0.0680753421):0.3935707117):0.0714919592):0.0529674355,M.yessoensis_54_LINE:0.2692765174):0.1198111795,((A.i.concentricus_7_LINE:0.1816041044,M.yessoensis_15_LINE:0.0329912403):0.0797546217,((M.yessoensis_10_LINE:0.0536561943,((M.yessoensis_42_LINE:0.5116460780,P.maximus_72_LINE:0.0438385630):0.0766310018,P.maximus_39_LINE:0.1569374875):0.0398594875):0.0504291116,P.maximus_98_LINE:0.0546402047):0.0775838908):0.1790150215):0.0428624121,(P.maximus_117_LINE:0.2716658362,P.maximus_99_LINE:0.4180658435):0.1260118822):0.0350301420,M.yessoensis_36_LINE:0.3025178803):0.1661955622,(A.i.concentricus_18_LINE:0.2584011042,(((M.yessoensis_2_LINE:0.0585342969,P.maximus_83_LINE:0.1458787524):0.0493857409,P.maximus_20_LINE:0.1027286971):0.3552199450,P.maximus_49_LINE:0.2597016582):0.0248086521):0.3245982791):0.0336915492,(((A.i.concentricus_4_LINE:0.1852964058,(C.farreri_16_LINE:0.1409426654,((C.farreri_24_LINE:0.1033433308,M.yessoensis_69_LINE:0.0985660490):0.0446260754,M.yessoensis_24_LINE:0.1139560642):0.0774699812):0.0734971316):0.1486951690,M.yessoensis_43_LINE:0.4072229100):0.1605488533,M.yessoensis_60_LINE:0.4099448240):0.2442263691):0.0617008109,(((((((B.platifrons_128_LINE:0.0000025411,B.platifrons_64_LINE:0.0109279711):0.1017396351,(M.phylippinarum_76_LINE:0.0000024672,M.phylippinarum_88_LINE:0.0000025670):0.0499319117):0.0981701636,(B.platifrons_137_LINE:0.0000021697,B.platifrons_173_LINE:0.0000031222):0.1410724512):0.0310556586,M.phylippinarum_6_LINE:0.2022583994):0.0782721126,B.platifrons_161_LINE:0.1262760176):0.0919246766,B.platifrons_143_LINE:0.1847793560):0.1002753879,(B.platifrons_174_LINE:0.1705796439,M.phylippinarum_34_LINE:0.1711035904):0.2658677670):0.1927996736):0.1272279134,(((((A.kagoshimensis_7_LINE:0.0000025948,S.broughtoni_38_LINE:0.0000025948):0.0386554708,T.granosa_39_LINE:0.0192009432):0.5111438571,((((((C.ariakensis_3_LINE:0.0000025948,C.gigas_32_LINE:0.0000025948):0.1541376529,C.virginica_0_LINE:0.1274144248):0.0854040314,C.virginica_4_LINE:0.1915664555):0.1973204017,(C.gigas_57_LINE:0.2186935478,C.virginica_6_LINE:0.1220978585):0.0675287657):0.2156071236,S.glomerata_33_LINE:0.2883734643):0.0422585661,((((C.gigas_55_LINE:0.3028128289,C.virginica_30_LINE:0.2424870636):0.0926048152,S.glomerata_48_LINE:0.0668670049):0.2263793180,(S.glomerata_32_LINE:0.1845750513,CR1-10_CGi_LINE_CR1-Zenon_1:0.3025019801):0.2553947932):0.0815723521,S.glomerata_18_LINE:0.3381341588):0.0453034892):0.1062095481):0.0252169644,((B.platifrons_26_LINE:0.1248779348,M.edulis_6_LINE:0.1411393881):0.2549657631,S.grandis_76_LINE:0.4348915059):0.0733601002):0.0946532424,M.edulis_159_LINE:0.4708135461):0.1845909143):0.2105255732,((((((((((((A.i.concentricus_8_LINE:0.2113810672,P.maximus_12_LINE:0.1324418550):0.0367663034,M.yessoensis_18_LINE:0.1636816740):0.3118356037,(D.rostriformis_85_LINE:0.6131952873,M.mercenaria_105_LINE:0.3230331638):0.1541754253):0.0746618969,(((((((A.i.concentricus_9_LINE:0.1107628657,M.yessoensis_72_LINE:0.0301542323):0.0229638944,P.maximus_138_LINE:0.0578199788):0.1906035317,(((C.farreri_23_LINE:0.0738779739,M.yessoensis_30_LINE:0.0171042417):0.0922774393,C.farreri_3_LINE:0.1916635306):0.0949220481,(C.farreri_9_LINE:0.1544911903,(P.maximus_45_LINE:0.0000025948,P.maximus_81_LINE:0.0000025948):0.1511748100):0.0462731635):0.0360168929):0.0624147018,A.purpuratus_31_LINE:0.2904156885):0.0439661085,P.maximus_17_LINE:0.2603314410):0.0174540641,((M.yessoensis_61_LINE:0.1233061662,P.maximus_48_LINE:0.1320996356):0.1081077856,P.maximus_10_LINE:0.2102687291):0.0548177737):0.0763259069,C.farreri_4_LINE:0.2787651284):0.0702893489):0.0817505796,P.maximus_60_LINE:0.4265287165):0.1006865000,(((((((A.purpuratus_10_LINE:0.1706076261,P.maximus_4_LINE:0.0933198844):0.0218184609,(C.farreri_31_LINE:0.0966583092,P.maximus_61_LINE:0.1385566410):0.0745439189):0.0612208103,C.farreri_7_LINE:0.1835184037):0.0443579485,(((A.purpuratus_33_LINE:0.2103126751,M.yessoensis_19_LINE:0.0748283118):0.0413816274,C.farreri_47_LINE:0.0619503400):0.0337793021,P.maximus_140_LINE:0.1030225599):0.1052092484):0.0278727820,(P.maximus_24_LINE:0.2019390872,P.maximus_28_LINE:0.1516835379):0.0587984593):0.2530596818,M.yessoensis_3_LINE:0.2743734007):0.1448105630,(P.fucata_23_LINE:0.4976990959,P.fucata_44_LINE:0.3598840518):0.2039688552):0.0696133264):0.0496251812,(((((B.platifrons_44_LINE:0.0718178463,M.edulis_2_LINE:0.2210059846):0.0560814662,M.phylippinarum_82_LINE:0.2559359797):0.0467452201,(M.phylippinarum_100_LINE:0.1288726801,M.phylippinarum_73_LINE:0.1890653993):0.0201498139):0.1645803376,M.phylippinarum_10_LINE:0.2981764735):0.2086254039,((M.phylippinarum_150_LINE:0.1299574929,M.phylippinarum_17_LINE:0.0971076286):0.2131484285,M.phylippinarum_30_LINE:0.2843484405):0.1825828562):0.0974636963):0.1147732837,((((((((((((B.platifrons_101_LINE:0.2731976165,(B.platifrons_227_LINE:0.2493089447,(B.platifrons_231_LINE:0.1652284418,(M.edulis_22_LINE:0.2776422752,M.edulis_48_LINE:0.1545601637):0.0481774226):0.0242923403):0.0750634344):0.0880025984,(B.platifrons_68_LINE:0.0000022935,B.platifrons_72_LINE:0.0000027112):0.2754628490):0.0463550676,B.platifrons_46_LINE:0.2616147860):0.0949246764,(B.platifrons_80_LINE:0.0000025948,B.platifrons_85_LINE:0.0000029601):0.2084691830):0.0661809065,M.edulis_311_LINE:0.2454204279):0.0570061101,((B.platifrons_146_LINE:0.4178791223,B.platifrons_56_LINE:0.3696701892):0.1393478523,M.phylippinarum_51_LINE:0.2515644401):0.0314416268):0.2105327467,B.platifrons_35_LINE:0.7330485133):0.1796718939,(P.fucata_42_LINE:0.3871149218,S.glomerata_54_LINE:0.4076175922):0.2740494559):0.0513294074,T.granosa_1_LINE:0.7898745516):0.0871592500,((((((((B.platifrons_105_LINE:0.0000025948,B.platifrons_236_LINE:0.0000025948):0.0000026414,B.platifrons_179_LINE:0.0000021187):0.1826666416,(((B.platifrons_165_LINE:0.1754424537,(B.platifrons_49_LINE:0.2077733337,B.platifrons_70_LINE:0.1725144106):0.0632801091):0.0461420714,(M.phylippinarum_15_LINE:0.2231146522,M.phylippinarum_19_LINE:0.1889582501):0.0943441397):0.0676629657,(M.phylippinarum_11_LINE:0.2725699054,M.phylippinarum_49_LINE:0.3099426730):0.0339919443):0.0300078692):0.0000030831,M.phylippinarum_27_LINE:0.2553954208):0.0661066025,(M.phylippinarum_156_LINE:0.0000025948,M.phylippinarum_86_LINE:0.0000025948):0.3538305985):0.0335896147,(((B.platifrons_151_LINE:0.0072699884,B.platifrons_58_LINE:0.0000026212):0.2241082185,(B.platifrons_170_LINE:0.0107803565,B.platifrons_209_LINE:0.0000027918):0.2115398698):0.0210237572,((((((((B.platifrons_167_LINE:0.0000025948,B.platifrons_91_LINE:0.0000025948):0.2268643205,M.phylippinarum_142_LINE:0.2120057634):0.0487055483,M.phylippinarum_16_LINE:0.2013955051):0.0197587775,M.phylippinarum_44_LINE:0.1994727231):0.0142202666,M.phylippinarum_8_LINE:0.2649856963):0.0454053303,((B.platifrons_6_LINE:0.0990028552,((M.phylippinarum_112_LINE:0.0000023221,M.phylippinarum_114_LINE:0.0000025948):0.1625232834,(M.phylippinarum_118_LINE:0.0000028407,M.phylippinarum_155_LINE:0.0000030304):0.0525655072):0.0372650145):0.0230745369,M.phylippinarum_23_LINE:0.1614020367):0.0596717099):0.0203522284,((((M.edulis_16_LINE:0.1528952628,(M.edulis_19_LINE:0.0000024997,M.edulis_347_LINE:0.0000026752):0.1408387484):0.0127017505,M.edulis_201_LINE:0.2558035484):0.0478168107,M.phylippinarum_72_LINE:0.3012559547):0.0424535482,M.phylippinarum_45_LINE:0.2467140127):0.0112093370):0.0461559783,(M.edulis_120_LINE:0.1236054942,(M.edulis_171_LINE:0.0000029737,M.edulis_306_LINE:0.0000026289):0.1805010585):0.0653970825):0.0476078973):0.0914693842):0.0489822173,M.phylippinarum_90_LINE:0.3996909140):0.2516223133,(((C.farreri_10_LINE:0.1128940546,C.farreri_33_LINE:0.0760568656):0.1615401286,((C.farreri_32_LINE:0.0985811877,M.yessoensis_13_LINE:0.0574769337):0.0437276566,(P.maximus_114_LINE:0.0000025948,P.maximus_27_LINE:0.0000025948):0.1518384997):0.2940997369):0.2212025690,((M.yessoensis_20_LINE:0.1364717535,M.yessoensis_78_LINE:0.2264686240):0.2191747684,P.maximus_1_LINE:0.4096956737):0.2483181727):0.0787971914):0.1268762472):0.0796537990,((((B.platifrons_29_LINE:0.2591962047,M.phylippinarum_144_LINE:0.2505555219):0.0279132884,((M.phylippinarum_18_LINE:0.2301491784,M.phylippinarum_29_LINE:0.2613734995):0.0232499682,M.phylippinarum_78_LINE:0.3621357126):0.0757326856):0.1384517764,M.phylippinarum_21_LINE:0.2606539811):0.3670168966,((P.maximus_137_LINE:0.1342823786,P.maximus_94_LINE:0.0718648785):0.1330895801,P.maximus_68_LINE:0.2514168603):0.3819594908):0.0705813428):0.0438388006,(((B.platifrons_110_LINE:0.0000025948,B.platifrons_97_LINE:0.0000023273):0.2402472748,(M.phylippinarum_56_LINE:0.2409289955,M.phylippinarum_61_LINE:0.3767922527):0.0907443252):0.1833368372,((B.platifrons_207_LINE:0.0000021976,B.platifrons_89_LINE:0.0000028264):0.5087198745,((B.platifrons_65_LINE:0.2266667245,(M.phylippinarum_137_LINE:0.0000021381,M.phylippinarum_163_LINE:0.0621751147):0.2735870686):0.0794903197,M.edulis_123_LINE:0.2614670154):0.1509884540):0.1548893157):0.0917868134):0.0728568462):0.0450129151,(CR1-1_LG_LINE_CR1-Zenon_2:0.0000023578,CR1-1_LG:0.0000029704):0.8866910512):0.1014046597,((((((((A.marissinica_108_LINE:0.1944809616,(A.marissinica_194_LINE:0.1916205160,M.mercenaria_20_LINE:0.2700817744):0.0880376094):0.0205341464,((A.marissinica_163_LINE:0.0937785423,M.mercenaria_13_LINE:0.1423118002):0.0576610320,(A.marissinica_229_LINE:0.0891571240,A.marissinica_68_LINE:0.1033442652):0.0736898420):0.1123038620):0.0565196565,(((((A.marissinica_243_LINE:0.0098342291,A.marissinica_79_LINE:0.0000029006):0.1555680370,C.sinensis_10_LINE:0.1939054148):0.0305121169,C.sinensis_83_LINE:0.1335885654):0.1168992916,M.mercenaria_104_LINE:0.0864870048):0.0337368332,C.sinensis_84_LINE:0.1216467226):0.1210020785):0.0397244612,(((A.marissinica_22_LINE:0.1562112394,(C.sinensis_11_LINE:0.2407695195,R.philippinarum_9_LINE:0.1591883799):0.0781308450):0.0462794895,M.mercenaria_203_LINE:0.2017950985):0.0926016096,(A.marissinica_60_LINE:0.3161037705,((M.mercenaria_197_LINE:0.1953867679,R.philippinarum_66_LINE:0.1292439046):0.0365035662,R.philippinarum_86_LINE:0.2317487395):0.1330636971):0.0906805902):0.0770592351):0.0367543872,(M.mercenaria_162_LINE:0.2898225538,M.mercenaria_202_LINE:0.2652011367):0.1191795626):0.0487051395,R.philippinarum_111_LINE:0.3752899810):0.0209791248,((((A.marissinica_173_LINE:0.0068283569,A.marissinica_78_LINE:0.0000021935):0.2165012405,(M.mercenaria_253_LINE:0.1325795977,M.mercenaria_71_LINE:0.1541064257):0.0710730521):0.0477814452,(M.mercenaria_72_LINE:0.1149004963,R.philippinarum_85_LINE:0.1175208560):0.1065424779):0.1054573126,(((A.marissinica_38_LINE:0.2564951703,(M.mercenaria_277_LINE:0.0791883134,R.philippinarum_110_LINE:0.1373086033):0.0431835044):0.0584236056,R.philippinarum_123_LINE:0.1603205770):0.0243211438,M.mercenaria_267_LINE:0.2714426367):0.1539098890):0.0207686562):0.1295408182,((((A.marissinica_115_LINE:0.2580611633,((S.constricta_41_LINE:0.3565386247,(S.grandis_190_LINE:0.0072646236,S.grandis_193_LINE:0.0000028186):0.1877267852):0.0899625598,(S.grandis_35_LINE:0.0439615023,S.grandis_78_LINE:0.1302088288):0.1445979167):0.1074086780):0.1382409728,(M.mercenaria_144_LINE:0.2648989834,S.grandis_128_LINE:0.4177286980):0.0415298753):0.0580509046,((C.sinensis_63_LINE:0.2315294330,(M.mercenaria_11_LINE:0.2059767849,R.philippinarum_191_LINE:0.1081093412):0.1663950437):0.0485874560,((D.rostriformis_35_LINE:0.1388749008,D.rostriformis_8_LINE:0.1054487799):0.0812937478,D.rostriformis_46_LINE:0.3659646539):0.0746573483):0.1575187517):0.0639613826,((A.marissinica_20_LINE:0.1148856088,A.marissinica_234_LINE:0.1809601490):0.0885489209,C.sinensis_31_LINE:0.2340241551):0.1382869211):0.0947878196):0.1423566217):0.0549592451,((S.grandis_163_LINE:0.2765683907,S.grandis_180_LINE:0.1490253614):0.0921192982,S.grandis_80_LINE:0.3013755169):0.2751070727):0.0447252786,((((((C.ariakensis_12_LINE:0.1997194603,C.virginica_21_LINE:0.1897670622):0.1328694881,(C.gigas_1_LINE:0.1221820274,(C.virginica_2_LINE:0.2127136542,C.virginica_60_LINE:0.1418490969):0.1116052584):0.1020814523):0.0750955718,(S.glomerata_22_LINE:0.2111007386,S.glomerata_46_LINE:0.2894071249):0.1220467579):0.0419562510,S.glomerata_4_LINE:0.3013576086):0.0531906017,((((((C.ariakensis_2_LINE:0.0322584074,CR1-4_CGi_LINE_CR1-Zenon_2:0.0077258101):0.2244927020,(C.ariakensis_4_LINE:0.0000025540,C.gigas_20_LINE:0.0133014167):0.2893204065):0.0257199954,(((C.gigas_19_LINE:0.0085916438,CR1-14_CGi_LINE_CR1-Zenon_3:0.0090367089):0.1750863000,S.glomerata_30_LINE:0.0158994024):0.0230209170,((C.virginica_1_LINE:0.1422633960,C.virginica_22_LINE:0.1109289344):0.0186746284,S.glomerata_15_LINE:0.0560747840):0.0370803004):0.1112761132):0.0700101665,(C.gigas_73_LINE:0.1412565928,C.virginica_48_LINE:0.2053936746):0.0519827594):0.0660308414,((((C.gigas_18_LINE:0.0409946442,S.glomerata_10_LINE:0.1281396041):0.0183184727,S.glomerata_34_LINE:0.0782037157):0.0760295290,C.gigas_5_LINE:0.2719160280):0.0840983507,S.glomerata_47_LINE:0.1458760347):0.1527885864):0.0325722600,C.virginica_50_LINE:0.2821529768):0.1071010593):0.2226128779,((C.farreri_22_LINE:0.1671241933,C.farreri_2_LINE:0.1854001595):0.1366243203,C.farreri_6_LINE:0.1641351951):0.4248719307):0.1964867149):0.5290888301):0.0625861377,(((((((((A.kagoshimensis_104_LINE:0.1127306416,T.granosa_46_LINE:0.1321651748):0.0999962790,A.kagoshimensis_110_LINE:0.1747633431):0.0508356762,A.kagoshimensis_75_LINE:0.2150321203):0.2059160665,((A.kagoshimensis_18_LINE:0.0467257088,T.granosa_42_LINE:0.1120834265):0.3082047237,((A.kagoshimensis_1_LINE:0.0000025948,S.broughtoni_2_LINE:0.0000025948):0.0499695483,T.granosa_32_LINE:0.1119794212):0.3626457720):0.1338533358):0.1356738448,((C.gigas_36_LINE:0.3455006962,(C.virginica_13_LINE:0.4037536432,S.glomerata_23_LINE:0.3657004247):0.0512943466):0.1016950181,P.maximus_51_LINE:0.6262598764):0.1221365395):0.0357130850,((((((A.kagoshimensis_115_LINE:0.0000025948,S.broughtoni_16_LINE:0.0000025948):0.3813383262,(T.granosa_33_LINE:0.2831422189,T.granosa_7_LINE:0.2301967007):0.1085340853):0.0716434416,A.kagoshimensis_116_LINE:0.2961765693):0.0386332301,(A.kagoshimensis_38_LINE:0.0067569462,S.broughtoni_11_LINE:0.0000026379):0.3436232905):0.0626431350,(A.kagoshimensis_28_LINE:0.0000022764,S.broughtoni_23_LINE:0.0000022734):0.3228193034):0.0774734538,((((((((A.purpuratus_17_LINE:0.1960127513,((A.purpuratus_23_LINE:0.1481021326,P.maximus_112_LINE:0.0757241729):0.1097858534,M.yessoensis_33_LINE:0.1357377565):0.0331757429):0.1575612679,C.farreri_11_LINE:0.3131013287):0.0865517117,(((A.purpuratus_1_LINE:0.2687937988,(C.farreri_8_LINE:0.0618074439,M.yessoensis_26_LINE:0.0541881059):0.0616713480):0.1069208439,C.farreri_26_LINE:0.1496318274):0.0106349514,((C.farreri_40_LINE:0.1265427028,P.maximus_9_LINE:0.0872593350):0.0953866155,P.maximus_11_LINE:0.1923694872):0.0411842624):0.2567848275):0.0761165486,P.maximus_19_LINE:0.3698666421):0.1702873250,((((((B.platifrons_160_LINE:0.0000021658,B.platifrons_241_LINE:0.0000025948):0.0574360257,M.phylippinarum_12_LINE:0.1292926231):0.5952535971,P.fucata_40_LINE:0.2354154007):0.1247188818,((P.fucata_24_LINE:0.3632971678,P.fucata_29_LINE:0.2370860367):0.1289183992,P.fucata_43_LINE:0.3008998697):0.0677569889):0.0999922700,(P.fucata_30_LINE:0.2506458841,P.fucata_31_LINE:0.2469033870):0.0503543715):0.2469253625,(C.gigas_50_LINE:0.3041977609,P.maximus_132_LINE:0.5730615512):0.2129476349):0.0509056862):0.0921709047,(A.purpuratus_29_LINE:0.4717332577,(((B.platifrons_111_LINE:0.4088495884,((((B.platifrons_112_LINE:0.1740887356,M.phylippinarum_117_LINE:0.1488292878):0.0762651535,B.platifrons_63_LINE:0.2246816922):0.0651931963,B.platifrons_122_LINE:0.1619208783):0.0394292849,((((B.platifrons_53_LINE:0.0384244481,M.phylippinarum_111_LINE:0.1129522369):0.0443143617,M.phylippinarum_91_LINE:0.0525558545):0.1217734198,M.edulis_194_LINE:0.1877882562):0.0365456908,M.phylippinarum_68_LINE:0.4020119795):0.0670226815):0.0000023352):0.0821936695,(M.phylippinarum_108_LINE:0.3445079564,M.phylippinarum_94_LINE:0.2728053429):0.1189057247):0.0935919036,((((B.platifrons_119_LINE:0.2680613522,M.edulis_37_LINE:0.2536186811):0.0769732896,((M.phylippinarum_109_LINE:0.0689890492,M.phylippinarum_143_LINE:0.0162904232):0.1902956558,M.phylippinarum_80_LINE:0.4244449140):0.0618775134):0.0364534378,(M.edulis_198_LINE:0.2023368455,(M.phylippinarum_159_LINE:0.3206991516,(M.phylippinarum_28_LINE:0.1043221530,M.phylippinarum_75_LINE:0.1284479702):0.1503638294):0.0635613589):0.0639107595):0.1253951386,(((B.platifrons_154_LINE:0.0000025948,B.platifrons_99_LINE:0.0000025948):0.0000030150,B.platifrons_211_LINE:0.0000026421):0.4860508875,(T.granosa_14_LINE:0.3651400239,T.granosa_44_LINE:0.2423547644):0.2019819908):0.1238424876):0.0691688841):0.0535369942):0.0773469869):0.0204369290,(A.purpuratus_47_LINE:0.4624136054,(B.platifrons_166_LINE:0.2100469400,(M.edulis_196_LINE:0.2452060450,((M.edulis_314_LINE:0.2499642417,M.phylippinarum_52_LINE:0.2206758354):0.0889021664,M.edulis_78_LINE:0.2539593964):0.1964610829):0.0985915553):0.1617039937):0.0855560043):0.0364465940,P.fucata_28_LINE:0.4462748888):0.0548864253):0.0354912368):0.0697715096,((S.broughtoni_12_LINE:0.0425589542,T.granosa_20_LINE:0.0502361315):0.2080588939,T.granosa_48_LINE:0.2772184888):0.3802020585):0.0295198999,(((((((((A.marissinica_140_LINE:0.3047691554,((A.marissinica_196_LINE:0.0077413631,A.marissinica_231_LINE:0.0000025948):0.0000028723,A.marissinica_224_LINE:0.0000025948):0.2280477733):0.0201646496,A.marissinica_16_LINE:0.2436879436):0.0175504396,R.philippinarum_101_LINE:0.2203017330):0.0227332916,A.marissinica_181_LINE:0.1219584632):0.0176753179,((A.marissinica_80_LINE:0.1401129440,M.mercenaria_132_LINE:0.2856722969):0.0785668395,D.rostriformis_25_LINE:0.2266327155):0.0065670363):0.0467006629,(A.marissinica_86_LINE:0.1612888260,A.marissinica_8_LINE:0.1514671654):0.0201947338):0.0744005909,(((D.rostriformis_37_LINE:0.2243760297,M.mercenaria_17_LINE:0.1818794552):0.0181567000,M.mercenaria_16_LINE:0.1574987309):0.0326949211,M.mercenaria_79_LINE:0.3295184011):0.0241690836):0.0985753444,((((M.mercenaria_169_LINE:0.0000026707,M.mercenaria_273_LINE:0.0000023924):0.2711931473,(S.grandis_125_LINE:0.0093142040,S.grandis_171_LINE:0.0000028866):0.3046507272):0.1306693264,S.grandis_86_LINE:0.1110662771):0.1256179339,S.grandis_103_LINE:0.2799799360):0.0475788381):0.0663920913,((A.marissinica_165_LINE:0.2264011411,M.mercenaria_258_LINE:0.2585915687):0.0765487740,M.mercenaria_183_LINE:0.2388224878):0.1113446096):0.1110003715):0.0625443221,(((A.marissinica_114_LINE:0.2285093401,(((C.sinensis_86_LINE:0.1990826192,M.mercenaria_56_LINE:0.2608595677):0.0542790487,((M.mercenaria_181_LINE:0.1202401055,M.mercenaria_36_LINE:0.1042656397):0.0573039399,R.philippinarum_44_LINE:0.2667250171):0.0476122076):0.1070705857,C.sinensis_89_LINE:0.2324088634):0.0377774893):0.0773288865,(D.rostriformis_3_LINE:0.2872707808,M.mercenaria_124_LINE:0.2966451979):0.1315485523):0.1706896044,((((((((((A.marissinica_124_LINE:0.2699740234,(M.mercenaria_99_LINE:0.0611520002,R.philippinarum_84_LINE:0.1570266377):0.1804545307):0.0837979492,(((D.rostriformis_21_LINE:0.1269291316,D.rostriformis_61_LINE:0.1531354294):0.0936260598,(D.rostriformis_2_LINE:0.1822248808,D.rostriformis_57_LINE:0.1006682754):0.1428334596):0.1426693518,R.philippinarum_38_LINE:0.3539949699):0.0546927151):0.0588794801,((A.marissinica_192_LINE:0.0624186143,A.marissinica_29_LINE:0.0506458466):0.0612739303,M.mercenaria_179_LINE:0.2533642365):0.1969103068):0.0563862889,((((A.marissinica_158_LINE:0.1099088447,M.mercenaria_222_LINE:0.0873865401):0.1859974966,((A.marissinica_15_LINE:0.0839752570,(M.mercenaria_97_LINE:0.0272020659,R.philippinarum_114_LINE:0.1666456893):0.0282772761):0.0425771946,R.philippinarum_159_LINE:0.1482117090):0.0987256422):0.0140152987,M.mercenaria_42_LINE:0.1359374006):0.0624177979,(R.philippinarum_135_LINE:0.0867362195,R.philippinarum_50_LINE:0.0836362501):0.1212821655):0.1644555182):0.0613080254,(S.grandis_181_LINE:0.3817462365,S.grandis_82_LINE:0.1962722915):0.0328423746):0.0812875857,((((A.marissinica_27_LINE:0.1760881901,(M.mercenaria_224_LINE:0.1842698976,M.mercenaria_66_LINE:0.2060007153):0.0593924772):0.0478450670,(C.sinensis_18_LINE:0.1682143150,((M.mercenaria_130_LINE:0.0631782961,M.mercenaria_30_LINE:0.1515823879):0.0615242447,(M.mercenaria_77_LINE:0.0784064894,R.philippinarum_39_LINE:0.2308870792):0.0973311475):0.0265033358):0.0668994342):0.0413198939,(((((C.sinensis_12_LINE:0.0676423567,R.philippinarum_27_LINE:0.1175380610):0.0636736548,(C.sinensis_70_LINE:0.1245034029,R.philippinarum_30_LINE:0.0985054053):0.1066779026):0.0214797801,C.sinensis_64_LINE:0.1631068152):0.0599169280,C.sinensis_19_LINE:0.2128459127):0.0735497445,C.sinensis_55_LINE:0.1608899611):0.1490679101):0.0495374998,(C.sinensis_93_LINE:0.2693718649,S.grandis_65_LINE:0.3443412766):0.0672909997):0.0432887466):0.0489945901,((A.marissinica_67_LINE:0.2339893342,D.rostriformis_74_LINE:0.3582100168):0.1110698097,S.grandis_63_LINE:0.4423412535):0.0587463452):0.1299379584,((S.grandis_151_LINE:0.1770798283,S.grandis_19_LINE:0.2433787393):0.1386083394,S.grandis_87_LINE:0.2626737894):0.2681167928):0.0400591439,(((((((A.marissinica_149_LINE:0.0091082377,A.marissinica_174_LINE:0.0000023114):0.1627682643,M.mercenaria_86_LINE:0.1647109368):0.0224042140,(M.mercenaria_48_LINE:0.0910077419,R.philippinarum_174_LINE:0.1506705481):0.0819046039):0.1867553675,A.marissinica_35_LINE:0.3304917250):0.0311423929,(M.mercenaria_85_LINE:0.2617224425,R.philippinarum_93_LINE:0.2586299675):0.0923501604):0.0461409860,S.grandis_9_LINE:0.4473268051):0.0541129346,S.grandis_102_LINE:0.5574427758):0.0290922892):0.0428648105,(M.mercenaria_29_LINE:0.3712256328,R.philippinarum_87_LINE:0.5394088159):0.1630442373):0.0942850344):0.1178095183):0.1253249146):0.0749313197,(((((B.platifrons_108_LINE:0.1085169178,M.phylippinarum_54_LINE:0.2880737504):0.0709780845,B.platifrons_130_LINE:0.4153401111):0.0483908935,M.edulis_170_LINE:0.2358717273):0.3344742242,(B.platifrons_114_LINE:0.2388594141,((M.phylippinarum_113_LINE:0.0147373573,M.phylippinarum_35_LINE:0.0000026855):0.1938439464,M.phylippinarum_164_LINE:0.1942051038):0.1209017204):0.2798980020):0.4133322113,CR1-6_BF:0.7265700806):0.1683774599):0.1232240004,CR1-26_BF:0.7922020318):0.5070349945):0.2507969142):0.2318217385,((((P.canaliculata_11_LINE:0.8106898705,(P.canaliculata_5_LINE:1.0039933305,P.canaliculata_6_LINE:1.0349816369):0.1847473749):0.2900182525,REX1-5_XT:0.9564782107):0.2007397628,(REX1-1_DR:0.6643421303,REX1-4_XT:0.4924346949):0.4578516936):0.6901587792,(CR1-10_NV:0.8590663613,(CR1-11_NV:0.4923027292,CR1-9_NV:0.4277145214):0.3737559115):1.2607532917):1.2389963297):0.1508984840):0.1451264050,(((O.sinensis_116_LINE:1.0082423675,(((O.sinensis_162_LINE:0.4045738339,O.sinensis_166_LINE:0.5293942299):0.2851212163,O.sinensis_171_LINE:0.5609601730):0.2254485967,O.sinensis_163_LINE:0.6238689411):0.1014290152):1.3649597592,((((O.sinensis_134_LINE:0.3877456211,O.sinensis_172_LINE:0.3865095763):0.6952431833,O.sinensis_77_LINE:0.8186686309):0.4393740009,(((O.sinensis_153_LINE:0.4933617194,O.sinensis_88_LINE:0.8230330622):0.1219925200,(O.sinensis_161_LINE:0.5043766732,O.sinensis_204_LINE:0.5335262518):0.5221740243):0.0867297959,(O.sinensis_200_LINE:0.4217078930,O.sinensis_89_LINE:0.5492215291):0.2279897175):0.5136351999):0.4171600741,(O.sinensis_160_LINE:0.0094900792,O.sinensis_70_LINE:0.0654427690):1.2593276258):0.7536647136):0.3073877276,((((DIRS-4_CGi_LTR_Ngaro_2:0.0801732880,DIRS-6_CGi_LTR_Ngaro_3:1.6651219757):10.2777132710,Loner:0.5022449804):1.0200736648,I-2_BM:1.4885365703):0.6322224911,((((((Tad1-1_PTrit_pol_LINE/Tad1:0.2349254997,Tad1-2_PGr_pol_LINE/Tad1:0.3011645568):1.6212605942,(UN-70989994_Afu_pol_LINE/Tad1:0.3135740353,I-6_AO:0.1943704916):0.9817901844):0.2488877825,(Tad1-75_BG_pol_LINE/Tad1:1.1013473044,(UN-Tad1_NC_pol_LINE/Tad1:0.0000025045,Tad1:0.0054250552):1.0328244757):0.2344079602):0.2971862720,(Tad1-71_BG_pol_LINE/Tad1:1.0109206806,UN-Mars1_pol_LINE/Tad1:0.9334595506):0.6982230790):0.1879475261,((UN-MGR583_pol_LINE/Tad1:0.0000022356,MGR583:0.0000023099):1.4404604000,(UN-MRT_pol_LINE/Tad1:0.2116536441,I-1_AN:0.3001505338):0.7932694679):0.6478561025):0.5890721482,(((((UN-R1_Px_pol_LINE/R1:1.9096095792,(WaldoFs1_pol_LINE/R1:0.9982886127,DMRT1A:0.8446616873):0.2980178897):0.1817608888,RTAg4:0.9070105011):0.8080465080,R1:1.8156843449):0.1433898737,R1_DM:2.3909675743):0.3558364381,((Baggins-2_NVi:1.4573946806,LOA:1.0117905491):0.4103641875,Baggins1_Cis:0.9876343909):0.7803766838):0.2719808337):0.1094827052):0.1461143829):0.1270562430):0.1669276046,((BMC1:0.7164647310,LDT1:0.5148217207):0.6722264939,((FW:0.9832036756,(G5_DM:0.8368557682,Jockey:0.7856108422):0.4917171534):0.4464714162,LINE-1_AA:1.4795208683):0.1594558193):0.2900466710):0.1435802319,Syrinx_DS:1.2113607015):0.1635083562,(((((((A.immaculata_106_LINE:0.0000025948,(A.immaculata_141_LINE:0.0000025948,(A.immaculata_146_LINE:0.0000025948,A.immaculata_152_LINE:0.0000025948):0.0000025947):0.0000025947):0.0000025947,(((A.immaculata_131_LINE:0.0056420668,A.immaculata_2_LINE:0.0173509676):0.0000029024,A.immaculata_20_LINE:0.0000025948):0.0000023959,A.immaculata_142_LINE:0.0000025948):0.0000025947):0.0000029851,(A.immaculata_179_LINE:0.0000025948,A.immaculata_82_LINE:0.0000025948):0.0000022915):0.0000021635,(A.immaculata_58_LINE:0.0000025948,A.immaculata_73_LINE:0.0458698758):0.0000022081):0.3906447549,((((A.marissinica_127_LINE:0.0000024555,A.marissinica_245_LINE:0.0000025160):0.0132813675,(A.marissinica_4_LINE:0.0000025948,A.marissinica_6_LINE:0.0000025948):0.0000024500):0.0062402689,(A.marissinica_235_LINE:0.0000027863,A.marissinica_97_LINE:0.0000027977):0.0000028478):0.2139337102,(((D.rostriformis_45_LINE:0.0725460384,R.philippinarum_189_LINE:0.1481631097):0.0457433297,M.mercenaria_1_LINE:0.1079811942):0.0813389132,(M.mercenaria_100_LINE:0.2203738882,S.grandis_33_LINE:0.1122088300):0.1197861648):0.1448440593):0.1008933431):0.1536841680,I-2_AC:0.4420234501):0.9168055843,(A.kagoshimensis_50_LINE:1.5454717803,((M.edulis_126_LINE:0.3587101170,M.edulis_135_LINE:0.4856402603):0.3335594117,M.phylippinarum_71_LINE:0.6888280725):0.4497051957):0.5418431321):0.3233345769):0.1805620178,((A.marissinica_95_LINE:0.3621052831,((S.constricta_2_LINE:0.4560953859,S.constricta_8_LINE:0.2057045538):0.3830179972,S.grandis_120_LINE:0.4002239165):0.3276332974):0.1966727959,(M.mercenaria_14_LINE:0.5172828393,(S.grandis_2_LINE:0.0321727022,S.grandis_98_LINE:0.0000023484):0.3862342800):0.0731056341):0.8459823254):0.1296804142,(((((((((((A.marissinica_156_LINE:0.0767476331,S.constricta_5_LINE:0.4319835443):0.0295666313,A.marissinica_89_LINE:0.1581926527):0.0858540551,R.philippinarum_88_LINE:0.1872678843):0.0902521433,C.sinensis_61_LINE:0.0691317213):0.0522409754,C.sinensis_59_LINE:0.0640455795):0.2832041643,S.grandis_139_LINE:0.4928790282):0.7311579518,(P.maximus_109_LINE:0.7046146721,T.granosa_3_LINE:0.6766775434):0.1726648771):0.1373366368,((((M.nervosa_19_LINE:0.1969913754,M.nervosa_74_LINE:0.1154728054):0.0590234819,((((M.nervosa_38_LINE:0.3034993713,M.nervosa_39_LINE:0.1909760957):0.0186525768,M.nervosa_65_LINE:0.0449658487):0.0154271110,M.nervosa_55_LINE:0.0625917812):0.1165847850,((M.nervosa_46_LINE:0.0447447236,(M.nervosa_50_LINE:0.1133427840,M.nervosa_56_LINE:0.0000030428):0.0395700555):0.3217302794,M.nervosa_76_LINE:0.3532206178):0.2399930358):0.0222771675):0.0931207051,(M.nervosa_37_LINE:0.3027704732,M.nervosa_42_LINE:0.2537778591):0.0675506042):0.0806302418,(P.streckersoni_10_LINE:0.1970360373,P.streckersoni_12_LINE:0.3681800386):0.3714035694):0.3569152929):0.0744200212,(Nimb-1_LG_LINE_I_2:0.5425951003,Nimb-3_LG_LINE_I_1:0.7196411161):0.3116872299):0.1730722531,(((((B.platifrons_21_LINE:0.1858330294,M.edulis_254_LINE:0.2688616076):0.0786021669,M.edulis_252_LINE:0.2192830172):0.1629347960,(M.edulis_322_LINE:0.2652426992,M.phylippinarum_168_LINE:0.3655780410):0.0521210351):0.0868821481,M.edulis_151_LINE:0.2533253870):0.4615282438,P.maximus_55_LINE:0.6090684419):0.1301397491):0.1564500504,(C.squamiferum_0_LINE:1.0360457619,(I-1_DR:0.5189182159,I-5_DR:0.5466500557):0.4403348515):0.1152514381):0.1401817150):0.0649433863,(I-1_CI:0.9454231902,I-1_SP:0.9466258865):0.1464320166):0.1063929273):0.1955776688,(I-1_AA:0.9278146670,I-1_BM:1.1404835197):0.1950727241):0.5073403141,(C.teleta_2_LINE:0.3666868035,C.teleta_4_LINE:0.4778155113):0.0752328424):0.0992365332,P.canaliculata_16_LINE:0.4960424754):0.0688467024,((I-3_AC_LINE_I_2:0.0000025948,I-3_AC:0.0000025948):0.3329976782,I-4_AC:0.2077394703):0.3535605215):0.0767125680,((((((A.i.concentricus_0_LINE:0.0064951148,A.purpuratus_0_LINE:0.0000025725):0.1108182196,(C.farreri_1_LINE:0.0065141470,M.yessoensis_0_LINE:0.0000025948):0.0415900687):0.2377781694,A.marissinica_84_LINE:0.2666248561):0.0412635599,(((((((M.nervosa_14_LINE:0.0000022782,M.nervosa_80_LINE:0.0000029723):0.0054798306,(M.nervosa_1_LINE:0.0000025948,M.nervosa_2_LINE:0.0000025948):0.0000030516):0.0000023432,M.nervosa_31_LINE:0.0000025948):0.0000025545,M.nervosa_41_LINE:0.0000025948):0.0000025736,M.nervosa_63_LINE:0.0000025948):0.0241190181,P.streckersoni_1_LINE:0.0507523982):0.0473062426,P.streckersoni_4_LINE:0.0577251899):0.0869256121):0.0880366009,(((A.marissinica_118_LINE:0.0000031520,((A.marissinica_159_LINE:0.0000025948,A.marissinica_1_LINE:0.0000030551):0.0000030180,A.marissinica_201_LINE:0.0000023171):0.0118897669):0.2309177350,M.mercenaria_217_LINE:0.1864755862):0.0716145579,((A.marissinica_167_LINE:0.0000023254,(A.marissinica_238_LINE:0.0000026088,(A.marissinica_5_LINE:0.0000027399,A.marissinica_72_LINE:0.0000025948):0.0170816881):0.0000021877):0.3496522351,(S.constricta_1_LINE:0.0000024083,S.constricta_37_LINE:0.0000024151):0.2322486156):0.0566394408):0.0247552397):0.0587830351,(Nimbus_LINE_I_2:0.0000027781,nimbus:0.0000026829):0.4296632705):0.0566003703):0.0151197077,I-3_DR:0.3770467858):0.1350872199,((A.kagoshimensis_4_LINE:0.0067680963,S.broughtoni_6_LINE:0.0067219523):0.0294291992,(T.granosa_0_LINE:0.0087675075,T.granosa_13_LINE:0.0161038212):0.0076726400):0.1914097203):0.1094666399,B.platifrons_4_LINE:0.0580240381):0.0330336563,(M.phylippinarum_0_LINE:0.0000026075,(M.phylippinarum_1_LINE:0.0000031134,M.phylippinarum_4_LINE:0.0000025654):0.0079950657):0.1133395126):0.0389693054,L.fortunei_0_LINE:0.0463821844):0.0655072656,(M.coruscus_1_LINE:0.0000027403,(M.edulis_114_LINE:0.0000025948,(M.edulis_1_LINE:0.0000025948,M.edulis_310_LINE:0.0000025948):0.0000023254):0.0063845214):0.1314606563):0.1819410411,A.granulata_3_LINE:0.0000021538);
[truncated: 1,562,752 more chars]
