# Supplementary material for: Multiple and diversified transposon lineages contribute to early and recent bivalve genome evolution
Source: BMC Biol. 2023 Jun 26;21:145. doi: 10.1186/s12915-023-01632-z (PMC10294476; doi:10.1186/s12915-023-01632-z)
Supplement: Supplementary file 30 — Additional file 30: Data S2. Multi Sequence Alignment used to generate all phylogenetic trees. [file 12915_2023_1632_MOESM30_ESM.txt]

>A.granulata_0_LINE
--P--KPGK---DH-TDPNNYRPIALTSCV--CKTMERMINDRLVWFLE-TN---K---L
LSNI-QCG-FRQ-GRSTVDHLVRLESFIRH-G-F-------I---------NN------E
-----HVVSVFFDLEKAYDTTWKYGILKDL-A-D--M-G--------LKG--RLPIFISK
FLSN------RQFKVR-V----------------------G-------------------
----S--------------------------------------T----------------
--L----------------------S-DS-YEQ-EMGVPQGSILSPTLFSIKINSLA---
-QT-L---T-S--------G----------------------------------------
-----------------------------------TEGCLYVDDFLICYRA-K-----N-
--MN-----N-IERQLQLC-LNKIEKWA-VANGFRF-----------STSKTVGMHFCN-
K-R--K-----------------------------------------------------
>A.granulata_1_LINE
--P--KPGK---DP-SVPSSYRPIALTTTL--CKVMEKMINSRLMWYLN-KH---N---I
LSPV-QSG-FRN-RRCTADHVITLENNIRN-S-L-------C---------NK------E
-----YLFAVFLDIEKAYDMVWRTGVLIKM-E-G--M-G--------IAG--RMLGWVRD
FLTD------RSIKVR-V----------------------G-------------------
----R--------------------------------------D----------------
--Y----------------------S-RP-VPI-ENGVPQGSVLSPTLFNIAINDLP---
-GV-L---S-S--------K----------------------------------------
-----------------------------------LKCTLFADDKAMWCIS-R-----N-
--LK-----L-CTKYIQQG-LDDIVEWS-LKWGFKF-----------SSEKTEAVIFTR-
R-A--I--------------KD-VE-ITL-NNF---PVTLS---SSFR-----YLGVVL
>A.granulata_2_LINE
-------------------NWRPISLLNVD--YKIISRCMANRLKKVIG------T---I
VNEC-QTC-CVP-GRDIADTICSLRDALYY-V-E-------N---------DE------V
-----EAYFIKLDQEKAFDRVAHGFLNDVL-T-Q--Y-G--------FGD--NFRRWISI
FYTD------IRSSVK-C----------------------N-------------------
----G--------------------------------------H----------------
--V----------------------T-QY-FSV-CKSVRQGCPISALLYVLSVEPLG---
-SL-L---R-R--------S-PD---V------K-GI--D----I-PGM-----------
---------N---------------T-Q-------CLLFQHADDATVTVC----------
-----------NRSSVKSV-LRVVNKYC-EASNAKV-----------NFEKSEIYCCGI-
N-D--N-----V-----------DK-IE--------NIPVV--KDSIK-----VLGVHL
>A.granulata_3_LINE
--P--KPGK---DH-TDPNNYRPIALTSCV--CKTMERMINDRLVWFLE-TN---K---L
LSNI-QCG-FRQ-GRSTVDHLVRLESFIRH-G-F-------I---------NN------E
-----HVVSIFFDLEKAYDTTWKYGILKDL-A-D--M-G--------LKG--RLPIFISK
FLSN------RQFKVR-V----------------------G-------------------
----S--------------------------------------T----------------
--L----------------------S-DS-YEQ-EMGVPQGSILSPTLFSIKINSLA---
-QT-L---T-S--------G----------------------------------------
-----------------------------------TEGCLYVDDFLICYRA-K-----N-
--MN-----N-IERQLQLC-LNKIEKWA-VANGFRF-----------STSKTVGMHFCN-
K-R--K-----------------------------------------------------
>A.granulata_5_LINE
----------------NIKNWRPISLLNVD--YKIISKALCNRLKSVIE------T---I
VLQS-QTC-GIP-GRSIFDNLHLLRNVYDY-V-E-------Q---------KE------L
-----KACFLNLDQEKAFDRIDWSFLFKCL-E-R--F-N--------FGP--DFCKWVQL
LYTD------ISSSVI-V----------------------N-------------------
----G--------------------------------------H----------------
--I----------------------T-ES-FTL-SRGVRQGCSLSPLLYVLSLEPFI---
-AA-I---R-E--------S-SA---I------A-GV--P----M-PGI-----------
---------A---------------K-Q-------AKVSAFADDTTAILS----------
-----------KESSVLEV-VNLAEKYG-KASGSKL-----------NLSKST-------
-----------------------------------------------------------
>A.granulata_6_LINE
--P--KPGK---DP-TVPSSYRPIALTSCL--CKIMERMINSRLTWFLE-KH---N---I
LSPA-QSG-FRN-KRCTTDHVVNLETSIMH-S-F-------K---------YK------D
-----YLLAVFLDIEKAYDMVWRTGVLIKL-H-K--M-G--------IGG--KMLGWMKN
FLSG------RFIKVR-V----------------------G-------------------
----R--------------------------------------G----------------
--Y----------------------S-RL-VPV-ENGVPQGSVLSPTLFNIAINDLP---
-NA-I---S-P--------K----------------------------------------
-----------------------------------LNCTLFADDKSMWFRS-R-----S-
--LA-----C-CVKYIQQG-LNDIMKWS-LQWGFKF-----------SSQKTEAVVFSR-
R-P--I--------------SN-VS-LTL-NNS---LVKTS---PSFK-----FLGVIF
>A.granulata_7_LINE
-------------------NYRPISVLPCI--SKLLEKLVSIRLTAYLE-NN---N---L
ICND-QFG-FRA-NHSTSYALEVLYRRLAT-A-K-------E---------NR------Q
-----FSIAAFLDLSKAFDTVDHNILLTKL-N-Y--Y-G--------IRG--TANAWFAS
YLSS------RSQCLN-Y----------------------N-------------------
----G--------------------------------------T----------------
--I----------------------S-SP-RLV-NIGVPQGSILGPLLFLVYVNDIH---
-SA-V---T-N-------------------------------------------------
-----------------------------------SHITLFADDTSVVASG-S-----D-
--PA-----S-VAINIQND-LTALSTWL-ICNRLTL-----------NVNKTKYMFIPP-
L-R--S---SSSSFL--------PH-LNI-SGS---EIERV---KQFK-----FLGVII
>A.granulata_8_LINE
----------------NIKNWRPISLLNVD--YKIISKALCNRLKSVIE------T---I
VLQS-QTC-GIP-GRSIFDNLHLLRNVYDY-V-E-------Q---------KE------L
-----KACFLNLDQEKAFDRIDWSFLFKCL-E-R--F-N--------FGP--DFCKWVQL
LYTD------ISSSVI-V----------------------N-------------------
----G--------------------------------------H----------------
--I----------------------T-ES-FTL-SRGVRQGCSLSPLLYVLSLEPFI---
-AA-I---R-E--------S-NA---I------A-GV--P----M-PGI-----------
---------A---------------K-Q-------AKVSAFADDTTAILS----------
-----------KESSVLEV-VNLAEKYG-KASGSKL-----------NLSKST-------
-----------------------------------------------------------
>A.i.concentricus_0_LINE
--P--KPGK---DA-TDANNYRPISLTSCI--CKTLERMINTRLVWFLE-SN---N---I
LSPL-QSG-FRN-RRGTVDHLVRLETFIRE-A-F-------A---------KK------E
-----HLVAVFFDLEKAYDTTWQYGIMNDL-H-D--I-G--------IRG--NLPKFISN
FISD------RHFKVR-T----------------------G-------------------
----S--------------------------------------T----------------
--Y----------------------S-ET-ETQ-EMGVPQGGILSVTLFGLKINSIT---
-KC-L---G-Q--------S----------------------------------------
-----------------------------------TEGSLFVDDFLICYRS-K-----N-
--MH-----T-IERQLQQC-LGKLQNWA-DENGFRF-----------SRSKTVCMHFCQ-
K-R--K-----------------------------------------------------
>A.i.concentricus_10_LINE
------KG----DR-KEASNYRPVSLTSVV--CKLLESIIRDKIMSHMK-RN---K---L
FSNA-QFG-FID-SRSTVLQLINVMDKWTD-I-L-------D---------KG------A
-----CVDIIYCDFMKAFDKVPHGRLVHKL-A-K--Y-G--------IGG--QFSIWIQA
FLFG------RKQRVV-V----------------------N-------------------
----G--------------------------------------K----------------
--T----------------------S-EW-NPV-LSGIPQGSVLGPLLFVLYINDMP---
-DV-T---S-T--------G----------------------------------------
-----------------------------------TDTYLYADDTKAFRSI-K-----N-
--EE-------DCKILQHD-IYSLSQWS-DIWKLCF-----------HPDKCKMMRLGY-
S-N--T---T-----------K-YG-YRL------------------------------
>A.i.concentricus_11_LINE
---------------HNPDNYRAITLVSCL--GKLFTSIINXRLTKLAD-EI---N---L
ISQA-QAG-FRK-GYSTTENIFILHTLISI-Y-F-------S---------TN------K
-----KLYXTFIDFKKAFDTVWRVGLWKKM-Q-S--F-S--------IKG--KILKVIYN
LYEH------TKSCVR-N----------------------G-------------------
----N--------------------------------------E----------------
--M----------------------S-DF-FIC-NVGVKQGENLSPFLFSIFLNDLE---
-EY-L---H-Q--------N-N----V------S-YL--R----E-I-------------
---------DSLC-----ENNLGMFV-K-------LFVILYADDTVLMSE----------
-----------SPEGLQCA-LDCFQSYC-DEWKLTV-----------NTQKTKIV-----
-----------------------------------------------------------
>A.i.concentricus_12_LINE
-----------------AKNYRPITLVSCL--GKLFTTIINERLNNYAN-SI---E---L
ILEN-QAG-FRK-QYSTLDHIFSLYSLIEL-S-K-------Q---------FK------Q
-----RMYCAFIDFEKAFDSVWRLGLXNKL-I-S--S-G--------ING--KCFNVILN
MYND------IKANVV-K----------------------G-------------------
----K--------------------------------------S----------------
--V----------------------S-NI-FNC-NSGVRQGENLSPFLFSIFLNDLE---
-DF-L---K-S--------H-D----C------K-GL--S----A-L-------------
---------SGKL-----ENELQVYL-K-------LYVLLYADDTILLAD----------
-----------SAEDLQKQ-LNVFYNYS-KLWHLKV-----------NIDKTKVMVFGR-
G-N--L---S-R---------D-IR-FTF-NGN---NVEIV---KNFK-----YLGVYF
>A.i.concentricus_13_LINE
--P--KANK---SK-YFIKNWRPISLLNIV--YKIASGSIACRLKSILD------K---L
INSD-QTG-FQS-GRYLGENTRLVYDIMHY-T-E-------E---------NN------I
-----PGMLLLIDFEKAFDSVSWKFIDEVF-N-Y--F-N--------FGN--DFRKWVKI
LHAN------TNSAIN-Q----------------------G-------------------
----G--------------------------------------N----------------
--L----------------------S-PF-FDI-RRGCRQGDPIAPYIFILCVEILA---
-IR-L---R-N--------N-SN---I------N-GI--N----V-N-------------
---------N---------------Y-P-------LLNSQYADDTSLILDG---------
-----------TEKSLKGA-VDELNIFA-KVSGLKV-----------NKGKTQVV-----
-----------------------------------------------------------
>A.i.concentricus_14_LINE
-----------------MNNYRDITLTPVL--QKLLEKVLFKRISVVCD-RI---N---F
PHRL-QQG-FRS-NCGSITAAFTVREAVFH-H-F-------E---------IS------T
-----TVFAAFLDNAKAFNSVWVNGLLYKL-Y-H--L-G--------FNG--KIWRLLQN
SFED------VSACVL-Y----------------------E-------------------
----G--------------------------------------K----------------
--R----------------------G-EP-YKV-MQGVGQGRTLSSWMFLIMIDELI---
-SN-L---D-S--------S-L-----------L-GL--H----I-H-------------
---------D---------------I-H-------IPSVFLADDTLLLSC----------
-----------SVGNIQRL-LDIVFEFS-CKWRLNY-----------NSTKSSLLRFCN-
S-R--K-----------------------------------------------------
>A.i.concentricus_15_LINE
--K---------DK-LDMNNYRDITLTPVL--QKLFEKVLYQRIAKVCS-EI---S---F
PHRL-QQG-FRE-DCGSIVAAFTVREAVSH-H-L-------E---------RN------S
-----KVYAAFLDNAKAFNSVWINGLLTKL-Y-N--L-G--------FNG--KIWRIIAN
SFKG------VTSCVL-H----------------------E-------------------
----G--------------------------------------R----------------
--T----------------------G-SP-YPV-EQGVGQGRTLSAWFFLVMINDLI---
-LE-L---D-S--------C-P-----------F-GL--T----I-H-------------
---------N---------------L-H-------IPAIFLADDTLLMDC----------
-----------SIGNLQCL-LDLVYSFS-RKWRLNY-----------NPGKSSL------
-----------------------------------------------------------
>A.i.concentricus_16_LINE
--L--KAG-K--DP-MDPLSYRGISLLSIP--CKIYADILNQRLYDWLE-VN---N---I
LVDE-QNG-FRK-HRSCLDHQYALYNILNN-R-K-------I---------RK------Q
-----STFVCFVDMKKAFDSINRDLLWLKL-K-H--L-G--------IDG--TFLRAIQS
LYVN------NVSRVK-V----------------------N-------------------
----R--------------------------------------K----------------
--F----------------------T-EP-FEV-LNGLKQGCKASPTLFSIFINDLA---
-KD-I---N-S--------L-S-----------C-GV--H----I-D-------------
---------D---------------T-I-------VSILLYADDIAIIAP----------
-----------NETLMQKM-LDKLSEWC-SKWKLYI-----------NKDKTNVVH----
-----------------------------------------------------------
>A.i.concentricus_17_LINE
-----------------ASNYRPISVTPCF--SKIIEKVIFKYMFNYMK-EC---D---I
ITKH-QSG-FLP-KDSTVNQLLDIYNTIVH-N-L-------D---------KN------N
-----EIKFIFCDISKAFDRVWHEGLLFKL-E-S--Y-G--------IKG--RVLQWFRN
YLSD------RKQRVS-T----------------------E-------------------
----G--------------------------------------F----------------
--L----------------------S-SF-KNV-NAGVPQGSVLGPFLFLLYINDIT---
-EC-V---N---------------------------------------------------
-----------------------------------SKIKLFADDTSLYEII-T-----D-
-NHV-----E-IADNLTND-LSNINNWA-KKWDINF-----------NPSKTETVLFSR-
K-R--H-----------------------------------------------------
>A.i.concentricus_18_LINE
-----------------PSNYRPIAITSCL--SKLLEKXIFKYVFNFVT-KH---H---I
ISEN-QSG-FQX-RDSTVNQLISIYDVISK-N-L-------D---------NG------K
-----DIRLVFCDISKAFDRVWHKGLLYKL-K-K--Y-G--------ISG--NLYKWFES
YLSD------RKQRVI-F----------------------E-------------------
----G--------------------------------------Y----------------
--M----------------------S-NF-KSI-SAGVPQGSVLGPFLFLLFINDIT---
-HE-I---N---------------------------------------------------
-----------------------------------TNVKLFADDTSLYVIV-D-----E-
-DVI-----T-PXNDLNDD-LESIYNWA-KLWKIHF-----------NPQKTVALSVSR-
K-K--R---Y-------------------------------------------------
>A.i.concentricus_19_LINE
-----------------TNNYRGITLVSCL--GKLFTSILNRRLLAFDS-KY---N---I
ITDA-QFG-FRK-NLSTVDAIFALQALINK-S-L-------K---------TK------K
-----RLYCCFIDYRKAFDFINRQNLYXKL-I-K--E-G--------IEG--KMLAIIRS
LYHK------VRSCVK-Y----------------------N-------------------
----G--------------------------------------S----------------
--N----------------------S-DF-FEC-KNGLLQGEVLSPILYSLYVNDFE---
-MQ-F---I-S--------D-N----C------X-XI--E----L-Q-------------
---------E---------------L-N-------MFLIMYADDTVILAE----------
-----------TPEGLQKL-LNSLLNYT-MKWALTV-----------NTDKTKIM-----
-----------------------------------------------------------
>A.i.concentricus_1_LINE
----------------DISNYRPISITSCF--SKIIEKVIFKYLYNYLR-DC---E---V
ITKH-QSG-FIP-GDSTVNQLLSIYNNITN-S-L-------D---------KG------K
-----EVRSVFCDISKAFDRVWHDGLLFKL-E-S--Y-G--------FKG--KLLGWFRN
YLTD------RKQRVL-T----------------------E-------------------
----G--------------------------------------I----------------
--F----------------------S-TF-KTV-NAGVPQGSVLGPFLFLLYINDIT---
-NI-V---T---------------------------------------------------
-----------------------------------SDCKLFADDTSISEVI-D-----N-
-NQI-----Y-AAHTLSQN-LSNISTWA-LKWDIKF-----------NPTKTESLIFSR-
K-R--N---V-------------------------------------------------
>A.i.concentricus_20_LINE
--P--KPNK---SK-YFIKNWRPISLLNIV--YKIASGTIANRIKNILX------K---I
LNSD-QTG-FIS-GRYLGENTRLIYDIMQY-T-E-------E---------YD------I
-----PGMLLIIDFEKAFDSVSWKFIDKTL-K-Y--F-N--------FGN--SLRNWIKV
LHHN------ASSAIN-Q----------------------G-------------------
----G--------------------------------------N----------------
--L----------------------S-SF-FNI-MRGCRQGDPIAPYIFIICAEVLA---
-IR-I---R-N--------N-RN---I------V-GI--N----I-E-------------
---------N---------------C-S-------ILNSQYADDTSLILDG---------
-----------SENSLKAA-VTELNIYA-KISGLKI-----------NTGKSQV------
-----------------------------------------------------------
>A.i.concentricus_21_LINE
----------------DPSNYRPISLTSVP--SKILQRIVRDEIVKHMD-TN---N---L
FTKE-QHG-FRQ-GRSCTTQLLECLEDWTI-S-M-------D---------EG------H
-----NTDVIYLDFSKAFDKVCHSLLLHKL-E-Q--Y-G--------IKG--RVLQWIRN
FLTD------MEQRVI-V----------------------N-------------------
----G--------------------------------------T----------------
--R----------------------S-HS-LPV-TSGVPQGSVLGPVLFLIYVNDIP---
-EV-V---P---------------------------------------------------
-----------------------------------CLVKMFADDTKLYKQI-S-----T-
--PG-------SRQELQNS-IDKMVKWA-ENWLMTL-----------NLTKCKHM-----
-----------------------------------------------------------
>A.i.concentricus_22_LINE
---------------------------------------LNKRLMKWDQ-KY---N---V
ITDA-QFG-FKP-GCSXIDAIFVLQTLINK-T-L-------K---------SK------K
-----RLYCCFIDYKKAFDLIDRSILWTKL-I-N--Q-G--------IDG--NMLKIIQS
LYQN------VKSCIK-Y----------------------N-------------------
----G--------------------------------------F----------------
--L----------------------S-EY-YRN-TIGLFQGEILSPILYSLYVNDCE---
-MC-F---I-R--------E-N----C------P-SV--E----I-G-------------
---------L---------------I-N-------LFLIMYADDTVLLAE----------
-----------SPKSLQEM-IDTLYKYN-NDCKLTL-----------NVDKTKIM-----
-----------------------------------------------------------
>A.i.concentricus_23_LINE
--P--KGDK---PR-NKLSNWRPITLLNNI--YKLASSAIAERFKKVIS------K---L
ISNN-QTG-FIP-GRYIGENTRLIYDIMQY-T-E-------E---------NN------I
-----PGLLLLIDFEKAFDSVSWNFINRTL-D-Y--F-N--------FGP--NIIKWINI
FQTN------TKSAVN-I----------------------G-------------------
----G--------------------------------------N----------------
--L----------------------S-NF-FDI-ERGCRQGDPVSSYIFILCAEILS---
-II-L---R-N--------N-EN---I------K-GI--Y----I-E-------------
---------N---------------K-E-------ILLSQFADDTSVILDG---------
-----------SEKSLDQT-LKSLNFFA-GISGLKM-----------NYSKTQVV-----
-----------------------------------------------------------
>A.i.concentricus_24_LINE
---------------HNPTNYRPVSLTSIS--CKLMEHIITSSTMKHLE-NN---N---I
LYDL-QHG-FRA-SRSCETQLVTFIHELTQ-N-H-------N---------NN------K
-----QTDIIIMDFAKAFDKVPHHRLQYKL-K-Y--Y-G--------ITG--QTLTWITD
FLSH------RTQTVV-L----------------------E-------------------
----G--------------------------------------K----------------
--Q----------------------S-EK-IPV-TSGVPQGTCLGPILFLIYINDFP---
-EY-I---K-H-------------------------------------------------
-----------------------------------STLRLFADDSILYKTI-H-----N-
--TQ-------DALKLQED-LDAAGRWE-EDWLMSF-----------HPDKCNVLSISN-
K-R--T---K--T--------N-YT-YKL-HDH---KLQQV---TSCK-----YLGITI
>A.i.concentricus_25_LINE
--------------------------------------IIRDILLEHMD-NN---N---L
FTPH-QHG-FRP-GRSCITQLLETLEDWYS-G-L-------D---------SG------S
-----NIDVIYLDFSKAFDKVSHRFLIHKL-R-S--Y-N--------IGG--KILSWITA
FLAN------NVQSVT-V----------------------N-------------------
----G--------------------------------------Q----------------
--L----------------------S-TE-LPV-TSGVPQGSVLGPILFLIYVNDMP---
-DM-L---D---------------------------------------------------
-----------------------------------CTIKLFADDTKLSAKI-T-----S-
--DD-------DRSKLQEN-INKMCDWT-STWLMSL-----------NTDKCKFL-----
-----------------------------------------------------------
>A.i.concentricus_26_LINE
-----------------PDNYRAITLISCL--GKLXTSIINTRLNKYSI-QR---N---L
XSKN-QAG-FRK-NHSTMDXVFILQSLISL-Y-L-------X---------NN------K
-----KLYCTFVDFRKAFDTVWRVGLWKKI-R-K--S-K--------IKG--KCFKVIYN
MYDN------IKSCVQ-Y----------------------N-------------------
----G--------------------------------------Q----------------
--I----------------------S-DC-FPC-LVGVRQGENLSPFLFSIFLNDLE---
-QY-M---E-V--------A-G----V------S-SL--E----T-I-------------
---------EQKM-----SDKLSIFL-K-------IFILLYADDTVILSE----------
-----------TSEGMQNA-LDIFQQYC-DTWKLQV-----------NINKTKVLVFSK-
R-K--T---K-Q---------V-YN-FVL-NGH---VLETT---DTFT-----YLGITF
>A.i.concentricus_27_LINE
---------------SDAGNYRPVSLTSVV--GKTMEKIIRDAIVNHMD-LN---N---L
FSAK-QFG-FIA-KRSTVLQLLMVLEDWTD-I-L-------D---------HG------G
-----EIDVVYMDFMKAFDKVPHKRLIAKL-R-S--Y-R--------INA--KXVNWVEN
FLSQ------RKQRVI-V----------------------N-------------------
----G--------------------------------------K----------------
--S----------------------S-KD-YPV-LSGIPQGSVLGXILFVIYINDLP---
-KH-X---T---------------------------------------------------
-----------------------------------SNTFLFADDTKIYREI-R-----N-
--ED-------DKKALQSD-LDKLQEWS-NTWLLKF-----------HPLKCKVLTIKG-
K-S--H---ES------------RK-Y--------------------------------
>A.i.concentricus_28_LINE
------------------------------------------------------------
-----------------------------------------------------------K
-----KLYCTFIDFRKAFDTVWRAGLWMKL-Q-K--S-H--------IKG--KCFTVIKN
MYNN------IKSCVK-H----------------------N-------------------
----G--------------------------------------K----------------
--V----------------------S-DF-FPC-LIGVRQGENLSPILFSLFLNDLE---
-TF-F---K-S--------M-K----S------V-PL--S----K-I-------------
---------TEDI-----SSELQLFV-E-------IFVLLYADDTLLFAE----------
-----------TPEGLQKA-LDIFQHYC-DIWKLKV-----------NVDKTKVM-----
-----------------------------------------------------------
>A.i.concentricus_29_LINE
-----------------PTNYRPISLTCXT--CKLMEHIITSATMSHLE-NN---N---I
LYNL-QHG-FRS-SRSCETQLATFIHDLAN-N-N-------N---------SN------K
-----QTDIIIMDFAKAFDKVPHKRLQYKL-K-Y--Y-G--------ITG--NTHKWITD
FLSQ------RTQTVV-L----------------------E-------------------
----G--------------------------------------K----------------
--Q----------------------S-NK-IQV-TSGVPQGTCLGPILFLIYINDFH---
-QY-M---Q-Y-------------------------------------------------
-----------------------------------STLRLFADDSIIYKTI-N-----N-
--KD-------DTIKLQKD-LDAAAQWE-TDWLMKF-----------HPDKCNIISVTP-
K-R--N---K--I--------H-HN-YTL-HNH---TLEQV---NSSK-----YLGLTL
>A.i.concentricus_2_LINE
--Y--KKG----DK-YNPANYRPISLTCIT--CKLMEHIITSATMSHLE-NN---N---I
LYDK-QHG-FRP-SRSCETQLATFIHDLTQ-N-H-------N---------NN------T
-----QTDIIIMDFAKAFDKVPHKRLQYKL-K-Y--Y-G--------ITG--NTHAWITD
FLSH------RTQTVI-L----------------------E-------------------
----G--------------------------------------K----------------
--H----------------------S-HK-IPV-TSGVPQGTCLGPILFLIYINDLH---
-EY-M---K-H-------------------------------------------------
-----------------------------------STLRLFADDSIIYKTI-H-----K-
--QE-------DTQKLQHD-LDNAGQWE-HDWLMQF-----------HPDKCNVISTTT-
K-R--N---K--I--------H-HN-YTL-HNH---SLEHV---KHSK-----YLGLTL
>A.i.concentricus_3_LINE
----------------NLDNYRAISLVSCL--GKVFTSILNCRLNKMAD-EI---N---L
ITSA-QAG-FRK-NHSTTDNIFILHVLTSI-Y-F-------S---------LG------K
-----KLFCSFVDFRKAFDSVWRLGLWQKV-Q-R--S-N--------ITG--KMFKAIIN
LYEN------TKSCVK-N----------------------G-------------------
----N--------------------------------------D----------------
--V----------------------S-DM-FTC-NVGVKQGENLSPFLFAIFLNDIE---
-TF-F---E-E--------H-G----V------N-CL--K----N-V-------------
---------KDL------GNTIGMYI-K-------LFVILYADDTVIMAE----------
-----------SANDLQSA-LNKFEIYC-ENWKLEV-----------NTNKTKIVIFSK-
-----------------------------------------------------------
>A.i.concentricus_4_LINE
-----------------PSNFRPISVTSIF--SKILEKIVFKYMFNFLS-EN---N---I
ISKN-QSG-FLP-KDSTTFQLLNIYDTIVK-H-M-------D---------KG------K
-----EVRMVFCDISKAFDRVWHDGLIYKL-K-K--Y-G--------ISG--NMIKWFSS
YLCN------RMQRVV-V----------------------D-------------------
----G--------------------------------------F----------------
--R----------------------S-SW-KTI-QAGVPQGSVLGPYLFLLYINDIS---
-EN-L---N---------------------------------------------------
-----------------------------------SNVKLFADDTSLYTLI-E-----G-
-DGH-----E-SANILNSD-LRKITLWA-NAWGIAF-----------NPDKTVALLFSR-
-----------------------------------------------------------
>A.i.concentricus_5_LINE
--H--KKG----ST-KDPNNYRPISLSSVP--CKILQRIIRDNIMDHLK-IN---N---L
LSPE-QHG-FTP-GKSCTTQLLEVLEHWTQ-A-L-------D---------NN------N
-----NVDVIYLDFSKAFDKVSHRLLIYKL-K-S--Y-G--------IGG--KILSWIQQ
FLSG------LQQKVI-I----------------------N-------------------
----G--------------------------------------T----------------
--S----------------------S-KT-KKV-KSGVPQGSVLGPILFLIYVNDIP---
-EI-V---N---------------------------------------------------
-----------------------------------CVTKLFADDTKLYSKI-N-----T-
--LQ-------DCEELQTN-IDRISDWT-DLWLMKL-----------NKEKCKHM-----
-----------------------------------------------------------
>A.i.concentricus_6_LINE
------KG----DK-CEPGNYRPVSLTSVV--CKTLETLIRDHIVTFMR-KN---K---Y
FSNK-QYG-FLS-GRSTTLQLLEVLDKWTT-A-L-------D---------KG------D
-----VVDCIYMDYQKAFDTVPHNRLLNKL-N-S--Y-N--------FNQ--QMKTWISS
FLKG------RHQMVT-V----------------------N-------------------
----G--------------------------------------K----------------
--N----------------------S-EW-SSV-TSGIPQGSVLGPLLFVIFVNDLP---
-DI-V---Q---------------------------------------------------
-----------------------------------SDVYLFADDTKIFKAI-R-----G-
--KD-------DALDLQSD-LDTMSKWS-ETWLLKM-----------HPDKCKHMRIHK-
Q----------------------------------------------------------
>A.i.concentricus_7_LINE
-------------------NYRPISITSCF--SKLIEKIIFKYLYNFLV-QN---E---V
ITKN-QSG-FTP-GDSTVNQLLFIYHEIVS-N-M-------D---------KG------K
-----ELRFVFCDISKAFDRVWHKGLLFKL-K-S--Y-G--------ING--NLLLWFEN
YLSD------RMQRVN-T----------------------E-------------------
----G--------------------------------------Y----------------
--F----------------------S-QF-RNV-KAGVPQGSVLGPLLFLLFINDIT---
-ST-V---D---------------------------------------------------
-----------------------------------TNIKLFADDTSLYIII-D-----N-
-NPA-----Q-AAQILNVD-LTNISHWA-TTWDINF-----------NPNKTKSVLFSR-
K----------------------------------------------------------
>A.i.concentricus_8_LINE
------KG----DR-HLVSNYRPITLLSCL--GKVFERVMFKHIYNFFF-EN---S---L
FYEK-QSG-FMM-NHSTVHQLIEMYNTICC-S-L-------E---------QK------K
-----HACLIFCDISKAFDRVWHKGLLFKL-N-A--Y-G--------IKG--NLLNWMKS
YISG------RQQQVI-V----------------------K-------------------
----N--------------------------------------E----------------
--Y----------------------S-ST-GCT-NAGVPQGSVLGPLLFLIYINDIV---
-DN-L---D---------------------------------------------------
-----------------------------------SVSRLFADDTSLMYSS-S-----S-
--VH-----D-IELNLNRD-LDRLNRWS-LDWLTKF-----------NPQKTDVLLVSN-
S----------------------------------------------------------
>A.i.concentricus_9_LINE
------KG----DR-HSVTNYRPISLLSTV--GKVFERVIFKHIFNYFM-EN---S---L
FYKY-QSG-FLP-GHSTVYQLIEMYHNICL-S-L-------E---------ER------K
-----HTCIIFCDISKAFDRVWHSGLYVKL-K-S--Y-G--------IGG--ELLVWLKD
YLSQ------RKQKVC-V----------------------N-------------------
----D--------------------------------------T----------------
--F----------------------S-RL-GNI-DAGVPQGSILGPLLFLIYINDIA---
-DV-F---D---------------------------------------------------
-----------------------------------SASRLFADDTSLQCSS-S-----S-
--CL-----E-IQTTLNKD-LESLNTWA-KTWLVSF-----------NPDKT--------
-----------------------------------------------------------
>A.immaculata_0_LINE
--P--KKG----NL-SDCNNWRGVTLISVV--SKVFCKVILNRLKDIVD------T---A
MREE-QAG-FRK-GRSCLDQIFTLRIILEE-H-I-------E---------KQ------K
-----PLILNFIDFKKAFDSIHRDSLWRIL-C-L--Y-G--------IPS--KIVNIIKD
LYNG------YGCAVK-T----------------------E-------------------
----E--------------------------------------G----------------
--M----------------------S-EW-FQI-ETGVKQGCILSPLLFGITIDFIM---
-KK-C---C-T--------G------N------T-GI--D----W-VH------------
---------G---------------T-Q-------LEDLDFADDITLISN----------
-----------NVNSMQEK-TDSLSSLA-SKIGLEI-----------NKDKTKIM-----
-----------------------------------------------------------
>A.immaculata_100_LINE
-----------------LSNYRPISILSSL--SKPLEKHIQKLTLLHMQ-EN---N---L
LIDS-QSG-FRP-NYSCHTALTKMTESWLS-N-I-------N---------DD------K
-----LCGAVFVDFKKAFDMIDHEILAKKL-E-G--Y-R--------LHP--DLTKCITS
FLSG------RKQVVC-F----------------------R-------------------
----N--------------------------------------K----------------
--I----------------------S-GS-SVV-DTGIPQGSILGPLLFAIYINDLP---
-LH-L---K-H-------------------------------------------------
-----------------------------------SSCDLFADDCTVYNSD-Y-----D-
--IN-----K-LQTTLQND-INSLIKWS-NKNGMLI-----------NTNKTKSMLITT-
R-Q--K-----------------------------------------------------
>A.immaculata_101_LINE
---------------------RPISLLNVE--GKIFFSVMAKRLTTYLL----------Y
VDTSVQKG-GIPGFPGCLEHASMIWEAIQQ-A-K-------S---------GK------Q
-----DLQVIWLDLANAYGSVPHQMIWLAL-D-M--Y-H--------VPK--EITNMLKR
YFTG------FLMRFG-T----------------------S-------------------
----G--------------------------------------Y----------------
--T----------------------T-RW-IEL-QVGIAMGCTISPILFVLAMQVIL---
-R-----------------A-A-----------E-GP--R----F---------------
-------RNG--------------CQ-M-------PPLKAFMDDTTVITT----------
-----------SEAQARKM-LERLDSLI-IWCRMSF-----------KPKKSR-------
-----------------------------------------------------------
>A.immaculata_102_LINE
--P--KKG----DL-RDCGNWRGITLLPLT--SKVFCRIIINRIVPTLE------E---K
LRKE-QAG-FRK-GRSCIDHIFVLRQILEQ-A-N-------E---------WH------S
-----TTYALFIDFEKAFDSVNRDALWKIL-R-W--H-G--------LPH--KIVNVIKA
LYEG------FQCKVI-C----------------------G-------------------
----E--------------------------------------H----------------
--T----------------------S-SS-FRV-QTGVKQGCVLSPTLFILAVDWLM---
-KE-A---T-S--------D-K----R------R-GL--Q----W-TL------------
---------D---------------T-V-------LEDLDFADDICLLSS----------
-----------SHKDMQDK-INKLTQNA-NNIGLKI-----------NVGKTKLM-----
-----------------------------------------------------------
>A.immaculata_103_LINE
--P--KKG----DL-RDCGNWRGITLLPLT--SKVFCRIIINRIVPTLE------E---K
LRKE-QAG-FRK-GRSCIDHIFVLRQILEQ-A-N-------E---------WH------S
-----TTYALFIDFEKAFDSVNRDALWKIL-R-W--H-G--------LPH--KIVNVIKA
LYEG------FQCKVI-C----------------------G-------------------
----E--------------------------------------H----------------
--T----------------------S-SS-FRV-QTGVKQGCVLSPTLFILAVDWLM---
-KE-A---T-S--------D-K----R------R-GL--Q----W-TL------------
---------D---------------T-V-------LEDLDFADDICLLSS----------
-----------SHKDMQDK-INKLTQNA-NNIGLKI-----------NVGKTKLM-----
-----------------------------------------------------------
>A.immaculata_105_LINE
--P--KKP----GA-KECDDHRTISLSCHI--TKLLLRIIMRRTRKKIK------M---E
IADE-QFG-FVE-GKGTHNAIYALRTLTER-A-L-------E---------VQ------K
-----DLYLCFIDYTKAFDKVKHNEIIKML-E-D--I-N--------IDG--KDLRIVKH
LYWQ------QEAAVR-V----------------------E-------------------
----N--------------------------------------R----------------
--T----------------------G-KY-QPI-KQGVRQGCVLSPDLFSLYSENIL---
-RT-I---I-T--------E-------------P-GI--K----I-G-------------
---------G---------------Y----------------------------------
------------------------------------------------------------
-----------------------------------------------------------
>A.immaculata_106_LINE
-------------------SYRPISLTSCL--CKTMERIIDLRLKWYLE-SE---N---L
LVPQ-QAG-FRQ-YYSTEDQVTYLSQEIED-A-F-------Q---------EK------N
-----LVLAAWIDLKKAFDKVWKKGLLWKL-R-N--C-N--------VNG--RLYNWIKS
YLHN------RRARVV-M----------------------D-------------------
----G--------------------------------------H----------------
--K----------------------S-QK-VLL-RHGVPQGGVLSPTLFLVFINDLV---
-KE-L---P-Y--------G----------------------------------------
-----------------------------------IKAALYADDLVMWCTD-E-----Y-
--AT-----V-ATQRLQRA-ADILTSWT-NKWCVSI-----------NTEKSSTTLFTL-
S-S--K---QK----------A-GK-IFV-NEI---PLRMD---NQPT-----YLGVTL
>A.immaculata_107_LINE
--P--KKG----NL-KLCTNYRTVALISHA--SKILLKIIMGRLRKKIE------E---E
VNMV-QAG-FRQ-GRGSRDHIFNLRLIIEK-C-R-------E---------FN------V
-----NLYLSFIDYSKAFDCVQHQKLWEIM-E-K--M-G--------FPT--HLIQLTSL
LYLD------QQAAVR-I----------------------N-------------------
----G--------------------------------------E----------------
--T----------------------T-SW-FDI-KQGVRQGCILSPYLFNLYTENIM---
-RN-V---R-E--------D-VD---KE---YYD-AI--T----V-G-------------
---------G---------------Y-E-------IPEIRYADDTVLLST----------
-----------TQEGMEKL-IMSVRKNS-EEQNLYL-----------NAKKTKVMTTDK-
T-N--K---------------A-TE-ICI-NEE---KLEEV---ESFE-----YLG---
>A.immaculata_108_LINE
--P--KKG----DL-SSCSNYRGITLLSIP--GKVLNRVLLNRIKDAVD------P---Q
LRDQ-QAG-FRK-NRSCTDQIATLRIIVEQ-S-L-------E---------WN------S
-----PLYVNFIDYEKAFDSVDRQTLWKLL-R-H--Y-G--------VPE--KITTIIKN
SYEG------MTCRVI-H----------------------G-------------------
----Q--------------------------------------Q----------------
--L----------------------T-DA-FQV-NTGVRQGCLLSPFLFILAIDWIM---
-RK-S---T-E--------N-R----R------N-GI--Q----W-TL------------
---------W---------------T-Q-------LDDLDFADDLALLSQ----------
-----------TKQQMQEK-TILVAENS-SRLGLTI-----------HKGKSKVLRVNE-
-----------------------------------------------------------
>A.immaculata_109_LINE
---------------------------------------------KKIK------M---E
IADE-QFG-FVE-GKGTHNAIYALRTLTER-A-L-------E---------VQ------K
-----DLYLCFIDYTKAFDKVKHNEIIKML-E-D--I-N--------IDG--KDLRIVKH
LYWQ------QEAAVR-V----------------------E-------------------
----N--------------------------------------R----------------
--I----------------------G-KY-QPI-KQGVRQGCVLSPDLFSLYSENIL---
-RT-I---I-T--------E-------------P-GI--K----I-G-------------
---------G---------------Y-N-------INNLRYADDTVLIAE----------
-----------NQQDLQNL-LDKVAKES-EQKGLTL-----------NIKKTETMVISK-
K----------------------------------------------------------
>A.immaculata_110_LINE
------------------------------------------------------------
------------------------------------------------------------
-------------------SVNRDALWKIL-R-W--H-G--------LPH--KIVNVIKA
LYEG------FQCKVI-C----------------------G-------------------
----E--------------------------------------H----------------
--T----------------------S-SS-FRV-QTGVKQGCVLSPTLFILAVDWLM---
-KE-A---T-S--------D-K----R------R-GL--Q----W-TL------------
---------D---------------T-V-------LEDLDFADDICLLSS----------
-----------SHKDMQDK-INKLTQNA-NNIGLKI-----------NVGKTKLM-----
-----------------------------------------------------------
>A.immaculata_111_LINE
-----------------------------------------NRLKDIVD------T---A
MREE-QAG-FRK-GRSCLDQIFTLRIILEE-H-I-------E---------KQ------K
-----PLILNFIDFKKAFDSIHRDSLWRIL-C-L--Y-G--------IPS--KIVNIIKD
LYNG------YVCAVK-T----------------------E-------------------
----E--------------------------------------G----------------
--M----------------------S-EW-FQI-ETGVKQGCILSPLLFGITIDFIM---
-KK-C---C-T--------G------N------T-GI--D----W-VH------------
---------G---------------T-Q-------LEDLDFADDITLISN----------
-----------NVNSMQEK-TDSLSSLA-SKIGLEI-----------NKDKTKIM-----
-----------------------------------------------------------
>A.immaculata_113_LINE
--P--KKG----NL-SDCNNWRGVTLISVV--SKVFCKVILNRLKDIVD------T---A
MREE-QAG-FRK-GRSCLDQIFTLRIILEE-H-I-------E---------KQ------K
-----PLILNFIDFKKAFDSIHRDSLWRIL-C-L--Y-G--------IPS--KIVNIIKD
LYNG------YGCAVK-T----------------------E-------------------
----E--------------------------------------G----------------
--M----------------------S-EW-FQI-ETGVKQGCILSPLLFGITIDFIM---
-TK-C---C-T--------G------N------T-GI--D----W-VH------------
---------G---------------T-K-------LEDLDFADDITLISN----------
-----------HVNSMQEK-TDSLSSLA-SKIGLEI-----------NKDKTKIM-----
-----------------------------------------------------------
>A.immaculata_115_LINE
------------------------------------------------Q-EN---N---L
LIDS-QSG-FRP-NHSCHTALTKMTENWLV-N-I-------N---------DD------R
-----LCGAIFVDFKKAFDMIDHDILVRKI-K-T--Y-R--------LHP--DLIKLIAS
FLSD------RQQVVF-F----------------------N-------------------
----N--------------------------------------S----------------
--L----------------------S-NS-AKV-DTGVPQGSILGPLLFAIYINDLP---
-LH-L---K-H-------------------------------------------------
-----------------------------------SSCDLFADDCTVYTSD-Y-----D-
--CV-----N-LESTLQVE-LYNLIGWS-KNNGMII-----------NTDKTKSMLITT-
R-Q--K-----------------------------------------------------
>A.immaculata_117_LINE
-----------------LSNYRPISILSSL--SKPLEKHIQKLTLLHMQ-EN---S---L
LIDS-QSG-FRP-NYSCHTALTKMTESWLS-N-I-------N---------DD------K
-----LCGAVFVDFKKAFDMIDHEILAKKL-E-G--Y-R--------LHP--DLTKCITS
FLSG------RKQVVC-F----------------------R-------------------
----N--------------------------------------K----------------
--I----------------------S-GS-SVV-DTGIPQGSILGPLLFAIYINDLP---
-LH-L---K-H-------------------------------------------------
---------------------------------------LFAD-----------------
------------------------------------------------------------
-----------------------------------------------------------
>A.immaculata_118_LINE
------------------------------------------------Q-EN---N---L
LIDS-QSG-FRP-NHSCHTALTKMTENWLV-N-I-------N---------DD------R
-----LCGAIFVDFKKAFDMIDHDILVRKI-K-T--Y-K--------LHP--DLIKLIAS
FLSD------RQQVVF-F----------------------N-------------------
----N--------------------------------------S----------------
--L----------------------S-NS-AKV-DTGVPQGSILGPLLFAIYINDLP---
-LH-L---K-H-------------------------------------------------
-----------------------------------SSCDLFADDCTVYTSD-Y-----D-
--CV-----N-LESTLQVE-LYNLIRWS-KNNGMII-----------NTDKTKSMLITT-
R-Q--K-----------------------------------------------------
>A.immaculata_119_LINE
--P--KKG----NL-SDCNNWRGVTLISVV--SKVFCKVILNRLKDIVD------T---A
MREE-QAG-FRK-GRSCLDQIFTLRIILEE-H-I-------E---------KQ------K
-----PLILNFIDFKKAFDSIHRDSLWRIL-C-L--Y-G--------IPS--KIVNIIKD
LYNG------YVCAVK-T----------------------E-------------------
----E--------------------------------------G----------------
--M----------------------S-EW-FQI-ETGVKQGCILSPLLFGITIDFIM---
-KK-C---C-T--------G------N------T-GI--D----W-VH------------
---------G---------------T-Q-------LEDLDFADDITLISN----------
-----------NVNSMQEK-TDSLSSLA-SKIGLEI-----------NDK----------
-----------------------------------------------------------
>A.immaculata_11_LINE
-----------------LSNYRPISILSSL--SKPLEKHIQKLTLLHMQ-EN---N---L
LIDS-QSG-FRP-NYSCHTALTKMTESWLS-N-I-------N---------DD------K
-----LCGAVFVDFKKAFDMIDHEILAKKL-E-G--Y-R--------LHP--DLTKCITS
FLSG------RKQVVC-F----------------------R-------------------
----N--------------------------------------K----------------
--I----------------------S-GS-SVV-DTGIPQGSILGPLLFAIYINDLP---
-LH-L---K-H-------------------------------------------------
-----------------------------------SSCDLFADDCTVYNSE-Y-----D-
--IN-----K-LQTTLQND-INSLIKWS-NKNGMLI-----------NTNKTKSMLITT-
R-Q--K-----------------------------------------------------
>A.immaculata_120_LINE
--P--KKG----NL-SDCNNWRGVTLISVV--SKVFCKVILNRLKDIVD------T---A
MREE-QAG-FRK-GRSCLDQIFTLRIILEE-H-I-------E---------KQ------K
-----PLILNFIDFKKAFDSIHRDSLWRIL-C-L--Y-G--------IPS--KIVNIIKD
FYNG------YVCAVK-T----------------------E-------------------
----E--------------------------------------G----------------
--M----------------------S-EW-FQI-ETGVKQGCILSPLLF-----------
------------------------------------------------------------
------------------------------------------------------------
------------------------------------------------------------
-----------------------------------------------------------
>A.immaculata_121_LINE
--P--KKG----DL-RDCGNWRGITLLPLT--SKVFCRIIINRIVPTLE------E---K
LRKE-QAG-FRK-GRSCIDHIFVLRQILEQ-A-N-------E---------WH------S
-----TTYALFIDFEKAFDSVNRDALWKIL-R-W--H-G--------LPH--KIVNVIKA
LYEG------FQCKVI-C----------------------G-------------------
----E--------------------------------------H----------------
--T----------------------S-SS-FRV-QTGVKQGCVLSPTL------------
------------------------------------------------------------
------------------------------------------------------------
------------------------------------------------------------
-----------------------------------------------------------
>A.immaculata_123_LINE
------------------------------------------------Q-EN---N---L
LIDS-QSG-FRP-NHSCHTALTKMTENWLV-N-I-------N---------DD------R
-----LCGAIFVDFKKAFDMIDHDILVRKI-K-T--Y-K--------LHP--NLIKLIAS
FLSD------RQQVVF-F----------------------N-------------------
----N--------------------------------------S----------------
--L----------------------S-NS-ATV-DTGVPQGSILGPLLFAIYINDLP---
-LH-L---K-H-------------------------------------------------
-----------------------------------SSCDLFADDCTVYTSD-Y-----D-
--CV-----N-LESTLQVE-LYNLIRWS-KNNGMII-----------NTDKTKSMLITT-
R-Q--K-----------------------------------------------------
>A.immaculata_124_LINE
-------------------NYRPISILSSL--SKPLEKHIHKITLRHMQ-EN---N---L
LIDS-QSG-FRP-NHSCHTALTKMTENWLV-N-I-------N---------ED------R
-----LCGAIFVDFKKAFDMIDHDILVRKI-K-T--Y-R--------LHP--DLIKLIAS
FLSD------RQQVVF-F----------------------N-------------------
----N--------------------------------------S----------------
--L----------------------S-NS-AKV-DTGVPQGSILGPLLFAIYINDLP---
-LH-L---K-H-------------------------------------------------
-----------------------------------SSCDLFADDCTVYTSD-Y-----D-
--CV-----N-LESTLQVE-LYNLIGWS-KNNGMII-----------NTDKTKSMLITT-
R-Q--K-----------------------------------------------------
>A.immaculata_126_LINE
-----------------LSNYRPISILSSL--SKPLEKHIQKLTLLHMQ-EN---N---L
LIDS-QSG-FRP-NYSCHTALTKMTESWLS-N-I-------N---------DD------K
-----LCGAVFVDFKKAFDMIDHEILAKKL-E-G--Y-R--------LHP--DLTKFITS
FLSG------RKQVVC-F----------------------R-------------------
----N--------------------------------------K----------------
--I----------------------S-GS-SVV-DTGIPQGSILGPLLFATYINDLP---
-LH-L---K-H-------------------------------------------------
-----------------------------------SSCDLFADDCTVYNSD-Y-----D-
--IN-----K-LQTTLQ-------------------------------------------
-----------------------------------------------------------
>A.immaculata_129_LINE
------------------------------------------------------------
------------------------------------------------------------
---------------------DHDILVRKI-K-T--Y-K--------LHP--NLIKLIAS
FLSD------RQQVVF-F----------------------N-------------------
----N--------------------------------------S----------------
--L----------------------S-NS-ATV-DTGVPQGSILGPLLFAIYINDLP---
-LH-L---K-H-------------------------------------------------
-----------------------------------SSCDLFADDCTVYTSD-Y-----D-
--CV-----N-LESTLQVE-LYNLIRWS-KNNGMII-----------NTDKTKSMLITT-
R-Q--K-----------------------------------------------------
>A.immaculata_12_LINE
------------------------------------------------------------
------------------------------------------------------------
-----------IDFKKAFDSIHRDSLWRIL-C-L--Y-G--------IPS--KIVNIIKD
LYNG------YGCAVK-T----------------------E-------------------
----E--------------------------------------G----------------
--M----------------------S-EW-FQI-ETGVKQGCILSPLLFGITIDFIM---
-KK-C---C-T--------G------N------T-GI--D----W-VH------------
---------G---------------T-Q-------LEDLDFADDITLISN----------
-----------NVNSMQEK-TDSLSSLA-SKIGLEI-----------NKDKTKIM-----
-----------------------------------------------------------
>A.immaculata_130_LINE
---------------TQLKNYRPISLLNVD--YKILTKALTNKLKPLMH------K---L
IHED-QQC-SVE-NRNIHQHTHFIRDIIYY-T-H-------Q---------KN------C
-----QSSVLSLDQEKAFDRVSHKYLHKTL-L-H--C-N--------IGD--YFRDWIHI
LYSK------PESKVL-V----------------------N-------------------
----H--------------------------------------T----------------
--L----------------------T-ET-FRL-TRSVRQGCPLSPLLYILTLEPLL---
-EK-I---R-Q--------D-TT---I------Q-GT--F----V-PGR-----------
---------G-----------------E-------RKLLAYADDTIFLPT----------
-----------TDRSITHI-LDTFTEFG-KGSGAKL-----------NIQKSVIM-----
-----------------------------------------------------------
>A.immaculata_131_LINE
------PGK---NS-DTASSYRPISLTSCL--CKTMERIIDLRLKWYLE-SE---N---L
LVPQ-QAG-FRQ-YYSTEDQVTYLSQEIED-A-F-------Q---------EK------N
-----LVLAAWIDLKKAFDKVWKKGLLWKL-R-N--C-N--------VNG--RLYNWIKS
YLHN------RRARVV-M----------------------D-------------------
----G--------------------------------------H----------------
--K----------------------S-QK-VLL-RHGVPQGGVLSPTLFLVFINDLV---
-KE-L---P-Y--------G----------------------------------------
-----------------------------------IKVALYADDLVMWCTD-E-----Y-
--AT-----V-ATQRLQRA-ADILTSWT-NKWCVSI-----------NTEKSSTTLFTL-
S-S--K---QK----------A-GK-IFV-NEI---PLRMD---NQPT-----YLGVTL
>A.immaculata_134_LINE
--P--KKP----GA-KECDDHRTISLSCHI--TKLLLRIIMRRTRKKIK------M---E
IADE-QFG-FVE-GKGTHNAIYALRTLTER-A-L-------E---------VQ------K
-----DLYLCFIDYTKAFDKVKHNEIIKML-E-D--I-N--------IDG--KDLRIVKH
LYWQ------QEAAVR-V----------------------E-------------------
----N--------------------------------------R----------------
--I----------------------G-KY-QPI-KQGVRQGCVLSPDLFSLYSENIL---
-RT-I---I-T--------E-------------P-GI--K----I-G-------------
---------G---------------Y-N-------INNLRYADDTVLIAE----------
-----------NQQDLQNL-LDKVAKES-EQKGLTL-----------NIKKTETMVISK-
K----------------------------------------------------------
>A.immaculata_135_LINE
--P--KKG----DL-RDCGNWRGITLLPLT--SKVFCRIIINRIVPTLE------G---K
LRKE-QAG-FRK-GRSCIDHIFVLRQILEQ-A-N-------E---------WH------S
-----TTYALFIDFEKAFDSVNRDALWKIL-R-W--H-G--------LPH--KIVNVIKA
LYEG------FQCKVI-C----------------------G-------------------
----E--------------------------------------H----------------
--T----------------------S-SS-FRV-QTGVKQGCVLSPTLFILAVDWLM---
-KE-A---T-S--------D-K----C------R-GL--Q----W-TL------------
---------D---------------T-V-------LEDLDFADDICLLSS----------
-----------SHKDMQDK-INKLTQNA-NNIGLKI-----------NVGKTKLM-----
-----------------------------------------------------------
>A.immaculata_136_LINE
------------------------------------------------------------
------------------------------------------------------------
-----LCGAVFVDFKKAFDMIDHEILVRKL-E-T--Y-R--------LHP--DLTKFITS
FLSN------RQQVVC-L----------------------K-------------------
----N--------------------------------------S----------------
--K----------------------S-SS-SVV-DNGVPQGSILGPLLFTIYINDLP---
-LH-L---K-K-------------------------------------------------
-----------------------------------SSCDLFADDCTVYTSD-N-----D-
--CI-----N-LESTLQIE-INSLINWS-NNNRMLI-----------NTSKTKSMLITT-
R-Q--K-----------------------------------------------------
>A.immaculata_137_LINE
-----------------CNNWRGVTLISVV--SKVFCKVILNRLKDIVD------T---A
MREE-QAG-FRK-GRSCLDQIFTLRIILEE-H-I-------E---------KQ------K
-----PLILNFIDFKKAFDSIHRDSLWRIL-C-L--Y-G--------IPS--KIVNIIKD
LYNG------YVCAVK-T----------------------E-------------------
----E--------------------------------------G----------------
--M----------------------S-EW-FQI-ETGVKQGCILSPLLFGITIDFIM---
-KK-C---C-T--------G------N------T-GI--D----W-VH------------
---------G---------------T-Q-------LEDLDFADDITLISN----------
-----------NVNSMQEK-TDSLSSLA-SKIGLEI-----------NKDKTKIM-----
-----------------------------------------------------------
>A.immaculata_141_LINE
----------------------PISLTSCL--CKTMERIIDLRLKWYLE-SE---N---L
LVPQ-QAG-FRQ-YYSTEDQVTYLSQEIED-A-F-------Q---------EK------N
-----LVLAAWIDLKKAFDKVWKKGLLWKL-R-N--C-N--------VNG--RLYNWIKS
YLHN------RRARVV-M----------------------D-------------------
----G--------------------------------------H----------------
--K----------------------S-QK-VLL-RHGVPQGGVLSPTLFLVFINDLV---
-KE-L---P-Y--------G----------------------------------------
-----------------------------------IKAALYADDLVMWCTD-E-----Y-
--AT-----V-ATQRLQRA-ADILTSWT-NKWCVSI-----------NTEKSSTTLFTL-
S-S--K---QK----------A-GK-IFV-NEI---PLRMD---NQPT-----YLGVTL
>A.immaculata_142_LINE
------PGK---NS-DTASSYRPISLTSCL--CKTMERIIDLRLKWYLE-SE---N---L
LVPQ-QAG-FRQ-YYSTEDQVTYLSQEIED-A-F-------Q---------EK------N
-----LVLAAWIDLKKAFDKVWKKGLLWKL-R-N--C-N--------VNG--RLYNWIKS
YLHN------RRARVV-M----------------------D-------------------
----G--------------------------------------H----------------
--K----------------------S-QK-VLL-RHGVPQGGVLSPTLFLVFINDLV---
-KE-L---P-Y--------G----------------------------------------
-----------------------------------IKAALYADDLVMWCTD-E-----Y-
--AT-----V-ATQRLQRA-ADILTSWT-NKWCVSI-----------NTEKSSTTLFTL-
S-S--K---QK----------A-GK-IFV-NEI---PLRMD---NQPT-----YLGVTL
>A.immaculata_146_LINE
-----------------------ISLTSCL--CKTMERIIDLRLKWYLE-SE---N----
LVPQ-QAG-FRQ-YYSTEDQVTYLSQEIED-A-F-------Q---------EK------N
-----LVLAAWIDLKKAFDKVWKKGLLWKL-R-N--C-N--------VNG--RLYNWIKS
YLHN------RRARVV-M----------------------D-------------------
----G--------------------------------------H----------------
--K----------------------S-QK-VLL-RHGVPQGGVLSPTLFLVFINDLV---
-KE-L---P-Y--------G----------------------------------------
-----------------------------------IKAALYADDLVMWCTD-E-----Y-
--AT-----V-ATQRLQRA-ADILTSWT-NKWCVSI-----------NTEKSSTTLFTL-
S-S--K---QK----------A-GK-IFV-NEI---PLRMD---NQPT-----YLGVTL
>A.immaculata_147_LINE
----------------NLTNYRPISILSSL--SKPLEKHIHKITLRHMQ-EN---N---L
LIDS-QSG-FRP-NHSCHTALTKMTENWLV-N-I-------N---------DD------R
-----LCGAIFVDFKKAFDMIDHDILVRKI-K-T--Y-R--------LHP--DLIKLIAS
FLSD------RQQVVF-F----------------------N-------------------
----N--------------------------------------S----------------
--L----------------------S-NS-AKV-DTGVPQGSILGPLLFAIYINDLP---
-LH-L---K-H-------------------------------------------------
-----------------------------------SSCDLFADDCTVYTS----------
------------------------------------------------------------
-----------------------------------------------------------
>A.immaculata_149_LINE
------------------------------------------------------------
-------------------HIFNLRLIIEK-C-R-------E---------FN------V
-----NLYLSFIDYSKAFDCVQHQKLWEIM-E-K--M-G--------FPT--HLIQLTSL
LYLD------QQAAVR-I----------------------N-------------------
----G--------------------------------------E----------------
--T----------------------T-TW-FDI-KQGVRQGCILSPYLFNLYTENIM---
-RN-V---R-E--------D-VD---KE---YYD-AI--T----V-G-------------
---------G---------------Y-E-------IPEIRYADDTVLLST----------
-----------TQEGMEKL-IMSVRKNS-EEQNLYL-----------NAKKTKLMTTDK-
T-N--K---------------A-TE-ICI-NEE---KLEEV---ESFE-----YLG---
>A.immaculata_14_LINE
---------------------------------------------KKIK------M---E
IADE-QFG-FVE-GKGTHNAIYALRTLTER-A-L-------E---------VQ------K
-----DLYLCFIDYTKAFDKVKHNEIIKML-E-D--I-N--------IDG--KDLRIVKH
LYWQ------QEAAVR-V----------------------E-------------------
----N--------------------------------------R----------------
--I----------------------G-KY-QPI-KQGVRQGCVLSPDLFSLYSENIL---
-RT-I---I-T--------E-------------P-GI--K----I-G-------------
---------G---------------Y-N-------INNLRYADDTVLIAE----------
-----------NQQDLQNL-LDKVAKES-EQKGLTL-----------NIKKTETMVISK-
K----------------------------------------------------------
>A.immaculata_151_LINE
--P--KKG----NL-SDCNNWRGVTLISVV--SKVFCKVILNRLKDIVD------T---A
MREE-QAG-FRK-GRSCLDQIFTLRIILEE-H-I-------E---------KQ------K
-----PLILNFIDFKKAFDSIHRDSLWRIL-C-L--Y-G--------IPS--KIVNIIKD
LYNG------YVCAVK-T----------------------E-------------------
----E--------------------------------------G----------------
--M----------------------S-EW-FQI-ETGVKQGCILSPLLFGITIDFIM---
-KK-C---C-T--------G------N------T-GI--D----W-VH------------
---------G---------------T-Q-------LEDLDFADDITLISN----------
-----------NVNSMQEK-TDSLSSLA-SKIGLEI-----------NKDK---------
-----------------------------------------------------------
>A.immaculata_152_LINE
------------------------------------ERIIDLRLKWYLE-SE---N---L
LVPQ-QAG-FRQ-YYSTEDQVTYLSQEIED-A-F-------Q---------EK------N
-----LVLAAWIDLKKAFDKVWKKGLLWKL-R-N--C-N--------VNG--RLYNWIKS
YLHN------RRARVV-M----------------------D-------------------
----G--------------------------------------H----------------
--K----------------------S-QK-VLL-RHGVPQGGVLSPTLFLVFINDLV---
-KE-L---P-Y--------G----------------------------------------
-----------------------------------IKAALYADDLVMWCTD-E-----Y-
--AT-----V-ATQRLQRA-ADILTSWT-NKWCVSI-----------NTEKSSTTLFTL-
S-S--K---QK----------A-GK-IFV-NEI---PLRMD---NQPT-----YLGVTL
>A.immaculata_153_LINE
------------------------------------------------------------
-----------------------------------------------------------K
-----DLYLCFIDYTKAFDKVKHNEIIKML-E-D--I-N--------IDG--KDLRIVKH
LYWQ------QEAAVR-V----------------------E-------------------
----N--------------------------------------R----------------
--T----------------------G-KY-QPI-KQGVRQGCVLSPDLFSLYSENIL---
-RT-I---I-T--------E-------------P-GI--K----I-G-------------
---------G---------------Y-N-------INNLRYADDTVLIAE----------
-----------NQQDLQNL-LDKVAKES-EQKGLTL-----------NIKKTETMVISK-
K----------------------------------------------------------
>A.immaculata_155_LINE
--P--KKP----GA-KECDDHRTISLSCHI--TKLLLRIIMRRTRKKIK------M---E
IADE-QFG-FVE-GKGTHNAIYALRTLTER-A-L-------E---------VQ------K
-----DLYLCFIDYTKAFDKVKHNEIIKML-E-D--I-N--------IDG--KDLRIVKH
LYWQ------QEAAVR-V----------------------E-------------------
----N--------------------------------------R----------------
--T----------------------G-KY-QPI-KQGVRQGCVLSPDLFSLYSENIL---
-RT-I---I-T--------E-------------P-GI--K----I-G-------------
---------G---------------Y-N-------INNLRYADDTVLIAE----------
-----------NQQDLQNL-LDKVAKES-EQKGLTL-----------NIKK---------
-----------------------------------------------------------
>A.immaculata_156_LINE
----------------ECDDHRTISLSCHI--TKLLLRIIMRRTRKKIK------M---E
IADE-QFG-FVE-GKGTHNAIYALRTLTER-A-L-------E---------VQ------K
-----DLYLCFIDYTKAFDKVKHNEIIKML-E-D--I-N--------IDG--KDLRIVKH
LYWQ------QEAAVR-V----------------------E-------------------
----N--------------------------------------R----------------
--I----------------------G-KY-QPI-KQGVRQGCVLSPDLFSLYSENIL---
-RT-I---I-T--------E-------------P-GI--K----I-G-------------
---------G---------------Y-N-------INNLRYADDTVLIAE----------
-----------NQQDLQNL-LDKVAKES-EQKGLTL-----------NIKKTETMVISK-
K----------------------------------------------------------
>A.immaculata_157_LINE
------------------------------------------------------------
------------------------------------------------------------
-------YALFIDFEKAFDSVNRDALWKIL-R-W--H-G--------LPH--KIVNVIKA
LYEG------FQCKVI-C----------------------G-------------------
----E--------------------------------------H----------------
--T----------------------S-SS-FRV-QTGVKQGCVLSPTLFILAVDWLM---
-KE-A---T-S--------D-K----R------R-GL--Q----W-TL------------
---------D---------------T-V-------LEDLDFADDICLLSS----------
-----------SHKDMQDK-INKLTQNA-NNIGLKI-----------NVGKTKLM-----
-----------------------------------------------------------
>A.immaculata_158_LINE
--P--KKG----DL-RDCGNWRGITLLPLT--SKVFCRIIINRIVPALE------G---K
LWKE-QAG-FRK-GRSCIDHIFVLRQILEQ-A-N-------E---------WH------S
-----TTYALFIDFEKAFDSVNRDALWKIL-R-W--H-G--------LPH--KIVNVIKA
LYEG------FQCKVI-C----------------------G-------------------
----E--------------------------------------H----------------
--T----------------------S-SS-FRV-QTGVKQGCVLSPTLFILAVDWLM---
-KE-A---T-S--------D-K----R------R-GL--Q----W-TL------------
---------D---------------T-V-------LEDLDFADDICLLSS----------
-----------SHKDMQDK-INKLTQNA-NNIGLKI-----------NVGKTKLM-----
-----------------------------------------------------------
>A.immaculata_159_LINE
--P--KKG----DL-RDCGNWRGITLLPLT--SKVFCRIIINRIVPTLE------E---K
LRKE-QAG-FRK-GRSCIDHIFVLRQILEQ-A-N-------E---------WH------S
-----TTYALFIDFEKAFDSVNRDALWKIL-R-W--H-G--------LPH--KIVNVIKA
LYEG------FQCKVI-C----------------------G-------------------
----E--------------------------------------H----------------
--T----------------------S-SS-FRV-QTGVKQGCVL----------------
------------------------------------------------------------
------------------------------------------------------------
------------------------------------------------------------
-----------------------------------------------------------
>A.immaculata_15_LINE
--P--KKG----DL-RDCGNWRGITLLPLT--SKVFCRIIINRIVPTLE------E---K
LRKE-QAG-FRK-GRSCIDHIFVLRQILEQ-A-N-------E---------WH------S
-----TTYALFIDFEKAFDSVNRDALWKIL-R-W--H-G--------LPH--KIVNVIKA
LYEG------FQCKVI-C----------------------G-------------------
----E--------------------------------------H----------------
--T----------------------S-SS-FRV-QTGVKQGCVLSPTLFILAVDWLM---
-KE-A---T-S--------D-K----R------R-GL--Q----W-TL------------
---------N---------------T-V-------LEDLDFADDICLLSS----------
-----------SHKDMQDK-INKLTQNA-NNIGLKI-----------NVGKTKLM-----
-----------------------------------------------------------
>A.immaculata_160_LINE
--P--KKP----GA-KECDDHRTISLSCHI--TKLLLRIIMRRTRKKIK------M---E
IADE-QFG-FVE-GKGTHNAIYALRTLTER-A-L-------E---------VQ------K
-----DLYLCFIDYTKAFDKVKHSEIIKML-E-D--I-N--------IDG--KDLRIVKH
LYWQ------QEAAVR-V----------------------E-------------------
----N--------------------------------------R----------------
--I----------------------G-KY-QPI-KQGVRQGCVLSPDLFSLYSENIL---
-RT-I---I-T--------E-------------P-GI--K----I-G-------------
---------G---------------Y-N-------INNLRYADDTVLIAE----------
-----------NQQDLQNL-LDKVAKES-EQKGLTL-----------NIKKTETMVISK-
K----------------------------------------------------------
>A.immaculata_162_LINE
-----------------------------------------------------------A
MREE-QAG-FRK-GRSCLDQIFTLRIILEE-H-I-------E---------KQ------K
-----PLILNFIDFKKAFDSIHRDSLWRIL-S-L--Y-G--------IPS--KIVNIIKD
LYNG------YVCAVK-T----------------------E-------------------
----E--------------------------------------G----------------
--M----------------------S-EW-FQI-ETGVKQGCILSPLLFGITIDFIM---
-KK-C---C-T--------G------N------T-GI--D----W-VH------------
---------G---------------T-Q-------LEDLDFADDITLISN----------
-----------NVNSMQEK-TDSLSSLA-SKIGLEI-----------NKDKTKIM-----
-----------------------------------------------------------
>A.immaculata_163_LINE
----------------ECDDHRTISLSCHI--TKLLLRIIMRRTRKKIK------M---E
IADE-QFG-FVE-GKGTHNAIYALRTLTER-A-L-------E---------VQ------K
-----DLYLCFIDYTKAFDKVKHNEIIKML-E-D--I-N--------IDG--KDLRIVKH
LYWQ------QEAAVR-V----------------------E-------------------
----N--------------------------------------R----------------
--I----------------------G-KY-QPI-KQGVRQGCVLSPDLFSLYSENIL---
-RT-I---I-T--------E-------------P-GI--K----I-G-------------
---------G---------------Y-N-------INNLRYADDTVLIAE----------
-----------NQQDLQNL-LDKVAKES-EQKGLTL-----------NIKKTETMVISK-
K----------------------------------------------------------
>A.immaculata_164_LINE
-------------------NYRPISLLNVD--YKILTKALTNKLKPLMH------K---L
IHED-QQC-SVE-NRNIHQHTHFIRDVIYY-T-H-------Q---------KN------C
-----QSSVLSLDQEKAFDRVSHEYLHKTL-L-H--C-N--------IGD--YFRDWIHI
LYSK------PESKVL-V----------------------N-------------------
----H--------------------------------------T----------------
--L----------------------T-ET-FRL-TRSVRQGCPLSPLLYILTLEPLL---
-EK-I---R-Q--------D-TT---I------K-GT--F----V-PGK-----------
---------G-----------------E-------RKLLAYADDTIFLPT----------
-----------TDRSITHI-LDTFTEFG-EGSGAKL-----------NIQKSVIM-----
-----------------------------------------------------------
>A.immaculata_165_LINE
--P--KKG----NL-KLCTNYRTVALISHA--SKILLKIIMGRLRKKIE------E---E
VNMV-QAG-FRQ-GRGSRDHIFNLRLIIEK-C-R-------E---------FN------V
-----NLYLSFIDYSKAFDCVQHQKLWEIM-E-K--M-G--------FPT--HLIQLTSL
LYLD------QQAAVR-I----------------------N-------------------
----G--------------------------------------E----------------
--T----------------------T-TW-FDI-KQGVRQGCILSPYLFNLYTENIM---
-RN-V---R-E--------D-VD---KE---YYD-AI--T----V-G-------------
---------G---------------Y-E-------IPEIRYADDTVLLST----------
-----------TQKGMEKL-IMSVRKNS-EEQNLYL-----------NAKKTKLMTTDK-
T----------------------------------------------------------
>A.immaculata_16_LINE
--P--KKG----NL-SDCNNWRGVTLISVV--SKVFCKVILNRLKDIVD------T---A
MREE-QAG-FRK-GRSCLDQIFTLRIILEE-H-I-------E---------KQ------K
-----PLILNFIDFKKAFDSIHRDSLWRIL-C-L--Y-G--------IPS--KIVNIIKD
LYNG------YGCAVK-T----------------------E-------------------
----E--------------------------------------G----------------
--M----------------------S-EW-FQI-ETGVKQGCILSPLLFGITIDFIM---
-KK-C---C-T--------G------N------T-GI--D----W-VH------------
---------G---------------T-Q-------LEDLDFADDITLISN----------
-----------NVNSMQEK-TDSLSSLA-SKIGLEI-----------NKDKTKIM-----
-----------------------------------------------------------
>A.immaculata_170_LINE
------------------------------------------------Q-EN---N---L
LIDS-QSG-FRP-NHSCHTALTKMTENWLV-N-I-------N---------DD------R
-----LCGAIFVDFKKAFDMIDHDILVRKI-K-T--Y-K--------LHP--NLIKLIAS
FLSD------RQQVVF-F----------------------N-------------------
----N--------------------------------------S----------------
--L----------------------S-NS-ATV-DTGVPQGSILGPLLFAIYINDLP---
-LH-L---K-H-------------------------------------------------
-----------------------------------SSCDLFADDCTVYTSD-Y-----D-
--CV-----N-LESTLQVE-LYNLIRWS-KNNGMII-----------NTDKTKSMLITT-
R-Q--K-----------------------------------------------------
>A.immaculata_171_LINE
--K--KNNA---DT-TQVKNYRPISLLNVD--YKILAKSLTMKLKPVMH------T---L
INED-QQC-SVT-DRNINTHLHFLRDVIQY-S-H-------D---------KN------S
-----QSAILSLDQEKAFDRVSHSFLQKTL-S-K--C-N--------LGD--YITDWIKI
LYNK------PESRLL-I----------------------N-------------------
----H--------------------------------------T----------------
--L----------------------S-EP-FRL-TRSVRQGCPLSPLLYVLTLEPLL---
-EK-I---R-Q--------E-TL---V------K-GI--F----I-PGM-----------
---------G-----------------E-------RKSLAYADDTIFFPS----------
-----------NISSIQNI-LDIITEFG-QGSGAKI-----------NIQKSHIM-----
-----------------------------------------------------------
>A.immaculata_173_LINE
------------------------------------------------------------
------------------------------------------------------------
------------DLANAYGSVPHQMIWLAL-D-M--Y-H--------VPK--EITNMLKR
YFTG------FLMRFG-T----------------------S-------------------
----G--------------------------------------Y----------------
--T----------------------T-RW-IEL-QVGIAMGCTISPILFVLAMQVIL---
-RA-A---E-G--------A-A-----------E-GP--R----F---------------
-------RNG--------------CQ-M-------PPLKAFMDDTTVITT----------
-----------SEAQARKM-LERLDSLI-IWCRMSF-----------KPKKSR-------
-----------------------------------------------------------
>A.immaculata_174_LINE
--------------------------------------VILNRLKDIVD------T---A
MREE-QAG-FRK-GRSCLDQIFTLRIILEE-H-I-------E---------KQ------K
-----PLILNFIDFKKAFDSIHRDSLWRIL-C-L--Y-G--------IPS--KIVNIIKD
LYNG------YGCAVK-T----------------------E-------------------
----E--------------------------------------G----------------
--M----------------------S-EW-FQI-ETGVKQGCILSPLLFGITIDFIM---
-KK-C---C-T--------G------N------T-GI--D----W-VH------------
---------G---------------T-Q-------LEDLDFADDITLISN----------
-----------NVNSMQEK-TDSLSSLA-SKIGLEI-----------NKDKTKIM-----
-----------------------------------------------------------
>A.immaculata_175_LINE
-------P----GA-KECDDHRTISLSCHI--TKLLLRIIMRRTRKKIK------M---E
IADE-QFG-FVE-GKGTHNAIYALRTLTER-A-L-------E---------VQ------K
-----DLYLCFIDYTKAFDKVKHNEIIKML-E-D--I-N--------IDG--KDLRIVKH
LYWQ------QEAAVR-V----------------------E-------------------
----N--------------------------------------R----------------
--T----------------------G-KY-QPI-KQGVRQGCVLSPDLFSLYSENIL---
-RT-I---I-T--------E-------------P-GI--K----I-G-------------
---------G---------------Y-N-------INNLRYADDTVLIAE----------
-----------NQQDLQNL-LDKVAKES-EQKGLTL-----------NIKKTETMVISK-
K----------------------------------------------------------
>A.immaculata_176_LINE
--P--KKP----GA-KECDDHRTISLSCHI--TKLLLRIIMRRTRKKIK------M---E
IADE-QFG-FVE-GKGTHNAIYALRTLTER-A-L-------E---------VQ------K
-----DLYLCFIDYTKAFDKVKHNEIIKML-E-D--I-N--------IDG--KDLRIVKH
LYWQ------QEAAVR-V----------------------E-------------------
----N--------------------------------------R----------------
--I----------------------G-KY-QPI-KQGVRQGCVLSPDLFSLYSENIL---
-RT-I---I-T--------E-------------P-GI--K----I-G-------------
---------G---------------Y-N-------INNLRYADDTVLIAE----------
-----------NQQDLQNL-LDKVAKES-EQKGLTL-----------NIKKT--------
-----------------------------------------------------------
>A.immaculata_178_LINE
--P--KKP----GA-KECDDHRTISLSCHI--TKLLLRIIMRRTRKKIK------M---E
IADE-QFG-FVE-GKGTHNAIYALRTLTER-A-L-------E---------VQ------K
-----DLYLCFIDYTKAFDKVKHSEIIKML-E-D--I-N--------IDG--KDLRIVKH
LYWQ------QEAAVR-V----------------------E-------------------
----N--------------------------------------R----------------
--I----------------------G-KY-QPI-KQGVRQGCVLSPDLFSLYSENIL---
-RT-I---I-T--------E-------------P-GI--K----I-G-------------
---------G---------------Y-N-------INNLRYADDTVLIAE----------
-----------NQQDLQNL-LDKVAKES-EQKGLTL-----------NIKKTETMVISK-
K----------------------------------------------------------
>A.immaculata_179_LINE
------PGK---NS-DTASSYRPISLTSCL--CKTMERIIDLRLKWYLE-SE---N---L
LVPQ-QAG-FRQ-YYSTEDQVTYLSQEIED-A-F-------Q---------EK------N
-----LVLAAWIDLKKAFDKVWKKGLLWKL-R-N--C-N--------VNG--RLYNWIKS
YLHN------RRARVV-M----------------------D-------------------
----G--------------------------------------H----------------
--K----------------------S-QK-VLL-RHGVPQGGVLSPTLFLVFINDLV---
-KE-L---P-Y--------G----------------------------------------
-----------------------------------IKAALYADDLVMWCTD-E-----Y-
--A---------------------------------------------------------
-----------------------------------------------------------
>A.immaculata_17_LINE
--P--KKG----DL-RDCGNWRGITLLPLT--SKVFCRIIINRIVPTLE------E---K
LRKE-QAG-FRK-GRSCIDHIFVLRQILEQ-A-N-------E---------WH------S
-----TTYALFIDFEKAFDSVNRDALWKIL-R-W--H-G--------LPH--KIVNVIKA
LYEG------FQCKVI-C----------------------G-------------------
----E--------------------------------------H----------------
--T----------------------S-SS-FRV-QTGVKQGCVLSPTLFILAVDWLM---
-KE-A---T-S--------D-K----R------R-GL--Q----W-TL------------
---------N---------------T-V-------LEDLDFADDICLLSS----------
-----------SHKDMQDK-INKLTQNA-NNIGLKI-----------NVGKTKLM-----
-----------------------------------------------------------
>A.immaculata_180_LINE
------------------------------------------------------------
---S-QSG-FRP-NYSCHTALTKMTESWLS-N-I-------N---------DD------K
-----LCGAVFVDFKKAFDMIDHEILAKKL-E-G--Y-R--------LHP--DLTKCITS
FLSG------RKQVVC-F----------------------R-------------------
----N--------------------------------------K----------------
--I----------------------S-GS-SVV-DTGIPQGSILGPLLFAIYINDLP---
-LH-L---K-H-------------------------------------------------
-----------------------------------SSCDLFADDCTVYNSD-Y-----D-
--IN-----K-LQTTLQND-INSLIKWS-NKNGMLI-----------NTNKTKSMLITT-
R-Q--K-----------------------------------------------------
>A.immaculata_181_LINE
------------------------------------------------------------
------------------------------------------------------------
--------LAFVDQEKAFDRVDRNKLWEVL-K-Q--Y-G--------VTN--HLINLCKS
LYNN------GSGIIR-A----------------------I-------------------
----G--------------------------------------G----------------
--H----------------------S-EP-FVI-KSGIRQGCILSPLLFITYIDNIC---
-RE-A---G-LIR---TAKN-Q----Q------N-EI--E----Q-T-------------
---------E-------------DDI-T-------INELLFADDQALVAD----------
-----------SEEGLQDH-INRLNDAC-KEHNMKI-----------SLGKTEIMTIAR-
-----------------------------------------------------------
>A.immaculata_182_LINE
------------------------------------------------Q-EN---S---L
LIDS-QSG-FRP-NYSCHTALTKMTESWLS-N-I-------N---------DD------K
-----LCGAVFVDFKKAFDMIDHEILAKKL-E-G--Y-R--------LHP--DLTKCITS
FLSG------RKQVVC-F----------------------R-------------------
----N--------------------------------------K----------------
--I----------------------S-GS-SVV-DTGIPQGSILGPLLFAIYINDLP---
-LH-L---K-H-------------------------------------------------
-----------------------------------SSCDLFADDCTVYNSE-Y-----D-
--IN-----K-LQTTLQND-INSLIKWS-NKNGMLI-----------NTNKTKSMLITT-
R-Q--K-----------------------------------------------------
>A.immaculata_183_LINE
------KG----NL-KLCTNYRTVALISHA--SKILLKIIMGRLRKKIE------E---E
VNMV-QAG-FRQ-GRGSRDHIFNLRLIIEK-C-R-------E---------FN------V
-----NLYLSFIDYSKAFDCVQHQKLWEIM-E-K--M-G--------FPT--HLIQLTSL
LYLD------QQAAVR-I----------------------N-------------------
----G--------------------------------------E----------------
--T----------------------T-TW-FDI-KQGVRQGCILSPYLFNLYTENIM---
-RN-V---R-E--------D-VD---KE---YYD-AI--T----V-G-------------
---------G---------------Y-E-------IPEIRYADDTVLLST----------
-----------TQEGMEKL-IMSVRKNS-EEQNLYL-----------NAKKTKVMTTDK-
T-D--K---------------A-TE-ICI-SGE---KLEEV---ESFE-----YLG---
>A.immaculata_184_LINE
------------------TNYRTVALISHA--SKILLKIIMGRLRKKIE------E---E
VNMV-QAG-FRQ-GRGSRDHIFNIRLIIEK-C-R-------E---------FN------V
-----NLYLSFIDYSKAFDCVQHQKLWEIM-E-K--M-G--------FPT--HLIQLTSL
LYLD------QQAAVR-I----------------------N-------------------
----G--------------------------------------E----------------
--T----------------------T-TW-FDI-KQGVRQGCILSPYLFNLYTENIM---
-RN-V---R-E--------D-VD---KE---YYD-AI--T----I-G-------------
---------G---------------Y-E-------IPEIRYADDTVLLST----------
-----------TQKGMEKL-IMSVRKNS-EEQNLYL-----------NAKKTKLMTTDK-
C-N---------------------------NEE---KLEEV---ESFE-----YLG---
>A.immaculata_186_LINE
------------------------------------------------------------
------------------------------------------------------------
---------LSLDQEKAFDRVSHQYLHKTL-L-H--C-N--------IGN--YFREWINI
LYFK------PESKIL-V----------------------N-------------------
----H--------------------------------------T----------------
--L----------------------T-ET-FRL-TRSVRQGCPLSPLLYVLTLEPLL---
-EK-I---R-Q--------D-KT---I------Q-GT--F----I-PGK-----------
---------G-----------------D-------RKLLAYADDTIFFPK----------
-----------TDRSIANI-LETFTEFG-KASGAKL-----------NIQKSVIM-----
-----------------------------------------------------------
>A.immaculata_187_LINE
--P--KKP----GA-KECDDHRTISLSCHI--TKLLLRIIMRRTRKKIK------M---E
IADE-QFG-FVE-GKGTHNAIYALRTLTER-A-L-------E---------VQ------K
-----DLYLCFIDYTKAFDKVKHNEIIKML-E-D--I-N--------IDG--KDLRIVKH
LYWQ------QEAAVR-V----------------------E-------------------
----N--------------------------------------R----------------
--I----------------------G-KY-QPI-KQGVRQGCVLSPDLFSLYSENIL---
-RT-I---I-T--------E-------------P-GI--K----I-G-------------
---------G---------------Y-N-------INNLRYADDTVLIAE----------
-----------NQQDLQNL-LDKVXKES-EQKGLXL-----------N------------
-----------------------------------------------------------
>A.immaculata_189_LINE
--P--KKP----GA-XECDDHRXISLSXHI--TKLLLRIIMRRTXKKIK------M---E
IADE-QFG-FVE-GKGTHNAIYALRTLTER-A-L-------E---------VQ------K
-----DLYLCFIDYTKAFDKVKHNEIIKML-E-D--I-N--------IDG--KDLRIVKH
LYWQ------QEAAVR-V----------------------E-------------------
----N--------------------------------------R----------------
--T----------------------G-KY-QPI-KQGVRQGCVLSPDLFSLYSENIL---
-RT-I---I-T--------E-------------P-GI--K----I-G-------------
---------G---------------Y-N-------INNLRYADDTVLIAE----------
-----------NQQDLQNL-LDKVAKES-EQKGLTL-----------NIKKTETMVISK-
K----------------------------------------------------------
>A.immaculata_191_LINE
------------------------------------------------------------
------------------------------------------------------------
--------VNFIDYEKXFNSVDKQTLWKLL-R-H--Y-G--------VPE--KITTIIKN
SYEG------MTCKVI-H----------------------G-------------------
----Q--------------------------------------Q----------------
--L----------------------T-DA-FQV-NTGVRQGCLLSPFLFILAIDWIM---
-RK-S---T-E--------N-R----R------N-GI--Q----W-TL------------
---------W---------------T-Q-------LDDLDFADDLALLSQ----------
-----------TKQQMQEK-TILVAENS-SRLGLTI-----------HKGKSKVLRVNE-
-----------------------------------------------------------
>A.immaculata_193_LINE
------------------------------------------------------------
-----------------------------------------------------------K
-----DLYLCFIDYTKAFDKVKHNEIIKML-E-D--I-N--------IDG--KDLRIVKH
LYWQ------QEAAVR-V----------------------E-------------------
----N--------------------------------------R----------------
--X----------------------G-KY-QPI-KQGVRQGCVLSPDLFSLYSENIL---
-RT-I---I-T--------E-------------P-GI--K----I-G-------------
---------G---------------Y-N-------INNLRYADDTVLIAE----------
-----------NQQDLQNL-LDKVAKES-EQKGLTL-----------NIKKTETMVISK-
K----------------------------------------------------------
>A.immaculata_196_LINE
--P--KKG----DL-RDXXNWRGITLLPLT--SKVFCRIIINRIVPALE------G---K
LRKE-QAG-FRK-GRSCIDHIFVLRQILEQ-A-N-------E---------WH------S
-----TTYALFIDFEKAFDSVNRDALWKIL-R-W--H-G--------LPH--KIVNVIKA
LYEG------FQCKVI-C----------------------G-------------------
----E--------------------------------------H----------------
--T----------------------S-SS-FRV-QTGVKQGCVLSPTLFILAVDWLM---
-KE-A---T-S--------D-K----R------R-GL--Q----W-TL------------
---------D---------------T-V-------LEDLDFADDICLLSS----------
-----------SHKDMQDK-INKLTQNA-NNIGLKI-----------NVGKTKLM-----
-----------------------------------------------------------
>A.immaculata_198_LINE
--P--KKP----GA-KECDDHRTISLSCHI--TKLLLRIIMRRTRKKIK------M---E
IADE-QFG-FVE-GKGTHNAIYALRTLTER-A-L-------E---------VQ------K
-----DLYLCFIDYTKAFDKVKHNEIIKML-E-D--I-N--------IDG--KDLRIVKH
LYWQ------QEAAVR-V----------------------E-------------------
----N--------------------------------------R----------------
--I----------------------G-KY-QPI-KQGVQQGCVLSPDLFSLYSENIL---
-RT-I---I-T--------E-------------P-GI--K----I-G-------------
---------G---------------Y-N-------INNLRYADDTVLIAE----------
-----------NQQDLQNL-LDKVAKES-EQKGLTL-----------NIKKTETMVISK-
K----------------------------------------------------------
>A.immaculata_199_LINE
--P--KKP----GA-KECDDHRTISLSCHI--TKLLLRIIMRRTRKKIK------M---E
IADE-QFG-FVE-GKGTHNAIYALRTLTER-A-L-------E---------VQ------K
-----DLYLCFIDYTKAFDKVKXNEXXKML-E-D--I-S--------XDX--KDLR----
--WX------QEXAVR-V----------------------E-------------------
----N--------------------------------------R----------------
--I----------------------G-KY-Q----QGVRQGCVLSPDLFSLYSENIL---
-RT-I---I-T--------E-------------P-GI--K----I-G-------------
---------G---------------Y-N-------INNLRYADDTVLIAE----------
-----------NQQDLQNL-LDKVAKES-EQKGLTL-----------NIKKTETMVISK-
K----------------------------------------------------------
>A.immaculata_200_LINE
------------------------------------------------------------
------------------------------------------------------------
------------------DSVNRDALWKIL-R-W--H-G--------LPH--KIVNVIKA
LYEG------FQCKVI-C----------------------G-------------------
----E--------------------------------------H----------------
--T----------------------S-SS-FRV-QTGVKQGCVLSPTLFILAVDWLM---
-KE-A---T-S--------D-K----R------R-GL--Q----W-TL------------
---------N---------------T-V-------LEDLDFADDICLLSS----------
-----------SHKDMQDK-INKLTQNA-NNIGLKI-----------NVGKTKLM-----
-----------------------------------------------------------
>A.immaculata_201_LINE
----------------------------XV--XLXXVKXXLNXLXDXVX------T---A
MREE-QAG-FRK-GRSCLDQIFTLRIILEE-H-I-------E---------KQ------K
-----PLILNFIDFKKAFDSIHRDSLWRIL-C-L--Y-G--------IPS--KIVNIIKD
LYNG------YGCAVK-T----------------------E-------------------
----E--------------------------------------G----------------
--M----------------------S-EW-FQI-ETGVKQGCILSPLLFGITIDFIM---
-KK-C---C-T--------G------N------T-GI--D----W-VH------------
---------G---------------T-Q-------LEDLDFADDITLISN----------
-----------NVNSMQEK-TDSLSSLA-SKIGLEI-----------NKDKTKIM-----
-----------------------------------------------------------
>A.immaculata_202_LINE
----------------NLTNYRPISILSSL--SKPLEKHIHKITLRHMQ-EN---N---L
LIDS-QSG-FRP-NHSCHTALTKMTENWLV-N-I-------N---------DD------R
-----LCGAIFVDFKKAFDMIDHDILVRKI-K-T--Y-K--------LHP--NLIKLIAS
FLSD------RQQVVF-F----------------------N-------------------
----N--------------------------------------S----------------
--L----------------------S-NS-ATV-DTGVPQGSILGPLLFAIYINDLP---
-XH-L---K-H-------------------------------------------------
-----------------------------------XSCDLXADD----------------
------------------------------------------------------------
-----------------------------------------------------------
>A.immaculata_204_LINE
--P--KKP----GA-KECDDHQTISLSCHI--TKLLLRIIMRRTRKKIK------M---E
IADE-QFG-FVE-GKGTHNAIYALRTLTER-A-L-------E---------VQ------K
-----DLYLCFIDYTKAFDKVKHNEIIKML-E-D--I-N--------IDG--KDLRIVKH
LYWQ------QEAAIR-V----------------------E-------------------
----N--------------------------------------R----------------
--T----------------------G-KY-QPI-KQGVQQGCVLSPDLFSLYSENIL---
-RX-I---I-T--------E-------------P-GI--K----I-G-------------
---------G---------------Y-N-------INNLRYADDTVLIAE----------
-----------NQQDLQNL-LDXV------------------------------------
-----------------------------------------------------------
>A.immaculata_206_LINE
------------------------------------------------Q-EN---N---L
LIDS-QSG-FRP-NYSCHTALTKMTESWLS-N-I-------N---------DD------K
-----LCGAVFVDFKKAFDMIDHEILAKKL-E-G--Y-R--------LHP--DLTKFITS
FLSG------RKQVVC-F----------------------R-------------------
----N--------------------------------------K----------------
--I----------------------S-GS-SVV-DTGIPQGSILGPLLFAVYINDLP---
-LH-L---K-H-------------------------------------------------
-----------------------------------SSCDLFADDCTVYNSD-Y-----D-
--IN-----K-LQTTLQND-INSLIKWS-NKNGMLI-----------NTNKTKSMLITT-
R-Q--K-----------------------------------------------------
>A.immaculata_207_LINE
-----------------LSNYRPISILSSL--SKPLEKHIQKLTLLHMQ-EN---N---L
LIDS-QSG-FRP-NYSCHTALTKMTESWLS-N-I-------N---------DD------K
-----LCGAVFVDFKKAFDMTDHEILAKKL-E-G--Y-R--------LHP--DLTKFITS
FLSG------RKQVVC-F----------------------R-------------------
----N--------------------------------------K----------------
--I----------------------S-XX-SVV--------SILGPLLFXXYINXLP---
-LH-L---K-H-------------------------------------------------
------------------------------------------------------------
------------------------------------------------------------
-----------------------------------------------------------
>A.immaculata_208_LINE
-------------------XYRTVALIXHA--SKILLKIIMGRLXKKIE----------E
VSMV-QAX-FXQ-GXGSRDHIFNLRLIIEK-C-R-------E---------FN------V
-----NLYLSFIDYSKAFDCVQHQKLWEIM-E-K--M-G--------FPT--HLIQLTSL
LYLD------QQAAVR-I----------------------N-------------------
----G--------------------------------------E----------------
--T----------------------T-TW-FDI-KQGVRQGCILSPYLFNLYTENIM---
-RN-V---R-E--------D-VD---KE---YYD-AI--T----I-G-------------
---------G---------------Y-E-------IPEIRYADDTVLLST----------
-----------TQKGMEKL-IMSVRKNS-EEQNLYL-----------NAKKTKLMTTDK-
T-N--K---------------A-AE-IXI-NEE---KLEEV---ESFE-----YLG---
>A.immaculata_20_LINE
------PGK---NS-DTASSYRPISLTSCL--CKTMERIIDLRLKWYLE-SE---N---L
LVPQ-QAG-FRQ-YYSTEDQVTYLSQEIED-A-F-------Q---------EK------N
-----LVLAAWIDLKKAFDKVWKKGLLWKL-R-N--C-N--------VNG--RLYNWIKS
YLHN------RRARVV-M----------------------D-------------------
----G--------------------------------------H----------------
--K----------------------S-QK-VLL-RHGVPQGGVLSPTLFLVFINDLV---
-KE-L---P-Y--------G----------------------------------------
-----------------------------------IKAALYADDLVMWCTD-E-----Y-
--AT-----V-ATQRLQRA-ADILTSWT-NKWCVSI-----------NTEKSSTTLFTL-
S-S--K---QK----------A-GK-IFV-NEI---PLRMD---NQPT-----YLGVTL
>A.immaculata_210_LINE
--P--KKP----GA-KECDDHRTISLSCHI--TKLLLRIIMRRTRKKIK------M---E
IADE-QFG-FVE-GKGTHNAIYALRTLTER-A-L-------E---------VQ------K
-----DLYLCFIDYTKAFDKVKHNEIIKML-E-D--I-N--------IDG--KDLRIVKH
LYWQ------QEXAIR-V----------------------E-------------------
----N--------------------------------------R----------------
--T----------------------G-KY-QPI-KQGVRQGCVLSPDLFSLYSENIL---
-RT-I---I-T--------E-------------P-GI--K----I-G-------------
---------G---------------Y-N-------INNLRYADDTVLIAE----------
-----------NQQDL--------------------------------------------
-----------------------------------------------------------
>A.immaculata_211_LINE
----------------NLTNYRPISILSSL--SKPLEKHIHKITLRHMQ-EN---N---L
LIDS-QSG-FRP-NHSCHTALTKMTENWLV-N-I-------N---------DD------R
-----LCGAIFVDFKKAFDMIDHDILVRKI-K-T--Y-R--------LHP--DLIKLIAS
FLSD------RQQVVF-F----------------------N-------------------
----N--------------------------------------S----------------
--L----------------------S-NS-AKV-DTGVPQGSILGPLLFAIYINDLP---
-LH-L---K-H-------------------------------------------------
-----------------------------------SSCDLFADDCTVYTSD-Y-----D-
--CV-----N-LESTLQVE-LYNLIGWS-KNNGMII-----------NTDKTK-------
-----------------------------------------------------------
>A.immaculata_21_LINE
---------------------------SSL--SKPLEKHI-KITLRHMQ-EN---N---L
LIDS-QSG-FRP-NHSCHTALTKMTENWLV-N-I-------N---------DD------R
-----LCGAIFVDFKKAFDMIDHDILVRKI-K-T--Y-R--------LHP--DLIKLIAS
FLSD------RQQVVF-F----------------------N-------------------
----N--------------------------------------S----------------
--L----------------------S-NS-AKV-DTGVPQGSILGPLLFAIYINDLP---
-LH-L---K-H-------------------------------------------------
-----------------------------------SSCDLFADDCTVYTSD-Y-----D-
--CV-----N-LESTLQVE-LYNLIGWS-KNNGMII-----------NTDKTKSMLITT-
R-Q--K-----------------------------------------------------
>A.immaculata_22_LINE
--P--KKG----NL-KLCTNYRTVALISHA--SKILLKIIMGRLRKKIE------E---E
VNMV-QAG-FRQ-GRGSRDHIFNLRLIIEK-C-R-------E---------FN------V
-----NLYLSFIDYSKAFDCVQHQKLWEIM-E-K--M-G--------FPT--HLIQLTSL
LYLD------QQAAVR-I----------------------N-------------------
----G--------------------------------------E----------------
--T----------------------T-TW-FDI-KQGVRQGCILSPYLFNLYTENIM---
-RN-V---R-E--------D-VD---KE---YYD-AI--T----I-G-------------
---------G---------------Y-E-------IPEIRYADDTVLLST----------
-----------TQKGMEKL-IMSVRKNS-EEQNLYL-----------NAKKTKLMTTDK-
T-N--K---------------A-TE-ICI-NEE---KLEEV---ESFE-----YLG---
>A.immaculata_26_LINE
---------------------------------------------KKIK------M---E
IADE-QFG-FVE-GKGTHNAIYALRTLTER-A-L-------E---------VQ------K
-----DLYLCFIDYTKAFDKVKHSEIIKML-E-D--I-N--------IDG--KDLRIVKH
LYWQ------QEAAVR-V----------------------E-------------------
----N--------------------------------------G----------------
--I----------------------G-KY-QPI-KQGVRQGCVLSPDLFSLYSENIL---
-RT-I---I-T--------E-------------P-GI--K----I-G-------------
---------G---------------Y-N-------INNLRYADDTVLIAE----------
-----------NQQDLQNL-LDKVAKES-EQKGLTL-----------NIKKTETMVISK-
K----------------------------------------------------------
>A.immaculata_27_LINE
--P--KKG----NL-KLCTNYRTVALISHA--SKILLKIIMGRLRKKIE------E---E
VNMV-QAG-FRQ-GRGSRDHIFNLRLIIEK-C-R-------E---------FN------V
-----NLYLSFIDYSKAFDCVQHQKLWEIM-E-K--M-G--------FPT--HLIQLTSL
LYLD------QQAAVR-I----------------------N-------------------
----G--------------------------------------E----------------
--T----------------------T-SW-FDI-KQGVRQGCILSPYLFNLYTENIM---
-RN-V---R-E--------D-VD---KE---YYD-AI--T----V-G-------------
---------G---------------Y-E-------IPEIRYADDTVLLST----------
-----------TQEGMEKL-IMSVRKNS-EEQNLYL-----------NAKKTKVMTTDK-
T-N--K---------------A-TE-ICI-NEE---KLEEV---ESFE-----YLG---
>A.immaculata_28_LINE
--P--KKG----NL-KLCTNYRTVALISHA--SKILLKIIMGRLRKKIE------E---E
VNMV-QAG-FRQ-GRGSRDHIFNLRLIIEK-C-R-------E---------FN------V
-----NLYLSFIDYSKAFDCVQHQKLWEIM-E-K--M-G--------FPT--HLIQLTSL
LYLD------QQAAVR-I----------------------N-------------------
----G--------------------------------------E----------------
--T----------------------T-TW-FDI-KQGVRQGCILSPYLFNLYTENIM---
-RN-V---R-E--------D-VD---KE---YYD-AI--T----V-G-------------
---------G---------------Y-E-------IPEIRYADDTVLLST----------
-----------TQEGMEKL-IMSVRK----------------------------------
-----------------------------------------------------------
>A.immaculata_2_LINE
------PGK---NS-DTASSYRPISLTSCL--CKTMERIIDLRLKWYLE-SE---N---L
LVPQ-QAG-FRQ-YYSTEDQVTYLSQEIED-A-F-------Q---------EK------N
-----LVLAAWIDLKKAFDKVWKKGLLWKL-R-N--C-N--------VNG--RLYNWIKS
YLHN------RRCRVV-M----------------------D-------------------
----G--------------------------------------H----------------
--K----------------------S-QW-VLL-RHGVPQGGVLSPTLFLVFINDLV---
-KE-C---P-Y--------G----------------------------------------
-----------------------------------IKAALYADDLVMWCTD-E-----Y-
--AT-----V-ATQRLQRA-ADILTSWT-NKWCVSI-----------NTEKSSTTLFTL-
S-S--K---QK----------A-GK-IFV-NEI---PLRMD---NQPT-----YLGVTL
>A.immaculata_35_LINE
--K--KSNA---DT-TQVKNYRPISLLNVD--YKILAKSLTMKLKPVMH------T---L
IHED-QQC-SVT-DRNINTHLHFLRDVIQY-S-H-------D---------KN------S
-----QSAILSLDQEKAFDRVSHSFLQKTL-S-K--C-N--------LGN--YIRDWIQI
LYNK------PESRLL-I----------------------N-------------------
----H--------------------------------------T----------------
--L----------------------S-EP-IRL-TRSVRQGCPLSPLLYVLTLEPLL---
-ER-I---R-Q--------E-TI---V------K-GI--F----I-PGM-----------
---------G-----------------E-------RKSLAYADDTIFFPS----------
-----------NISSIRFI-LDIFAEFG-QGSGAKI-----------NIQKSHIM-----
-----------------------------------------------------------
>A.immaculata_36_LINE
--P--KEQ----NS-TEINQFRPISLLNVE--GKIFFSVMAKRLTTYLL-DN---G---Y
VDTSVQKG-GIPGFPGCLEHASMIWEAIQQ-A-K-------S---------GK------Q
-----DLQVIWLDLANAYGSVPHQMIWLAL-D-M--Y-H--------VPK--EITNMLKR
YFTG------FLMRFG-T----------------------S-------------------
----G--------------------------------------Y----------------
--T----------------------T-RW-IEL-QVGIAMGCTISPILFVLAMQVIL---
-RA-A---E-G--------A-A-----------E-GP--R----F---------------
-------RNG--------------CQ-M-------PPLKAFMDDTTVITT----------
-----------SEAQARKM-LERLDSLI-IWCRMSF-----------KPKKSR-------
-----------------------------------------------------------
>A.immaculata_41_LINE
----------------DCGNWRGITLLPLT--SKVFCRIIINRIVPTLE------E---K
LRKE-QAG-FRK-GRSCIDHIFVLRQILEQ-A-N-------E---------WH------S
-----TTYALFIDFEKAFDSVNRDALWKIL-R-W--H-G--------LPH--KIVNVIKA
LYEG------FQCKVI-C----------------------G-------------------
----E--------------------------------------H----------------
--T----------------------S-SS-FRV-QTGVKQGCVLSPTLFILAVDWLM---
-KE-A---T-S--------D-K----R------R-GL--Q----W-TL------------
---------D---------------T-V-------LEDLDFADDICLLSS----------
-----------SHKDMQDK-INKLTQNA-NNIGLKI-----------NVGKTKLM-----
-----------------------------------------------------------
>A.immaculata_42_LINE
-----KKG----NL-SDCNNWRGVTLISVV--SKVFCKVILNRLKDIVD------T---A
MREE-QAG-FRK-GRSCLDQIFTLRIILEE-H-I-------E---------KQ------K
-----PLILNFIDFKKAFDSIHRDSLWRIL-C-L--Y-G--------IPS--KIVNIIKD
LYNG------YGCAVK-T----------------------E-------------------
----E--------------------------------------G----------------
--M----------------------S-EW-FQI-ETGVKQGCILSPLLFGITIDFIM---
-KK-C---C-T--------G------N------T-GI--D----W-VH------------
---------G---------------T-Q-------LEDLDFADDITLISN----------
-----------NVNSMQEK-TDSLSSLA-SKIGLEI-----------NKDKTKIM-----
-----------------------------------------------------------
>A.immaculata_45_LINE
--P--KKG----NL-KLCTNYRTVALISHA--SKILLKIIMGRLRKKIE------E---E
VNMV-QAG-FRQ-GRGSRDHIFNLRLIIEK-C-R-------E---------FN------V
-----NLYLSFIDYSKAFDCVQHQKLWEIM-E-K--M-G--------FPT--HLIQLTSL
LYLD------QQAAVR-I----------------------N-------------------
----G--------------------------------------E----------------
--T----------------------T-TW-FDI-KQGVRQGCILSPYLFNLYTENIM---
-RN-V---R-E--------D-VD---KE---YYD-AI--T----V-G-------------
---------G---------------Y-E-------IPEIRYADDTVLLST----------
-----------TQEGMEKL-IMSVRKNS-EEQNLYL-----------NAKKTKVMTTDK-
T-N--K---------------A-TE-ICI-NEE---KLEEV---ESFE-----YLG---
>A.immaculata_46_LINE
--P--KKG----NL-SDCNNWRGVTLISVV--SKVFCKVILNRLKDIVD------T---A
MREE-QAG-FRK-GRSCLDQIFTLRIILEE-H-I-------E---------KQ------K
-----PLILNFIDFKKAFDSIHRDSLWRIL-C-L--Y-G--------IPS--KIVNIIKD
LYNG------YGCAVK-T----------------------E-------------------
----E--------------------------------------G----------------
--M----------------------S-EW-FQI-ETGVKQGCILSPLLFGITIDFI----
------------------------------------------------------------
------------------------------------------------------------
------------------------------------------------------------
-----------------------------------------------------------
>A.immaculata_48_LINE
--P--KKG----DL-RDCGNWRGITLLPLT--SKVFCRIIINRIVPTLE------E---K
LRKE-QAG-FRK-GRSCIDHIFVLRQILEQ-A-N-------E---------WH------S
-----TTYALFIDFEKAFDSVNRDALWKIL-R-W--H-G--------LPH--KIVNVIKA
LYEG------FQCKVI-C----------------------G-------------------
----E--------------------------------------H----------------
--T----------------------S-SS-FRV-QTGVKQGCVLSPTLFILAVDWLM---
-KE---------------------------------------------------------
------------------------------------------------------------
------------------------------------------------------------
-----------------------------------------------------------
>A.immaculata_49_LINE
--P--KKG----NL-KLCTNYRTVALISHA--SKILLKIIMGRLRKKIE------E---E
VNMV-QAG-FRQ-GRGSRDHIFNLRLIIEK-C-R-------E---------FN------V
-----NLYLSFIDYSKAFDCVQHQKLWEIM-E-K--M-G--------FPT--HLIQLTSL
LYLD------QQAAVR-I----------------------N-------------------
----G--------------------------------------E----------------
--T----------------------T-TW-FDI-KQGVRQGCILSPYLFNLYTENIM---
-RN-V---R-E--------D-VD---KE---YYD-AI--T----V-G-------------
---------G---------------Y-E-------IPEIRYADDTVLLST----------
-----------TQEGMEKL-IMSVRKNS-EEQNLYL-----------NAKKTKVMTTDK-
T-D--K---------------A-TE-ICI-SEE---KLEEV---ESFE-----YLG---
>A.immaculata_4_LINE
--P--KKP----GA-KECDDHRTISLSCHI--TKLLLRIIMRRTRKKIK------M---E
IADE-QFG-FVE-GKGTHNAIYALRTLTER-A-L-------E---------VQ------K
-----DLYLCFIDYTKAFDKVKHNEIIKML-E-D--I-N--------IDG--KDLRIVKH
LYWQ------QEAAVR-V----------------------E-------------------
----N--------------------------------------R----------------
--I----------------------G-KY-QPI-KQGVRQGCVLSPDLFSLYSENIL---
-RT-I---I-T--------E-------------P-GI--K----I-G-------------
---------G---------------Y-N-------INNLRYADDTVLIAE----------
-----------NQQDLQNL-LDKVAKES-EQKGLTL-----------NIKKTETMVISK-
K----------------------------------------------------------
>A.immaculata_51_LINE
--P--KKG----NL-SDCNNWRGVTLISVV--SKVFCKVILNRLKDIVD------T---A
MREE-QAG-FRK-GRSCLDQIFTLRIILEE-H-I-------E---------KQ------K
-----PLILNFIDFKKAFDSIHRDSLWRIL-C-L--Y-G--------IPS--KIVNIIKD
LYNG------YVCAVK-T----------------------E-------------------
----E--------------------------------------G----------------
--M----------------------S-EW-FQI-ETGVKQGCILSPLLFGITIDFIM---
-KK-C---C-T--------G------N------T-GI--D----W-VH------------
---------G---------------T-Q-------LEDLDFADDITLISN----------
-----------NVNSMQE-------SLA-SK-----------------------------
-----------------------------------------------------------
>A.immaculata_53_LINE
------------------------------------------------------------
-REE-QAG-FRK-GRSCLDQIFTLRIILEE-H-I-------E---------KQ------K
-----PLILNFIDFKKAFDSIHRDSLWRIL-C-L--Y-G--------IPS--KIVNIIKD
LYNG------YGCAVK-T----------------------E-------------------
----E--------------------------------------G----------------
--M----------------------S-EW-FQI-ETGVKQGCILSPLLFGITIDFIM---
-TK-C---C-T--------G------N------T-GI--D----W-VH------------
---------G---------------T-Q-------LEDLDFADDITLISN----------
-----------NVNSMQEK-TDSLSSLA-SKIGLEI-----------NKDKTKIM-----
-----------------------------------------------------------
>A.immaculata_54_LINE
------------------------------------------------Q-EN---N---L
LIDS-QSG-FRP-NHSCHTALTKMTENWLV-N-I-------N---------DD------R
-----LCGAIFVDFKKAFDMIDHDILVRKI-K-T--Y-R--------LHP--DLIKLIAS
FLSD------RQQVVF-F----------------------N-------------------
----N--------------------------------------S----------------
--L----------------------S-NS-AKV-DTGVPQGSILGPLLFAIYINDLP---
-LH-L---K-H-------------------------------------------------
-----------------------------------SSCDLFADDCTVYTSD-Y-----D-
--CV-----N-LESTLQVE-LYNLIGWS-KNNGMII-----------NTDKTKSMLITT-
R-Q--K-----------------------------------------------------
>A.immaculata_55_LINE
--P--KKG----DL-SSCSNYRGITLLSIP--GKVLNRVLLNRIKDAVD------P---Q
LRDQ-QAG-FRK-NRSCTDQIATLRIIVEQ-S-L-------E---------WN------S
-----PLYVNFIDYEKAFDSVDRQTLWKLL-R-H--Y-G--------VPE--KITTIIKN
SYEG------MTCRVI-H----------------------G-------------------
----Q--------------------------------------Q----------------
--L----------------------T-DA-FQV-NTGVRQGCLLSPFLFILAIDWIM---
-RK-S---T-E--------N-R----R------N-GI--Q----W-TL------------
---------W---------------T-Q-------LDDLDFADDLALLSQ----------
-----------TKQQMQEK-TILVAENS-SRLGLTI-----------HKGKSKVLRVNE-
-----------------------------------------------------------
>A.immaculata_58_LINE
------PGK---NS-DTASSYRPISLTSCL--CKTMERIIDLRLKWYLE-SE---N---L
LVPQ-QAG-FRQ-YYSTEDQVTYLSQEIED-A-F-------Q---------EK------N
-----LVLAAWIDLKKAFDKVWKKGLLWKL-R-N--C-N--------VNG--RLYNWIKS
YLHN------RRARVV-M----------------------D-------------------
----G--------------------------------------H----------------
--K----------------------S-QK-VLL-RHGVPQGGVLSPTLF-----------
------------------------------------------------------------
------------------------------------------------------------
------------------------------------------------------------
-----------------------------------------------------------
>A.immaculata_59_LINE
------------------------------------------------------------
------------------------------------------------------------
-------YALFIDFEKAFDSVNRDALWKIL-R-W--H-G--------LPH--KIVNVIKA
LYEG------FQCKVI-C----------------------G-------------------
----E--------------------------------------H----------------
--T----------------------S-SS-FRV-QTGVKQGCVLSPTLFILAVDWLM---
-KE-A---T-S--------D-K----R------R-GL--Q----W-TL------------
---------N---------------T-V-------LEDLDFADDICLLSS----------
-----------SHKDMQDK-INKLTQNA-NNIGLKI-----------NVGKTKLM-----
-----------------------------------------------------------
>A.immaculata_60_LINE
------------------------------------------------------------
-------------------HIFNIRLIIEK-C-R-------E---------FN------V
-----NLYLSFIDYSKAFDCVQHQKLWEIM-E-K--M-G--------FPT--HLIQLTSL
LYLD------QQAAVR-I----------------------N-------------------
----G--------------------------------------E----------------
--T----------------------T-TW-FDI-KQGVRQGCILSPYLFNLYTENIM---
-RN-V---R-E--------D-VD---KE---YYD-AI--T----I-G-------------
---------G---------------Y-E-------IPEIRYADDTVLLST----------
-----------TQKGMEKL-IMSVRKNS-EEQNLYL-----------NAKKTKLMTTDK-
T-N--K---------------A-AE-ICI-NEE---KLEEV---ESFE-----YLG---
>A.immaculata_63_LINE
------------------------------------------------Q-EN---S---L
LIDS-QSG-FRP-NYSCHTALTKMTESWLS-N-I-------N---------DD------K
-----LCGAVFVDFKKAFDMIDHEILAKKL-E-G--Y-R--------LHP--DLTKCITS
FLSG------RKQVVC-F----------------------R-------------------
----N--------------------------------------K----------------
--I----------------------S-GS-SVV-DTGIPQGSILGPLLFAIYINDLP---
-LH-L---K-H-------------------------------------------------
-----------------------------------SSCDLFADDCTVYNSE-Y-----D-
--IN-----N-LQTTLQND-INSLIKWS-NKNGMLI-----------NTNKTKSMLITT-
R-Q--K-----------------------------------------------------
>A.immaculata_69_LINE
--P--KKP----GA-KECDDHRTISLSCHI--TKLLLRIIMRRTRKKIK------M---E
IADE-QFG-FVE-GKGTHNAIYALRTLTER-A-L-------E---------VQ------K
-----DLYLCFIDYTKAFDKVKHNEIIKML-E-D--I-N--------IDG--KDLRIVKH
LYWQ------QEAAVR-V----------------------E-------------------
----N--------------------------------------R----------------
--T----------------------G-KY-QPI-KQGVRQGCVLSPDLFSLYSENIL---
-RT-I---I-T--------E-------------P-GI--K----I-G-------------
---------G---------------Y-N-------INNLRYADDTVLIAE----------
-----------NQQDLQNL-LDKVAKES-EQKGLTL-----------NIKKTETMVISK-
K----------------------------------------------------------
>A.immaculata_6_LINE
------------------------------------------------------------
-REE-QAG-FRK-GRSCLDQIFTLRIILEE-H-I-------E---------KQ------K
-----PLILNFIDFKKAFDSIHRDSLWRIL-C-L--Y-G--------IPS--KIVNIIKD
LYNG------YGCAVK-T----------------------E-------------------
----E--------------------------------------G----------------
--M----------------------S-EW-FQI-ETGVKQGCILSPLLFGITIDFIM---
-KK-C---C-T--------G------N------T-GI--D----W-VH------------
---------G---------------T-Q-------LEDLDFADDITLISN----------
-----------NVNSMQEK-TDSLSSLA-SKIGLEI-----------NKDKTKIM-----
-----------------------------------------------------------
>A.immaculata_71_LINE
------------------------------------------------------------
------------------------------------------------------------
---------LSLDQEKAFDRVSHSFLQKTL-S-K--C-N--------LGD--YITDWIKI
LYNK------PESRLL-I----------------------N-------------------
----H--------------------------------------T----------------
--L----------------------S-EP-FRL-TRSVRQGCPLSPLLYVLTLEPLL---
-EK-I---R-Q--------E-TL---V------K-GI--F----I-PGM-----------
---------G-----------------E-------RKSLAYADDTIFFPS----------
-----------NISSIQNI-LDIITEFG-QGSGAKI-----------NIQKSHIM-----
-----------------------------------------------------------
>A.immaculata_72_LINE
------------------------------------------------------------
-REE-QAG-FRK-GRSCLDQIFTLRIILEE-H-I-------E---------KQ------K
-----PLILNFIDFKKAFDSIHRDSLWRIL-C-L--Y-G--------IPS--KIVNIIKD
LYNG------YGCAVK-T----------------------E-------------------
----E--------------------------------------G----------------
--M----------------------S-EW-FQI-ETGVKQGCILSPLLFGITIDFIM---
-KK-C---C-S--------G------N------T-GI--D----W-VH------------
---------G---------------T-Q-------LEDLDFADDITLISN----------
-----------NVNSMQEK-TDSLSSLA-SKIGLEI-----------NKDKTKIM-----
-----------------------------------------------------------
>A.immaculata_73_LINE
------PGK---NS-DTASSYRPISLTSCL--CKTMERIIDLRLKWYLE-SE---N---L
LVPQ-QAG-FRQ-YYSTEDQVTYLSQEIED-A-F-------Q---------EK------N
-----LVLAAWIDLKKAFDKVWKKGLLWKL-R-N--C-N--------VNG--RLYNWIKS
YLHN------RRARVV-M----------------------D-------------------
----G--------------------------------------H----------------
--K----------------------S-QK-VLL-RHGVPQGGVLSPTLFLVFINDLE---
-YA-T-------------------------------------------------------
------------------------------------------------------------
------------------------------------------------------------
-----------------------------------------------------------
>A.immaculata_74_LINE
--P--KKG----NL-KLCTNYRTVALISHA--SKILLKIIMGRLRKKIE------E---E
VNMV-QAG-FRQ-GRGSRDHIFNLRLIIEK-C-R-------E---------FN------V
-----NLYLSFIDYSKAFDCVQHQKLWEIM-E-K--M-G--------FPT--HLIQLTSL
LYLD------QQAAVR-I----------------------N-------------------
----G--------------------------------------E----------------
--T----------------------T-TW-FDI-KQGVRQGCILSPYLFNLY--------
------------------------------------------------------------
------------------------------------------------------------
------------------------------------------------------------
-----------------------------------------------------------
>A.immaculata_75_LINE
------KG----NL-KLCTNYRTVALISHA--SKILLKIIMGRLRKKIE------E---E
VNMV-QAG-FRQ-GRGSRDHIFNLRLIIEK-C-R-------E---------FN------V
-----NLYLSFIDYSKAFDCVQHQKLWEIM-E-K--M-G--------FPT--HLIQLTSL
LYLD------QQAAVR-I----------------------N-------------------
----G--------------------------------------E----------------
--T----------------------T-TW-FDI-KQGVRQGCILSPYLFNLYTENIM---
-RN-V---R-E--------D-VD---KE---YYD-AI--T----I-G-------------
---------G---------------Y-E-------IPEIRYADDTVLLST----------
-----------TQKGMEKL-IMSVRKNS-EEQNLYL-----------NAKKTKLMTTDK-
T-N--K---------------A-AE-ICI-NEE---KLEEV---ESFE-----YLG---
>A.immaculata_77_LINE
--P--KKG----NL-SDCNNWRGVTLISVV--SKVFCKVILNRLKDIVD------T---A
MREE-QAG-FRK-GRSCLDQIFTLRIILEE-H-I-------E---------KQ------K
-----PLILNFIDFKKAFDSIHRDSLWRIL-C-L--Y-G--------IPS--KIVNIIKD
LYNG------YGCAVK-T----------------------E-------------------
----E--------------------------------------G----------------
--M----------------------S-EW-FQI-ETGVKQGCILSPLLFGITIDFIM---
-K----------------------------------------------------------
------------------------------------------------------------
------------------------------------------------------------
-----------------------------------------------------------
>A.immaculata_78_LINE
--------------------------------TKILLRIVMRRVRGKIK------P---E
IAEE-QCG-FVE-GKGTSNAIYIIRTLMER-S-I-------E---------VK------M
-----DLYLCFIDYCKAFDKVRHTEIIRML-E-D--I-N--------IDG--KDLKLIKN
IYWQ------QSAAMR-V----------------------E-------------------
----N--------------------------------------Q----------------
--I----------------------G-AF-QDI-KLGVRQGCVLSPDLFSLYSENIM---
-RN-I---E-N--------M-------------P-GI--S----V-G-------------
---------G---------------Y-N-------LNNLRYADDTVLIAK----------
-----------SEGELQAL-LDIVVRES-KNKGLSL-----------NKKKTEVMVISK-
K-R--I---PPK-----------CS-ITI-DGT---NLKQV---DRFK-----YLGTII
>A.immaculata_79_LINE
------KG----NL-KLCTNYRTVALISHA--SKILLKIIMGRLRKKIE------E---E
VNMV-QAG-FRQ-GRGSRDHIFNLRLIIEK-C-R-------E---------FN------V
-----NLYLSFIDYSKAFDCVQHQKLWEIM-E-K--M-G--------FPT--HLIQLTSL
LYLD------QQAAVR-I----------------------N-------------------
----G--------------------------------------E----------------
--T----------------------T-TW-FDI-KQGVRQGCILSPYLFNLYTENIM---
-RN-V---R-E--------D-VD---KE---YYD-AI--T----V-G-------------
---------G---------------Y-E-------IPEIRYADDTVLLST----------
-----------TQKGMEKL-IMSVRKNS-EEQNLYL-----------NAKKTKLMTTDK-
T-N--K---------------A-TE-ICI-NEE---KLEEV---ESFE-----YLG---
>A.immaculata_80_LINE
--P--KGKA---DR-TQLKNYRPISLLNVD--YKILTKALTNKLKPFMH------K---L
IHED-QQC-SVE-DRNIHQHTHFIRDIIYY-T-H-------Q---------KN------C
-----QSSVLSLDQEKAFDRVSHEYLHKTL-L-H--C-N--------IGD--YFRDWIHI
LYSK------PESKVL-V----------------------N-------------------
----H--------------------------------------T----------------
--L----------------------T-ET-FRL-TRSVRQGCPLSPLLYILTLEPLL---
-EK-I---R-Q--------D-TT---I------K-GT--F----V-PGR-----------
---------G-----------------E-------RKLLAYADDTIFLPT----------
-----------TDRSITHI-LDTFAEFG-KGSGAKL-----------NIQKSTVM-----
-----------------------------------------------------------
>A.immaculata_81_LINE
--P--KKG----NL-KLCTNYRTVALISHA--SKILLKIIMGRLRKKIE------E---E
VNMV-QAG-FRQ-GRGSRDHIFNLRLIIEK-C-R-------E---------FN------V
-----NLYLSFIDYSKAFDCVQHQKLWEIM-E-K--M-G--------FPT--HLIQLTSL
LYLD------QQAAVR-I----------------------N-------------------
----G--------------------------------------E----------------
--T----------------------T-TW-FDI-KQGVRQGCILSPYLFNLYTENIM---
-RN-V---R-E--------D-VD---KE---YYD-AI--T----V-G-------------
---------G---------------Y-E-------IPEIRYADDTVLLST----------
-----------TQEGMEKL-IMSVRKNS-EEQNLYL-----------NAKKTKVMTTDK-
T-N--K---------------A-TE-ICI-NEE---KLEEV---ESFE-----YLG---
>A.immaculata_82_LINE
------PGK---NS-DTASSYRPISLTSCL--CKTMERIIDLRLKWYLE-SE---N---L
LVPQ-QAG-FRQ-YYSTEDQVTYLSQEIED-A-F-------Q---------EK------N
-----LVLAAWIDLKKAFDKVWKKGLLWKL-R-N--C-N--------VNG--RLYNWIKS
YLHN------RRARVV-M----------------------D-------------------
----G--------------------------------------H----------------
--K----------------------S-QK-VLL-RHGVPQGGVLSPTLFLVFINDLV---
-KE-L---P-Y--------G----------------------------------------
-----------------------------------IKAALYADDL---------------
------------------------------------------------------------
-----------------------------------------------------------
>A.immaculata_85_LINE
--P--KDNS---DR-TQLKNYRPISLLNVD--YKILTKALTNKLKPFMH------K---L
IHED-QQC-SVE-NRNIHQHTHFIRDFIHY-T-H-------I---------KD------C
-----QSSILSLDQEKAFDRVSHQYLHKTL-L-H--C-N--------IGN--YFREWINI
LYFK------PESKVL-V----------------------N-------------------
----H--------------------------------------T----------------
--L----------------------T-ET-FRL-TRSVRQGCPLSPLLYVLTLEPLL---
-EK-I---R-Q--------D-KT---I------Q-GT--F----I-PGK-----------
---------G-----------------D-------RKLLAYADDTVFFPK----------
-----------TDRSITNI-LETFTEFG-KASGAKL-----------NIQKSVIM-----
-----------------------------------------------------------
>A.immaculata_89_LINE
--P--KKG----NL-KLCTNYRTVALISHA--SKILLKIIMGRLRKKIE------E---E
VNMV-QAG-FRQ-GRGSRDHIFNLRLIIEK-C-R-------E---------FN------V
-----NLYLSFIDYSKAFDCVQHQKLWEIM-E-K--M-G--------FPT--HLIQLTSL
LYLD------QQAAVR-I----------------------N-------------------
----G--------------------------------------E----------------
--T----------------------T-TW-FDI-KQGVRQGCILSPYLFNLYTENIM---
-RN-V---R-E--------D-VD---KE---YYD-AI--T----I-G-------------
---------G---------------Y-E-------IPEIRYADDTVLLST----------
-----------TQKGMEKL-IMSVRKNS-EEQNLYL-----------NAKKTKL------
-----------------------------------------------------------
>A.immaculata_93_LINE
------------------------------------------------------------
---------------------------------------------------KQ------K
-----PLILNFIDFKKAFDSIHRDSLWRIL-C-L--Y-G--------IPS--KIVNIIKD
LYNG------YVCAVK-T----------------------E-------------------
----E--------------------------------------G----------------
--M----------------------S-EW-FQI-ETGVKQGCILSPLLFGITIDFIM---
-KK-C---C-T--------G------N------T-GI--D----W-VH------------
---------G---------------T-Q-------LEDLDFADDITLISN----------
-----------NVNSMQEK-TDSLSSLA-SKIGLEI-----------NKDKTKIM-----
-----------------------------------------------------------
>A.immaculata_94_LINE
------------------------------------------------------------
------------------------------------------------------------
-------------------SVNRDALWKIL-R-W--H-G--------LPH--KIVNVIKA
LYEG------FQCKVI-C----------------------G-------------------
----E--------------------------------------H----------------
--T----------------------S-SS-FRV-QTGVKQGCVLSPTLFILAVDWLM---
-KE-A---T-S--------D-K----R------R-GL--Q----W-TL------------
---------D---------------T-V-------LEDLDFADDICLLSS----------
-----------SHKDMQDK-INKLTQNA-NNIGLKI-----------NVGKTKLM-----
-----------------------------------------------------------
>A.immaculata_96_LINE
------------------------------------------------------------
-REE-QAG-FRK-GRSCLDQIFTLRIILEE-H-I-------E---------KQ------K
-----PLILNFIDFKKAFDSIHRDSLWRIL-C-L--Y-G--------IPS--KIVNIIKD
LYNG------YGCAVK-T----------------------E-------------------
----E--------------------------------------G----------------
--M----------------------S-EW-FQI-ETGVKQGCILSPLLFGITIDFIM---
-KK-C---C-T--------G------N------T-GI--D----W-VH------------
---------G---------------T-Q-------LEDLDFADDITLISN----------
-----------NVNSMQEK-TDSLSSLA-SKIGLEI-----------NKDKTKIM-----
-----------------------------------------------------------
>A.immaculata_98_LINE
--P--KKG----DL-RDCGNWRGITLLPLT--SKVFCRIIINRIVPTLE------E---K
LRKE-QAG-FRK-GRSCIDHIFVLRQILEQ-A-N-------E---------WH------S
-----TTYALFIDFEKAFDSVNRDALWKIL-R-W--H-G--------LPH--KIVNVIKA
LYEG------FQCKVI-C----------------------G-------------------
----E--------------------------------------H----------------
--T----------------------S-SS-FRV-QTGVKQGCVLSPTLFILAVDWLM---
-KE-A---T-S--------D-K----R------R-GL--Q----W-TL------------
---------D---------------T-V-------LEDLDFADDICLLSS----------
-----------SHKDMQDK-INKLTQNA-NNIGLKI-----------NVGKT--------
-----------------------------------------------------------
>A.kagoshimensis_0_LINE
--P--KGDK---PK-QFLKNWRPISLLNVV--YKIASGCIAERLKKVLP------F---I
ISED-QTG-FIS-GRYIGENTRLIYDLMQY-T-E-------E---------KN------I
-----PGLLLMIDFEKAFDSVSWVYIDKVL-D-F--F-N--------FGE--SFIKWIKI
FRQD------IMSAVL-Q----------------------N-------------------
----G--------------------------------------F----------------
--V----------------------S-EF-FSI-TRGCRQGDPISPYIFLMCAEILS---
-VL-L---K-N--------N-KN---I------K-GI--K----I-G-------------
---------D---------------E-E-------FKLSLFADDTTVILDG---------
-----------TESSLQET-LHVLDDFA-LLSGLKI-----------NNNKTRAV-----
-----------------------------------------------------------
>A.kagoshimensis_100_LINE
--P--KKD----NL-SDPNNYRPITLVSVF--SKIFTSLLNQRLLTWAE-SS---N---I
LTEL-QFG-FRT-GKSTVDAIYVLHGLVTH-T-L-------T---------NK------E
-----KLFSAFVDFKKAFDRVDRRFLWFKL-L-V--S-G--------CSS--RMIKIVKS
IYQK------VNICIR-S----------------------N-------------------
----R--------------------------------------Q----------------
--Y----------------------S-NF-FEN-YVGVKQGEPLSPLMFLFFLNDIA---
-TD-L---K-C--------N------K------D-TI--N----I-G-------------
---------G---------------Y-L-------INLLLFADDTVIFAK----------
-----------SPDSLQFL-LNALCTYC-KKWNIE-------------------------
-----------------------------------------------------------
>A.kagoshimensis_101_LINE
--P--KGDK---DR-QFLNNWRPISLLNVV--YKIASGCIANRLKLVLS------N---L
ISEN-QTG-FIS-GRYIGENIRLIYDIMEY-T-E-------R---------KD------L
-----PGMLFLIDFQKAYDSVAWPFLFEVL-N-F--F-N--------FGE--SIKKWIKV
FYTN------ITAAVI-Q----------------------N-------------------
----N--------------------------------------Y----------------
--L----------------------S-DF-FPI-SRGVRQGDPISSYIFLLCAEILY---
-IL-V---E-N--------N-KS---I------K-GI--T----I-G-------------
---------T---------------E-E-------YKISQFADDTTFILDG---------
-----------SKSSLEET-LKVLDYFA-KISGLDI-----------NESKCK-------
-----------------------------------------------------------
>A.kagoshimensis_102_LINE
----------------DPNNYRGISLISNF--AKLFTSVLNNRLLLWAE-NN---D---T
LTDA-QFG-FRP-GLGTRDAIFALHSLIVK-T-L-------S---------SK------K
-----RLYCCFIDFSRAFDSINRTMLFYKL-S-K--I-G--------IRG--KLLSVIKS
MYVN------VKSCVT-V----------------------D-------------------
----G--------------------------------------F----------------
--Y----------------------S-DY-FNN-KLGLMQGDVISPILFSIYLNDFE---
-ME-F---I-S--------N-N----V------D-CV--E----L-Q-------------
---------E---------------L-S-------LFLLMYADDMVLFSE----------
-----------SVSGLQKM-LDTLHVYT-QRWRLSV-----------NIPKTKVV-----
-----------------------------------------------------------
>A.kagoshimensis_103_LINE
------KG----DP-LNVNNYRGIAVGSCL--GKLFLSIINLRMVNYLE-SH---Q---I
LDNA-QCG-FRK-DHRTVDNMFILKTLINK-Y-K-------C---------AK------K
-----KLFAFFVDFSKAFDRVWREGLLFKL-H-R--Y-G--------ING--KVYSLIKS
MYSN------VTYAVK-T----------------------K-------------------
----S--------------------------------------G----------------
--L----------------------S-EK-IQS-NVGVKQGCPCSPTLFNLFLNDIG---
-SY-F---T-L--------N-Q-----------Y-TP--K----L-S-------------
---------D---------------S-Y-------VSHLLFADDLVIFST----------
-----------TSSGLQQN-INALNQYC-NDWKLTI-----------NTGKSKIIAFGT-
P-F--N---SAL---------K----FKF------------------------------
>A.kagoshimensis_104_LINE
PLY--KKG----DP-SDVKNYRPISLCNIL--GKVFEKCVLKYLNVFLL-EN---N---I
ITNL-QSG-FRT-GDSTVCQLLDISNDVVK-A-L-------D---------SG------K
-----EVRIIFCDISKAFDRVWHAGLLIKL-R-S--I-G--------ISG--NLLLWFEN
YLSN------RRNRVV-I----------------------K-------------------
----N--------------------------------------S----------------
--X----------------------S-EW-LNI-NAGVPQGSILGPILFLIYINDIV---
-TD-I---N---------------------------------------------------
-----------------------------------CKIRLFADDTTLYCIV-D-----D-
--PF-----E-SASLLNDN-LEKINVWS-KKWLVSF-----------NPSKTETMLISR-
K----------------------------------------------------------
>A.kagoshimensis_105_LINE
------KG----DR-TDCXNYRGISLLSIA--GKXFARILLERLSRHIT-P----E---T
VPES-QCG-FRP-NRSTIDMIFSLRQLQEK-C-I-------E---------QD------R
-----PLYMVFVDFTKAFDTVGRKGLWKLL-R-K--Y-G--------CPE--KFTSMVES
LHEG------MKATVS-D----------------------G-------------------
----V--------------------------------------T----------------
--T----------------------S-ET-FDV-TNGVKQGCVLAPTLFSIFLSAML---
-EE-A---F-Q--------G-I----E------D-GV--Y----I-QSR--QDADLFNVA
HFKAKTKSTL---------------I-L-------IRELLFADDSALLAH----------
-----------TPEAIQRI-LDAFSDAS-KKFGLKI-----------NTKKTEVLYQPN-
S----------------------------------------------------------
>A.kagoshimensis_106_LINE
-------------K-HFLKNWRPISLLNVD--YKIASAVIAKRIKSVLD------D---L
ISES-QVG-FMK-GRFIGECNRLVMDLIDK-T-E-------N---------AG------V
-----PGILLLLDFEKAFDSLEWSFIKRTL-S-F--F-G--------FGD--SIIKWFHT
FYNS------ANSCIL-N----------------------N-------------------
----G--------------------------------------F----------------
--C----------------------S-TF-FNI-ERGVRQGDPLSPYLFILAVEVLS---
-AA-I---K-N--------D-TD---I------N-GI--K----I-K-------------
---------D---------------T-E-------YLINQYADDTVLILDD---------
-----------DPKTLNKA-LKLIDDFS-VCSGLKA-----------NFDKTQAV-----
-----------------------------------------------------------
>A.kagoshimensis_107_LINE
----------------DVNNYRGIAIGSCF--AKLFLSIINRRIKHYLD-KN---N---I
NDPA-QCG-FRK-DHRTTDNMFILKTLINK-F-K-------S---------NK------R
-----KLYTCFVDFSKAFDTVWRQGLFFKL-T-E--N-G--------ITG--KVYSILKH
MYSN------ITYSVK-T----------------------K-------------------
----S--------------------------------------G----------------
--P----------------------V-GP-IKS-QLGVKQGCPCSPTLFNIYLNDIN---
-LY-L---N-R--------N-P----S------T-LP--Q----I-S-------------
---------D---------------Q-S-------ISHLLFADDLVLFST----------
-----------SSSGLQAS-INRLSEFC-VDWKLSL-----------NIDKSKI------
-----------------------------------------------------------
>A.kagoshimensis_108_LINE
---------------SSLRNWRPISLLNVD--YKILARIMSNRLKRVLP------S---I
ISPS-QTC-CVI-GRDIADTIVSIRDVIDV-V-E-------Q---------EN------I
-----EGYVLKIDQKQAFDRVSHDYLFSLL-E-K--F-G--------FGP--NFISWIKI
FYSE------IFSSVK-C----------------------N-------------------
----G--------------------------------------Y----------------
--I----------------------S-NY-FPI-KNSVKQGCPLSALLYTLVAEPLC---
-KA-I---C-R--------N-PD---V------R-GI--P----I-PNT-----------
---------N---------------S-V-------SLVYQHADDTTITLC----------
-----------NKQSIDHC-FNVFELYG-RASGSVI-----------NRQKSQILC----
-----------------------------------------------------------
>A.kagoshimensis_109_LINE
--H--KSG----DP-NDPSNYRGITITSTV--GKLFNTILNERLDKYLI-KN---S---V
IHPS-QIG-FTK-KARTSDHIFVLNSLINK-Y-C-------NK--------KA------X
-----RLYTCFIDMRKAFDSVIHSGLKFKL-L-S--I-N--------LGS--NFYKTIVD
MYIK------SRSSIK-L----------------------G-------------------
----K--------------------------------------R----------------
--L----------------------S-SE-FSL-SLGVRQGDNLSPNLFNIFMNDLP---
-NY-L---E-S--------T------K------D-PV--L----L-N-------------
---------N---------------L-K-------LHCLLYADDLVLLST----------
-----------SPEGLQSK-LDCLEKYC-NDWCLNV-----------NINKTKILTFNK-
S-G--K---LIK-----------HN-FYL-G----------------------------
>A.kagoshimensis_10_LINE
--P--KKG----DL-ADTNNWRGIMLLSVT--SKVLSRVILNRIAAVID------P---H
LRKE-QAG-FRK-GKSCADQIFSLRQIVEQ-S-N-------E---------WN------T
-----TLYANFIDFAKAFDSVHRPALWKIL-K-H--Y-G--------IPV--KIIAIIQM
LYKD------FQAKVI-C----------------------G-------------------
----T--------------------------------------E----------------
--L----------------------S-DS-FPI-RTGVRQGCLLSPLLFNLCIDWLM---
-KT-T---T-S--------Q-A----S------R-GI--S----W-TF------------
---------Q---------------Q-S-------LEDLDFADDIALLAQ----------
-----------RHIDIQSK-TDDLVNFS-RHIGLKI-----------NGNKTKLM-----
-----------------------------------------------------------
>A.kagoshimensis_110_LINE
--Y--KKG----DP-SIVSNYRPISLCNII--GKVFEKCVFKYLNNYLC-SN---N---I
ITSL-QSG-FRN-GDSTVCQLLDISNDITK-A-L-------D---------MG------K
-----EVRIVFCDISKAFDRVWHSGLLAKL-R-S--I-G--------ICG--KLILWFES
YLCN------RKCRVV-I----------------------R-------------------
----N--------------------------------------S----------------
--I----------------------S-GW-LNI-NAGVPQGSILGPILFLIYINDIV---
-MD-I---N---------------------------------------------------
-----------------------------------CKIRLFADDTTLYCIV-D-----D-
--PT-----Q-SSLMLNAD-LEKINQWS-KKWLVSF-----------NPQKTESMIFSR-
K----------------------------------------------------------
>A.kagoshimensis_111_LINE
----------------------------VF--SKIFTSLINDRLLTWAE-KC---N---V
LSDS-QFG-FRP-GRSTIDAIFILHGIITH-T-L-------Q---------NK------E
-----KLYCSFIDFRKAFDKVDRRFLWYKL-A-K--T-G--------CSG--RMLDMIKQ
IYKT------INICIR-S----------------------N-------------------
----G--------------------------------------I----------------
--Y----------------------S-ET-FEN-YCGVKQGEPLSPLMFLIFLNDIA---
-DD-L---C-T--------D-S----S------S-SV--D----V-N-------------
---------G---------------L-L-------LYIILFADDTVLFSK----------
-----------TPQGLQEL-LNKLYTYC-KKWCIDV-----------NIDKSKVVIFQN-
G-Y--K-----------------------------------------------------
>A.kagoshimensis_112_LINE
--H--KKD----DR-DKLQNYRPISLTNSD--YKILAFVFAKRLQKVID------K---L
IDKS-QSG-YIK-GRFLGVNARAILDIXEY-C-E-------Q---------NN------Q
-----QGILLFLDFYKAFDSVEWNFLFETL-K-L--F-N--------FGS--NFIRWVNI
FYTK------PIFRLK-N----------------------N-------------------
----G--------------------------------------W----------------
--L----------------------S-KT-CEM-SKGIRQGCPISALLFIFVIEILA---
-IK-L---R-S--------N-NN---I------R-GF--N----L-N-------------
---------K---------------S-E-------MKIAQHADDCVLPLH----------
-----------DEESMRHA-LTEIDTFS-SYAGTQL-----------NKTKTEAILLGT-
L-K--D---RY------------NA-LF--------GITCT--NKAVR-----YLGIYI
>A.kagoshimensis_114_LINE
------------------------------------------------------------
---------------------------------------------------QG------S
-----KVYAAFLDSQKAFDTVWRNGVLYKL-D-Q--L-G--------IKN--KLWHIIDD
CHTN------TRGCVV-F----------------------G-------------------
----N--------------------------------------N----------------
--H----------------------S-DW-FPV-EQGIRQGGVLSTLLYCVFINDLL---
-NI-L---E-N--------H-S-----------T-SI--C----I-G-------------
---------N---------------I-K-------AGNTAFADDITCLSI----------
-----------SPKGLQSM-LDACYHYA-CQWRFKF-----------NPNKSVVM-----
-----------------------------------------------------------
>A.kagoshimensis_115_LINE
------KD----DP-SCVGNYRPISLLSLL--GKVMERCIFKHLNNFLL-EN---G---L
ISPL-QSG-FRK-GDSAVNQLLDLSNDILQ-A-V-------D---------CG------K
-----EVRAVFCDITKAFDRVWHSGLIAKL-R-S--L-G--------ICG--HLLLWFRN
YLSG------RKQRVV-L---------------------RN-------------------
----N--------------------------------------V----------------
--F----------------------S-SW-LGI-KSGVPQGSILGPLLFIIYINDIV---
-DS-I---N---------------------------------------------------
-----------------------------------SKIRLFADDTSLTIIV-D-----N-
--PF-----S-AADLLNRD-LQKIHTWA-KSWLVTF-----------NPNKTESMIISR-
K----------------------------------------------------------
>A.kagoshimensis_116_LINE
--H--KKD----DA-SNICNYRPISLLSIL--GKVFERCVYKYLNNYLI-EY---N---L
ITDF-QSG-FRQ-GDSAVNQLLHISNDIGK-A-L-------D---------QG------K
-----EIRAVFCDISKAFDRVWHQGLLHKL-K-S--I-G--------VGG--KLLLWFKS
YLEN------RTQKVV-L----------------------N-------------------
----NG-------------------------------------I----------------
--S----------------------S-SV-KEL-KAGVPQGSILGPLLFTIFINDIV---
-FS-I---Q---------------------------------------------------
-----------------------------------SNIRLFADDTSLYIIV-D-----N-
--PT-----D-ASDTINSD-LQKIAEWA-NTWLVSF-----------NPNKTESMIISR-
K----------------------------------------------------------
>A.kagoshimensis_11_LINE
---------------ADPDNYRAITLVSCF--GKVFTGIINKRLNDYAE-KV---D---L
ITKV-QAG-FRK-SYSTSDNIFILHCLIEL-L-F-------A---------DK------K
-----KLFCTFIDFRKAFDSVWRGGLWIKL-Q-K--Y-L--------ING--KCFDIIKN
MYKS------IKSCVM-I----------------------G-------------------
----E--------------------------------------Q----------------
--K----------------------S-EY-FMC-NVGVRQGENLSPFLFSLFLNDLE---
-EF-F---V-Q--------E-N----V------K-GL--S----S-I-------------
---------SSKC-----NDQLRLYF-K-------IFLLLYADDTLIFAE----------
-----------DITSMQEA-LDNFAFYC-DHWKLDV-----------NIKKTKIMVFSR-
-----------------------------------------------------------
>A.kagoshimensis_12_LINE
--P--KSNK---PR-ELLKNWRPISLLNVS--YKILSTVLANRIKTVMN------L---I
IHEN-QKG-FIA-GRYIGENTRLLYDVIHS-T-E-------E---------ND------I
-----PGIMLSIDFEKAFDSVSWNFIFKTL-G-F--F-N--------FGD--YFKHWIQI
ILND------VKLCVI-Q----------------------N-------------------
----G--------------------------------------Y----------------
--F----------------------S-EF-FNI-GRGCRQGDPISPYLFIICAEIMA---
-IM-L---R-N--------H-SE---I------K-GI--C----I-K-------------
---------G---------------N-E-------YKLSQYADDTVILLDG---------
-----------SEASLRNT-LSLIYQFS-KYSGLKP-----------NYEKTK-------
-----------------------------------------------------------
>A.kagoshimensis_13_LINE
--P--KKG----DL-SECKNYRGIMLLSTP--GKVFNKIILERLKSSVD------N---L
LREH-QAG-FRR-ERSCTDQIATLRIIIEQ-S-L-------E---------WN------S
-----SLYINFIDFEKAFDSVDRPALWNIM-R-H--Y-G--------IPE--KYVNIISN
MHDG------MTCRVL-H----------------------G-------------------
----G--------------------------------------D----------------
--V----------------------T-DK-FAV-RTGVRQGCVLSPFLFILAIDWVM---
-KE-T---T-N--------N-R----K------N-GI--Q----W-TL------------
---------L---------------N-Q-------LDDLDFADDLALLSH----------
-----------KQSQMQDK-TSALEETA-EQIGLRI-----------NREKTKVMKINT-
N-N--T-----------------NP-IML-HNG---ELEEV---EEFT-----YLG---
>A.kagoshimensis_14_LINE
--H--KKG----NM-YDPSNYRGISVTNCI--GKVFTKILNTRIYDFLN-KQ---G---L
ISEN-QIG-FKK-KCRTSDHIFILKTLIDL-Q-K-------K---------KK------E
-----KVFAAFIDLKKAFDSVWREGLLYKL-L-K--N-G--------IHG--KTYNIIKN
MYSK------TENRIK-F----------------------K-------------------
----N--------------------------------------G----------------
--M----------------------S-QK-FVS-TTGVKQGDNLSPTLFNIYINDIV---
-SF-I---K-N--------Y-Q----C------D-PI--I----V-G-------------
---------D---------------N-K-------INILLYADDIVLISK----------
-----------SPEGLQNC-LNALSSYC-NHWKLEV-----------NTTKSNIVVFNS-
N-G--K-----------------------------------------------------
>A.kagoshimensis_15_LINE
--P--KKG----NL-QECNNWRGVTLLPLA--SKVLSRIIINRIQTGVD------C---I
LRKE-QAG-FRR-GRGTVDQIFILRNILEQ-A-N-------E---------WN------A
-----TMYIHFVDFEKAFDSVHRDSLWIIM-K-K--Y-G--------IPE--KLIQMVKA
LYED------FQCSVI-E----------------------E-------------------
----N--------------------------------------D----------------
--T----------------------T-AP-FPV-LTGVKQGCCMSGFLFLLVIDWVM---
-QQ-T---T-K--------E-E----R------T-GI--R----W-HF------------
---------S---------------T-I-------LEDLDFADDIALLSS----------
-----------TMCHLQCK-TTKLEDNS-AKVGLKL-----------NAKKCKVLKVNS-
K-S--D-----------------TS-LHV-GNS---EVEEV---DNFT-----YLG---
>A.kagoshimensis_16_LINE
----------------NPDNYRAITILSCF--GKIFTAILNKRLTSFAD-KT---N---L
ISMA-QAG-FRK-GYSTTDNIFILHCLIEL-Y-F-------A---------KR------K
-----KLFCTFVDFRKAFDSVWRGGLWTKL-Q-K--Y-M--------ING--KCFNVIRN
MYDS------IKSCIM-N----------------------G-------------------
----D--------------------------------------L----------------
--K----------------------S-DY-FIC-NIGVRQGENLSPFLFSIFLNDLE---
-DC-F---H-E--------N-G----F------E-GL--Q----T-L-------------
---------STDL-----FEQLDIYF-K-------FFVLLYADDTIIFAE----------
-----------TAETMQLA-LDTFSDYC-STWKLEV-----------NSDKTKVMVFSK-
K----------------------------------------------------------
>A.kagoshimensis_17_LINE
--P--KPDK---QK-EYLKNWRPISLLNCV--YKIASGCIANRIKKTLD------T---L
ISKD-QTG-FIK-GRFIGENIRLIYDIMQY-T-D-------I---------NN------M
-----PGLLLLVDFEKAFDSVSWEFIQKVL-S-I--F-N--------FKD--SIKCWIQT
LYNN------AESAVT-Q----------------------N-------------------
----G--------------------------------------F----------------
--I----------------------S-ER-FKL-ERGCRQGDPLSPYIFILCAEILA---
-IL-I---K-S--------N-PE---I------K-GI--E----I-E-------------
---------G---------------E-E-------YLISQYADDTSFMLDG---------
-----------SPSSLDNT-LRVLDYYA-GVSGLKI-----------NYTKTKV------
-----------------------------------------------------------
>A.kagoshimensis_18_LINE
PIF--KKG----DP-SDVKNYRPISLLSVL--GKTMERCVLKHMSIYLE-EF---Q---I
ITHF-QSG-FRK-GDSTTNQLLYVCNEIGR-A-L-------D---------MG------K
-----EVRMVFCDISKAFDRVWHAGLLYKL-N-N--I-G--------IKG--NLLQWFKS
YLSN------RNQRVV-I----------------------K-------------------
----N--------------------------------------N----------------
--C----------------------S-NL-LPV-TAGVPQGSILGPILFIIYINDIV---
-DS-I---D---------------------------------------------------
-----------------------------------SNIRLFADDTSLYVTV-D-----D-
--PS-----D-ASMSLNND-LETIHNWS-KQWLVSF-----------NSQKTESMIFSR-
K-L--------------------------------------------------------
>A.kagoshimensis_19_LINE
--P--KGDK---SR-EFLQNWRPISLLNVT--YKLASGCIAERFKTVLD------K---L
ISDD-QTG-FLK-GRYIGENIRLIYDIMEH-T-E-------Q---------KH------I
-----PGMLFLIDFQKAYDTVSWKFLHGVL-D-F--F-N--------FGP--SIKQWIKV
FYTN------IKSSIV-Q----------------------N-------------------
----N--------------------------------------F----------------
--L----------------------S-AP-FKI-NRGVRQGDPISSYLFLLCAEILG---
-IL-I---R-E--------N-IE---I------K-GI--K----I-N-------------
---------D---------------V-E-------HKISQFADDTTFILDG---------
-----------SKKSYDEA-IKTLDIFA-SISGLSI-----------NISKCK-------
-----------------------------------------------------------
>A.kagoshimensis_1_LINE
------KG----DH-SAVSNYRPISLLNVL--GKIMERCVLKYLLNYIY-QN---K---I
ITSF-QSG-FTQ-GDSTVNQLLAICNEIGL-A-L-------D---------HG------K
-----EVRLVFCDISKAFDRVWHRGLLLKM-E-S--I-G--------IKG--KLLHWFHS
YLSN------RHQRVV-S----------------------G-------------------
----N--------------------------------------V----------------
--S----------------------S-SC-LPV-TAGVPQGSILGPILFLIYINDIV---
-AD-I---G---------------------------------------------------
-----------------------------------SSIRLFADDTSLYVNV-E-----N-
--PH-----E-SAEYLNSD-LSKIHLWS-QRWLVSF-----------NPKKTESMIISK-
K----------------------------------------------------------
>A.kagoshimensis_20_LINE
---------------------RTISLLNVE--GKIFFSILARRITAYMT-KN---Q---Y
VDTSVQKG-GVPGFSGCVEHTSVITQLIHE-A-K-------V---------NK------K
-----DLTVVWLDLANAYGTIPHALIEEAL-K-H--Y-H--------IPE--HFRTMIRS
YFSG------IHLRFT-T----------------------S-------------------
----S--------------------------------------F----------------
--T----------------------T-SW-QKL-QKGIVTGCTISVILFVMGMNMII---
-KA-G---E-R--------E-T-----------R-GP--K----T---------------
-------SCD--------------IR-Q-------PPTRGFMDDLTITTG----------
-----------THIQARWI-LHALEETA-SWARMTF-----------KPRKSR-------
-----------------------------------------------------------
>A.kagoshimensis_21_LINE
-------------K-EYLKNWRPITLLNVS--YKLISGTIASRMKTVLD------K---L
VHEN-QKG-FIA-GRYIGENTRLLYDVLHY-L-E-------E---------NN------M
-----PGLLMLIDFEKAFDSVSWEFIFNVL-N-F--F-N--------FGK--YFIGWIKT
MFKD------IKLCVI-Q----------------------N-------------------
----G--------------------------------------F----------------
--F----------------------S-DF-FNI-GRGCRQGDPISPYLFILCAEILG---
-IM-I---R-N--------S-KN---V------K-GI--L----I-K-------------
---------N---------------R-E-------YLISQYADDTVILLDG---------
-----------TESSVRNT-LSLILQFS-KFSGLRP-----------NYDKTK-------
-----------------------------------------------------------
>A.kagoshimensis_22_LINE
--P--KCSTS--DP-RDPLSYRGITLASCV--YKLYCSILNDRLTYWLD-CN---N---I
INDE-QNG-FRK-ERSTIDHIGTLISIIEN-R-K-------L---------NK------L
-----PTFTAFIDFKKAYDTVNRKLLFNKL-G-N--L-G--------ISS--HFLNVLKS
LYAQ------VECCVK-L----------------------N-------------------
----G--------------------------------------H----------------
--M----------------------T-DW-FSV-TSGLKQGCVLSPILFNIFINDLV---
-DE-L---K-T--------L-N-----------V-GI--K----I-D-------------
---------E---------------D-L-------ICVLLYADDVVLMAE----------
-----------NESDLQVL-LDVLSSWC-SNNFLSI-----------NFEKSNVVH----
-----------------------------------------------------------
>A.kagoshimensis_23_LINE
--H--KKG----EL-NSPENYRGISLLNVM--SKLFTKVLNNRLTSWAD-LN---N---K
WYEE-QAG-YRQ-GYSTVDNCFVLQAIVQK-Y-L-------SK--------KK------G
-----RVYCLFIDFSKAFDCVRHNLLLYSL-I-K--K-G--------VST--KIIKVLKS
MYSQ------LTACVR-V----------------------T-------------------
----G--------------------------------------G----------------
--L----------------------S-EF-FNC-NVGTRQGCMLSPFLFVMFLNDLI---
-SQ-L---K------------C----C------T-GV--Y----I-D-------------
---------E-------------EVP-N-------LLQLLFADDIVNFAD----------
-----------SVINLQRQ-LNIISSFC-NKYGMKI-----------NLDKTKIVVFRR-
G-G--R---V-------------------------------------------------
>A.kagoshimensis_24_LINE
----------------NCNNWRGISLLSVP--SKVFLRVIANRISAAID------K---K
LRNE-QAG-FRA-NKSCIDHIFAIRNIIEQ-S-I-------E---------WQ------N
-----KLILNFIDFHKAFDSVNRGSIWKIL-L-A--Y-G--------LPP--KIIQIIKM
FYDN------YKCSVL-H----------------------Q-------------------
----G--------------------------------------Q----------------
--L----------------------S-EW-FEI-QTGVRQGCVISPLLFLVVIDWCM---
-RT-T---L-G--------N-Q----N------T-GI--R----W-TL------------
---------S---------------T-F-------LEDLDFADDICLISN----------
-----------NRRHMQIK-TDKICAVT-AKVGLKI-----------NTSKTKVMSINE-
N-T--T---------------G-TP-IQI-NNG---IIEET---EDFT-----YLGSTI
>A.kagoshimensis_25_LINE
--P--KGDK---SR-NLIKNWRPISLLNVT--YKLISSCIANRLKSTLD------Y---L
IHEN-QRG-FIA-GRFIGENTRIIYDVLQI-T-K-------E---------KN------I
-----PGALLLIDFEKAFDSVSWKFIFKTL-Q-F--F-N--------FGH--EFIKYVKT
LYNN------AELCVI-Q----------------------N-------------------
----G--------------------------------------I----------------
--F----------------------S-QF-FKI-SRGCRQGDPISPYLFILCAEIMA---
-NM-F---R-H--------N-KN---I------K-GI--N----I-D-------------
---------N---------------T-E-------ICLLQYADDTCIFLDG---------
-----------SEKSLKSS-LDLLFQFS-KYSGLKP-----------NIEKTKA------
-----------------------------------------------------------
>A.kagoshimensis_26_LINE
---------------------------------------IHSNIMDHYE-QH---Q---I
LTDN-QHG-FRA-KRSCETQLIITIQELAE-S-L-------A---------VG------E
-----QVDIILLDFSKAFDKVPHTRLMHKL-Q-H--Y-G--------VRG--NTHKWIAD
FLTS------RTQKVV-L----------------------E-------------------
----G--------------------------------------T----------------
--S----------------------S-SI-ANV-ISGVPQGTVLGPLLFLTFINDMP---
-EV-T---E---------------------------------------------------
-----------------------------------SDVRLFADDSLLYRKI-R-----S-
--TS-------DTDVLQKD-LTSLEHWE-NQWQMEF-----------NPEKCTVIHVTN-
K-R--R---P--T--------I-TK-YQL-HNH---VLGVE---HCSK-----YLGVTI
>A.kagoshimensis_27_LINE
--P--KEGK---SK-FYLKNWRPISLLNVD--YKIASAAIAERIKQKLN------I---I
ISET-QTG-FLK-GRYIGESTRLILDIIDR-T-E-------A---------GK------I
-----PGVLLLLDFEKAFDSIEWSFIEKSL-R-F--F-G--------FGE--SIIKWFNT
FYSG------ITSCIQ-Y----------------------N-------------------
----G--------------------------------------H----------------
--C----------------------S-DF-FPI-ERGVRQGDPLSPYLFIIAAELLS---
-AA-I---K-Q--------D-PN---I------N-GI--S----I-N-------------
---------D---------------S-E-------YLISQYADDTCLLLNP---------
-----------DETSLNST-IKLLDHFA-DCSGLRA-----------NFDKTEA------
-----------------------------------------------------------
>A.kagoshimensis_28_LINE
----------------NVKNYRPISLLSIL--AKVMERCVYKHVYNFLL-DN---N---L
ISYL-QSG-FKP-GDSTINQLLFITNDIGK-A-L-------D---------DG------K
-----EIRVVFCDISKAFDRVWHKGLIHKL-Y-S--I-G--------VRG--KLLMWFKS
YLSN------RKQRVL-L----------------------R-------------------
----N--------------------------------------G----------------
--Y----------------------S-SW-KEI-NSGVPQGSILGPLLFLIYINDIV---
-LD-I---Q---------------------------------------------------
-----------------------------------SNIRLFADDTSLYLIV-E-----D-
--AY-----S-AAEKLNID-LDRIHSWA-NKWLVTF-----------NPQKTESMIISR-
K----------------------------------------------------------
>A.kagoshimensis_29_LINE
--P--KKG----DP-TVCSNWRGITLLSVP--SKILGQIIINRIREGID------K---D
LRRE-QAG-FRS-GRRTTDQIFILRNIVEQ-S-I-------E---------WQ------A
-----PLYINFIDYEKAFDSLHRETLWNIM-D-S--Y-G--------IPE--KLINIIKK
LYED------NQICII-N----------------------N-------------------
----N--------------------------------------L----------------
--Q----------------------T-DW-VRI-VSGVKQGCCMSGFMFLLVMDWVM---
-KN-S---V-E--------G-K----N------T-GI--R----W-KF------------
---------N---------------N-K-------LEDLDYADDIALLSS----------
-----------RFIDIQNK-TSAVRDWA-EKTGLKI-----------NIGKTKVIRINT-
D-N--T-----------------NP-VKI-DQQ---EIEDV---SEIT-----YLG---
>A.kagoshimensis_2_LINE
--P--KEGK---PK-HLLKNWRPITLLNTV--YKIGSGVIANRIKPLLE------N---I
IGIE-QTG-FIS-GRYIGENTRLIYDIMQY-T-E-------D---------KN------I
-----PGQLLLVDFEKAFDSISWSFLHKVL-N-L--F-N--------FGS--SIHKWINT
FYKD------IKSAVT-Q----------------------G-------------------
----G--------------------------------------H----------------
--L----------------------T-SF-FDI-KRGCRQGDPLSPYLFLLCVEILA---
-IK-I---R-N--------N-KD---I------K-GI--K----T-N-------------
---------N---------------K-E-------VKISLFADDTSLILDG---------
-----------SEQSLRQA-LNELNLFA-KISGLKI-----------NLEKTQI------
-----------------------------------------------------------
>A.kagoshimensis_30_LINE
--P--KKG----CS-SDPNDYRPITLVSVF--SKIFTTMINERLLKWAE-SS---N---L
LNDN-QFG-FRP-GKSTVDAIFTLNGIISN-T-L-------N---------EK------D
-----KLFCAFVDFRKAFDRIDRRFLWYKL-M-K--M-G--------CSS--SMLNMLKS
IYHK------VNIVIR-S----------------------G-------------------
----G--------------------------------------Q----------------
--F----------------------S-DS-FQN-FTGVKQGEPLSPLLFLFFINDIV---
-DD-L---R-S--------D-NY---N------D-II--D----I-N-------------
---------G---------------Y-L-------IYLLLFADDTVLFAK----------
-----------SPDVLQTL-LNKLHTYC-HKWYIEV-----------NVEKTKTVVFHR-
G-R--R---K----------------FDY------------------------------
>A.kagoshimensis_31_LINE
--P--KKG----DL-NDVNNYRGISLISVI--AKLFSIIINNRLLKWAE-NM---D---I
LSDK-QFG-FRP-NKSTVDCIFVLNSIVTD-T-L-------C---------KG------N
-----KLFTAFIDFRKAFDAIPRNMLFLKL-V-N--T-N--------ISS--KMCNMIRS
MYST------VKAAVR-Y----------------------N-------------------
----N--------------------------------------V----------------
--M----------------------S-EP-FEL-FSGVKQGEPLSPLLFLFFINDLV---
-DY-V---F-T--------E-Q----K------D-AV--I----I-D-------------
---------K---------------D-M-------LFTLLYADDTVLFSK----------
-----------SKEGLQLL-LDKLQVFC-DTWGINV-----------NVDKSKVM-----
-----------------------------------------------------------
>A.kagoshimensis_32_LINE
--P--KKG----DL-KLCQNYRGIMLLSVP--GKVLNRILLDRMKTTVD------A---S
LRDN-QAG-FRQ-GRSCTDQTATLRIIIEQ-S-L-------E---------WN------T
-----PVYINFIDYEKAFDSIDRNTLWKLM-A-H--Y-G--------IPD--KIISLVKN
IYSG------MKCQVL-H----------------------D-------------------
----G--------------------------------------L----------------
--V----------------------S-EK-FSI-QTGVRQGCLLSPFLFLLPIDWIM---
-RQ-T---I-S--------G-T----Q------Q-GI--Q----W-TL------------
---------T---------------E-H-------LEDLDFADDLALLSH----------
-----------TQNQMQEK-TTRLAETS-NIVGLNI-----------NLEKTKLMKINS-
K-S--N-----------------QP-VTV-NQK---DLEEV---TSFT-----YLGSIV
>A.kagoshimensis_33_LINE
--Y--KKG----KN-YEAINYRPVSLTCIT--CKIMEHLVTSNIMSHAD-RH---N---I
LNPL-QHG-FRK-GLSCETQLVDFIDDITR-N-I-------D---------EG------K
-----QTDCLIMDFSKAFDKVSHSLLVMKL-S-H--Y-G--------IQG--KTNKWIEN
FLNN------RKQAVV-I----------------------E-------------------
----G--------------------------------------E----------------
--T----------------------S-EY-IDV-ESGVPQGSVIGPSLFLFYINDMP---
-DN-I---T---------------------------------------------------
-----------------------------------STVRLFADDTIMYLTV-K-----S-
--QS-------DSQQLQLD-LDALGKWE-KNWMMNF-----------HPDKCNVLTFTK-
K-R--K---P--I--------K-HQ-YTL-HGH---ILEQV---TSAK-----YLGITI
>A.kagoshimensis_34_LINE
----------------DPDNYRAITLLSCF--GKLFTAIINNRLKKFAE-VE---E---I
LTKS-QAG-FRQ-NYSTIDNIFILHSIVEC-L-F-------S---------SN------R
-----KLYCVFIDFRKAFDKVWRNGLWYKL-R-K--Y-N--------ING--KCFNVIKN
MYDS------IKSCVV-K----------------------G-------------------
----I--------------------------------------L----------------
--K----------------------S-NY-FLS-EIGVRQGENLSPFLFSIYVNDLE---
-EF-L---N-Q--------N-N----I------D-GL--N----C-L-------------
---------TEMG-----VKMLHEYV-K-------ILLLLYADDTVIFSE----------
-----------NETDMQKT-LNAFYDYC-DMWKLEV-----------NISKTKVLMFSK-
-----------------------------------------------------------
>A.kagoshimensis_35_LINE
--P--KGDK---CR-NYLKNWRPISLLNVT--YKLLSSCIANRIKSVLD------F---L
IHEN-QRG-FIS-GRFIGENTRIIYDVLQL-S-K-------E---------NN------I
-----PGTLLLVDFEKAFDSVSWRFINKTM-H-F--F-N--------FGQ--NIVKWTEI
LYKN------AQLCVI-Q----------------------N-------------------
----G--------------------------------------I----------------
--F----------------------S-QF-FKI-SRGCRQGDPISPYLFILCAEIMA---
-NM-F---R-H--------N-SN---I------K-GI--K----I-G-------------
---------K---------------V-Q-------ICLLQYADDTCIFLDG---------
-----------SEKSLKSS-MDLLFQFS-KYSGLKP-----------NIEKTKAL-----
-----------------------------------------------------------
>A.kagoshimensis_36_LINE
-------------------NWRPITLLNVD--YKIASASIANRIKTVLD------D---L
ISET-QTG-FLK-NRYIGECSRLTMDILEK-S-E-------N---------EK------I
-----SGILLLLDFEKAFDSIEWSFIKQTL-R-F--F-G--------FGN--SIICWFET
FYNG------AVSLVQ-N----------------------N-------------------
----G--------------------------------------Y----------------
--I----------------------S-NF-FSV-ERGVRQGDPLSPYLFILCVELLS---
-AA-V---K-N--------D-PN---I------K-GI--T----L-N-------------
---------G---------------S-E-------YLISQYADDTSLTLDD---------
-----------NEHSLNRA-LFLIEDFA-DCSGLRA-----------NFDKTEA------
-----------------------------------------------------------
>A.kagoshimensis_37_LINE
-------------K-KYIKNWRPISLLNIT--YKIASGCIANRIKRVLD------K---L
INKD-QTG-FLK-GRYIGENIRLIYDIMHY-T-E-------K---------HD------I
-----PGLLVLIDFEKAFDSVSWDFIKDVL-K-L--F-N--------FKD--SIINWITT
FLKN------SNSAVL-Q----------------------N-------------------
----G--------------------------------------F----------------
--L----------------------S-ES-FTL-QRGCRQGDPLSPYIFILCAEVMA---
-IL-I---R-N--------S-KE---I------K-GI--E----I-N-------------
---------G---------------E-E-------YKISQYADDTSLILDG---------
-----------SPKSLNSA-LQVLDLFA-QISGLCI-----------NTLKTKV------
-----------------------------------------------------------
>A.kagoshimensis_38_LINE
------KE----DP-SNVSNYRPISLLNIL--GKVMERCVYKYLNNYLL-DN---S---I
ITPF-QSG-FRP-GDSTVNQLLDISNDIST-A-L-------D---------SG------K
-----EIRVIFCDISKAFDRVWHRGLLEKL-K-S--I-G--------IGG--SLLLWFKS
YLEG------RQQRVV-F----------------------N-------------------
----N--------------------------------------NV---------------
--T----------------------S-TW-EFI-RAGVPQGSILGPILFIIYINDIV---
-NN-I---Q---------------------------------------------------
-----------------------------------SEIKLFADDTSLYITV-E-----D-
--PF-----D-AAVILNND-LDLIHNWA-QKWLVTF-----------NPNKTESMIISR-
K----------------------------------------------------------
>A.kagoshimensis_39_LINE
--------------------------------------------MKHLE-TH---K---I
LSEH-QHG-FRK-HRSCETQLVNTIEVIAR-S-L-------D---------KK------E
-----QTDMLVLDFSKAFDTVPHHRLLYKM-S-H--Y-G--------IRG--NTHRWVDS
WLTQ------RQQRVC-V----------------------D-------------------
----G--------------------------------------E----------------
--S----------------------S-PN-KPV-RSGVPQGTVLGPLCFLIYINDMG---
-SD-I---T---------------------------------------------------
-----------------------------------SSLRLFADDSLLFRTI-S-----D-
--EQ-------DAETLQKD-LDDLVDWA-QKWQMTF-----------HPAKCYILRVTK-
K-R--N---P--I--------K-Y-----------------------------------
>A.kagoshimensis_3_LINE
--P--KKG----DL-TLCGNWRGITLLSVP--AKVMCKVIIKRIRDGVD------K---R
LRKE-QAG-FRP-GRSTTEQIFILRNIIEQ-A-V-------E---------WN------T
-----GMYICFVDYEKAFDSVDREMLWTIM-R-S--Y-G--------IPD--KLIRMTRT
MYAD------YKCAVL-D----------------------D-------------------
----S--------------------------------------G----------------
--T----------------------S-EW-FKV-ISGVKQGCVMSGFLFLLIIDWIM---
-RK-A---T-E--------K-G----N------T-GI--R----W-KM------------
---------M---------------E-T-------LEDLDFADDLALISC----------
-----------NLNNIQQK-VNSVNNFG-KTTGLKI-----------NVKKTKTM-----
-----------------------------------------------------------
>A.kagoshimensis_40_LINE
--P--KGNK---SR-QVLKNWRPITLLNVS--YKILSTCIAQRIKSVLE------N---L
IHEN-QKG-FLS-GRFIGENTRLLYDLLQF-T-E-------E---------KN------I
-----PGLIVLIDFEKAFDSVSWKFIDKTL-E-Y--F-N--------FGE--DIRKWVKI
LNFE------AKTCVV-Q----------------------N-------------------
----G--------------------------------------F----------------
--S----------------------S-NF-FKI-GRGCRQGDPISPYIFLLCVEIMA---
-LM-I---R-N--------N-KD---I------K-GI--K----I-G-------------
---------E---------------K-E-------EKLSQYADDTTIILDG---------
-----------SEKSLKKT-LDLLDQFA-KYSGLKP-----------NIEKT--------
-----------------------------------------------------------
>A.kagoshimensis_41_LINE
--P--KGDK---PR-EYLQNWRPITLLNVV--YKIASGCIAERFKSVLN------K---I
ISED-QTG-FLS-GRHIAENIRLIADIMTY-T-E-------N---------HN------I
-----PGMLYLIDFQKAYDSVSWDFLFEVL-D-F--F-N--------FGE--SIKRWIKI
LYTN------ISSAVV-Q----------------------N-------------------
----N--------------------------------------I----------------
--V----------------------S-EF-FAV-GRGVRQGDPISSYLFLICAEILS---
-IM-I---K-N--------N-KE---I------K-GI--T----I-N-------------
---------K---------------E-E-------FKISQFADDTSLILDG---------
-----------SYKSIDES-LKTLNFFA-NISGLNT-----------NINKCKTV-----
-----------------------------------------------------------
>A.kagoshimensis_42_LINE
--P--KEGK---SK-FYLKNWRPISLLNVD--YKIASSVIANRIKKTLD------P---I
ISKT-QTG-FIK-NRFIGETTRLVHDIIEK-T-E-------E---------EN------I
-----PGILLLLDFEKAFDSIEWSFIEKSL-L-F--F-G--------YGN--SIIRWFKT
FYND------ISSCTQ-Y----------------------N-------------------
----G--------------------------------------F----------------
--C----------------------S-NF-FKV-QRGVRQGDPLSPYLFIISVELLS---
-AA-I---K-Q--------N-PN---I------N-GI--N----I-N-------------
---------D---------------S-E-------YLIGQYADDTNLTLAD---------
-----------DEKSLNSA-IELIGDFG-DCSGLRA-----------NFDKTEV------
-----------------------------------------------------------
>A.kagoshimensis_43_LINE
--P--KKDK---DR-NQLKNWRPISLLNLD--YKIATKVMAKRLKNILP------K---I
IDPD-QTG-YIK-NRYIGENIRTISDLIYL-T-N-------L---------KN------I
-----PGIILLVDFEKAFDTIEWKYINDVL-N-K--F-G--------FGQ--SFKNWIQI
FYKN------IRSCIM-N----------------------N-------------------
----G--------------------------------------Y----------------
--A----------------------S-EP-FEI-TRGVRQGCPLSPYLFILAIETLA---
-IS-I---R-N--------N-KR---I------N-GI--K----L-R-------------
---------D---------------V-E-------LKISLLADDTTCFLN----------
-----------NEASGFEV-LKTFENFK-VCSGLKI-----------NLDKTEA------
-----------------------------------------------------------
>A.kagoshimensis_44_LINE
--P--KPNK---PK-QYLKNWRPISLLNCT--YKIASGCIANRIKKVLN------K---L
IDKD-QTG-FLK-GRYIGENIRLIYDIMHY-T-E-------E---------HN------I
-----PGMLLLIDFEKAFDSVSWQFIIEVL-R-F--F-N--------FKN--SIIHWIKT
FFNK------ASSAVL-Q----------------------N-------------------
----G--------------------------------------T----------------
--L----------------------S-EK-ILL-ERGCRQGDPLSPYIFILCAEIMS---
-VL-I---R-N--------S-KE---I------K-GI--E----I-G-------------
---------G---------------E-E-------YKISQYADDTSLILDG---------
-----------SPESLTAA-LQILDIFD-KISGLHI-----------NITKTKV------
-----------------------------------------------------------
>A.kagoshimensis_45_LINE
--P--KEGK---SK-HLLKNWRPITLLNTV--YKIGSGVIANRIKPTLN------N---I
IGKE-QTG-FIP-GRYIGENTRLIYDIMQY-T-E-------Y---------ND------I
-----PGLLLLVDFEKAFDSISWSFLDKVL-T-L--F-N--------FGI--SIRKWISS
FYKD------IKSAVT-Q----------------------G-------------------
----G--------------------------------------N----------------
--L----------------------T-NF-FQI-KRGCRQGDPLSPYIFLLCVEILA---
-IK-I---R-N--------N-LK---I------K-GI--R----T-N-------------
---------L---------------T-E-------SKISLFADDTCLILDG---------
-----------SELSLRQA-LCELDVFA-NISGLKI-----------NYDKTQI------
-----------------------------------------------------------
>A.kagoshimensis_46_LINE
------------------------------------------------------------
-----------------------------------------------------------K
-----KLFCAFIDFQSAFDKVWRNGLWQKL-F-K--Y-N--------ITG--KCLRYIVN
MYNT------TKSRIK-L----------------------N-------------------
----G--------------------------------------G----------------
--Y----------------------S-DF-FVC-NTGVRQGENLSPFLFAIYLNDLE---
-EF-F---I-E--------N-N----I------N-GL--T----T-V-------------
---------TDEL-----ESIFDVYL-R-------LFLLLYADDTVLMAE----------
-----------AKEDLQCQ-LDCFSNYC-KLWKLTV-----------NVPKTKIVIFSK-
-----------------------------------------------------------
>A.kagoshimensis_47_LINE
--P--KKG----NL-NDCNNWRGITLLSIP--SKIMAKIIIRRIAKAVD------V---K
LRKE-QAG-FRP-GRGCIDQIFALRNIIEQ-C-T-------E---------WQ------R
-----QLYLNFIDFEKAFDSIHRNSLWRIV-R-S--Y-G--------IPQ--HLIDIIKS
FYVN------FRCKV---------------------------------------------
----G--------------------------------------N----------------
--S----------------------S-IE-FGV-KTGVRQGCVMSSTLFIIAIDWVM---
-RN-T---T-S--------D-I----P------R-GI--R----W-GT------------
---------F---------------T-T-------LEDLDFADDIVLFSH----------
-----------SHQHIQDK-THRLHEYA-GNIGLKI-----------NAKKTEVMT----
-----------------------------------------------------------
>A.kagoshimensis_48_LINE
--P--KSDNG--DK-RDPLSYRGITVLSIP--CKIYTRVLNDRLNKWLE-RN---N---I
LVDE-QNG-FRK-NRSCTDHIYTLYNIINN-R-K-------A---------AG------L
-----STFACFMDTKKAFDTVNRDLLWFKL-L-S--L-G--------ING--KMFNAIKS
LYND------VKCVLR-L----------------------N-------------------
----N--------------------------------------M----------------
--F----------------------T-TG-FDV-NLGVKQGCNLSPTLFSIYINDLA---
-ED-I---K-R--------S-G-----------L-GI--D----I-D-------------
---------D---------------Y-V-------LGILLYADDVVLLAP----------
-----------TEECLQHM-LVIVDSWC-KKWRLLL-----------NPEKTKIVH----
-----------------------------------------------------------
>A.kagoshimensis_49_LINE
---------------RDPLSYRGITILSIP--YKVYTYILNTRLCKWLE-QN---N---V
LVEE-QNG-FRK-TRSCFDHIYSIFNIVNN-R-K-------N---------AG------L
-----STYTCFIDAKKAFDSVNRDLLWFKL-L-H--I-G--------ING--KMFDAIVS
LYRD------VECSVR-V----------------------N-------------------
----N--------------------------------------M----------------
--Y----------------------T-DS-FSV-QQGVKQGCNLSPTLFSIYINDLA---
-NE-I---K-N--------S-E-----------L-GI--D----I-D-------------
---------D---------------Y-I-------VGILLYADDIVLLAS----------
-----------SETELQQM-LDIVNRWC-AKWRLLL-----------NKDKTKIVHFRR-
P----------------------------------------------------------
>A.kagoshimensis_4_LINE
--P--KPGK---DH-SDPSNYRPIALTSCV--CKTMERMINNRLVYYLE-SN---N---L
LSHI-QCG-FRR-NRSTLDHLVRLESFIKN-A-F-------I---------NK------Q
-----HAVSIFFDLEKAYDTTWKYGILKDL-H-D--M-G--------LRG--HTPNFIKN
FLEN------REFKVR-L----------------------G-------------------
----S--------------------------------------T----------------
--L----------------------S-DV-FDQ-EMGVPQGSILSVTLFSIKINSLA---
-KV-L---N-N--------S----------------------------------------
-----------------------------------IDGSLFVDDFGISCRG-T-----H-
--MH-----A-IERQLQLC-LNKIQKWS-LENGFKF-----------SKTKT--------
-----------------------------------------------------------
>A.kagoshimensis_50_LINE
--R--KPGK---STYNTEKSYRPLSLCSVV--GKLFERIITRRLVWYLE-AT---Q---Q
LDLF-QFA-YRK-NRNITQSLLYMTSDIYD-G-Y-------K---------KD------E
-----DTIATFIDLEGAFDSVWRNAVILKL-H-E--A-G--------ING--KLLLTINS
FLSD------RFSKCL-I----------------------N-------------------
----N--------------------------------------Y----------------
--S----------------------S-NW-LAS-NNGVPQGSVLSPILFILFTKEFK---
-PQ-V-------------------------------------------------------
-----------------------------------LKHIAFADDITCWITS-A-----D-
--LS-----T-AVNLMEKD-LAFLNNWT-RKWRLNI-----------NCSKTDFICFTK-
K-G--H-----------------------------------------------------
>A.kagoshimensis_51_LINE
--H--KKG----SY-VDPQNYRGISIGSIF--GKIFATIIHKRLQCWVD-LF---D---K
ITEA-QAG-FKQ-GYSTIDNVFILHSIIQK-Y-L-------CK--------NK------G
-----KLYAAFVDFKRAFDTIHRFNMFSVL-K-K--R-G--------ITG--NLYKVILG
MYSQ------VQCCVR-N----------------------G-------------------
----N--------------------------------------L----------------
--H----------------------T-DY-FHA-TLGLKQGCVLSPLFFSLYINELY---
-DM-I---C-Q--------S-N----I------R-GI--Q----L-F-------------
---------P-------------DIT-E-------IFMLLFADDIVMVSD----------
-----------TIIGLQKQ-LHMLEKYC-QEYYLDV-----------NLDKTKIVT----
-----------------------------------------------------------
>A.kagoshimensis_52_LINE
--H--KKG----EK-DDLSNYRPISLTNSD--YKIIAFIFARRLQRVIS------N---L
VCSD-QTA-YIK-GRYIGMNARLILDIFDI-C-E-------N---------SD------Q
-----SCILLFLDFAKAFDSVEWNFIFKTL-A-K--F-N--------FGN--NFIHWMRT
LYSK------PIFRIK-N----------------------N-------------------
----G--------------------------------------W----------------
--L----------------------S-RT-CNM-KKGIRQGCPVSALLFVLVAEILS---
-LK-I---R-K--------S-DK---V------N-GF--R----I-GNI-----------
---------Q---------------T-D-------IKILQHADDCTLPLL----------
-----------DEDSMKHA-IDIVNDFS-KHAGPKL-----------NIHKTEAIL----
-----------------------------------------------------------
>A.kagoshimensis_53_LINE
--P--KGDK---PK-QFLKNWRPISLLNVV--YKIASGCIAERLKKVLP------F---I
ISED-QTG-FIS-GRYIGENTRLIYDLMQY-T-E-------E---------KN------I
-----PGLLLMIDFEKAFDSVSWDYIDKVL-D-F--F-N--------FGE--SFIKWIKI
FRQD------IKSAVL-Q----------------------N-------------------
----G--------------------------------------I----------------
--V----------------------S-EF-FSI-TRGCRQGDPISPYIFLMCAEILS---
-VL-L---K-N--------N-KN---I------K--------------------------
------------------------------------------------------------
------------------------------------------------------------
-----------------------------------------------------------
>A.kagoshimensis_54_LINE
--P--KGDK---PR-QFMQNWRPISLLNVI--YKIASGCIASRIKNILP------L---I
ISED-QTG-FLS-GRYIGENIRIVYDIMQY-T-E-------S---------KN------I
-----PGMFILIDFFKAFDSVSWDFIFNVL-N-F--F-K--------FGE--SIKKWVKL
FFTN------ISSAIN-Q----------------------N-------------------
----N--------------------------------------I----------------
--L----------------------S-DF-FIL-KRGCRQGDPISSYLFLLCAEILS---
-LL-V---K-H--------N-KS---I------S-GI--V----I-D-------------
---------D---------------T-E-------LKLSQFADDTTLILDG---------
-----------SKTAFDEA-MNVIEFFG-KISGLNI-----------NVSKTRV------
-----------------------------------------------------------
>A.kagoshimensis_55_LINE
---------------TSPDSYRAISLQPAI--EKVFEKLILSRIEHSGL-----NE---N
INPL-QNG-FQA-NMNSTMASFILKESISY-A-S-------E---------RD------S
-----KLYVAFMDAEKAFDRVWHTALFYKL-H-Q--F-G--------LIG--RGLRIIVE
LYRN------MTGIVL-H----------------------Q-------------------
----G--------------------------------------F----------------
--V----------------------S-KE-FQI-NCGTRQGGILSPWLYLVYINDLL---
-ND-L---C-S--------H-V-----------D-GF--R----I-Y-------------
---------G---------------Q-S-------FCCPTQADDIVLLSL----------
-----------SKNGLDNL-LKVCHEFS-NKWKFRY-----------NASKCKIIVFNE-
S-K--A---NYL-----------------------------------------------
>A.kagoshimensis_56_LINE
----------------DVNNYRPITLLSCM--GKLFTSIMNIRLNNYVE-EF---E---I
LCEN-QSG-FRK-NYSTVDNIFILHSLIEL-L-Q-------L---------KK------R
-----KLYCAFIDFQSAFDKVWRYGLWQKL-L-R--Y-N--------ITG--KCFKVIVN
MYRN------TKSRIS-V----------------------D-------------------
----G--------------------------------------H----------------
--V----------------------S-EF-FSC-NIGVRQGENLSPLLFALYMNDLE---
-QF-F---I-D--------S-N----I------S-GI--K----C-I-------------
---------SEEL-----ADELNIYL-K-------LFLLLYADDTVLMSE----------
-----------SISDLQCQ-LDNFSIYC-KMWKLTV-----------NIKKTKIMVFSK-
G-K--V---P-N---------N-VS-FHI-DGI---DLEIV---KEIK-----YLGV--
>A.kagoshimensis_57_LINE
-------------------NYRPITLLSCL--GKLFTSVINTRLLLFAD-EY---E---I
FCEN-QSG-FRK-DYSTLDNIFVLNTLFHL-I-E-------L---------SK------K
-----KLYCVFVDFKAAFDKVWRNGLWYKL-F-N--N-N--------ITG--KCFNIIVN
IYNG------TKSRIS-V----------------------N-------------------
----G--------------------------------------C----------------
--N----------------------S-DF-FIC-TSGVRQGENMSPFLFALYLNDLE---
-QY-F---L-N--------K-N----I------L-GL--K----S-I-------------
---------SDEL-----ETELNVFL-K-------LFLLLYADDTVLMSE----------
-----------SKDDLQYQ-LDCFSQFC-EKWKLTV-----------NIDKTKVVVFSK-
-----------------------------------------------------------
>A.kagoshimensis_59_LINE
-----------------PKNYRPITLLSCL--CKLFTSIINTRLSVFSE-NI---H---L
LNEN-QSG-FRK-GYCTIDNIFVLHHLFEI-L-R-------L---------SG------K
-----KLFCVFIDFEKAFDNVWRPALWSKL-I-R--N-N--------IDG--KCLRVIHN
LYQG------IKSRID-L----------------------N-------------------
----N--------------------------------------C----------------
--S----------------------S-QF-FEC-NIGVRQGDSLSPLLFSLYLNDLE---
-LF-L---S-E--------K-E----V------K-GL--S----T-V-------------
---------SQEF-----EKSALNYV-K-------LLCLLYADDTVLLAE----------
-----------SQEDLQLT-IDTFSQYC-YKWKLNV-----------NISKTKLLVFSK-
G-R--I---S-N---------K-LN-LFF-RGI---KLDVV---NEFS-----YLGLIL
>A.kagoshimensis_5_LINE
--H--KNG----SK-SEVSNYRPISLTSVV--CKIMEKIIKKALMSYLE-TN---N---L
FTPH-QHG-FRA-GYSCNTQLLEAIDYWTK-A-I-------D---------NN------E
-----DVDIIYLDFQKAFDTVPHRRLCAKL-Q-G--Y-G--------IGG--DILKWIQD
FLSE------RRQRVV-L----------------------N-------------------
----G--------------------------------------K----------------
--K----------------------S-DW-KPV-LSGIPQGSVLGPILFLIFINDLP---
-EA-V---Q---------------------------------------------------
-----------------------------------SVIKIFADDTKLYRII-K-----T-
--RQ-------DSNIFQDD-IDVINNWS-QEWQLKF-----------NEKKCKHLH----
-----------------------------------------------------------
>A.kagoshimensis_60_LINE
--P--KEGK---SK-FYLKNWRPISLLNVD--YKIASAAIASRIKPVLN------T---I
ISES-QTG-FIK-GRFIGETSRLVYDILEK-T-E-------T---------EN------I
-----PGILLLLDFEKAFDSIEWSFIENSL-K-F--F-G--------FGN--SIIKWFLA
FYSD------ITSCTQ-Y----------------------N-------------------
----G--------------------------------------H----------------
--C----------------------S-SF-FQI-QRGVRQGDPLSPYLFIISAELLS---
-AA-I---K-Q--------D-PK---I------K-GI--T----I-N-------------
---------D---------------S-E-------YLIGQYADDTSLMLDD---------
-----------DSESLNSA-IKIIEDFG-DCSGLRA-----------NFEKTEVV-----
-----------------------------------------------------------
>A.kagoshimensis_61_LINE
------------------------------------------------------------
------------------------------------------------------------
--------------EKAFDSVHQDTLWKIM-K-Q--Y-G--------IPD--KIIQIVKC
MYSN------NECAVI-T----------------------S-------------------
----S--------------------------------------G----------------
--T----------------------S-DW-FKI-RSGVKQGCNMSGFLFLMVIDWVM---
-RK-S---T-A--------T-N----N------T-GI--R----W-NF------------
---------T---------------T-K-------LDDLDYADDIALISS----------
-----------TKEQLQRK-FSDVSNNA-HSTGLKI-----------NASKTKVMR----
-----------------------------------------------------------
>A.kagoshimensis_63_LINE
---------------TDTNNYRGISLISNL--AKLFTTVLNNRLLDWST-SN---D---I
VTDA-QFG-FRS-GCGTRDAIFALHGIISK-T-L-------A---------DR------K
-----RLYCCFIDYKKAFDSVDRTLLWQKL-I-T--S-G--------ITG--KILNVVKS
LYAN------FKACVR-N----------------------G-------------------
----I--------------------------------------S----------------
--I----------------------S-EC-FDV-TIGLLQGEALSPFLFSMYVNDFE---
-GF-L---I-Q--------N-N----C------S-AL--E----L-G-------------
---------L---------------V-N-------LFLLMYADDTVIFAD----------
-----------SIEELQNT-IDKLASYC-DTWNLTV-----------NVAKTKLV-----
-----------------------------------------------------------
>A.kagoshimensis_64_LINE
--Y--KKG----DP-TIPSNYRGISLLSHL--GKLFTSVLNTRLLLWSD-KY---N---V
ITDA-QFG-FRP-GFSTADAIFALQSVISK-S-L-------Y---------AK------H
-----KLYCCFVDFKSAFDTVPRTYLWSKL-L-R--L-G--------VKG--NMFSVLKS
MYTN------VKSCVL-V----------------------N-------------------
----N--------------------------------------H----------------
--C----------------------S-DF-FSN-LHGVIQGEVLSPFLFSLYVNDFE---
-NH-F---INN--------N-N----I------E-PF--E----L-Q-------------
---------N---------------I-V-------LFLLMYADDMVIFSE----------
-----------SAEGLQNM-LNSLSEYS-EKWGLTV-----------NTDKTKIVVFRN-
G-G--K---IH------------DT-WVY-NNV---LLDVV---DQFN-----YLGL--
>A.kagoshimensis_65_LINE
--P--KKG----DL-QICDNWRGITLLSTP--SKVFLKVLLSRIEADID------D---K
LREE-QAG-FRR-GRGCIDQIFTLRNIIEQ-C-I-------E---------WN------S
-----PLHINFIDFKKAFDSVNRDTLWKIL-Q-H--Y-G--------LPT--KVITIIKK
FYEN------YECSII-L----------------------S-------------------
----N--------------------------------------T----------------
--T----------------------T-DW-FRV-ESGVRQGCIISPILFLVTIDWVM---
-KK-A---T-S--------D-R----P------R-GI--Q----W-DL------------
---------L---------------S-H-------LEDLDFADDLAILST----------
-----------NTNNMQEK-SNRLNKYA-QQTGLNI-----------STKKTKAMKINS-
N-S--T-----------------TN-LKI-DDT---TIEYV---EEFT-----YLG---
>A.kagoshimensis_66_LINE
----------------DPNNYRPISLTSTV--SKLMEKIIRSKIIDYME-SN---N---L
FTNS-QHG-FRK-GRSCVTQLIETMDDWTK-S-L-------D---------NQ------K
-----SVDVIYLDFKKAFDSVPHQRLFRKL-Q-N--Y-G--------ITG--NTLRWIKD
FITG------RQQRVV-L----------------------N-------------------
----G--------------------------------------Q----------------
--F----------------------S-EW-KQV-TSGIPQGSVLGPTLFLIYVNDLP---
-ET-I---S---------------------------------------------------
-----------------------------------SLVKIFADDTKIYREL-G-----N-
--ET-------DTTQLQRD-LDNIHKWS-VTWQLKF-----------NTDKCKHLHLGP-
T-E--P------I--------K-Y-----------------------------------
>A.kagoshimensis_67_LINE
--P--KGDK---PK-QYLKNWRPISLLNVT--YKIASGSIAARIKPKLD------F---L
INSD-QTG-FIP-GRYIGENTRLIYDIMQY-T-E-------H---------EN------I
-----PGMLLLIDFEKAFDTISWTFMNKVL-D-F--F-G--------FGN--DICKWVSM
FYNN------IASSVI-Q----------------------N-------------------
----G--------------------------------------H----------------
--L----------------------S-NF-FTI-SRGCRQGDPLSPYVFLLCAEILA---
-IM-I---R-M--------N-TD---I------K-GI--N----I-G-------------
---------N---------------E-E-------YKISQFADDTCVILDG---------
-----------SEKSLNTC-LQTLNNFG-SMSGLLI-----------NFQKT--------
-----------------------------------------------------------
>A.kagoshimensis_68_LINE
------------------------------------------------------------
LTDA-QFG-FRP-GLGTRDAIFALHSIITN-S-L-------L---------NK------N
-----RLYCCFIDFCRAFDSINRPYLFYKI-S-K--L-G--------IKG--KLLSLIKS
MYNN------VKSCVT-V----------------------D-------------------
----G--------------------------------------F----------------
--Y----------------------S-QH-FRN-NIGLMQGEVISPILFSLYVNDFE---
-VN-F---L-K--------N-T----E------C-CY--E----L-Q-------------
---------D---------------L-S-------LFLLMYADDLVLFSE----------
-----------SQEGLQNM-LNALYKYS-EEWDLKV-----------NLSKTKIV-----
-----------------------------------------------------------
>A.kagoshimensis_6_LINE
--P--KKG----DK-SICDNYRGITLLSVP--SKIFSRVIIQRIQNGID------D---K
LREE-QAG-FRK-GRNTTEQLFTLRNILEQ-C-N-------E---------WN------A
-----PLFINFVDFEKAFDSIHRDSLWSIM-K-H--Y-G--------IPE--KLIRMIKL
LYDT------FQCSVI-V----------------------D-------------------
----G--------------------------------------E----------------
--E----------------------T-EW-FRV-TTGVKQGCTMSGFLFLLVIDYIM---
-KK-T---T-E--------R-E----P------T-GL--R----W-KF------------
---------T---------------T-K-------LEDLDFADDLALLSS----------
-----------KYQDIQSK-TQKLHENA-KQVGLKI-----------NSSKTKVMRLNT-
T-I--------------------------------------------------------
>A.kagoshimensis_70_LINE
--P--KKG----NL-SDVNNYRGITLMNTI--GKIFSNILNGRLLHWSD-VM---N---I
FCEN-QYG-FRE-KRSTIDSIFILQSLISK-T-I-------S---------SG------K
-----KLFCAFVDFSKAFDIMERSLLWLKL-Q-S--Y-G--------ISS--KFLKILQS
LYVN------VKICVK-Y----------------------N-------------------
----N--------------------------------------L----------------
--Y----------------------S-DF-FDS-YSGVKQGEPLSPTLFLFFINDLV---
-ES-I---L-P--------A-D----L------N-SV--T----Y-G-------------
---------E---------------I-I-------LYSLLYADDAVLFCK----------
-----------SQLELQNL-LNSLYNYC-NMWKMKV-----------NIDKTKVM-----
-----------------------------------------------------------
>A.kagoshimensis_71_LINE
---------------------------SVV--CKVMEHIVFSQVMHHLN-SN---N---I
LVNY-QHG-FRT-GHSCETQLITTIEEISR-A-L-------D---------NR------K
-----QVDMMILDFSKAFDTVPHQRLLNKL-T-Y--Y-G--------VEH--LTHKWIRQ
WLTK------RSQKVV-L----------------------D-------------------
----G--------------------------------------E----------------
--S----------------------S-AE-VPV-ESGVPQGTVLGPLMFLLYVNDIG---
-EG-I---G---------------------------------------------------
-----------------------------------SRVKLFADDCLLYRVI-E-----S-
--KD-------DTTLLQAD-LEHMVNWT-KDWLMQF-----------NAKKCYVMRMKR-
S----------------------------------------------------------
>A.kagoshimensis_72_LINE
--H--KKG----DT-NTPENYRGISLLSVL--GKVFTKVINNRLILWAE-DR---R---L
FYEE-QAG-YRQ-GYSTIDNCFILQSVVQK-Y-L-------GK--------KK------G
-----RMYCLFIDFSKAFDCVQHDLLLYTL-I-K--C-G--------ISA--KITKILKS
MYSQ------LSACVR-L----------------------S-------------------
----N--------------------------------------G----------------
--I----------------------S-EF-FQC-KVGTRQGCMLSPFLFVMFINELI---
-RT-L---E------------G----C------T-GI--F----I-D-------------
---------D-------------DVP-N-------LVQLLFADDIVNMAD----------
-----------TVVNLQKQ-IRQLEEFC-HKYGMKI-----------NMLKTKIM-----
-----------------------------------------------------------
>A.kagoshimensis_73_LINE
--P--KEGK---PK-QFLKNWRPISLLNVD--YKLASATIANRIKKVLD------I---L
ISES-QTG-FMK-NRFIAENTRLIMDMIEK-T-E-------R---------EQ------I
-----PGLLLLLDFEKAFDSIEWHFIEKTL-D-F--F-N--------FGV--DIKKWFNT
LYNG------ASSCIQ-N----------------------N-------------------
----G--------------------------------------H----------------
--C----------------------S-AF-FNI-KRGVRQGDPLSPYLFILAVEVLS---
-AA-L---K-N--------D-PS---V------K-GI--S----I-N-------------
---------D---------------S-E-------YLISQYADDTTLTLDD---------
-----------DQTSLNRA-LNIISDFA-AVSGLRA-----------NFDKTHAV-----
-----------------------------------------------------------
>A.kagoshimensis_74_LINE
--P--KKG----DL-RNCDNWRGITLLSIP--SKVFCKILLSKIETAID------T---K
LREE-QAG-FRK-GRGCVDQIFALRNIIEQ-C-I-------E---------WN------T
-----PLYINFIDFRKAFDSIHRNTLWKIL-A-S--Y-G--------IPR--KIIELIKL
FYQK------FECNII-C----------------------G-------------------
----N--------------------------------------S----------------
--L----------------------T-PS-FEV-TSGVRQGCIMSPILFLIAIDWIQ---
-RQ-T---I-Q--------D-K----G------R-GI--Q----W-NM------------
---------F---------------Q-Q-------LEDLDFADDIAELST----------
-----------TFQNMQDK-TDLLNIFA-KKVGLNI-----------NTNKTQVMMVNT-
N-E--T-----------------RN-INI-ENV---PVQNT---ENFT-----YLGSII
>A.kagoshimensis_75_LINE
---------------------------NII--GKLFEKCVMKHLNIFLT-EN---N---L
ITSL-QSG-FTK-GDSTVCQLLDISNSIVK-A-L-------D---------SG------K
-----EVRLVFCDISKAFDRVWHTGLLTKL-Q-S--I-G--------IKG--KLLLWFDS
YLKN------RKSRVV-I----------------------K-------------------
----N--------------------------------------S----------------
--S----------------------S-DW-LHI-KAGVPQGSILGPLLFLIYINDIV---
-KD-I---S---------------------------------------------------
-----------------------------------CNIRLFADDTTLYCIV-D-----D-
--PT-----E-SSKMLNLD-LEKIHEWS-EKWLVSF-----------NPQKTVSMIVSK-
K-L--R-----------------------------------------------------
>A.kagoshimensis_76_LINE
--H--KKG----DK-DRSDNYRPISILPIV--SKILERHIYKHLTLFLR-KY---N---V
LFNH-QSG-FRE-KYSCQTTLSAIVDEWTM-A-I-------D---------QG------Q
-----YVGTIFVDLSKAFDLVDHKILLSKL-E-K--T-N--------FSV--YALQWFKS
YLYD------RFQTVS-I----------------------S-------------------
----N--------------------------------------H----------------
--L----------------------S-CE-KAV-KSGVPQGSVLGPLLFLLYINDLP---
-FC-I---R-S-------------------------------------------------
-----------------------------------CRTYLFADDATITTSC-K-----S-
--IS-----L-LNEELNKA-MSEMAEWC-KVNKMSI-----------NVSKTKCMLISS-
-----------------------------------------------------------
>A.kagoshimensis_78_LINE
---------------SDPSNYRGITLISCL--GKLFTCIINMRLNKYAD-QI---E---L
IDKA-QSG-FRR-GYSTLDNIFILYTLLSI-Y-S-------N---------YG------K
-----KLFCVFVDLKCAFDKVWRIGLWKKM-I-K--Y-G--------ITG--KIFSVVFN
LYNG------IKSCVS-V----------------------D-------------------
----G--------------------------------------N----------------
--F----------------------S-NF-FMS-YIGVRQGENLSPFLFSLYLNDLE---
-MF-L---E-Q--------H-C----V------I-GT--D----Y-L-------------
---------SALL-----SDKFNIFL-K-------LFFLLYADDTVLLSD----------
-----------SENGLQHA-LNVFAEYC-RLWKLEI-----------NINKTKAV-----
-----------------------------------------------------------
>A.kagoshimensis_79_LINE
----------------SPDNYRGITILSCF--GKLFTSIINNRLKKYVE-NE---N---I
LTRA-QAG-FRQ-SYSTVDNIFVLYGIIET-L-F-------A---------SR------K
-----KLFCVFVDFKKAFDKVWRNGLWFKL-R-K--N-N--------ING--KCFNIIKN
MYDM------IKSCVV-E----------------------G-------------------
----N--------------------------------------K----------------
--M----------------------S-EY-FSC-EIGVRQGENLSPFLFSIFINDLE---
-DF-L---L-S--------K-G----C------K-GL--E----S-I-------------
---------SQIG-----NEYLDIFL-R-------ILILLYADDTVIFAE----------
-----------SASELQHA-VNVFIEYC-KFWKLEV-----------NISKTKVML----
-----------------------------------------------------------
>A.kagoshimensis_7_LINE
----------------SASNYRPIALTSVL--CKVMEKILFKSLFNYIR-QN---S---L
LTPN-QSG-FQP-NDSTIYQLLDIYNSIIS-N-L-------D---------SG------N
-----DVRFVFCDISKAFDRVWHDGLLCKL-K-D--Y-G--------IND--TLIHWISS
YLLD------RQQKVV-L----------------------D-------------------
----G--------------------------------------H----------------
--S----------------------S-SF-RST-NAGVPQGSVLGPFLFLLYINDIV---
-DN-L---N---------------------------------------------------
-----------------------------------SNVRLFADDTCLFVIV-N-----N-
-DPG-----N-ASSILSDD-LSTISSWS-LKWAVDF-----------NPTKTE-------
-----------------------------------------------------------
>A.kagoshimensis_80_LINE
--P--KKG----DK-SECNNWRGITLLPTI--SKVFTRVLLERVKQQID------A---Q
LRKE-QAG-FRP-GRSCCDQIFALRNIIEQ-S-I-------E---------WQ------S
-----SLYLNFVDFEKAFDSVHRESLWKLL-R-V--Y-G--------LPT--KIIDIIRV
LHEG------FQCSVM-V----------------------D-------------------
----T--------------------------------------S----------------
--Q----------------------T-EW-FPV-TSGLKQGCMLSPLLFLVAIDWVM---
-RE-S---T-S--------D-K----K------N-GI--R----W-RM------------
---------E---------------N-K-------LDDLDYADDLCLISS----------
-----------TYQHIQEK-TTKLHETS-RSLGLNI-----------NLKKTKIMR----
-----------------------------------------------------------
>A.kagoshimensis_81_LINE
--P--KTG----DL-SDANNYRPIVLVSIF--SKIYTSILTHRLEIWAD-DE---E---T
LINN-QFG-FRS-GRSTIDAIFVLHGIISH-V-L-------Q---------HK------E
-----KLYCAFVDFRKAFDSVVRRILWYKL-I-K--S-G--------LSN--KFVNVIKS
VYSD------VSLRIR-N----------------------G-------------------
----G--------------------------------------Q----------------
--L----------------------S-ES-FAN-HIGVKQGEPLSPLLFLFFINDIL---
-HD-I---S-V--------N-NS---T------D-LC--N----I-N-------------
---------G---------------Y-L-------IYLILFADDTVMFGK----------
-----------SPTILQTL-LDKLSFYC-HRWSITV-----------NTSKTKIVVFRN-
G-W--K-----------------------------------------------------
>A.kagoshimensis_82_LINE
-----------------VGNYRGIVLMNVL--GKIFSIILNKRLTDWAD-SC---N---L
LTEN-QFG-FRA-GRSTVDCVFILQSLISK-T-L-------S---------DG------K
-----KLYCAFIDYQKAFDHINRSMLWLKL-F-N--Q-G--------ASF--KIVNIIKA
MYND------VQLCVK-Y----------------------N-------------------
----N--------------------------------------T----------------
--F----------------------S-EY-FNS-FKGVKQGEPLSPTLFLFYINDLV---
-EN-I---D-P--------K-RD---Y------E-PF--I----Y-F-------------
---------N---------------V-I-------IFALLFADDTVLFSK----------
-----------TKEGLQLL-LNNLHNYC-NKFDITV-----------NTSKTKIVIFQK-
G-K--P---PNT---------K-IN----------------------------FL----
>A.kagoshimensis_83_LINE
--P--KEGK---PK-HLLKNWRPITLLNTV--YKIGSGVIANRIKPLLE------N---I
IGIE-QTG-FIS-GRYIGENTRLIYDIMQY-T-E-------D---------KN------I
-----PGQLLLVDFEKAFDSISWSFLHKVL-N-L--F-N--------FGS--SIHKWINT
FYKD------IKSAVT-Q----------------------G-------------------
----G--------------------------------------H----------------
--L----------------------T-SF-FDI-KRGCRQGDPLSPYLFLLCVEILA---
-IK-I---R-N--------N-KD---I------K-GI--K----T-N-------------
---------N---------------K-E-------VKISLFADDTSLILDG---------
-----------SEQSLRQA-LNELNLFA-KISGLKI-----------NLEKTQI------
-----------------------------------------------------------
>A.kagoshimensis_84_LINE
-----------------VKNYRGISLASCL--GKLFTSVLNHRIMNWCD-QN---S---I
LTDA-QFG-FRP-GYGTRDAIFALHSLISI-F-L-------S---------NK------K
-----KLYCCFVDYKSAFDTVNRVLLCKKL-I-K--C-G--------ITG--KLLTIIKS
LYSC------VKSCVK-K----------------------D-------------------
----G--------------------------------------K----------------
--F----------------------S-DF-FSN-CRGVMQGEVLSPVLFSLYVNDCE---
-SS-F---L-H--------N-A----C------L-PY--S----L-Q-------------
---------M---------------L-Q-------LYLFMYADDMVLFSE----------
-----------TPEGLQSL-LDQLKLYT-DEWQLTV-----------NTDKTKVLVFRN-
S-G--K---V-------------------------------------------------
>A.kagoshimensis_85_LINE
------KG----DK-YRPSNYRPISLTCIC--CKLMEHIITKHLMNHLE-TN---N---I
LYDL-QHG-FRS-SRSCETQLISFLQELHT-Q-N-------S---------HH------K
-----QTDLIIMDFAKAFDKVPHQRLLYKL-Q-Y--Y-G--------INN--KALHWISA
FLSD------RTQTVV-L----------------------D-------------------
----G--------------------------------------Q----------------
--A----------------------S-DT-VPV-TSGVPQGTVLGPVLFLVYINDLP---
-DY-L---K-H-------------------------------------------------
-----------------------------------SKIRLFADDSILYLPV-K-----T-
--TS-------DCHKLQED-LNAAAKWE-KDWLMAF-----------HPDKCTVLSITQ-
K-K--Q---P--I--------H-Y-----------------------------------
>A.kagoshimensis_86_LINE
--P--KKG----DL-STCSNYRGITLLSVP--GKIFNRVVLERLKGPVD------Q---K
LRDQ-QAG-FRQ-DRSCTDQIATLRIIIEQ-S-M-------E---------WN------S
-----SLYVNFVDYEKAFDSLDRRTLWKLL-R-H--Y-G--------VPE--KFVNIIRN
SYEG------MSCRVV-H----------------------D-------------------
----G--------------------------------------Q----------------
--L----------------------T-KS-FQV-RTGVRQGCLLSPFLFLLAIDWIM---
-RT-I---T-Y--------G-K----R------N-GI--Q----W-TL------------
---------L---------------N-Q-------LDDLDFADDLALLSH----------
-----------THSQIQEK-SSLLKDTS-AQVGLNI-----------HKIKTKILKVNT-
T-S--N-----------------ET-VKL-DDE---SLEEV---ESFT-----YLG---
>A.kagoshimensis_87_LINE
--H--KKG----SL-SDPQNYRGISLNNIF--CKIFTTIVHRRLSFWVD-IY---N---K
ITES-QAG-FRH-GYSTLDNIFILQAVTQK-Y-L-------CK--------KK------G
-----KLYAVFVDFKRAFDTVDRNNMFQVL-R-H--R-G--------VGG--NLYRVIQN
MYKN------VSCCIR-S----------------------G-------------------
----S--------------------------------------L----------------
--Y----------------------S-EY-FNV-SLGLKQGCVLSPILFSMYINELY---
-EM-M---A-K--------H-G----N------R-GI--Q----M-I-------------
---------P-------------DLT-E-------IFMLLFADDIVMFSE----------
-----------TVSGLQIQ-LDTLKMYC-NEYKLDV-----------NLQKTKIVVFKK-
G-G--K-----------------------------------------------------
>A.kagoshimensis_88_LINE
--P--KKG----DR-MDCCNWRGITLLSVP--SKVFCKIICMRLNDAID------K---K
LRKQ-QAG-FRS-GTGCIDHIFTLRNIMEQ-C-I-------E---------WN------S
-----KLHMNFIDFEKAFDSVHRESLWKIL-T-A--Y-G--------CPD--KFINILKA
FYDN------FTCSVI-D----------------------D-------------------
----N--------------------------------------K----------------
--L----------------------S-DW-FNI-TSGVRQGCIMSPMLFLVAIDWVM---
-RK-T---I-G--------N-K----Q------R-GI--R----W-TM------------
---------T---------------S-M-------LEDLEFADDIALLSS----------
-----------NSDNLQKK-TEELSKYA-KQVGLKI-----------NKKKTKTMQLVP-
S-P--------------------PI-ITL-ENE---ALEEV---DDFT-----YLGSTI
>A.kagoshimensis_8_LINE
--P--KEGK---SK-FYLKNWRPISLINVD--YKIASASISHRIKKILN------K---I
ISET-QTG-FMK-GRYIGESVRLIYDLIET-L-E-------N---------EN------T
-----SGILLLLDFEKAFDSIEWSFIEKSL-K-F--F-G--------FGK--SIIKWFNS
CYTD------ISSCIQ-Y----------------------N-------------------
----G--------------------------------------H----------------
--C----------------------S-NF-FPI-QRGVRQGDPLSPYLFIIAVELLS---
-AS-I---K-N--------D-IN---I------K-GV--K----V-N-------------
---------D---------------T-E-------YLISQYADDTTLTLDD---------
-----------DEVSLNTV-IKLLESFA-DCSGLRA-----------NFEKTQAV-----
-----------------------------------------------------------
>A.kagoshimensis_90_LINE
--P--KEGK---SK-FYMKNWRPISLLNVD--YKIASAAIANRIKSILN------Q---I
ISET-QTG-FIK-GRFIGETTRLLYDIIEK-T-E-------E---------EN------I
-----PGILLLLDFEKAFDSIEWSFIEKSL-K-F--F-G--------FCD--SIIKWFFT
FYSD------ITSCTQ-Y----------------------N-------------------
----G--------------------------------------H----------------
--C----------------------S-GF-FPI-QRGVRQGDPLSPYLFIICAELLS---
-AA-I---K-Q--------D-PK---I------K--------------------------
------------------------------------------------------------
------------------------------------------------------------
-----------------------------------------------------------
>A.kagoshimensis_91_LINE
--P--KGDK---PK-QFLKNWRPISLLNVI--YKIASGCIAERLKRVLS------Y---I
ISED-QTG-FIS-GRYIGENTRLIYDIINY-A-E-------N---------QN------I
-----PGLLLMIDFEKAFDTVSWPYIDKVL-H-F--F-N--------FGE--SFIKWIKL
FRQN------ITSSIL-Q----------------------N-------------------
----G--------------------------------------W----------------
--L----------------------S-DF-FTI-SRGCRQGDPLSPYIFLICAEILS---
-VL-L---K-N--------N-SN---I------K-GI--K----I-G-------------
---------D---------------E-E-------FKISLFADDTTVLLDG---------
-----------SETSLRET-LNILDQFA-VLSGLKV-----------NNSKTRA------
-----------------------------------------------------------
>A.kagoshimensis_92_LINE
--P--KKG----DL-GNCDNWRGVTLLSIP--SKVFCRVLLNRIDKELD------A---I
LRQE-QAG-FRK-GRGCTDQIFTLKNIIEQ-S-I-------E---------WK------T
-----PLFINFIDFKKAFDSIHRDTLWKII-R-S--Y-G--------VPE--KIVTLVKC
FYTQ------FECAIL-L----------------------N-------------------
----N--------------------------------------K----------------
--E----------------------T-DW-FTI-NSGVRQGCIISPMLFLVAIDWVM---
-KK-T---T-S--------D-M----K------R-GI--T----W-SI------------
---------F---------------S-T-------LEDLDFADDIALLSS----------
-----------RHDHIQEK-SQRLSHYA-SQVGLQL-----------NTNKTEEMRFNT-
T-S--N-----------------EK-LKV-DGN---EIKQV---DKFT-----YLG---
>A.kagoshimensis_93_LINE
----------------DPSGYRGITLAPSA--YKLYCNVLNNRLVKWEN-DN---N---I
LSDK-QNG-FRK-NRSTVDHICTLTSIIEN-R-K-------L---------QN------K
-----STFTAFIDFRKAYDSIDRCLLFDKL-R-N--I-G--------ICG--YMYNALVS
IYSN------VQCCVR-I----------------------N-------------------
----G--------------------------------------F----------------
--M----------------------S-DW-FQV-KCGLKQGCILSPLLFNLYINDLV---
-SF-L---D-T--------L-S-----------V-GV--T----I-G-------------
---------T---------------D-I-------INCLFYADDLVLLAE----------
-----------SPSDLQLL-LDKLEVWT-TNNKMSI-----------NFDKSNIVH----
-----------------------------------------------------------
>A.kagoshimensis_94_LINE
--Y--KKG----KK-FEAINYRPVSLTCIA--CKLMEHIITSSIMCHAD-QH---S---I
LHPL-QHG-FRK-GLSCDTQLVEFIDDITR-S-M-------D---------RR------Q
-----QVDCLIMDFSKAFDKVCHSLLLHKL-D-H--Y-G--------IKG--KTNRWIQS
FLQN------RSQAVV-V----------------------E-------------------
----G--------------------------------------E----------------
--S----------------------S-NF-IPV-ESGVPQGSVLGPSLFLYYINDMP---
-EN-I---R---------------------------------------------------
-----------------------------------STTRLFADDTIAYLTI-T-----S-
--DI-------DATYLQED-LDKLALWE-QTWKMSF-----------HPEKCNVITISQ-
K-K--Q---P--I--------K-------------------------------------
>A.kagoshimensis_95_LINE
-------------K-DSPDSYRAVSLQSAL--IKVFEKMILNRIDKSGL-----ND---K
ISEL-QNG-FQK-SMNSTMASFTVKECIEY-S-R-------E---------QN------S
-----KLYVAFMDAEKAFDRVWHSGLFYKL-F-R--F-G--------LVG--RGLRMVVE
LYRN------MTGVVV-H----------------------Q-------------------
----N--------------------------------------L----------------
--L----------------------S-DE-FEI-QRGTRQGGILSPWLYLIYINDLL---
-IE-L---S-A--------C-V-----------S-GL--K----I-Y-------------
---------G---------------T-N-------FCCPSQADDIVLMSF----------
-----------TKNGLEEL-LGICHSYS-ERWKFKY-----------NASKCKV------
-----------------------------------------------------------
>A.kagoshimensis_96_LINE
--L--KPN-N--DP-RDPLGYRGIALISVP--CKIYADVLNNRLSKWLE-DN---N---I
LADE-QNG-FRK-QRGCIEHLYTLTELIKN-R-K-------T---------ER------K
-----STFTCFIDIKKAFDTVNTDMLYFKL-R-Q--L-G--------ING--HFFKSIVS
LYED------VKYSIN-I----------------------N-------------------
----G--------------------------------------C----------------
--L----------------------T-DT-FNV-SQGVKQGCKLSPTLFSIYINDLV---
-RE-I---N-M--------L-N-----------A-GV--N----V-N-------------
---------E---------------QDI-------LSILLYADDIVLIAP----------
-----------NESSLQKM-LDVVNSWC-YRWRLSI-----------NPTKTKILH----
-----------------------------------------------------------
>A.kagoshimensis_97_LINE
--P--KAG----DL-SDLNNYRPIILVSVL--SKLYTTVLTQRLSTWAE-AE---N---I
LIHN-QFG-FRP-GSSTIDAVFVLHGLIVH-T-L-------Q---------RK------S
-----KLYCAFVDFRKAFDRVNRRLLWYKL-L-S--S-G--------VSS--NFVSVIKS
VYSS------VRLRVR-T----------------------G-------------------
----D--------------------------------------E----------------
--L----------------------S-MA-FDN-YLGVKQGEPLSPLLFLFFINDII---
-QD-IPFQD-L--------D-ED---K------D-LF--K----V-N-------------
---------N---------------Y-L-------LYLILFADDTVLFGK----------
-----------SPMVLQLL-LDKLAHYC-QRWNITV-----------NTNKTKVV-----
-----------------------------------------------------------
>A.kagoshimensis_98_LINE
--------------------------VSVF--SKIFTSLINSRLLAWAE-SN---E---L
LCDT-QFG-FRP-GKSTXDAIFVLHGLISN-T-L-------N---------KK------D
-----KLYCAFIDFKKAFDRVDRRYLWYKL-I-R--N-G--------CSS--RMICMLKS
IYNL------VNICVK-S----------------------N-------------------
----G--------------------------------------Q----------------
--C----------------------S-EF-FQN-FIGVKQGEPLSPLMFLFFINDLM---
-LD-L---Y-T--------N-N----N------S-II--D----I-D-------------
---------G---------------Y-L-------LYLLLFADDTVLFSK----------
-----------TPDSLQTL-LDKLFVYC-NKWNIEV-----------NIDKTKTVVFQN-
G-W--R-----------------------------------------------------
>A.kagoshimensis_99_LINE
--L--KPD-K--DP-IDPHGYRGIALMSVP--CKIYAGILNKRLSSWLE-EH---Q---L
LADE-QNG-FRK-DRSCIEHIYTLVDVINQ-R-K-------I---------RR------X
-----STFTCFIDLKKAFDCVNHDMLFYKL-K-T--L-G--------LKG--KFLSSIRS
LYND------VNYSVK-I----------------------N-------------------
----G--------------------------------------L----------------
--L----------------------T-DS-FNI-FQGVKQGCKLSPTLFSMYINDLV---
-NE-V---N-D--------L-N-----------A-GV--S----I-N-------------
---------E--------------GE-K-------LSILLYADDIVLLAP----------
-----------DEESLQRI-INVVRNWC-NRWHLAI-----------NFDKTRILH----
-----------------------------------------------------------
>A.kagoshimensis_9_LINE
--P--KKG----DL-TNCNNWRGITLLSIP--SKIFSKILIDRIKNAVD------I---Q
LRQE-QAG-FRK-GKSCCDQVFTLRNIIEQ-C-T-------E---------WQ------R
-----QLIINFVDFEKAFDSIHRESLWKIL-R-H--Y-G--------IPK--KIVELIKT
FYIE------FRCTIG-N----------------------T-------------------
----S--------------------------------------D----------------
--T----------------------S----FLV-KSGVRQGCVMSALLFIMAIDWVM---
-KS-T---L-D--------G-N----N------T-GI--R----W-TL------------
---------F---------------T-S-------LEDLDYADDLALLSH----------
-----------TEHHMRSK-TTELQKHA-KSIGLKI-----------NVKKTEVMSLNT-
K-Q--P-----------------AQ-IQL-DEN---TLNNT---DSFT-----YLGSIV
>A.marissinica_0_LINE
--------------------YRPISLTCVL--CKVLEHIVSSSIAKHFT-NH---S---I
LYHL-QHG-FRE-KRSCVTQLVMLVNDLVT-S-V-------Y---------NK------H
-----QVDLILLDFSKAFDKVNHEKVLLKM-H-E--Y-G--------VRG--QTLRWIKS
FLDN------RLQSVV-L----------------------N-------------------
----G--------------------------------------I----------------
--S----------------------S-EA-IPV-SSGVPQGSVLGPLLFLAYINDLP---
-QN-I---S---------------------------------------------------
-----------------------------------SKVRIFADDTAVYLSL-T-----S-
--AN-------ESVTLQND-LKRLEEWE-LEWDMEF-----------NPSKCQVIHVTR-
-----------------------------------------------------------
>A.marissinica_100_LINE
--Y--KKG----SK-YNPENYRPISLTCIC--CKLMEHIITSHIMQHGE-NN---N---I
LYPL-QHG-FRK-RRSCETQLLEFTDDITS-N-L-------E---------SG------T
-----QTDVLVMDFSKAFDKVSHSLLLHKL-N-H--Y-G--------IQG--KTNRWIHA
FLSG------RSQSVV-L----------------------E-------------------
----G--------------------------------------E----------------
--T----------------------S-DT-VKV-ESGVPQGSVLGPSLFLYYINDIP---
-HG-L---D---------------------------------------------------
-----------------------------------ATIRLFADDTIAYLTI-A-----N-
--NI-------DCTNLQKD-LDKLSQWE-SKWKMAF-----------HPDKCQVISISR-
K-K--R---T--I--------H-FD-YQL-HNQ---SLQHV---KSAK-----YLGVTI
>A.marissinica_101_LINE
--H--KGGKK--RK-DIPDNYRAISLTSVV--LKLFEMVLLNRCKSQML------R---H
LSIQ-QGG-FQE-KLGCLMTSFVVRESILY-A-R-------E---------QH------S
-----KLYICFLDGRQAFDRVWTSGLLYKL-K-N--T----------VDE--TSFIAFNN
LYKN------VSSRVR-H----------------------Q-------------------
----G--------------------------------------L----------------
--Y----------------------S-EA-FSV-HQGTRQGGKSSPHLYLLFINGLI---
-LE-L---E-N--------S-G-----------M-GY--C----I-F-------------
---------N---------------N-N-------VSSPTVADDMILISL----------
-----------SKSGLDRM-LDICYRYS-CRWRFVY-----------NINKC--------
-----------------------------------------------------------
>A.marissinica_103_LINE
----------------DVKNYRGITLVSCF--SKIFTGVLNRRLSEWAD-TN---D---I
LSDA-QFG-FRK-GRSTVDAIFVLNGFIQS-V-L-------N---------QK------G
-----RLHCAFIDFSRAFDSVNYDSLWYKL-S-K--L-G--------VQG--KLLRIIRS
MYSN------VKSCVR-G----------------------C-------------------
----N--------------------------------------S----------------
--Y----------------------S-DF-FEC-AVGLRQGEVMSPVLFSLFVDDLE---
-LF-L---Q-D--------G-P----S------C-GI--S----L-H-------------
---------D---------------M-V-------FILLLFADDMVIIGN----------
-----------SPQDLQHR-LTLLKIYC-DRWGLHV-----------NTDKSKVV-----
-----------------------------------------------------------
>A.marissinica_104_LINE
--H--KPG----DQ-NDLKNYRPVSNLPFV--SKVLEKHVDVHLEQHLT-TN---N---L
HEEH-QSA-YRK-FHSCETALLKVQNDWLQ-S-L-------D---------QN------N
-----VTILVFLDLSKAFDTVDHQTLIHRL-E-H--Y-G--------LAE--SPQNWFSS
YLAD------RFQQTN-V----------------------S-------------------
----G--------------------------------------A----------------
--R----------------------S-DP-GPV-VSGVPQGSVLGPKNYTMYTNPVP---
-MI-C---T-N-------------------------------------------------
-----------------------------------HGLNFYADDTTIYLSF-K-----P-
--TD-----C-LTVRIENC-LNDVQQWC-HDNMMKL-----------NTDKTEIMYFSS-
N----------------------------------------------------------
>A.marissinica_105_LINE
---------------HDPHNYRAITLTSTI--LKLYESVLLTRAGDDIL------K---D
LSPQ-QGG-FQQ-QLGCIMTSFSLRESISF-A-K-------E---------HH------S
-----KAFICYLDCRQAFDRVWHNGLIYKL-E-A--C-G--------LDH--LTFKSFVS
LYSN------MNSCVR-N----------------------Q-------------------
----S--------------------------------------F----------------
--T----------------------S-EW-FPV-RQGTRQGGKSSPLLFLLYINGLI---
-QE-L---E-N--------S-K-----------L-GF--C----I-Y-------------
---------N---------------F-N-------ICSPTVADDMILFSM----------
-----------SKYGLDQM-LQICYEYS-LKWRFEY-----------NAKKCSVVVYNE-
T----------------------------------------------------------
>A.marissinica_106_LINE
---------------HDAINYRPISLTCIC--CKLLEHIISSNIMNHLE-SN---N---I
LYDL-QHG-FRT-SRSCETQLTSLLQSITK-S-N-------D---------DN------I
-----QTDIIIMDFAKAFDKVPHKHLLYKL-E-Y--Y-G--------INC--NAFNWIND
FLSD------RTQTVV-L----------------------E-------------------
----G--------------------------------------E----------------
--M----------------------S-DT-APV-TSGVPQGTVLGPILFLIYINDLS---
-EY-I---Q-H-------------------------------------------------
-----------------------------------STLRLFADDSIIYKEI-K-----T-
--QN-------DTTLLQED-IDSAGRWE-QDWLMKF-----------HPDKCNLLSITQ-
K-R--K---P--F--------L-FT-YKL-HNH---PLQKV---NDAK-----YLGLTL
>A.marissinica_107_LINE
------------------------------------------------------------
------------------------------------------------------------
------TILVLLDLSAAFDTIDHRTLLQRL-EFH--F-G--------ITG--KPLQWISS
YLTD------RYQAVC-I----------------------D-------------------
----G--------------------------------------K----------------
--L----------------------S-NS-VLM-NFSVPQGSVLGPKFYTMYTKPVG---
-AI-C---K-H--------H----------------------------------------
---------------------------G-------LNHHFYADDSQLYLSF-K-----P-
--TVQASQAE-TLLRVENC-LQDIVAWM-HANMLKL-----------NTDKTEMIMFSS-
Q-R--N----------------------------------------------------F
>A.marissinica_108_LINE
------KG----EK-SLPSNYRPISLISCV--GKIMERVVFKHLYNHLH-TN---N---L
IYRL-QSG-FLP-GHSTVYQLIDIYNQICK-A-F-------D---------ER------K
-----NSCMVFCDISKAFDRVWHRGLTFKI-Q-Q--Y-G--------IND--NLLKWISN
YLSN------RSQRVF-V----------------------G-------------------
----P--------------------------------------S----------------
--F----------------------S-DT-KTV-KAGVPQGSVLGPLLFLIYVNDIA---
-DS-L---L---------------------------------------------------
-----------------------------------STTRLFADDSSLAVSS-S-----D-
--TR-----H-IETTLNHD-LKIISDWS-KRWLVNF-----------NSSKTEVIFFSL-
G-H--N-----------------------------------------------------
>A.marissinica_109_LINE
--P--K-PKK--RK-DNPNSYRAISLTSVV--LKIYEMVLLNRCKEDLL------C---E
LSPQ-QGG-FQE-NLGCLMSSFVVRESVLH-A-K-------E---------HG------S
-----KLYVCFLDCRQAFDRVWTSGLLLKL-R-P--Y----------LND--TCFSAFVS
LYDD------VTSCVL-N----------------------Q-------------------
----G--------------------------------------L----------------
--K----------------------S-EW-FSI-LQGTRQGGKSSPLLYLVFINGLI---
-QE-L---E-S--------S-G-----------F-GY--C----I-Y-------------
---------N---------------Y-N-------LSSPTVADDMIIASL----------
-----------SKNGLDRM-LEICFNYS-CRWRYEY-----------NCDKC--------
-----------------------------------------------------------
>A.marissinica_10_LINE
-----------------CNNYRGISLLSIV--GKVFARVILARLQVVAE------R---I
YPES-QCG-FRS-GRSTVDMIFSVRQLQEK-C-R-------E---------QQ------Q
-----PLYLAFVDLTKAFDLVSRCGLFKLL-H-K--I-G--------CPP--KLLSMITS
FHKD------MKSTVS-F----------------------D-------------------
----G--------------------------------------D----------------
--T----------------------S-KP-FPI-LSGVKQGCVLAPTLFGILFSLLL---
-TY-A---F-Q--------S-S----S------D-GV--Y----I-HTR--HDGKLYNLA
RLRAKTKTTR---------------V-L-------LREMLFADDAALASH----------
-----------THDGLQRL-MDQFSNAC-REFALTI-----------SIKKTEVMTQDV-
A-D--P-----------------AP-IAI-NGS---TLAMV---DNFR-----YLG---
>A.marissinica_110_LINE
---------------SDPGNYRPISILPVL--SKLLEKHVHDCLMEYLV-TF---S---L
LHET-QSG-FRP-KHSCETALACMVDKWLG-A-I-------N---------KG------K
-----IIGAVMVDFKKAFDLVDHALLLKKL-R-I--Y-K--------LSN--SAINWFSS
YLLN------RSQKVS-T----------------------N-------------------
----S--------------------------------------A----------------
--L----------------------S-ET-EYI-TSGVPQGSILGPLMFLLFINDLP---
-LY-T---N-V-------------------------------------------------
-----------------------------------VNTDLYADDTTLYEMN-K-----S-
--IH-----I-VNMNLENA-LGKLSNWC-TKNGMVI-----------NAAKTKVMLVTT-
-----------------------------------------------------------
>A.marissinica_111_LINE
---------------------------------------LNKRIVNFCE-SN---N---V
ISDA-QFG-FRK-GRSTVDALFTLSNIIQN-Y-L-------F---------NN------K
-----RLYCVYVDLCKCFDTIYRNALWMKL-Y-K--C-G--------IQG--KLLRIIKD
MYQK------VKSCVR-N----------------------C-------------------
----N--------------------------------------S----------------
--Y----------------------T-DY-FEY-AVGLRQGEIMSPILFSLFVEDLE---
-LF-L---Q-E--------N-N----N------S-GL--L----I-D-------------
---------D---------------I-V-------LMLLLFADDMVIFGK----------
-----------TPLELQTN-LNMLHEYC-ELWGLKV-----------NTAKTKIMVFRK-
R-G--G---LLP---------N-ES-WTY-N------------------------GINI
>A.marissinica_112_LINE
--P--KKDT---DL-NFLNNWRPISLLNTD--YKIATKAISNRIKSVLP------K---I
IHKS-QTG-FIK-NRYIGENIRLLYDVLDH-L-N-------E---------NN------L
-----PGVLFFADFEKAFDSLDHNFIYRTL-K-Y--F-N--------FGE--SMIKWIKT
FYTD------KQSSIS-N----------------------N-------------------
----G--------------------------------------F----------------
--L----------------------S-EF-FSV-GRGVRQGCPLSPYLFVIAIETLS---
-LS-V---R-N--------N-EE---I------N-GI--K----L-V-------------
---------N---------------E-E-------IKKSLFADDATFVTDG---------
-----------TEASFSNL-IKTIDAYS-TVSGLKL-----------NVKKSVVLR----
-----------------------------------------------------------
>A.marissinica_113_LINE
------------------------------------------------------------
--------------------------LISH-V-L-------N---------QG------R
-----HLYTLFVDYTKAFDYVVREHLWYKL-I-Q--L-G--------LRG--NILDIVKS
MYES------VKSRVK-Q----------------------C-------------------
----N--------------------------------------T----------------
--L----------------------S-EE-YTC-LLGVRQGECLSPFLFSMFINDLE---
-DV-Y---I-H--------N-T----T------G-GI--D----V-N-------------
---------M---------------F-K-------IFMLLYADDIVIFAN----------
-----------SAEELQRS-IDLLYEYC-SIWKLKV-----------NVAKTKVMVFKK-
-----------------------------------------------------------
>A.marissinica_114_LINE
--H--KKN----DP-QEISNYRPISLLSTI--SKVMEKIIHKHVFNFLS-EN---N---M
ISAL-QSG-FVP-NDSTVNQLTSIYHAFCQ-A-L-------D---------EG------K
-----EVRAVFCDISKAFDRVWHRGLLHKL-E-N--N-G--------ISG--NLLTWFSD
YLTG------RKQRVA-L----------------------S-------------------
----G--------------------------------------T----------------
--F----------------------S-NT-LPI-MAGVPQGSVLGPLLFIVFINDIV---
-NN-I---H---------------------------------------------------
-----------------------------------SAIRLFADDTSLYIII-D-----N-
--PV-----S-AAEQLNSD-LVKINDWA-KRWLVTF-----------NPSKTETLLISR-
K-I--K-----------------------------------------------------
>A.marissinica_115_LINE
------KG----QN-NIASNYRPISLLSCV--GKLMERCVYKYIYNFLV-TN---D---L
IYKQ-QSG-FLK-GHSTVYQLIDIYHQIAQ-S-F-------D---------SK------L
-----HTGLIFCDISKAFDRVWHKGLLFKL-K-Q--C-G--------IGG--QVFNWITD
YLSG------REQRVI-M----------------------G-------------------
----T--------------------------------------S----------------
--L----------------------S-RF-NTI-SAGVPQGSVLGPLLFLIYVNDIS---
-DQ-L---L---------------------------------------------------
-----------------------------------SITRLFADDTSLACTT-S-----N-
--IA-----D-LEGILNHD-LSVLTQWS-KQWLVTF-----------NPNKTEVLY----
-----------------------------------------------------------
>A.marissinica_116_LINE
---------------HDVNNYRGITLLSNL--GKLFTSVLNDRLTKWSE-EN---N---I
ISDA-QFG-FRK-GRSTIDAVFILHSLIQK-F-I-------N---------EN------N
-----RLYCTFIDMRRCFDSIYRNALWYKL-Y-N--M-G--------ING--KLLRVIRS
MYQT------VKSCVR-S----------------------C-------------------
----EAG------------------------------------N----------------
--Y----------------------S-DF-FEI-AVGLRQGEIISPIMFSLFVEDLE---
-LY-L---Q-N--------R-T----E------G-GL--T----L-Q-------------
---------D---------------I-C-------LILLLFADDMVILAL----------
-----------NPEDMQAS-LDKLHEYC-NKWGLEV-----------NIEKTK-------
-----------------------------------------------------------
>A.marissinica_117_LINE
--Y--KKG----DK-SNPANYRPISLTCVL--CKVLEHIVSSSIVKHFT-NH---S---I
LYHL-QHG-FRE-KRSCVTQLVMLVNDLVT-S-V-------Y---------NK------H
-----QVDLILLDFSKAFDKVNHEKVLLKM-H-E--Y-G--------VRG--QTLRWIKS
FLDN------RLQSVV-L----------------------N-------------------
----G--------------------------------------I----------------
--S----------------------S-EA-IPV-SSGVPQGSVLGPLLFLAYINDLP---
-QN-I---S---------------------------------------------------
-----------------------------------SKVRIFADDTAVYLSL-T-----S-
--AN-------ESVTLQND-LKRLEEWE-LEWDMEF-----------NPSKCQVIHVTR-
-----------------------------------------------------------
>A.marissinica_118_LINE
------------------------------------ERMINDRLVWFLE-SN---S---L
ITSY-QTG-FRK-NKCTTDHLVRLETYIRN-A-F-------I---------KK------E
-----HLVAVFFDLEKAYDTTWKYGILKDL-H-D--F-G--------LKG--HLPNFIAN
FLSN------RNFKVR-I----------------------G-------------------
----S--------------------------------------T----------------
--L----------------------S-DT-YKQ-EQGVPQGSILSPTLFNIKINSIV---
-KC-L---N-E-------------------------------------------------
-----------------------------------TDCSLYVDDFVMFYKS-K-----N-
--ME-----T-IEQKLQQC-LNKLEDWA-NENGFKF-----------SKIKTQCVHFCQ-
L-R--G---LH---------PD-PN-LTI-YGS---QIPVV---EEVK-----FLGLIF
>A.marissinica_119_LINE
--Y--KKG----AK-YMAENYRPISLTSVC--CKMMEHIIASTIMKHGE-TN---N---I
LYPL-QHG-FRK-GRSCETQLIEFVDDLSS-N-M-------Q---------DG------Q
-----QTDVLVMDFAKAFDKVSHSLLIHKL-H-H--Y-G--------IQG--HVNKWIAN
WLSD------RKQTVV-I----------------------D-------------------
----G--------------------------------------E----------------
--H----------------------S-DY-IGV-ESGVPQGSVLGPGLFLYYINDLA---
-EG-L---R---------------------------------------------------
-----------------------------------SIARLFADDTIDYQAI-T-----S-
--NA-------DAHILQED-LNKLAQWE-SNWKMKF-----------HPQKCNVLTVTN-
K-R--K---P--I--------Q-TN-YTL-HSH---TLEPV---TSAK-----YLGVT-
>A.marissinica_11_LINE
--P---KG----DL-SNCQNWRGIQLLSIP--SKVLTRLLLERIKNAVN------A---K
LREE-QAG-FRA-GRSCTDQIATLRIIVEQ-S-I-------E---------WQ------S
-----PIYINFIDFKKAFDTIDRDVIWSIL-G-H--Y-G--------IPG--KIINIIRS
LYNN------TTCHVI-H----------------------D-------------------
----M--------------------------------------N----------------
--L----------------------S-QP-FPV-STGVRQGCMLSPLIFSVVLDWIM---
-RT-T---V----------D-R----P------R-GI--Q----W-TL------------
---------T---------------E-K-------LEDLDFADDIGLLSH----------
-----------THQHMQQK-SERLHTVA-KTTGLEI-----------NIKKTK-------
-----------------------------------------------------------
>A.marissinica_120_LINE
-------------K-DDPNNYRAITLSSVI--LKVFEMVLLYRCKETLI------S---Q
LNIQ-QGG-FQE-KLGCVMTSFALRECIHF-S-R-------E---------NS------S
-----PLYVCYLDGKQAFDNVWHDGLFYKL-I-E--L-N--------VDE--TTLIGFKE
LYKN------VTSSVR-Y----------------------N-------------------
----G--------------------------------------L----------------
--L----------------------S-HE-FPV-LQGTRQGGKSSPLLYLIFINGLI---
-QQ-L---E-Q--------S-G-----------Y-GM--C----L-Y-------------
---------G---------------M-N-------VCSPTVADDMVLVSL----------
-----------SKNGMNNM-LNICDSYS-KRWRFCY-----------NGSKCAVIVFNE-
R-C--K-----------------------------------------------------
>A.marissinica_121_LINE
--------------------YRPISLLCVD--LKIATRALANRLQKIIH------K---I
VSLD-QQG-YIK-NRFIGYNIRLIQDVIDY-S-E-------K---------LQ------T
-----EGAILFLDFRKAFDTLEWNFLIQVL-K-Q--F-G--------FKS--NFIQWVET
IYFD------IKSCTF-N----------------------N-------------------
----G--------------------------------------H----------------
--R----------------------S-QT-FNL-NRGIKQGCPLSALLFIIAVEVLA---
-IR-I---R-K--------S-DE---I------V-GI--K----I-KNS--R--------
-------------------------K-N-------IKISQLADDTTLFLK----------
-----------SNHDINNA-LKLVEQFG-KHSGLEL-----------NKTKTEAM-----
-----------------------------------------------------------
>A.marissinica_122_LINE
-------G----DK-TKPENYRPITLLSCI--GKLFTAIINNRLKKYVE-EY---D---V
INNC-QAG-FRR-NFSTIDNLFVLQCLTEL-L-K-------S---------SK------K
-----KLCCAFIDFKQAFDSVWRQGLWHKL-L-K--Y-N--------ING--KCFNVIK-
------------------------------------------------------------
----G--------------------------------------G----------------
--A----------------------S-LF-FPC-LTGVRQGENLSPILFSLYLNDLE---
-GF-L---N-E--------N-R----A------T-SV--N----S-A-------------
---------AQ-------TDGFYQYL-E-------IFIILYADDTVIVSE----------
-----------NETDLQNS-LNVFENYC-KQWKLTV-----------NVSKTKILLTGT-
R-R--K---N-Y---------I-HR-FVL-NGQ---ELEIV---NEYK-----YLGIYV
>A.marissinica_123_LINE
---------------TDPNNYRAISLLPVV--FKTFEKLLLNRIEKSPF-----YK---N
LHQF-QHG-FQK-GKNSKMVSFIYQETVNY-C-Y-------E---------RH------N
-----VLYTCFMDAMKAFDRTWISGVLFKL-Y-E--L-G--------LNG--KTLRIFDS
MLRE------GSSRVL-S----------------------Y-------------------
----G--------------------------------------H----------------
--L----------------------S-ES-FPL-QQGTRQGSICAPFLYTVLLDELL---
-KT-L---D-N--------S-G-----------Y-GL--K----I-N-------------
---------D---------------I-S-------LCAPTQADDIVLLSL----------
-----------SKSGLSEL-IDICRKYA-NKWRYTY-----------NPSKCAVLIHNE-
D-Q--R----------------------------------------------------F
>A.marissinica_124_LINE
------KG----DP-SLAENYRPISLLNCM--EKVFERIIFKHVFNFFR-DT---N---F
FSQS-QSG-FMP-GDSTTNQLTFLYDTFCK-A-L-------D---------NG------L
-----EVRAVFFDISKAFDRVWHKGLLLKL-H-S--S-G--------ITN--NLLHWFTD
YLSN------RRQRVV-V----------------------P-------------------
----G--------------------------------------S----------------
--K----------------------S-DL-ASL-GAGVPQGSILGPLLFLVFINDIV---
-KD-I---G---------------------------------------------------
-----------------------------------SNINLFADDTSLHLIV-N-----N-
--PI-----T-SHRILQSD-IDKISEWA-DKWLVTF-----------NPSKSESLILSK-
K-R--N---K--P--------Q-HP--------------------PLQ-----MLGQHI
>A.marissinica_125_LINE
-------------------NYRPVSNLPYI--SKILEKVVSSRIEEHLT-QN---N---L
HEEY-QSA-YRK-LHSTETALLKVQHDILQ-S-L-------D---------QN------N
-----VTILVLLDLSAAFDTIDHDTLLHRL-EHH--F-G--------ITD--QPLSWIRS
YLTD------RSQTVC-I----------------------D-------------------
----D--------------------------------------K----------------
--R----------------------S-KP-VHM-HFSVPQGSVL----------------
------------------------------------------------------------
------------------------------------------------------------
------------------------------------------------------------
-----------------------------------------------------------
>A.marissinica_127_LINE
---------------KKASSYRPISLTSCV--VKTMERIVNKRLMWYLE-TE---N---L
LSKE-QAG-FRQ-FRCTEDQATYLAQEVED-A-F-------Q---------DR------K
-----VVFATWIDLQKAFDKVWTDGLLVKM-Q-R--C-G--------IAD--KMLRWTKS
FLHN------RRARVL-V----------------------D-------------------
----N--------------------------------------Q----------------
--K----------------------S-KK-FLI-RHGVPQGGVISPTLFLIFIDDLL---
-AE-L---P-H--------G----------------------------------------
-----------------------------------IKAALYADDLVMWCVE-E-----H-
--AT-----T-ATYRMQMA-ADKLTAWA-EDWCISI-----------NKEKSSTTLFTL-
S-T--K-----------------------------------------------------
>A.marissinica_128_LINE
--------------------YRGITLINIL--AKIYSQILLNRLTTWSD-KY---D---K
LDNK-QFG-FQK-GKSITDCIFILHSIISK-V-L-------D---------SG------Q
-----KLYCIFIDYMQCFDKINRSYLFQKL-L-N--E-N--------VSN--KMVRALTS
MYHT------VRSCVR-Y----------------------N-------------------
----S--------------------------------------Q----------------
--Y----------------------S-DF-FAS-NIGLKQGDPSSPLLFMFFVNDIS---
-QN-I---N-T--------N-H----D------G-IF--T----M-D-------------
---------E---------------V-K-------YFLILYADDQVLFAT----------
-----------SPETLQLM-LTDVENYC-QIWGLKI-----------NISKTKAMIFEK-
G-R--P-----T---------S-YD-FNI-GNN---RIEMV---TSFK-----YLGINL
>A.marissinica_129_LINE
------------------------------------------------------------
-----------------------------------------E---------NR------S
-----KVYVCYLDARQAFDIVWHDGLLYKL-L-D--S-G--------IDR--HSFGSFLQ
MYKS------MRSCVR-N----------------------R-------------------
----N--------------------------------------F----------------
--I----------------------S-DW-FDV-TQGTRQGGKSSPLLYLLFINGLI---
-RK-L---E-N--------S-D-----------L-GI--C----V-Y-------------
---------N---------------M-N-------INSPTVADDMLLVSF----------
-----------SKKGLENM-LSICYDYS-RKWRYLY-----------NPSKCAI------
-----------------------------------------------------------
>A.marissinica_12_LINE
--P--KPSMT--DS-RDPLSYRGIALASAM--YKIYCNILNARLSCWAE-HN---D---K
IADE-QNG-FRK-KRSTIDHLSTLTSIIDT-R-K-------Q---------VK------K
-----ATFCAFIDFSKAYDFINRDKLWKRL-N-E--I-G--------VAG--NMWRAVKS
IYSS------VSSCIR-V----------------------N-------------------
----S--------------------------------------F----------------
--K----------------------T-DW-FDV-NCGLRQGCILSPLLFNLYINDLT---
-IF-L---K-S--------L-N-----------I-GV--N----V-D-------------
---------N---------------D-C-------IGILLYADDIVLLAE----------
-----------NQLDLQRL-LNALHDWC-NINDMFI-----------NRDKSRVVH----
-----------------------------------------------------------
>A.marissinica_130_LINE
--P--KKNK---EL-TDLNNWRPLSLLNVD--YKIATKTIANRIKHVLP------T---I
IHHS-QSG-FMS-GRYIGENIRLIYDSIDF-L-N-------D---------TN------A
-----PGLLFFADFEKAFDSLDHEFIFKTL-H-Y--F-N--------FGN--SLMKWIKV
FYNN------IQSCVC-N----------------------N-------------------
----G--------------------------------------H----------------
--M----------------------S-DF-FNI-ERGVRQGCPLSPYLFIIAIEILS---
-LK-V---R-T--------N-KD---I------N-GI--K----L-H-------------
---------N---------------E-E-------IKNSLFADDATFLTDG---------
-----------SERSFKKL-VQTIDDFS-NISGLKI-----------NTNKSVVLR----
-----------------------------------------------------------
>A.marissinica_131_LINE
--------------------YRGITLLSTL--GKLFSKILNNRLNNWAE-SY---Q---V
YVEA-QAG-FRQ-NMGTVDNIFVLNGLINH-M-L-------N---------EN------K
-----KLMVCFVDFTKAFDYVIRENIWLKL-I-K--V-G--------VRG--KILNVIKS
MYSN------VKSKIK-T----------------------Q-------------------
----N--------------------------------------I----------------
--L----------------------S-ES-FFC-TLGVRQGDNLSPFLFSMYLNDLE---
-ET-F---I-L--------Q-G----F------G-GI--D----I-G-------------
---------M---------------F-K-------LFILLYADDIVIFSD----------
-----------TEDGLKDG-LCILKNYC-DKWKLVV-----------NINKTKILIFKK-
G-G--R-----------------------------------------------------
>A.marissinica_132_LINE
--P--KPGK---QL-DILSNWRPISLLNID--YKIATKAIANRIKNVLP------H---I
ISTN-QTG-FMK-DRYIGENVRLIFETIDY-I-N-------E---------HN------L
-----PGLIFFSDYEKAFDSLNHNFLYKCL-N-H--F-N--------FGD--PIISWIKL
FYKN------INSLII-S----------------------N-------------------
----G--------------------------------------Y----------------
--L----------------------T-ES-LPI-QRGVRQGCPLSSYLFIICMELLS---
-YQ-I---T-I--------D-ND---I------K-GI--T----I-H-------------
---------N---------------K-E-------IKQTLFADDASYILNG---------
-----------EKRSFEHL-IDVITEFG-IISGLKL-----------NVSKSVILR----
-----------------------------------------------------------
>A.marissinica_133_LINE
--P--KTGK---DT-LFISNWRPISLLNVD--YKIATKAIANRLKKVVG------S---V
IDSA-QTG-FVK-NRFIGENVRLLFETIEY-L-Q-------V---------NQ------K
-----PGLLLFADFEKAFDSLDHSFIFRVL-H-N--M-N--------FGD--SFLKWVKL
FYND------ISSIVI-N----------------------N-------------------
----G--------------------------------------Y----------------
--L----------------------S-DP-FPI-RRGVRQGCPLSSLLFILCIEILT---
-NY-I---N-R--------D-NS---I------K-GV--T----I-N-------------
---------G---------------K-E-------IKQTLFADDATFFNNG---------
-----------QRESFEKL-LNVISNFG-YISGLKL-----------NYNKSTVLR----
-----------------------------------------------------------
>A.marissinica_134_LINE
--H--KKG----SI-NNVENYRG---LSSL--GKLFTRIINNRLKSWAE-DY---N---V
YVEA-QTG-FRP-NMSTVDNVFVLNGLISH-F-L-------N---------QG------K
-----QLYALFVDCTKAFDYVVRGHLWYKL-I-Q--L-G--------LRG--NILNIVKS
IYES------VKSRVK-Y----------------------C-------------------
----N--------------------------------------T----------------
--L----------------------S-QE-YTC-LLGVRQGECLSPFLFSIFINDLE---
-DM-F---I-N--------S-K----M------E-GV--D----I-N-------------
---------M---------------F-K-------IFLLLYADDIVIFAN----------
-----------SAEQLQRC-IHILNDYC-NIWKLKV-----------NIAKTKVM-----
-----------------------------------------------------------
>A.marissinica_135_LINE
----------------------PVSLTAVA--SKMLEHIIVSQVMDHLD-DQ---N---I
LNEN-QHG-FRS-KRSCETQLLMTTDDLTK-H-M-------D---------KG------T
-----QVDMAILDFAKAFDKVSHHRLSTKL-L-Y--Y-G--------ITG--STRKWIEE
FLRN------RKQQVV-L----------------------D-------------------
----G--------------------------------------A----------------
--I----------------------S-ST-APV-TSGVPQGTVLGPTLFLIYINDIA---
-DS-L---N---------------------------------------------------
-----------------------------------STVRLFADDCVIYRPI-I-----S-
--HN-------DHTLLQED-LNLLSEWS-NIWQMQF-----------NIDKCAIMQITT-
K----------------------------------------------------------
>A.marissinica_136_LINE
-------------K-NDPNSYRAISLCSNI--LKLYEKVILNAIESNNS------F---Q
VNAL-QGG-FQK-KISCTMTSFVLRESIHF-A-K-------E---------NN------S
-----KLYSCFLDVRQAFDRVTHALLMLKL-H-K--I----------VNY--QMYKIISN
MLNN------VQSCVR-T----------------------Q-------------------
----G--------------------------------------I----------------
--T----------------------S-EW-FNV-EQGTRQGQCISPWLYLIFVNDLM---
-NE-I---A-S--------S-K-----------Y-CL--N----I-H-------------
---------D---------------T-C-------YGCPTHADDMVLLSC----------
-----------SKSGLEKL-IDICYKNS-TKERYMY-----------NAGKCSVIVFNE-
T-E--G---DF------------------------------------------------
>A.marissinica_137_LINE
------KG----DV-HSAENYRPVSLTCTT--CKLLEHIISKHILDHLG-RH---K---I
LTSL-NHG-FRS-GYSCETQLITTIHDLLK-D-H-------D---------KA------H
-----QIDMAILDFSKAFDTVPHELLLSKL-T-N--Y-G--------IDG--PINNWLRD
FLTN------RSMKVV-V----------------------D-------------------
----G--------------------------------------E----------------
--S----------------------S-DS-VHV-DSGVPQGTVLGPLLFLCHINDLP---
-EA-V---K---------------------------------------------------
-----------------------------------SQVRLFADDCLLYRPI-K-----T-
--AN-------DHLVLQED-LRALETWA-KTWGMRF-----------NAKKCYILSINS-
K-S--S---H--F-------------YEL-DKH---FLQVV---NETP-----YLGVTI
>A.marissinica_138_LINE
--P--KSTTA--DP-RDPMSYRGIALACTM--YKIYCNILNNRLSSWVE-DS---G---I
VADE-QNG-FRK-KRSTSDQISSLVNIIET-R-K-------K---------LR------K
-----STFTAFIDFRKAYDFINRSKLWTRL-N-E--T-G--------VSG--KMLLAIKS
LYSS------VASCVR-I----------------------N-------------------
----Y--------------------------------------F----------------
--K----------------------T-EW-FDV-HCGLRQGCVLSPLLFNLYVNDLA---
-IY-L---K-S--------L-N-----------V-GI--K----I-D-------------
---------D---------------E-I-------VCILLYADDIVLLAE----------
-----------NAQDLQVL-LNSLYDWC-CLNDMSI-----------NIGKSNIIHFRP-
E-R--E-----------------------------------------------------
>A.marissinica_139_LINE
-------------------NYRGITLSNIL--AKIYSKLLVNRLTNWSE-KH---N---K
LIDN-QFG-FQK-GKSTTDCIFILHALISK-T-L-------S---------SK------K
-----KLYVAFLDWEKMFDRINRVYLWQKL-M-N--E-N--------ISS--KFINAIKS
MYSV------VKSYIR-Y----------------------N-------------------
----S--------------------------------------L----------------
--K----------------------S-EN-INS-NIGVKQGDPASSLLCLFFLNDII---
-DS-I---N-S--------N-I----N------G-IL--A----I-E-------------
---------E---------------L-Q-------IFLLLFADDAVVFAH----------
-----------DPASLQSM-LTDIETYC-NVWGLRL-----------NINKTKIVIFEN-
G-R--H-----T---------S-YD-FYI-YNS---LIEVV---TSFK-----YLGVHL
>A.marissinica_13_LINE
--------------------YRGISLASSM--YKLYCSILNNRLSVWAE-EN---D---K
IEDE-QNG-FRK-SRSTIDHISSLTNILDT-R-K-------K---------HK------K
-----STFCAFIDFQKAYDTIDRNVLWKRL-L-E--N-G--------ING--KMFKAITS
LYCS------VESCVR-V----------------------N-------------------
----S--------------------------------------F----------------
--K----------------------T-EW-FNV-NCGLRQGCILSPLLFNLFINDLT---
-VY-L---K-S--------F-D-----------I-GI--N----A-G-------------
---------D---------------E-K-------ICILLYADDIVLLAE----------
-----------SESDLQIL-LDALNNWC-ILNKMNV-----------NASKSNIVH----
-----------------------------------------------------------
>A.marissinica_140_LINE
-----------------PSNYRPVALLSCI--GKLMERCIHKYLYNYVT-DN---N---L
LSSY-QSG-FVK-GDSTINQLTFLYNDISK-A-L-------D---------EG------K
-----EVRAVFCDISKAFDRVWHRGLIHKL-S-S--I-G--------VQG--NLLRWFSS
YLSD------RKQRVV-I----------------------S-------------------
----N--------------------------------------I----------------
--T----------------------S-SW-SEL-SAGVPQGSILGPLLFLIYINDIV---
-IN-I---E---------------------------------------------------
-----------------------------------ANIRLFADDTSLYIII-D-----K-
--PE-----S-SATILNSD-LQKIFAWS-KTNLVKF-----------NPSKTESIIFSR-
R-KI-K-----------------------------------------------------
>A.marissinica_141_LINE
------------------------SLTCII--CKVLESIVRESMVEHMK-TY---N---L
FSDK-QFG-FIS-GRSTVLQLLTVLDQWTE-I-L-------D---------SG------G
-----SIDVAYCDFMKAFDKVSHRRLLHKL-Q-I--Y-Q--------FGP--KYIQWIEC
FLQA------RQQRVV-V----------------------N-------------------
----G--------------------------------------Q----------------
--P----------------------S-EW-KPV-TSGIPQGSVLGPMLFVLFINDLP---
-DA-L---P-N--------G----------------------------------------
-----------------------------------SKVFLYADDTKIFRDI-R-----T-
--NS-------DRDLLQED-IHCMHAWS-ETWLLKF-----------HPDKCHTMS----
-----------------------------------------------------------
>A.marissinica_143_LINE
--P--KKDK---EL-TSLNNWRPLSLLNVD--YKIATKTIANRMKQVLP------T---I
IHDS-QTG-FLS-GRYIGENIRLIYDTIDF-L-N-------Y---------NN------K
-----PGLLFFADFEKAFDSLDHEFIYETL-D-Y--F-N--------FGI--SLVKWIKL
FYNN------IKGCVN-N----------------------N-------------------
----G--------------------------------------Y----------------
--L----------------------S-DF-FNI-ERGVRQGCPLSPYLFITTIEILS---
-LK-V---R-N--------E-TD---I------K-GI--T----L-N-------------
---------K---------------E-E-------IKESIFADDATFLTDG---------
-----------TEASFNKL-VQTIDDFS-HVSGLKL-----------NTKKSTILR----
-----------------------------------------------------------
>A.marissinica_144_LINE
---------------HEAKNFRGITLNNIL--SKIYSKMLITRLTKWAD-EN---S---V
LIDN-QYG-FQK-SKSTNDCVFVLHAIIQK-T-L-------S---------MK------K
-----KLYVAFLDWEKMFDRIDRAMLWQKL-I-T--T-K--------VST--KLITAIKS
MYLV------VKSVIR-Y----------------------Q-------------------
----S--------------------------------------A----------------
--N----------------------S-HP-IQS-FVGIKQGDPASSILCLFFLNDIL---
-GN-I---N-S--------N-L----N------G-IL--S----I-D-------------
---------D---------------I-N-------IFLLLFADDGALFAY----------
-----------EPQTLQSL-LNDLEIYC-NTWDLKL-----------NINKTKIMIFEN-
G-R--H-----T---------S-YD-FFI-YNS---LIDIV---QSFK-----YLGVHL
>A.marissinica_145_LINE
--H--KKG----DV-NNVNNYRGITLVSCL--SKLFTSVLNKRIDKFCE-NN---H---V
ISDA-QFG-FRK-GRSTVDAVFILSSIVQN-Y-L-------F---------NN------K
-----RLYCVYVDLCKCFDTIYRNALWMKL-Y-K--V-G--------IQG--KLLRIIKD
MYQK------VKSCVR-N----------------------C-------------------
----G--------------------------------------N----------------
--Y----------------------S-DY-FEY-AIGLRQGEIMSPILFSLFVEDLE---
-LF-L---Q-G--------N-N----E------S-GL--L----I-D-------------
---------D---------------I-S-------LLLLLFADDMVILAK----------
-----------SPHELQTN-LNLLNDYC-KLWGLEV-----------NTTKTKVM-----
-----------------------------------------------------------
>A.marissinica_146_LINE
-------------------NYRGITLLSCF--AKLFTVILNERMKIWAE-KY---D---I
LTDA-QFG-FKP-NFSTVDAIYALNSLIEN-A-L-------H---------NR------R
-----KLFCCFVDYRRAYDVINRSYLWCKL-I-R--A-G--------VDG--KLFSLIRS
MYDE------IKLCVK-H----------------------M-------------------
----N--------------------------------------S----------------
--L----------------------S-DF-FTS-NVGLLQGEITSPIMFSLFLNDIE---
-LY-L---Q-N--------G-F----N------A-GI--S----I-E-------------
---------Q---------------I-S-------IYLLLFADDAAIFSE----------
-----------TSEGLQES-LNNLQQYC-AKWNLTV-----------NIDKTKIVVFRK-
G-G--V---LST---------Q-YN-WTY-EGK---HIEIV---SSFN-----YLGVVL
>A.marissinica_147_LINE
--L--KKGK---EA-SNLDNYRGITVTPIL--SKLFEYTLLPRISANVN-----------
HSTL-QYG-FTK-GLSPLMAALLVSEARAE-V-K------MC---------TK------A
-----PLFLVTLDSRKAFDVVCHAILLDKL-Y-E--V-G--------VHP--ALWSLVRD
MYTG------LTSRVK-W----------------------M-------------------
----G--------------------------------------E----------------
--L----------------------G-PR-YSI-SQGVRQGGVLSTFLYKTYIDGLL---
-VE-M---K-Q--------N-K-----------L-GL--S----I-G-------------
---------N---------------T-Y-------IGCPTVADDVCLLSE----------
-----------SVEEMQSM-LHVARRHA-CQNRVTL-----------HPTKTNAVVVNK-
T-S--R---YTK--------------------------------SDLK----WSLGQTV
>A.marissinica_148_LINE
------KG----DV-NVASNYRGITLINIL--AKVYSQILLNRLNNWSK-KY---D---K
LSQN-QFG-FQK-GKSITDCIFIIHAIVSK-T-L-------S---------EK------Q
-----KLYCAFIDYQQCFDSVQRHHLFTKL-L-S--E-N--------VSG--KFVNALRA
MYKR------VRSCVK-Y----------------------K-------------------
----S--------------------------------------S----------------
--V----------------------S-SF-FDS-EIGLKQGDPSSPLLFMFFVNDII---
-QN-I---H-S--------D-I----N------D-IV--S----I-D-------------
---------D---------------L-K-------LFLILYADDMILFAR----------
-----------SPESLQLM-LKDVETYC-ETWGLKI-----------NINKTKVMIFEI-
G-R--P-----T---------T-AD-IYI-YGT---KIENV---SSFK-----YLGINL
>A.marissinica_149_LINE
------------------------------------------------------------
---------------------------------------------------SG------K
-----EVRAIFCDISKAFDRVWHKGLLFKL-N-S--I-G--------ISG--PLLSWFSS
YLRS------RKQRVV-L----------------------P-------------------
----G--------------------------------------C----------------
--K----------------------S-SD-NFL-TAGVPQGSILGPLLFLIYINDIV---
-RD-I---Q---------------------------------------------------
-----------------------------------ANIRLYADDTSLYIVV-E-----N-
--PI-----T-ASAILNSD-LHTIDSWA-SKWLVKF-----------NPTKTESLLISR-
K----------------------------------------------------------
>A.marissinica_14_LINE
--P--KKG----DL-NNVNNYRGITLTSIF--SKIFSIVLDTRLRKWAE-AN---E---L
LSDF-QFG-FRK-DKSTVDCIFVLTSIIDK-V-I-------CL--------EK------K
-----KLYCAFVDFRKAFDVVYRNGIWFKL-L-Q--Y-G--------AST--KLVNMLQK
IYES------VKSCVR-I----------------------N-------------------
----G--------------------------------------T----------------
--Y----------------------T-DN-FDC-VKGVKQGEPLSPLLFLFFINDMY---
-QS-I---Y-D--------N-T----I------D-TV--S----I-D-------------
---------E---------------L-R-------MLLLLFADDTVLMSY----------
-----------SKEGLQRL-LNNLHMYC-NNWDISV-----------NIDKTVVMVFKK-
G-N--R---P-E---------H-IV-VSY-NNY---KLNIV---TKFT-----YLGVTL
>A.marissinica_150_LINE
-------------------NYRPVSNLPYI--SKILEKVVSSRIEEHLT-QN---N---L
HEEY-QSA-YRK-LHSTETALLKVQHDILQ-S-L-------D---------QN------N
-----VTILVLLDLSAAFDTIDHDTLLHRL-EHH--F-G--------ITD--QPLSWIRS
YLTD------RSQTVC-I----------------------D-------------------
----D--------------------------------------K----------------
--R----------------------S-KP-VHM-HFSVPQGSVLGPKFYTMYTKPVG---
-SI-C---K-R--------H----------------------------------------
---------------------------G-------LHHHFYADDSQLYLSF-K-----P-
--TDNLCQTE-TIHRIESC-LQEIVSWM-HNNMLKL-----------NSDKTEV------
-----------------------------------------------------------
>A.marissinica_152_LINE
-------------------NYRPVSNLPYV--SKILEKVVNSRINEHLT-SN---N---L
HEVH-QSA-YRT-FHSTETALLKVQNDILQ-S-L-------D---------QN------N
-----ATILVLLDLSAAFDTIDHRTLLQRL-EFH--F-G--------ITG--KPLQWISS
YLTD------RYQAVC-I----------------------D-------------------
----G--------------------------------------K----------------
--L----------------------S-NS-VLM-NFSVPQGSVL----------------
------------------------------------------------------------
------------------------------------------------------------
------------------------------------------------------------
-----------------------------------------------------------
>A.marissinica_153_LINE
--P--KENK---PR-TLLKNYRPICLLTTE--YKIASSAIAYRIKTALN------K---L
INES-QTG-FLA-GRYIGENTRLIYDIMQY-T-E-------T---------NN------I
-----PGLLLLVDFEKAFDSLSWSFINKTL-Q-F--F-K--------FGE--SIRKWISV
LYNK------SVLTVN-Q----------------------C-------------------
----N--------------------------------------H----------------
--Y----------------------S-SF-FNV-ERGCKQGDPISSYIFILCAEILS---
-IR-I---R-N--------N-NR---I------K-GI--K----I-N-------------
---------N---------------T-E-------QKLTQFADDTTAILDG---------
-----------SDESLHET-LHELDNYA-KISGLNV-----------NFEKTHV------
-----------------------------------------------------------
>A.marissinica_154_LINE
--P--KENK---PK-QFLKNWRPITLLNTV--YKIGSGCIANRIKTTMD------K---L
ISKD-QTG-FIK-GRYIGENTRLIYDIMQY-T-E-------E---------ND------I
-----PGLLLLIDFEKAFDSLSWSFVQKTL-S-F--F-N--------FGS--SIKKWFDI
LYKD------AQSAVN-Q----------------------C-------------------
----G--------------------------------------I----------------
--L----------------------S-DF-IKI-GRGCRQGDPLSCYIFILCAEVLS---
-LK-I---K-S--------N-KQ---I------K-GI--D----I-N-------------
---------N---------------V-E-------HKLSQFADDTTMILDG---------
-----------STESLNQT-LNTLSDYA-IISGLNV-----------NFDKTKVVWIGR-
K-K--F---SS------------DS-IKT-R-W---KLSWN--QHSFK-----MLGIHF
>A.marissinica_155_LINE
-------------K-DDPNNYRAISLTSVL--LKLYETVLLDRSENCIL------N---S
LSKQ-QGG-FQK-QLGCLMSSFMLKESILY-A-K-------E---------HK------S
-----KVFVCFLDARQAFDRVWHQGLLYKL-S-E--T-G--------VDP--YIFHAFLN
MYSS------MQSCVR-N----------------------Q-------------------
----G--------------------------------------Y----------------
--L----------------------S-DW-FKL-SQGTRQGGRSSPLLYLLFINGLI---
-LE-L---E-S--------S-N-----------L-GI--C----V-Y-------------
---------N---------------M-N-------ISSPTVADDMLLISF----------
-----------SKHGLEDM-LSICHNYA-NKWRYAY-----------NPTKC--------
-----------------------------------------------------------
>A.marissinica_156_LINE
---------------NEPKSYRPISLTSHS--GKLLEGMVKARLEHHIE-SK---N---I
LTPF-QSG-FRK-GRSTLDQLARLQHDVIY-A-K-------N---------RK------R
-----SVLAIFLDLQAAFDLTWHFGVLYKL-K-E--Y-G--------ITG--SCFQYLRA
FLEN------RTIQVK-V----------------------G-------------------
----G--------------------------------------S----------------
--L----------------------S-EK-ATL-DRGTPQGAILSPLLFSLIINGLP---
-DT-L---Q-G--------S----------------------------------------
---------------------------G-------MVISQFADDSGTWIMG-S-----N-
--LV-----K-LAKKAQAG-LDSLWGWA-KNWGFKI-----------SETKTVGVL----
-----------------------------------------------------------
>A.marissinica_157_LINE
--P--KKDT---DL-NFLNNWRPISLLNTD--YKIATKAISNRIKSVLP------K---I
IHKS-QTG-FIK-NRYIGENIRLLYDVLDH-L-N-------E---------NN------L
-----PGVLFFADFEKAFDSLDHNFIYRTL-K-Y--F-N--------FGE--SMIKWIKT
FYTD------KQSSIS-N----------------------N-------------------
----G--------------------------------------F----------------
--L----------------------S-EF-FSV-GRGVRQGCPLSPYLFVIAIETLS---
-LS-V---R-N--------N-EE---I------N-GI--K----L-V-------------
---------N---------------E-E-------IKKSLFADDATFVTDG---------
-----------TEASFSNL-IKTIDAYS-TVSGLKL-----------NVKKSVVLR----
-----------------------------------------------------------
>A.marissinica_158_LINE
-------------------NYRPISLLCCV--EKVFERIIFKYLYNFMN-AN---N---F
ISHL-QSG-FKP-GDSSVNQLTYLYNTFCK-A-L-------D---------DG------L
-----EIRTVFFDISKAFDKVWHNGLLLKL-R-K--A-G--------VDG--PLLSWFSD
YLSN------RRQTVI-L----------------------P-------------------
----G--------------------------------------A----------------
--K----------------------S-NW-CSL-GAGVPQGSILGPLLFLVYINDIV---
-ED-V---G---------------------------------------------------
-----------------------------------AKIHLFADDTSLHIVV-D-----Q-
--PV-----I-SAQILQSD-INKLSNWA-EAWLVTF-----------NHSKTESMIISR-
K-T--H-----------------------------------------------------
>A.marissinica_159_LINE
--P--KPGK---DH-TNPTNYRPIALTSCL--CKTMERMINDRLVWFLE-SN---S---L
ITSY-QTG-FRK-NKCTTDHLVRLETYIRN-A-F-------I---------KK------E
-----HLVAVFFDLEKAYDTTWKYGILKDL-H-D--F-G--------LKG--HLPNFIAN
FLSN------RNFKVR-I----------------------G-------------------
----S--------------------------------------T----------------
--L----------------------S-DT-YKQ-EQGVPQGSILSPTLFNIKINSIV---
-KC-L---N-E-------------------------------------------------
-----------------------------------TDCSLYVDDFVMFYKS-K-----N-
--ME-----T-IEQKLQQC-LNKLEDWA-NKNGFKF-----------SKIKTQCVHFCQ-
L-R--G---LH---------PD-PN-LKI-YGS---QIPVV---EEVK-----FLGLIF
>A.marissinica_15_LINE
------KG----DP-SLPNNYRPISLLCCI--EKVFERIIFKYLFNFLS-DN---N---F
LSPL-QSG-FRP-GDSSSNQLTYLYNTFCK-A-L-------D---------DG------L
-----EVRTVFFDISKAFDKVWHKGLLHKL-K-N--A-G--------LDG--CLFNWFSD
YLSN------RRQSVI-L----------------------P-------------------
----G--------------------------------------T----------------
--Q----------------------S-NW-STV-NAGVPQGSILGPLLFLVFINDIV---
-DD-M---G---------------------------------------------------
-----------------------------------SQVHLFADDTSLHIIV-D-----H-
--PI-----S-AAETLQSD-IEKISNWA-DKWLVTF-----------NPSKSETMTISR-
K----------------------------------------------------------
>A.marissinica_160_LINE
---------------------------------------LNNRLSKWAD-EN---N---T
INPN-QFG-FQK-GRSTTDCIFIFHSIIAK-L-L-------N---------EK------Q
-----KVYCAFLDYERAYDNLDRNMLFQKL-I-N--E-N--------LSS--KTVNAIKA
MYSV------VKASIR-Y----------------------K-------------------
----A--------------------------------------Q----------------
--F----------------------S-DS-FDS-LTGVLQGDSASSLLFLLFMNDIV---
-QS-I---N-S--------D-M----P------G-IF--T----Y-E-------------
---------E---------------L-K-------LFILLFADDAVLFAY----------
-----------KPEALQLM-LDDIDQYC-RIWRLTI-----------NTAKTKVMIFEN-
G-R--H-----S---------T-YN-FKL-NNT---DLEIV---TSFK-----YLGVYF
>A.marissinica_161_LINE
------------------------------------------------------------
--------------------SFSLRESILF-A-K-------E---------NH------S
-----KAYICYLDSRQAFDRVWHNGLIYKL-H-D--C-G--------LDN--LSFKAFVS
LYSN------MQSCVR-N----------------------K-------------------
----S--------------------------------------F----------------
--T----------------------S-EW-FDV-KQGTRQGGKCSPILYLLFINGLI---
-KA-L---E-A--------S-H-----------L-GF--C----I-Y-------------
---------N---------------M-D-------ICSPTVADDMVLFSM----------
-----------SKRSLDQM-LHICYEYS-LKWRFDY-----------NPKKCAVIVYNE-
S-S--T---EF------------------------------------------------
>A.marissinica_163_LINE
------KG----DK-SLPSNYRPISLISCV--GKVMERVIFKYLYNHFN-AN---N---L
IFKN-QSG-FLP-GHSTVYQLIDIYNQICK-S-F-------D---------EK------K
-----ATCMVFCDISKAFDRVWHKGLIFKL-K-Q--Y-G--------VSG--NLINWITD
YLDR------RTQRVF-V----------------------G-------------------
----Q--------------------------------------S----------------
--F----------------------S-KT-RSI-TAGVPQGSVLGPLLFLVYVNDIA---
-DS-L---L---------------------------------------------------
-----------------------------------STTRLFADDSSLSVSS-S-----D-
--ST-----H-IEIVLNSD-LEEISNWA-KQWLVKF-----------NPSKTEAM-----
-----------------------------------------------------------
>A.marissinica_164_LINE
-------------------NYRGITLTNIL--AKIYSQILLNRLTKWSI-KY---E---K
IINN-QFG-FQK-GKATSDCIFILNALISK-T-L-------D---------NK------K
-----KLYVAFLDWEKMFDKIDRAYLWQKL-I-T--E-N--------VSS--KMTTAMKS
MYSE------VKSYVR-F----------------------K-------------------
----S--------------------------------------N----------------
--K----------------------S-EF-INS-NMGVKQGDPSSSLLCLFFLNDII---
-NN-I---N-T--------N-I----D------G-LI--S----V-D-------------
---------D---------------I-K-------LFMLLFADDAVIFTQ----------
-----------NPQSLQFM-LNDIEQFC-ANWSLTL-----------NINKTKIMIFEK-
G-R--H-----T---------N-YD-FYL-NNT---KIEVV---ASFK-----YLGV--
>A.marissinica_165_LINE
--Y--KKG----DP-TNPGNYRPISLLSCL--GKIMERCVHKYLYNFII-EN---N---I
LTPF-QSG-FIR-GDSTVNQLVYIYNDICK-A-L-------D---------QG------K
-----EIRVVFCDISKAFDRVWHWGLLTKL-A-S--M-G--------IRN--TLLQWFSS
YLSN------REQRVV-L----------------------N-------------------
----N--------------------------------------S----------------
--N----------------------S-SW-GKV-MAGVPQGSILGPLLFLVYINDIV---
-TE-I---N---------------------------------------------------
-----------------------------------SRIRLFADDTSLYLIV-D-----D-
--PT-----T-TARLLNID-LSKIHSWA-STWLVDF-----------NPSKTETMTVSR-
K----------------------------------------------------------
>A.marissinica_166_LINE
--P--KKDK---DL-LSISNWRPISLLNVD--YKIATKAIANRIKPFLD------T---I
ISTD-QTG-FIK-GRYIGENVRTIQEVINY-V-N-------E---------NN------D
-----PGLIFFSDFNKAFDSIDHRFMYKCL-E-H--F-G--------FTT--NVTDWIKL
FYKD------AKSCIT-N----------------------N-------------------
----G--------------------------------------H----------------
--M----------------------S-DF-FQI-KKGVRQGCPLSPYIFIICIELLS---
-IE-V---N-N--------N-TD---I------S-GI--K----A-H-------------
---------G---------------I-D-------IKQTLFADDASFLLDG---------
-----------SEKSFTTL-INTLDDFG-IISGLTL-----------NKSKCTVLRVGL-
M-R--H---SE------------RI-YCK-K-K---KFKWT--SEQAT-----TLGITF
>A.marissinica_167_LINE
-------------------NYRPIALTSCI--CKTMERMVNNRLVWFLE-SN---H---L
IVNV-QSG-FRQ-QRSTLDHLVRFETFIRE-G-F-------V---------NK------Q
-----HVASVFFDLESAYDTTWKYGILKDL-H-D--F-D--------LRG--RLPLFISA
FLNE------RLFRVR-V----------------------C-------------------
----N--------------------------------------T----------------
--L----------------------S-DA-REQ-QMGVPQGCILSVTLFSIKINNIV---
-KS-I---N-P--------G----------------------------------------
-----------------------------------VECSLYVDDFVICFRS-S-----N-
--MN-----I-IERQLQQC-LNKLQTWS-DENGFKF-----------SKSKTKCMHFCN-
L-R--G---LH---------PD-PE-IYL-DGS---RVEVV---SEYK-----FLGVIF
>A.marissinica_168_LINE
--Y--KKG----SK-YNPENYRPISLTCIC--CKLMEHIITSHIMQHGE-NN---N---I
LYPL-QHG-FRK-RRSCETQLLEFTDDITS-N-L-------E---------SG------T
-----QTDVLVMDFSKAFDKVSHSLLLHKL-N-H--Y-G--------IQG--KTNRWIHA
FLSG------RSQSVV-L----------------------E-------------------
----G--------------------------------------E----------------
--T----------------------S-DT-VKV-ESGVPQGSVLGPSLFLYYINDIP---
-HG-L---D---------------------------------------------------
-----------------------------------ATIRLFADDTIAYLTI-A-----N-
--NI-------DCTNLQKD-LDKLSQWE-SKWKMAF-----------HPDKCQVISISR-
K-K--R---T--I--------H-FD-YQL-HNQ---SLQHV---KSAK-----YLGVTI
>A.marissinica_169_LINE
------------------------------------------------------------
------------------------------------------------------------
-----------ADFQKAFDSLDHSFMFKCL-K-H--F-N--------FGD--DIIKWVRL
FYKD------ANACIS-I----------------------N-------------------
----G--------------------------------------H----------------
--S----------------------S-QF-FKI-KKGVRQGCPLSPYLFLICLEILS---
-RE-I---N-K--------N-DN---I------R-GI--T----L-Y-------------
---------N---------------T-E-------IKQTLFADDATYITDG---------
-----------TKRSFETL-IETIEKFG-NVSGLKL-----------NIKKCTAL-----
-----------------------------------------------------------
>A.marissinica_16_LINE
------KS----DP-SKPINYRPISLLSCL--GKLMERCIHKNLYNYVI-SN---A---I
LTPY-QSG-FTK-GDSTVNQLTLLYNDISE-A-L-------D---------DG------K
-----EVRAVFCDISKAFDRVWHRGLLHKL-S-S--I-G--------IQG--PLLGWFSS
YLSN------RKQRVV-L----------------------A-------------------
----N--------------------------------------S----------------
--T----------------------S-DI-SSI-DAGVPQGSILGPLLFLIYINDIV---
-ND-I---R---------------------------------------------------
-----------------------------------ANIRLFADDTSLYIVV-E-----D-
--VV-----D-SANILNHD-LSRIINWS-KAWLVSF-----------NPSKTESVIFSR-
K-L--R-----------------------------------------------------
>A.marissinica_170_LINE
----------------------------VI--GKMFSLLLRNRVNKWCE-NE---N---I
FNDN-QYG-FRD-GRSTADPIFILHAIIQK-V-L-------S---------NK------S
-----KLWCIFIDYQRAFDTVNRDALWTKL-I-Q--S-G--------VSC--KMTNMIKC
IYNN------VQACVK-M----------------------S-------------------
--SNM--------------------------------------N----------------
--M----------------------S-NF-FDV-TIGLKQGEPLSPLLFILFINDIV---
-EN-I---D-F--------N-T----L------T-DK--D----Y-E-------------
---------L---------------L-S-------MYMILFADDIVLFTT----------
-----------DPGSLQSQ-IDAVQHYS-EKWGLKI-----------NVNKTKIC-----
-----------------------------------------------------------
>A.marissinica_171_LINE
---------------------GAMRLANATCQSKSAERSIAFRLKNLLS------K---I
INED-QTG-FLP-GRLMASNIRMLYDILFY-S-E-------K---------NN------I
-----PGLLLLIDFAAAFDTVSWNFMHQAL-Q-F--F-N--------LGP--SIRTWIKL
FYTN------TESCVI-V----------------------N-------------------
----G--------------------------------------H----------------
--M----------------------S-EW-FTL-QRGCRQDDALSPYLFILCAEILS---
-IL-I---R-N--------N-DN---I------K-GL--T----I-N-------------
---------G---------------N-V-------YKISQYSDDTSLFLDG---------
-----------TTKSLKNT-MLTLKLYA-GFSGLNI-----------NAEKTKV------
-----------------------------------------------------------
>A.marissinica_172_LINE
-------------------NYRPVSNLPYV--SKILEKVVNSRIDEHLT-SN---N---L
HEVH-QSA-YRK-FHSTETALLKVQNDILQ-S-L-------D---------QN------N
-----ATILVLLDLSAAFDTIDHRTLLQRL-EFH--F-G--------ITG--KPLQWISS
YLTD------RYQAVC-I----------------------D-------------------
----G--------------------------------------K----------------
--L----------------------S-NS-VLM-NFSVPQGSV-----------------
------------------------------------------------------------
------------------------------------------------------------
------------------------------------------------------------
-----------------------------------------------------------
>A.marissinica_173_LINE
------KG----DR-KSPANYRPISLISCV--GKVMERVVFKHFYNHLY-FN---N---L
IYPK-QSG-FLP-GHSTVYQLLDIYHQICQ-S-F-------D---------NK------V
-----PTCMVYCDISKAFDRVWHEGLLFKL-R-Q--N-G--------IDG--HNLQWTKT
YLSN------RSQRVF-V----------------------G-------------------
----S--------------------------------------E----------------
--L----------------------S-NS-KIV-SAGVPQGSVLGPLLFLIYVNDIA---
-DS-L---V---------------------------------------------------
-----------------------------------SITRLFADDSSLAVSS-S-----D-
--IT-----Y-METTLNSD-LQKITDWS-RQWLVNF-----------NPNKTEVM-----
-----------------------------------------------------------
>A.marissinica_174_LINE
-------------------NYRPISLISNL--NKVIERIVFKHTFNFLH-AN---N---I
LTPL-QSG-FVP-GDSTINQLTYMHNVFAQ-A-I-------D---------SG------K
-----EVRAIFCDISKAFDRVWHKGLLFKL-N-S--I-G--------ISG--PLLSWFSS
YLRS------RKQRVV-L----------------------P-------------------
----G--------------------------------------C----------------
--K----------------------S-SD-NFL-TAGVPQGSILGPLLFLIYINDIV---
-RD-I---Q---------------------------------------------------
-----------------------------------ANIRLYADDTSLYIVV-E-----N-
--PV-----T-ASAILNSD-LHTIDSWA-SKWLVKF-----------NPTKTESLLISR-
K----------------------------------------------------------
>A.marissinica_175_LINE
----------------DASNYRGITLVNVL--AKIYSQLLLNRLTNWST-EQ---D---K
ISKN-QFG-FQK-GKSIVDCIFILHSIISK-V-L-------D---------SG------Q
-----KLYCIFIDYKQCFDKIDRAFLYEKL-A-A--E-N--------VSC--KLVKAIKS
MYTV------VKSCIR-Y----------------------N-------------------
----S--------------------------------------A----------------
--K----------------------S-EF-FMS-DIGLKQGDPSSPLLFMLFVNDIS---
-EN-I---N-S--------D-L----N------D-IF--T----Y-N-------------
---------E---------------L-K-------LFLLLYADDQALFAK----------
-----------SPETLQLM-LKDVENYC-NVWGLKI-----------NTQKTKAMIFEK-
G-R--H-----T---------T-YD-FYI-YNT---RIELV---NSFK-----YLGITL
>A.marissinica_176_LINE
-----------------PKNYRGITLINII--SKIYSQVLLNRLTKWSI-KH---K---K
IIDN-QYG-FQK-GKSTADCIFMLHSIIAK-T-L-------N---------SH------K
-----KLYVAFIDFEKCFDKLERSFIFNKL-I-R--E-Q--------VSS--KYVNAMKN
MYSA------VKAAVR-F----------------------N-------------------
----K--------------------------------------N----------------
--L----------------------S-PF-FES-NIGAKQGDPSSSLLFLFFVNDLV---
-NN-I---D-N--------N-I----D------G-LF--T----L-D-------------
---------D---------------M-K-------LYILLFADDAAIFAH----------
-----------TPEALQSM-LSDLHTYC-TTWGLTV-----------NTKKTKIMIFEL-
G-R--H-----T---------S-HD-FIL-NNT---VLEVV---KSFK-----YLGIHL
>A.marissinica_177_LINE
------------------------------------------------------------
------------------------------------------------------------
--------CAYIDLCKCFDTIYRNALWMKL-Y-K--C-G--------IQG--KLLRIIRD
MYQK------VKSCVR-S----------------------C-------------------
----N--------------------------------------S----------------
--Y----------------------T-DY-FEY-AVGLRQGEIMSPLLFSLFVEDLE---
-LF-L---Q-D--------N-T----N------T-GL--L----I-D-------------
---------D---------------I-V-------LMLLLFADDMVIFGK----------
-----------SPHELQTS-LNKLHEYC-ELWGLKV-----------NTIKTKIMVFRK-
R-G--G---LLA---------N-ES-WTY-N------------------------GIII
>A.marissinica_178_LINE
--P--KPGK---QL-DILSNWRPISLLNID--YKIATKAIANRIKNVLP------H---I
ISTN-QTG-FMK-DRYIGENVRLIFETIDY-I-N-------E---------HN------L
-----PGLIFFSDYEKAFDSLNHNFLYKCL-N-H--F-N--------FGD--PIISWIKL
FYKN------INSLII-S----------------------N-------------------
----G--------------------------------------Y----------------
--L----------------------T-ES-LPI-QRGVRQGCPLSSYLFIICMELLS---
-YQ-I---T-I--------D-ND---I------K-GI--T----I-H-------------
---------N---------------K-E-------IKQTLFADDASYILNG---------
-----------EKRSFEHL-IDVITEFG-IISGLKL-----------NVSKSVILR----
-----------------------------------------------------------
>A.marissinica_179_LINE
-------------K-ADPNNYRAISLCSTV--LKLYEKVILNVIENSQC------I---E
INPL-QGG-FQK-GISCLMTSFMVRECINF-A-K-------E---------NS------S
-----KVYACYLDVKQAFDNVNHTLILLKL-F-R--T-G--------IDI--NLFRIIET
LLSN------IYSCVR-S----------------------Q-------------------
----G--------------------------------------Q----------------
--T----------------------S-DW-FPI-LKGARQGQVLSPYLYLLFIDDLM---
-NN-L---D-S--------S-H-----------H-SL--K----I-N-------------
---------N---------------T-S-------YACPTSADDMVLLSF----------
-----------TKHGLQSL-LDECYTNS-TKERYFY-----------NANKSSVIVYNE-
S-P--G---EY------------------------------------------------
>A.marissinica_17_LINE
---------------HDAINYRPISLTCIC--CKLLEHIISSNVMSHLE-NN---N---I
LYDL-QHG-FRS-SRSCESQLISFLQNLTE-S-N-------N---------KH------I
-----QTDVIIMDFAKAFDKVSHRHLLYKL-Q-F--Y-G--------INC--NALHWISD
FLRD------RTQTVV-L----------------------E-------------------
----G--------------------------------------E----------------
--T----------------------S-DT-VPV-TSGVPQGTVMGPILFLIYINDFP---
-EY-L---N-H-------------------------------------------------
-----------------------------------STLRLFADDSIIYKEI-N-----N-
--TS-------DAKLLQSD-LEAAGRWE-QDWLMNF-----------HPDKCNVLNVTQ-
K-R--N---Q--V--------K-FT-YKL-HNH---PLEIV---EHAK-----YLGLTL
>A.marissinica_180_LINE
--H--KGG----DP-CAPQNYRGITLVNIL--AKIYSQLISNRLTKWSA-NK---E---V
IIDN-QFG-FQK-GKSTADCLFILQSLIAK-T-L-------S---------QK------Q
-----KLYVAFLDWERMFDNINRALLWQKL-M-T--E-N--------VSS--KLTEAIKS
MYCI------IKQRVR-F----------------------K-------------------
----S--------------------------------------K----------------
--T----------------------T-DF-IQS-HIGLKQGDPCSSLLCLFFLNDIL---
-IN-V---N-T--------D-L----D------G-IM--S----I-E-------------
---------D---------------V-K-------LYLMLFADDAILLAQ----------
-----------NPQSLQSL-LNDISKYC-IEWGLRI-----------NIKKTKIMIFEL-
G-R--P-----T---------H-YD-FYF-NGT---KIDEV---ESFK-----YLGLHI
>A.marissinica_181_LINE
------KS----DP-SKPSNYRPISLLSCL--GKLMERCVHKYLYNYVI-SN---D---I
LTTF-QSG-FIK-GDSTVNQLTYLYNDISK-A-M-------D---------EG------K
-----EVRAVFCDISKAFDRVWHRGLLQKL-S-S--I-G--------IQG--SLLNWFSS
YLSS------RKQRVV-I----------------------A-------------------
----N--------------------------------------S----------------
--S----------------------S-SW-STI-NAGVPQGSILGPLLFLIYINDIV---
-AD-I---Q---------------------------------------------------
-----------------------------------AKIRLFADDTSLYIIV-E-----D-
--TI-----T-SALVLNND-LSRINSWS-KSWLVCF-----------NPSKTESVLFSR-
K-R--N-----------------------------------------------------
>A.marissinica_182_LINE
------------------------------------------------------------
------------------------------------------------------------
------------DMKRCFDSIYRNGLWLKL-Y-N--I-G--------IQG--KLLRVIRD
MYQK------VKSCVR-H----------------------C-------------------
----G--------------------------------------N----------------
--Y----------------------S-EY-FQY-AVGLRQGEIMSPVLFSLFVEDLE---
-LF-M---Q-D--------D-I----N------A-GI--C----I-E-------------
---------D---------------I-V-------LILLLFADDMVILGK----------
-----------TAQELQHS-FNLLHDYC-SKWGLEV-----------NTSKTKVM-----
-----------------------------------------------------------
>A.marissinica_183_LINE
--P--KKDK---DI-LSINNWRPISLLNVD--YKIATKTIANRIKPVLD------T---I
ISTD-QTG-FIK-GRYIGENVRTIEEVINY-V-N-------K---------NN------E
-----PGLIFFSDFNKAFDSIDHSFMYKCL-E-H--F-G--------FKN--NIIDWVKL
FYRD------SQSCIS-N----------------------N-------------------
----G--------------------------------------H----------------
--M----------------------S-EY-FKI-KRGVRQGCPLSPYLFIICIELLS---
-IE-V---N-T--------N-ND---I------S-GI--K----A-H-------------
---------G---------------I-D-------TKQTLFADDASFLLDG---------
-----------SEKSFITL-INALDDFG-NVSGLTL-----------NKSKCTVLR----
-----------------------------------------------------------
>A.marissinica_184_LINE
---------------------------STL--GKLFSRILNTRLNKWAE-SY---Q---I
YVEA-QAG-FRE-QMGTMDNIFVLHGLINH-L-L-------N---------EN------K
-----KVIVCFVDFTKAFDYVVRENVWLKL-I-K--Y-G--------VRG--NFLNVLRS
MYSN------VKSRIK-T----------------------Q-------------------
----N--------------------------------------M----------------
--L----------------------S-ES-FIC-TLGVRQGDCLSPFLFSLYLNDLE---
-ET-F---M-L--------Q-G----F------A-GI--E----I-E-------------
---------M---------------F-K-------LFILLYADDIVIFSE----------
-----------NLNELNKG-LSILKNYC-EKWKLVV-----------SVQKTKIMIFQK-
G-G--R-----------------------------------------------------
>A.marissinica_185_LINE
----------------SCNNYRPVTLTSQI--VKLLERILLDQISAHLL-YN---S---V
LSCD-QHG-FQS-RCSCITQLLESLNDWTS-S-W-------D---------DK------V
-----QTDIIYMDFAKAFDSVPHKRLCYKL-Q-H--Y-G--------IAG--HIGTWIRA
FLTN------RRQRVV-L----------------------R-------------------
----N--------------------------------------G----------------
--T----------------------S-EW-SKV-TSGVPQGSILGPILFLLFVNDLP---
-AS-V---E---------------------------------------------------
-----------------------------------NTAKLFADDTKIYRQI-I-----D-
--TD-------DCESLQAD-LNTLSAWS-RLWLMKF-----------NAAKCVVLKLRQ-
A-L--E---Y-------------------------------------------------
>A.marissinica_186_LINE
---------------------RGISLLSCI--SKLYSAFINKRLTAYLD-HE---D---I
LTDT-QNG-FRS-NRSCEDHVFTLNSIVR----------------------NN------K
-----SVYAAFIDLKRCFDYIDRDMLLYKL-L-L--N-N--------VDG--KVYNAIKN
IYAN------TVSCIR-I----------------------N-------------------
----Q--------------------------------------K----------------
--M----------------------T-QW-FDC-TTGVRQGCTLSPTLFSIFANDVA---
-IE-I---N-D--------L-D-----------L-GV--S----M-D-------------
---------D---------------V-K-------ISLLMYADDIVLVSD----------
-----------TEDNLQIM-LDKIENWC-KKWRVLI-----------NTNKSKCVHFRK-
G-R--K-----------------------------------------------------
>A.marissinica_187_LINE
-------------R-DDPNAYRRITISSLI--GKVTEKIHLKHTENMIL------S---K
QSKL-QTG-FTK-GISSTSGVLLVTEMIAE-A-K-------D---------NR------Q
-----PLFLAFLDARKAFDVVWQDSLMRKL-H-Q--T-G--------LSG--RQWLFMRE
WYAG------LTSQVK-W----------------------E-------------------
----G--------------------------------------E----------------
--L----------------------S-RS-LKE-LQGVRQGGVWSPTAYKAFINPLL---
-IT-L---E-K--------H-G-----------F-GA--H----I-G-------------
---------D---------------V-Y-------CGVPTTADDVCLASG----------
-----------NAEELQEM-LKVQEQYA-NRERYSI-----------SESKSNILALNT-
N-S--A---DCQ--------------FTL-NEA---IVQQP---KTVT-----HLGMT-
>A.marissinica_188_LINE
-------------K-DDPQNYRAITLTSTI--LKLFEGVLLTRAKQDIL------N---E
LSPQ-QGG-FQQ-QLGCLMTSFSLRESILF-A-K-------E---------NH------S
-----KAYICYLDSRQAFDRVWHNGLIYKL-H-D--C-G--------LDN--LSFKAFVS
LYSN------MQSCVR-N----------------------K-------------------
----S--------------------------------------F----------------
--T----------------------S-EW-FDV-KQGTRQGGKCSPILYLLFINGLI---
-KA-L---E-A--------S-H-----------L-GF--C----I-Y-------------
---------N---------------M-D-------ICSPTVADDMVLFSM----------
-----------SKRSLDQM-LHICYEYS-LKWRFDY-----------NPKKCAVIVYNE-
S-S--T---EF------------------------------------------------
>A.marissinica_189_LINE
-------------------NYRGITLVSCL--SKVFTSILNKRIVTFCD-NN---N---I
LSDS-QFG-FRK-GCSTTDAIFILHSIVKK-Y-L-------N---------EN------K
-----RLYVGYVDMKRCFDSIYRNGLWLKL-Y-N--I-G--------IQG--KLLRVIRD
MYQK------VKSCVR-H----------------------C-------------------
----G--------------------------------------N----------------
--Y----------------------S-EY-FQY-AVGLRQGEIMSPVLFSLFVEDLE---
-LF-M---Q-D--------D-I----N------A-GI--C----I-E-------------
---------D---------------I-V-------LILLLFADDMVILGK----------
-----------TAQELQHS-FNLLHDYC-SKWGLEV-----------NTSKTKVM-----
-----------------------------------------------------------
>A.marissinica_18_LINE
--P--KKG----DL-SNCQNWRGIQLLSIP--SKVLTRLLLERIKNAVN------A---K
LREE-QAG-FRA-GRSCTDQIATLRIIVEQ-S-I-------E---------WQ------S
-----PIYINFIDFKKAFDTIDRDVIWSIL-G-H--Y-G--------IPG--KIINIIRS
LYNN------TTCHVI-H----------------------D-------------------
----M--------------------------------------N----------------
--L----------------------S-QP-FPV-STGVRQGCMLSPLIFSVVLDWIM---
-RT-T---V----------D-R----P------R-GI--Q----W-TL------------
---------T---------------E-K-------LEDLDFADDIGLLSH----------
-----------THQHMQQK-SERLHTVA-KTTGLEI-----------NIKKTK-------
-----------------------------------------------------------
>A.marissinica_191_LINE
--P--KTSSN--DP-RDPLSYRGISLASSL--YKIYCSIINGRLTKWSE-DN---N---K
ITDE-QNG-FRK-NRSTVDHISTLTSLIDT-R-K-------K---------NN------K
-----STYCAFIDFRKAYDFINISKLWKRL-T-D--I-G--------VSG--KLYLSIKS
LYSS------VSSCVR-V----------------------N-------------------
----S--------------------------------------L----------------
--H----------------------T-DW-FDV-NCGLRQGCILSPLLFNLYINDLA---
-IY-L---K-S--------F-G-----------K-GI--V----C-D-------------
---------N---------------D-T-------ICIMIYADDIVLLAE----------
-----------SEHDLQLL-LNALHDWC-NRNDMLV-----------NNDKSNIVHFRK-
Q----------------------------------------------------------
>A.marissinica_192_LINE
------KG----DP-SLPSNYRPISLLNTM--EKVFERIIFKHVFNFLR-DT---N---F
FTCY-QSG-FLP-GDSTVNQLTYLYNTFCR-A-L-------D---------NG------L
-----EVRVIFFDISKAFDKVWHRGLLHKL-E-Q--A-G--------IRG--SLLSWFSN
YLSN------RCQRVV-I----------------------P-------------------
----G--------------------------------------A----------------
--S----------------------S-TS-SEI-HAGVPQGSILGPLLFLIYINDIV---
-TD-I---G---------------------------------------------------
-----------------------------------SNINLFADDTSLFI-----------
------------------------------------------------------------
-----------------------------------------------------------
>A.marissinica_193_LINE
---------------------------------KMYCSIINDRLTRWAE-DN---N---K
ISDE-QNG-FRK-KRSTVDHIESLTSLIDS-R-K-------K---------LN------K
-----STLCAFIDFRKAYDSINRSKLWLRL-S-E--I-G--------ISG--KLFQSVKS
IYSS------VASCVR-V----------------------N-------------------
----S--------------------------------------Y----------------
--H----------------------T-DW-FEV-KCGLRQGCILSPLLFNLYINDLA---
-IY-I---R-S--------V-G-----------K-GI--L----C-N-------------
---------D---------------E-I-------VSILLYADDLVLLAE----------
-----------TEYDLQCL-LNALNDWC-NRNDMTV-----------NIDKSNVVHFRR-
P----------------------------------------------------------
>A.marissinica_194_LINE
------KG----DR-SLPSNYRPISLISCV--GKVMERVVFKHMHNYLN-AN---N---L
IYKL-QSG-FLP-GHSTVFQLIDIYNQICK-A-F-------D---------ER------K
-----ATCMVFCDISKAFDRVWHKGLTYKL-T-Q--Y-G--------INE--NLLQWINH
YLSQ------RSQKVF-V----------------------G-------------------
----Q--------------------------------------T----------------
--F----------------------S-NT-RNI-NAGVPQGSVLGPLLFLIYVNDIA---
-DN-L---I---------------------------------------------------
-----------------------------------STTRLFADDSSLAVSS-N-----V-
--AH-----E-IETNLNHD-LDKISRWS-KQWLVTF-----------NQLKTEVM-----
-----------------------------------------------------------
>A.marissinica_195_LINE
------KG----DV-HLAENYRPVSLTCVT--CKLLEHIICKHIMEHLE-IN---N---I
LTSL-NHG-FRS-GFSCETQLVTTVHDLLA-K-T-------D---------SG------S
-----QIDMAILDFSKAFDTVPHRKLLHKL-E-Q--Y-G--------ITG--SIHHWLRD
FLTN------RSMRVV-V----------------------E-------------------
----G--------------------------------------E----------------
--E----------------------S-ET-ATV-DSGVPQGTVLGPLLFLCHINDLP---
-ES-V---K---------------------------------------------------
-----------------------------------STVRLFADDCLLYRNI-K-----N-
--RE-------DHETLQED-LRQLEAWA-DTWGMRF-----------NAKKCYIMSINQ-
K-S--S---N--F-------------YQL-DNH---ILQQV---PENP-----YLGVTI
>A.marissinica_196_LINE
------KS----DA-STPSNYRPISLLNCL--GKLMERCIHKQLFNYVT-SN---N---L
LTSF-QSG-FIK-GDSTVNQLTYMYNDVCK-A-L-------D---------EG------K
-----EVRAVFCDISKAFDRVWHKGLLHKL-G-S--I-G--------IAG--SLLSWFES
YLSN------RKQRVV-F----------------------A-------------------
----N--------------------------------------T----------------
--T----------------------S-SW-APV-NAGVPQGSILGPLLFLIYINDIV---
-TD-V---E---------------------------------------------------
-----------------------------------AKIRLFADDTSLYVIV-D-----D-
--PV-----S-SATLLXR-------------WLVTF-----------NPNKTESVLFTR-
K-R--R-----------------XX---------------------------------L
>A.marissinica_197_LINE
--H--KKG----SV-NNVDNYRGITLLSCL--GKLFSRILNNRLRNWAE-HY---N---V
YVEA-QAG-FRS-HMSTVDNIFVLNGLINH-M-L-------N---------KG------K
-----QLYALFVDFSKAFDFVVRENLWYKL-I-K--L-G--------LRG--KIINIMKS
MYSS------IKSRVN-Y----------------------M-------------------
----N--------------------------------------T----------------
--L----------------------S-DE-IPC-MIGVRQGECLSPFLFSMCINDLE---
-DV-F---I-H--------S-G----A------Q-GM--E----V-H-------------
---------M---------------F-K-------VFLLLYADDIVIFAH----------
-----------SAVELQQH-MHLLSDYC-TTWKMRV-----------NVSKTKVM-----
-----------------------------------------------------------
>A.marissinica_198_LINE
--H--KGGKK--RK-DEPNNYRAISLTSCL--LKVYEHIILQRCESNIL------S---T
LSCQ-QGG-FQK-ELGCTMTSFVLKESILF-G-K-------E---------NR------S
-----KVYVCYLDARQAFDIVWHDGLLYKL-L-D--S-G--------IDR--HSFGSFLQ
MYKS------MRSCVR-N----------------------R-------------------
----N--------------------------------------F----------------
--I----------------------S-DW-FDV-TQGTRQGGKSSPLLYLLFINGLI---
-RK-L---E-N--------S-D-----------L-GI--C----V-Y-------------
---------N---------------M-N-------INSPTVADDMLLVSF----------
-----------SKKGLENM-LSICYDYS-RKWRYLY-----------NPSKCAI------
-----------------------------------------------------------
>A.marissinica_199_LINE
--L--KKGK---DK-TIPGNYRGITVTPII--SKLLEATLQRHLDDILL------P---T
QNRL-QRG-FTA-KTSPLNAALLVSECLNE-A-K-------D---------SG------T
-----ACALATLDAEKAFDTVWHDGLAVKL-Y-H--A-G--------VRG--KLWSLVCD
MQTS------GQNAVK-W----------------------A-------------------
----N--------------------------------------C----------------
--V----------------------S-DP-FST-QQGIRQGAKLSTSLYKRYNNGIL---
-DQ-I---Q-D--------R-H-----------L-GS--K----V-G-------------
---------C---------------L-H-------IGAPTVADDISLVAD----------
-----------NPSDLQHM-LNIVGDAT-SKDRFRI-----------NSSKSNVV-----
-----------------------------------------------------------
>A.marissinica_19_LINE
-------------------NYRPVSNLPYV--SKILEKVVNSRIDEHLT-SN---N---L
HEVH-QSA-YRK-FHSTETALLKVQNDILQ-S-L-------D---------QN------N
-----ATILVLLDLSAAFDTIDHRTLLQRL-EFH--F-G--------ITG--KPLQWISS
YLTD------RYQAVC-I----------------------D-------------------
----G--------------------------------------K----------------
--L----------------------S-NS-VLM-NFSVPQGSVL----------------
------------------------------------------------------------
------------------------------------------------------------
------------------------------------------------------------
-----------------------------------------------------------
>A.marissinica_1_LINE
--P--KPGK---DH-TNPTNYRPIALTSCL--CKTMERMINDRLVWFLE-SN---S---L
ITSY-QTG-FRK-NKCTTDHLVRLETYIRN-A-F-------I---------KK------E
-----HLVAVFFDLEKAYDTTWKYGILKDL-H-D--F-G--------LKG--HLPNFIAN
FLSN------RNFKVR-I----------------------G-------------------
----S--------------------------------------T----------------
--L----------------------S-DT-YKQ-EQGVPQGSILSPTLFNIKINSIV---
-KC-L---N-E-------------------------------------------------
-----------------------------------TDCSLYVDDFVMFYKS-K-----N-
--ME-----T-IEQKLQQC-LNKLEDWA-NKNGFKF-----------SKIKTQCVHFCQ-
L-R--G---LH---------PD-PN-LKI-YGS---QIPVV---EEVK-----FLGLIF
>A.marissinica_200_LINE
-------------K-DDPNNYRAITLMPTI--LKVYELVLLSRSKSTIL------A---S
ISNQ-QGG-FQE-GIGCLMTSFFLKETILF-A-K-------E---------NK------S
-----QVFVSFLDAKQAFDRVWHNGLLFKL-Y-N--T-G--------IDS--TTFLSFVN
LYSD------MTSSVR-H----------------------G-------------------
----N--------------------------------------A----------------
--T----------------------T-EC-FNV-LQGTRQGSKTSPLLYLLFVDGLI---
-KL-L---E-Q--------S-G-----------Y-GI--C----I-Y-------------
---------D---------------M-N-------ACSPTVADDMVLVSF----------
-----------SRFGLQRM-IDICHRYS-KSWRYEY-----------NPTKCSV------
-----------------------------------------------------------
>A.marissinica_201_LINE
--P--KPGK---DH-TNPTNYRPIALTSCL--CKTMERMINDRLVWFLE-SN---S---L
ITSY-QTG-FRK-NKCTTDHLVRLETYIRN-A-F-------I---------KK------E
-----HLVAVFFDLEKAYDTTWKYGILKDL-H-D--F-G--------LKG--HLPNFIAN
FLSN------RNFKVR-I----------------------G-------------------
----S--------------------------------------T----------------
--L----------------------S-DT-YKQ-EQGVPQGSILSPTLFNIKINSIV---
-KC-L---N-E-------------------------------------------------
-----------------------------------TDCSLYVDDFVMFYKS-K-----N-
--ME-----T-IEQKLQQC-LNKLEDWA-NKNGFKF-----------SKIKTQCVHFCQ-
L-R--G---LH---------PD-PN-LXI-YGS---QIPVV---EEVK-----FLGLIF
>A.marissinica_202_LINE
--Y--KKG----DV-NKSNNYRGITLTNVM--GKIYSHILNNRLSKWAD-EN---N---T
INPN-QFG-FQK-GRSTTDCIFIFHSIIAK-L-L-------N---------EK------Q
-----KVYCAFLDYERAYDNLDRNMLFQKL-I-N--E-N--------LSS--KTVNAIKA
MYSV------VKASIR-Y----------------------K-------------------
----A--------------------------------------Q----------------
--F----------------------S-DS-FDS-LTGVLQGDSASSLLFLLFMNDIV---
-QS-I---N-S--------D-M----P------G-IF--T----Y-E-------------
---------E---------------L-K-------LFILLFADDAVLFAY----------
-----------KPEALQLM-LDDIDQYC-RIWRLTI-----------NTAKTKVMIFEN-
G-R--H-----S---------T-YN-FKL-NNT---DLEIV---TSFK-----YLGVYF
>A.marissinica_203_LINE
------------------------------------------------------------
------------------------------------------------------------
-----------LDARQAFDRVWHNGMLLKI-F-D--C-G--------VXI--NSFLSFVN
IYRN------MTSCVR-Y----------------------K-------------------
----G--------------------------------------L----------------
--T----------------------S-EW-FSV-LQGTRQGGKSSPLLYLLFINELI---
-DT-L---E-N--------S-G-----------L-GV--C----I-Y-------------
---------N---------------L-K-------ASSPTVADDMVLLSY----------
-----------SKRCLQNM-LDICHNYS-LRWRYQY-----------NAAKCCMMT----
-----------------------------------------------------------
>A.marissinica_204_LINE
-------G----DC-KKPEFYRPITILSTL--GKLFTAVLNQRISLYLE-SN---N---L
LNEN-QAG-FRK-HYSCSDHIFTLYSLIEI-L-K-------K---------KK------Q
-----KLFCGFVDFSAAFDKVWRVGLWQKL-L-K--S-N--------ING--KILNVIFN
MYQN------IKSRIS-H----------------------Q-------------------
----G--------------------------------------V----------------
--F----------------------S-EC-FSS-HSGVRQGENLSPILFSIYLNDLQ---
-EH-L---E-S--------H-G----S------S-GI--E----M-T-------------
---------DTL--------DAEYWL-K-------LLVLLYADDTVIVSN----------
-----------SQIDFQNT-LHSFNLYC-QEWRLSV-----------NTNKTKVV-----
-----------------------------------------------------------
>A.marissinica_206_LINE
-------------------NYRPVSNLPFV--SKVLEKVVGSRIEEHLK-TN---N---L
HEAH-QSA-YRK-CHSTETALMKVQNDILL-S-L-------D---------QN------N
-----VTVLVLLDLSAAFDTIDHTTLLQRL-EHD--F-G--------ITA--KPLQWISS
YFED------RHQTVC-I----------------------D-------------------
----G--------------------------------------K----------------
--L----------------------S-KP-VLM-NYSVPQGSVLG---------------
------------------------------------------------------------
------------------------------------------------------------
------------------------------------------------------------
-----------------------------------------------------------
>A.marissinica_207_LINE
------KD----DP-SNLENWRPISLLNID--YKIAARNLAKRLQNILP------K---I
ISLD-QQG-YIK-NRYIGFNIRLIQDIIDY-T-K-------L---------LN------I
-----DGAILYLDFRKAFDTVEWSFMFKVL-E-N--V-G--------FGS--SFINWVKT
LYRN------ISACII-N----------------------N-------------------
----G--------------------------------------W----------------
--K----------------------S-KS-FSA-SRGIRQGCPLSALLFIIVAEVLA---
-DK-I---R-S--------N-HD---L------K-GI--E----I-KLNN-N--------
--------EC---------------K-T-------VKITQLADDTTIFVK----------
-----------DENDITTA-LKIVDEFG-YHSGLEL-----------NKNKTE-------
-----------------------------------------------------------
>A.marissinica_20_LINE
PLF--KKG----PA-ETPSNYRPISLLSCL--GKVMERVIYKHIHNHLI-FN---N---L
IYYN-QCG-FRP-NHSSVYQLIEIYHQICQ-T-L-------D---------SK------Q
-----FMCMIFCDISKAFDRVWHKGLLFKL-K-Q--N-G--------ITG--MLLSWIEN
YLSN------RTQNVV-V----------------------G-------------------
----S--------------------------------------S----------------
--I----------------------S-NS-ETI-SSGVPQGSILGPLFFLVYVNDIA---
-DN-L---L---------------------------------------------------
-----------------------------------SITRLFADDTSLAQTT-S-----T-
--IQ-----D-LEGILNHD-LRLISDWS-KRWLVNF-----------NPNKTEAMFFST-
T-R--E---QN-----------------------------------------------Y
>A.marissinica_212_LINE
--P--KGDK---DK-RYLKNWRPISLLNIS--YKIASACIANRLKSVLP------D---L
ISED-QSG-FLA-GRFIGDNIRLIYDLMFY-T-E-------K---------CN------I
-----PAMLLLVDFAAAFDSVSWDFMFKVL-N-F--F-D--------FGN--SIISWIKL
FYTN------IQSCVI-V----------------------N-------------------
----G--------------------------------------H----------------
--L----------------------S-DW-FTL-YRGCRQGDPLSPYLFILCAEILA---
-LL-V---K-K--------N-KN---I------K-GI--E----V-N-------------
---------N---------------V-E-------YLVSQYADDTSLILDG---------
-----------TETSLRNV-INVLKXYA-EISGLHV-----------NVDKTRVL-----
-----------------------------------------------------------
>A.marissinica_213_LINE
-------------K-TITSSYRPITLLPVI--YKLFERVAHERLKSWVK-LED-IQ---F
PNAQ-QNA-YQE-YLGAITVSFNLQETVAH-Y-L-------E---------NN------S
-----KVFALFLDASSAFDSVWHNGLISKL-L-D--L-G--------VNK--QFVKTIHA
SYSN------IRSCVL-V----------------------N-------------------
----G--------------------------------------V----------------
--Q----------------------S-ES-FQV-LQGVRQGGVLSTWLYLLYIDELL---
-NK-L---E-L--------S-K-----------T-GC--T----L-G-------------
---------H---------------L-S-------CGNPTLADDLTLVCP----------
-----------NKQALYMS-SAIVREYA-SLWRYQF-----------NDSKSKLL-----
-----------------------------------------------------------
>A.marissinica_214_LINE
------------------------------------------------------------
------------------------------------------------------------
--------ILFLDFRKAFDTIEWSFLFNAL-K-Y--F-G--------FKH--NFIQWIKV
LYSN------CFTYII-N----------------------N-------------------
----G--------------------------------------W----------------
--M----------------------S-KV-ICP-SRGIRQGCPISSLLFIIAAEIMA---
-LR-I---R-Q--------N-NQ---I------S-GI--N----I-KID--D--------
--------IT---------------H-S-------LKISQLADDTTLFLN----------
-----------SREDVVQS-LSEIDTYG-TFSGLKL-----------NKDKTE-------
-----------------------------------------------------------
>A.marissinica_215_LINE
--H--KKG----SI-NNVDNYRGITLLSCV--GKLFTRIINNRLKNWAE-NY---N---V
YVEA-QAG-FRS-NMSTMDNVFVLHGLITH-V-L-------N---------QG------K
-----QLYTLFVDYSKAFDYIVRDNLWYKM-I-K--L-G--------IRG--KILDIITS
MYDS------VKSRIK-Y----------------------L-------------------
----N--------------------------------------E----------------
--L----------------------S-EE-YTC-MLGVRQGECLSPFLFSLFINDLE---
-DV-F---I-H--------S-G----T------E-GI--D----I-N-------------
---------T---------------F-K-------MFLLLYADDIVIFAN----------
-----------SAEDLQQK-IHALNDYC-NTWKMKV-----------NASKTKVM-----
-----------------------------------------------------------
>A.marissinica_216_LINE
--L--KKSK---DA-TVLDNYRGITVTPIL--SKLFEYTILPRLSERAQ-----------
QSPL-QFG-FTE-GHSPLMAALLISEARAE-V-K------IN---------TK------T
-----PLFLVTLDSRKAFDVVSHTILLDKL-Y-E--L-G--------IHP--VLWSLVKN
MYSG------LTSRVK-W----------------------L-------------------
----D--------------------------------------E----------------
--V----------------------G-PS-FGI-HQGVRQGGILSTFLYKTYIDSVL---
-VE-M---K-H--------N-Q-----------L-GL--S----I-G-------------
---------N---------------T-Y-------IGCPTVADDICLLSS----------
-----------CKDELQCM-LDVASRNA-RQHRVTI-----------HPTKTSAIVINK-
T-S--R---Y-------------------------------------------------
>A.marissinica_218_LINE
--------------------WRPISLLNVD--YKIAAKVLANRIQKVIN------K---I
VSLD-QQG-YIK-NRFIGYNLRQIQDIIDY-T-E-------L---------LE------L
-----DGAIIFLDFRKAFDTVERSFLFETL-K-Y--F-G--------FKK--DFIRWIKT
LYCN------SQTFIL-N----------------------N-------------------
----G--------------------------------------W----------------
--M----------------------S-KP-FNP-ERGVRQGCPISALLFILVTEIMA---
-LN-L---R-K--------A-NN---I------N-GI--K----V-KTE--L--------
--------GY---------------K-D-------IRLSQLADDTTLFLK----------
-----------SKTDIINA-LEIIEIFG-KFAGLEL-----------NKKKTEAM-----
-----------------------------------------------------------
>A.marissinica_219_LINE
--P--KENK---DT-LHIENWRPISLLNVD--YKIIAKVIANKIKKVLP------S---I
INQC-QSG-FIK-GRYIGENIRLIFEVLEN-L-E-------N---------SD------Q
-----KSILFFSDFMKAFDSLSHTFLFDTL-I-F--F-N--------FGD--SLTQWIKL
FYKD------PNSCVI-N----------------------N-------------------
----G--------------------------------------H----------------
--M----------------------S-NF-FKI-ERGVRQGCPLSPYLFIICVELLS---
-NC-I---L-K--------H-KD---I------K-GI--E----I-N-------------
---------H---------------I-E-------VKNVLFADDATFVTDG---------
-----------SKKSFETL-INVLDNFS-HVSGLKL-----------NENKCHVLRAGS-
L-R--N---SN---------------------------------------------IKF
>A.marissinica_21_LINE
--P--KSSTL--DR-RDPLSYRGISLAPAM--YKVYCSILNSRLSTWSE-AN---D---K
VSDD-QNG-FRR-GRSTTDQILGVNNIIES-R-Q-------K---------LR------K
-----STFCAFIDFKKAYDTINRNILWKRL-S-D--I-G--------ISG--KMFGALQS
LYAS------VKSCVR-V----------------------N-------------------
----Q--------------------------------------F----------------
--K----------------------T-EW-FDV-KCGLRQGCILSPLLFNLYINDLS---
-LY-L---K-T--------F-G-----------I-GI--T----I-G-------------
---------D---------------E-N-------VCIMLYADDIVLIAE----------
-----------SVDDLQVL-LNALNDWC-ALNDMTV-----------NASKSNVVH----
-----------------------------------------------------------
>A.marissinica_220_LINE
------KG----DV-HLAENYRPVSLTCVT--CKLLEHIICKHIMEHLE-NN---N---I
LTSL-NHG-FRS-GFSCETQLVTTVHDLLA-K-T-------D---------SG------S
-----QIDMAILDFSKAFDTVPHRKLLHKL-E-Q--Y-G--------ITG--SIHHWLRD
FLTN------RSMRVV-V----------------------E-------------------
----G--------------------------------------E----------------
--E----------------------S-ET-ASV-DSGVPQGTVLGPLLFLCHINDLP---
-ES-V---K---------------------------------------------------
-----------------------------------STVRLFADDCLLYRNI-K-----N-
--RX-------DHETLQED-LRQLEAWA-DTWGMRF-----------NAKKCYIMS----
-----------------------------------------------------------
>A.marissinica_221_LINE
--H--KKG----DI-DDVGNYRGITLLSTF--GKLFSKVLNERLNKWAE-KY---H---V
YIEA-QAG-FRQ-HMGTVDNIFVLHGVITH-L-L-------N---------NN------K
-----RLYAAFVDYTKAFDFLTRDVIWYKL-I-K--Y-G--------IRG--KMLDIIKS
MYEN------VRSRVK-Y----------------------K-------------------
----N--------------------------------------M----------------
--L----------------------S-EE-FEC-LLGVRQGESLSPFLFSMYINDIE---
-EY-F---M-L--------N-G----F------N-GL--D----L-G-------------
---------M---------------L-K-------LFLLLYADDIVIMSE----------
-----------TEEGLQKG-LILLEEYC-DKWKLTV-----------NTIKTKVMIFKK-
G-G--R---IRR---------N-VN-FL-------------------------------
>A.marissinica_222_LINE
--H--KKG----ST-SEPNNFRGITLLSVV--GKLFTRIINKRLSNWAE-DN---Y---V
YIES-QAG-FRA-KMSTTDNIFALHGLINH-S-L-------N---------NN------K
-----TLYCCFIDFSKAFDYLVRDNIWYKL-V-Q--L-G--------IRG--KIFNVVKS
MYQN------VKSKVK-L----------------------E-------------------
----N--------------------------------------G----------------
--L----------------------S-DS-FDC-FLGVRQGECLSPFLFCMYLNDLE---
-DE-L---Y-L--------K-G----A------Q-GL--D----L-G-------------
---------F---------------M-K-------IFLLLYADDIVLFAN----------
-----------TAEELQTN-LNILKDYC-NHWKLQV-----------NKEKTKVMVFRK-
G-G--L---LPR---------N-LK-FL-------------------------------
>A.marissinica_224_LINE
------------------------------------------------------------
------------------------------------------------------------
---------VFCDISKAFDRVWHKGLLHKL-G-S--I-G--------IAG--SLLSWFES
YLSN------RKQRVV-F----------------------A-------------------
----N--------------------------------------T----------------
--T----------------------S-SW-APV-NAGVPQGSILGPLLFLIYINDIV---
-TD-V---E---------------------------------------------------
-----------------------------------AKIRLFADDTSLYVIV-D-----D-
--PV-----S-SATLLNRD-LARIHSWS-ESWLVTF-----------NPNKTESVLFTR-
K-R--R---K--L--------P-HP---------------------------------I
>A.marissinica_225_LINE
------KG----DK-SNPANYRPISLPCVL--CKVLEHIISTSIVKHFT-NH---S---I
LYHL-QHG-FRE-KRSCVTQLVMLVNDLVT-S-V-------Y---------NK------H
-----QVDLILLDFSKAFDKVNHEKVLLKM-H-E--Y-G--------VRG--QTLRWIKS
FLDN------RLQSVV-L----------------------N-------------------
----G--------------------------------------I----------------
--S----------------------S-EA-VPV-SSGVPQGSVLGPLLFLAYINDIP---
-QN-I---S---------------------------------------------------
-----------------------------------SKVRIFADDTVVY------------
------------------------------------------------------------
-----------------------------------------------------------
>A.marissinica_226_LINE
--P--KKDK---NT-LFIENWRPISLLNVD--YKIATKMIANRIKKVLN------T---L
INVN-QTG-FIK-GRYIGENVRTLMELMDD-A-N-------E---------DN------K
-----SGLIFFADFQKAFDSLNHKFIITCL-K-H--F-N--------FGK--SLIQWVSL
FYKD------AKSCIS-N----------------------N-------------------
----G--------------------------------------H----------------
--L----------------------S-DF-FKV-KKGVRQGCPLSAYIFILCIELLS---
-RN-I---D-S--------N-VD---I------K-GL--V----L-G-------------
---------S---------------K-E-------IKQTLFADDAXFSLDG---------
-----------SEKSFSEL-IKTLERFA-KISGLRL-----------NKGKCTVL-----
-----------------------------------------------------------
>A.marissinica_227_LINE
-----------------RXNYRPISLLNID--RKIVSKVLSNRLSTILP------G---I
IGIS-QTC-SIR-GRSIFDNVHLLRNIFDY-V-E-------Q---------KQ------L
-----PACFINLDQEKAFDRVSWSYMYDTL-S-A--F-G--------FSP--NFIQWVKV
LYND------IKSSVI-V----------------------N-------------------
----N--------------------------------------H----------------
--I----------------------S-ET-FKL-TRSVRQGCSLSPLLYILCLEPFA---
-KK-I---Q-D--------N-KD---I------K-GI--V----V-PGG-----------
---------Q---------------F-Q-------CKMSLYADDNTSILT----------
-----------DDNSVRRF-FAEYELFQ-KVSGSKV-----------NYRKSNGMYLGK-
W-K--N---RS------------DH---------XFGISWV---RNCK-----CLGYXF
>A.marissinica_228_LINE
---------------SNPANYRPISLTCVL--CKVLEHIVSSSIVKHFT-NH---S---I
LYHL-QHG-FRE-KRSCVTQLVMLVNDLVT-S-V-------Y---------NK------H
-----QVDLILLDFSKAFDKVNHEKVLLKM-H-D--Y-G--------VRG--QTLRWIKS
FLDN------RLQSVV-L----------------------N-------------------
----G--------------------------------------I----------------
--S----------------------S-EA-IPV-SSGVPQGSVLGPLLFLAYINDLP---
-QN-I---S---------------------------------------------------
-----------------------------------SKVRIFADDTAVYLSL-T-----S-
--AN-------ESVTLQND-LKRLEEWE-LEWDMEF-----------NPSKCQVIHVTR-
-----------------------------------------------------------
>A.marissinica_229_LINE
------KG----DK-SLPSNYRPISLISCV--GKVMERVVFKYIYNHLI-SN---D---L
IYKN-QSG-FLP-GHSTVYQLIDIYNQICK-G-F-------D---------ER------K
-----ATCMVFCDISKAFDRVWHKGLLFKL-K-Q--N-G--------VSG--NLLHWIAD
YLHN------RAQRVF-V----------------------G-------------------
----Q--------------------------------------S----------------
--F----------------------S-SS-KTI-TAGVPQGSVLGPLLFLVYVNDIA---
-ES-L---I---------------------------------------------------
-----------------------------------STTRLFADDSSLAVST-S-----D-
--SA-----V-METVLNSD-LQIISDWA-KQWLVNF-----------NPAKTEVM-----
-----------------------------------------------------------
>A.marissinica_22_LINE
------KG----DR-DIPSNYRPISLISCV--GKVMERVMFKYLYNYLH-EN---E---L
IYKR-QSG-FLP-GHSTVYQLIDIYNQICK-A-F-------D---------ER------K
-----STCIIFCDISKAFDRVWHKGLLFKL-R-Q--Y-G--------ISG--HIIKWLSS
YLNE------RRQKVF-V----------------------G-------------------
----S--------------------------------------T----------------
--F----------------------S-NE-KCL-NAGVPQGSVLGPLLFLIYVNDIA---
-ES-L---Y---------------------------------------------------
-----------------------------------SLTRLFADDSSLAMTS-N-----D-
--TN-----V-IEATLNHD-LNIISKWS-KQWLVNF-----------NPTKTEVM-----
-----------------------------------------------------------
>A.marissinica_231_LINE
-------------------NYRPISLLNCL--GKLMERCIHKQLFNYVT-SN---N---L
LTSF-QSG-FIK-GDSTVNQLTYMYNDVCK-A-L-------D---------EG------K
-----EVRAVFCDISKAFDRVWHKGLLHKL-G-S--I-G--------IAG--SLLSWFES
YLSN------RKQRVV-F----------------------A-------------------
----N--------------------------------------T----------------
--T----------------------S-SW-APV-NAGVPQGSILGPLLFLIYINDIV---
-TD-V---E---------------------------------------------------
-----------------------------------AKIRLFADDTSLYVIV-D-----D-
--PV-----S-SATLLNRD-LARIHSWS-ESWLVTF-----------NPNKTESVLFTR-
K-R--R---K--L--------P-HP---------------------------------I
>A.marissinica_232_LINE
--K--KPGL---DQ-NILKNYRPVSNLPFV--SKVLEKVVDVRLEQHLT-TN---N---L
HEEH-QSA-YRK-FHSTETALLKVQNDVLQ-S-L-------D---------QN------N
-----VTILVLLDLSAAFDTIDHQTLLHRL-EHH--F-G--------VTG--KPLTWMAS
YLND------RYQTVC-I----------------------G-------------------
----G--------------------------------------E----------------
--L----------------------S-EP-VLM-QYSVPQGSVL----------------
------------------------------------------------------------
------------------------------------------------------------
------------------------------------------------------------
-----------------------------------------------------------
>A.marissinica_233_LINE
--P--KKDK---DL-LSINNWRPISLLNVD--YKIATKTIANRIKPVLE------D---I
VSTD-QTG-FIK-GRYIGENVRLLAEIIDT-V-N-------I---------ND------E
-----PGLIFFSDFNKAFDSLDHDFMFQTL-R-T--F-N--------FSE--STINWVKL
FYND------AKACIS-N----------------------N-------------------
----G--------------------------------------H----------------
--F----------------------S-SF-FDI-KKGVRQGCPLSPYLFIICIELLS---
-VE-I---N-K--------N-KD---I------K-GI--K----I-Y-------------
---------G---------------T-E-------SKQTLFADDACFTLDG---------
-----------SRKSLESL-VTTLDDFG-NISGLTL-----------NIQKCTILR----
-----------------------------------------------------------
>A.marissinica_234_LINE
-------------------NYRPISLLNCQ--GKVMERIIYKHIHNHLH-FN---X---L
ILPN-QCG-FRP-NHSSVYQLIEIYNQICQ-T-L-------D---------SK------Q
-----SMCMIFCDISKAFDRVWHKGLLFKL-R-Q--N-G--------ING--NLLKWVEN
YLTN------RTQKVV-L----------------------G-------------------
----S--------------------------------------T----------------
--T----------------------S-LS-ERI-HSGVPQGSILGPLFFLVYVNDIA---
-DH-L---L---------------------------------------------------
-----------------------------------SITRLFADDTSLAQTT-S-----T-
--IA-----D-LEGILNHD-LYMISEWS-KRWLVTF-----------NPNKTEVLFFST-
N-R--N-----------------------------------------------------
>A.marissinica_235_LINE
---------------KKASSYRPISLTSCV--VKTMERIVNKRLMWYLE-TE---N---L
LSKE-QAG-FRQ-FRCTEDQATYLAQEVED-A-F-------Q---------GQ------K
-----VVFATWIDLQKAFDKVWTDGLLVKM-Q-R--C-G--------IAD--KMLRWTKS
FLHN------RRARVL-V----------------------D-------------------
----N--------------------------------------Q----------------
--K----------------------S-KK-FLI-RHGVPQGGVISPTLFLIFIDDLL---
-AE-L---P-K--------G----------------------------------------
-----------------------------------IKAALYADDLVMWCVE-E-----H-
--AT-----T-ATYRMQMA-ADKLTAWA-EDWCISI-----------NKEKSSTTLFTL-
S-T--K-----------------------------------------------------
>A.marissinica_236_LINE
-------------------NYRPVSNLPYV--SKILEKVVNSRINEHLT-SN---N---L
HEVH-QSA-YRT-FHSTETALLKVQNDILQ-S-L-------D---------QN------N
-----ATILVLLDLSAAFDTIDHRTLLQRL-EFH--F-G--------ITG--KPLQWISS
YLTD------RYQAVC-I----------------------D-------------------
----G--------------------------------------K----------------
--L----------------------S-NS-VLM-NFSVPQGSV-----------------
------------------------------------------------------------
------------------------------------------------------------
------------------------------------------------------------
-----------------------------------------------------------
>A.marissinica_238_LINE
---------------XDPNNYRPIALTSCI--CKTMERMVNNRLVWFLE-SN---H---L
IVNV-QSG-FRQ-QRSTLDHLVRFETFIRE-G-F-------V---------NK------Q
-----HVASVFFDLESAYDTTWKYGILKDL-H-D--F-D--------LRG--RLPLFISA
FLNE------RLFRVR-V----------------------C-------------------
----N--------------------------------------T----------------
--L----------------------S-DA-REQ-QMGVPQGCILSVTLFSIKINNIV---
-KS-I---N-P--------G----------------------------------------
-----------------------------------VECSLYVDDFVICFRS-S-----N-
--MN-----I-IERQLQQC-LNKLQTWS-DENGF--------------------------
-----------------------------------------------------------
>A.marissinica_23_LINE
-----------------TGSYRPITILSCL--GKLFTAVLNLRLTSYVE-DS---Q---L
LNEN-QAG-FRN-GYSCSDHIFTLHSLVEI-L-K-------K---------RK------Q
-----KLFCSFIDFSQCFDKIWRFGLWHKL-L-Q--N-F--------ING--KLFQVIYN
MYQN------IKSCVT-H----------------------N-------------------
----G--------------------------------------N----------------
--Q----------------------S-PF-FSS-EIGVRQGENLSPILFSLYLNDLQ---
-SH-L---E-A--------N-G----A------V-GI--Q----L-E-------------
---------DTF--------SDETWL-K-------LLLLLYADDTVIVSN----------
-----------NPVDFQNC-LNHFNNYC-AQWKLVV-----------NPNKTKVIVFGA-
R-N--L---N-N-----------FD-FKL-GDQ---GLEIT---DNYH-----YLGVTL
>A.marissinica_240_LINE
---------------------------PTL--SKLIEKHVHNSFLSYLN-EN---Q---L
LHDT-QSG-FRP-KHSCETALVHMIDSWLT-A-L-------D---------NG------K
-----LVGVILVDFRKAFDLVDQDILLLKL-R-L--Y-G--------VGE--STLMWFNS
YLTD------RCQRVS-T----------------------N-------------------
----N--------------------------------------V----------------
--L----------------------S-NV-QKV-TCGVPQGSILGPLMFLLFINDMP---
-LY-T---N-N-------------------------------------------------
-----------------------------------VTTDLYADDTTLYDIN-S-----S-
--VD-----D-IQINLQSA-LNNLHMWC-RHNGMLV-----------NTDKTKLMLIAT-
P-Q--K-----------------------------------------------------
>A.marissinica_241_LINE
-------------------NYRPVSNLPYV--SKILEKVVNSRIDEHLT-SN---N---L
HEVH-QSA-YRK-FHSTETALLKVQNDILQ-S-L-------D---------QN------N
-----ATILVLLDLSAAFDTIDHRTLLQRL-EFH--F-G--------ITG--KPLQWISS
YLTD------RYQAVC-I----------------------D-------------------
----G--------------------------------------K----------------
--L----------------------S-NS-VLM-NFSVPQGSVLGPKFYTMYTKPVG---
-AI-C---K-H--------H----------------------------------------
---------------------------G-------LNHHFYADDSQLYLSF-K-----P-
--TVQASQAE-TLLRVENC-LQDIVAWM-HANMLKL-----------NTDKTEMIMFSS-
Q-R--N----------------------------------------------------F
>A.marissinica_243_LINE
------KG----DR-DTPSNYRPISLISCL--GKVMERVMFKYLYXYLH-AN---D---L
IFKY-QSG-FLP-GHSTVFQLIDLYHQICK-A-Y-------D---------EK------L
-----ITCIXFCDISKAFDR----------------------------------------
-----------------X----------------------E-------------------
----S--------------------------------------S----------------
--F----------------------S-ET-KYI-NAGVPQGSVLGXLLFLIYVNDIA---
-DL-L---E---------------------------------------------------
-----------------------------------SSTK---------------------
---T-----X-IETRLNSD-LQKVSDWS-KQWLVKF-----------NPSKTEVV-----
-----------------------------------------------------------
>A.marissinica_244_LINE
--P--KSSTT--DP-RDPLSYRGISLASAM--YKIYCSVLNSRLSTWAE-EN---N---K
IADE-QNG-FRK-KRSTLDHISTLTSIIET-R-K-------K---------IK------K
-----STFSAFIDFSKAYDSINRDKLWNRL------------------------------
------------SXVR-V----------------------N-------------------
----S--------------------------------------L----------------
--N----------------------T-EW-FDV-KCGLRQXCNLSPILFNFFI-------
------------------------------------------------------------
------------------------------------------------------------
------------------------------------------------------------
-----------------------------------------------------------
>A.marissinica_245_LINE
---------------KKASSYRPISLTSCV--VKTMERIVNKRLMWYLE-TE---N---L
LSKE-QAG-FRQ-FRCTEDQATYLAQEVED-A-F-------Q---------DR------K
-----VVFATWIDLQKAFDKVWTDGLLVKM-Q-R--C-G--------IAD--KMLRWTKS
FLHN------RRARVL-V----------------------D-------------------
----N--------------------------------------Q----------------
--K----------------------S-KK-FLI-RHGVPQGGVISPTLFLIFIDDLL---
-AE-L---P-H--------G----------------------------------------
-----------------------------------IKAALYADDLVMWCVE-E-----H-
--AT-----T-ATYRMQMA-ADKLTAWA-EDWCISI-----------NKEKSSTTLFTL-
S-T--K-----------------------------------------------------
>A.marissinica_246_LINE
--H--KKG----SI-NNPENYRGITLLSVL--GKLFTKILNNRLNSWAE-EY---N---V
YIEA-QAG-FRS-GMSTTDNIFVLHGLITH-M-L-------N---------HG------K
-----KLYCSFVDFSKAFDYVERNSLWAKL-I-K--L-G--------IRG--KMLTILKS
MYLH------AKSCVR-F----------------------N-------------------
----N--------------------------------------T----------------
--L----------------------S-ND-FTC-YLGVRQGESLSPFLFAMFLNDLE---
-EH-M---V-L--------N-G----F------K-GI--E----M-Y-------------
---------M---------------T-K-------LFILLYADDIVIFSE----------
-----------SADGLQHG-LNILYGYC-NRWKLKI-----------NVQKTKVV-----
-----------------------------------------------------------
>A.marissinica_247_LINE
-------------K-ADPNNYRAISLCSTV--LKLYEKVILNVIENSQC------I---E
INPL-QGG-FQK-GISCLMTSFMVRECINF-A-K-------E---------NG------S
-----KVYACYLDVKQAFDNVNHTLILLKL-F-R--T-G--------IDI--NLFRIIET
LLSN------IYSCVR-S----------------------Q-------------------
----G--------------------------------------Q----------------
--T----------------------S-DW-FPI-LKGARQGQVLSPYLYLLFIDDLM---
-NN-L---D-S--------S-H-----------H-SL--K----I-N-------------
---------N---------------T-S-------YACPTSADDMVLLSF----------
-----------TKHGLQSL-LDECYTNS-TKERYFY-----------NANKSSVIVYNE-
S-P--G---EY------------------------------------------------
>A.marissinica_249_LINE
--------------------WRPISLLNTD--YKLLTKVLAHRLQRVLP------X---I
IELD-QQG-YIK-NRYIGFNIRQIQDIIDY-T-E-------Q---------LD------I
-----DGALLFLDFRKAFDTIEREFLFETL-R-H--F-G--------FKN--GFLSWIGT
IYNN------ISSRII-N----------------------N-------------------
----G--------------------------------------W----------------
--M----------------------S-RS-FRL-TRGVRQGCPLSSLLFITVAEVLA---
-YR-I---R-S--------N-EN---I------C-GI--C----V-TVN--T--------
--------RE---------------H-H-------LKITQLADDTTLFLR----------
-----------DETDISNA-LDSIDCFG-NYAGLRL-----------NINKTE-------
-----------------------------------------------------------
>A.marissinica_24_LINE
---------------NDPSNYRGITLVNSM--GKIFSLILRNRINKWCE-SE---H---V
FNDF-QFG-FRD-NRSTADAIFLLHSIIQK-V-L-------S---------KN------A
-----KLWCIFIDYQRAFDTVNRDALWEKL-I-K--S-G--------VSC--KMVNMVKC
IYNR------VQSCVK-M----------------------L-------------------
--NTM--------------------------------------T----------------
--F----------------------S-DF-FDV-TIGLKQGEPLSPLLFIIFINDII---
-EN-L---D-V--------N-S----L------T-EK--D----L-D-------------
---------L---------------L-S-------MYLILFADDIVLFTT----------
-----------DARSLQSQ-IDSIYQYS-VKWGLTI-----------NVNKTKMCIFEK-
R-K--Q---N-H---------N-VI-FYI-NGK---QIDIV---DSFT-----YLGIKF
>A.marissinica_250_LINE
--P--KKG----DL-NNVNNYRGITLTSIF--SKIFSIVLDTRLRKWAE-AN---E---L
LSDF-QFG-FRK-DKSTVDCIFVLTSIIDK-V-I-------CL--------EK------K
-----KLYCAFVDFRKAFDVVYRNGIWFKL-L-Q--Y-G--------AST--KLVNMLQK
IYES------VKSCVR-I----------------------N-------------------
----G--------------------------------------T----------------
--Y----------------------T-DN-FDC-VKGVKQGEPLSPLLFLFFINDMY---
-QS-I---Y-D--------N-T----I------D-TV--S----I-D-------------
---------E---------------L-R-------MLLLLFADDTVLMSY----------
-----------SKEGLQRL-LNNLHMYC-NNWDISV-----------NIDKTVVM-----
-----------------------------------------------------------
>A.marissinica_251_LINE
-----------------PSNYRPITILSCL--GKLFTAILNDRISTFLK-DN---N---L
LAEN-QAG-FRA-NYSTTDHIFTLNFLIEK-L-R-------S---------QK------N
-----KLLCGFIDFTSAFDLVWHAGLWSKL-F-K--T-G--------IRG--KILQVIKN
MYSG------MKTCVS-S----------------------N-------------------
----G--------------------------------------R----------------
--S----------------------S-NI-FTT-NCGIRQGDNLSPVLFSIYLNDLE---
-SH-L---S-R--------N-N-------------GL--Q----I-D-------------
---------IN-------EEDTIHFM-K-------ILILLYADDTIIFGE----------
-----------DEAMFQST-LDDFYSYC-QTWRLKV-----------NFSKTKVIVFGT-
N-K--P---E-K-----------YL-FTI-NGT---HIETV---KEFK-----YLGVYX
>A.marissinica_253_LINE
PLF--KKG----DR-KVVSNYRGITLLSCL--SKLFTTILNQRIMSYCD-KY---N---H
VSDA-QFG-FRK-GSSTTDATFSLMSVVQH-Y-L-------N---------NN------K
-----RLYVAYVDLKRCFDGIYRNALWYKL-F-N--T-N--------ISG--KLLRIIRN
MYSH------VKSCVK-H----------------------C-------------------
----N--------------------------------------S----------------
--F----------------------S-DF-FEY-SIGLRQGEVISPVLVSLFLEDLE---
-LY-L---Q-G--------D-V----N------S-GL--L----I-D-------------
---------D---------------I-I-------LTLLLFADDMVLFGQ----------
-----------SPEDLQNS-LNLLHSYC-NTWGLEV-----------NETKTKIM-----
-----------------------------------------------------------
>A.marissinica_254_LINE
----------------------------------------NERVTRFLN-QY---N---L
LNEN-QAG-FRA-NYSTCDHIFTLKXLIDK-L-R-------Q---------QK------K
-----KLYCSYVDFSLAFDQIWRAGLWSKL-T-K--N-G--------ING--KIFKIIYN
MYLD------IKSCVS-V----------------------N-------------------
----D--------------------------------------N----------------
--L----------------------S-TF-FKS-NCGVRQGENVSPILFSIYLNDLE---
-SY-L---E-V--------N-N-----------S-GL--K----L-D-------------
---------QP-------HIDVNTYL-K-------IFILLYADDTVIVSD----------
-----------DPESFQHM-LNEFNTYC-KIWKLQI-----------NMTKTKVIVFGT-
N-K--P---G-N-----------FK-F--------------------------------
>A.marissinica_255_LINE
--P--KSSTK--DP-RDPLSYRGISLASTM--YKMYCSIINDRLTRWAE-DN---N---K
ISDE-QNG-FRK-KRSTVDHIESLTSLIDS-R-K-------K---------LN------K
-----STLCAFIDFRKAYDSINRSKLWLRL-S-E--I-G--------ISG--KLFQSVXS
IYSS------VASCVR-V----------------------N-------------------
----S--------------------------------------Y----------------
--H----------------------T-DW-FEV-KCGLRQGCILSPLLFNLYINDLA---
-IY-I---R-S--------V-G-----------K-GI--L----C-N-------------
---------D---------------E-I-------VSILLYAXDLVLLAE----------
-----------TEYDLQCL-LNALNXWC-NRNDMTV-----------NIDKSNXVHFRR-
P----------------------------------------------------------
>A.marissinica_256_LINE
---------------SQPGNYRPVSLTSVI--CKIMEKCVREAVLEHLK-CQ---K---L
LTNE-QYG-FRN-NRHTALQLLTVLEDWTT-A-L-------D---------QN------S
-----QVDSIYLDFAKAFDTVSHRRLLLKL-S-S--Y-G--------IKG--KVLTWIEQ
FLKG------RKQRVV-I----------------------N-------------------
----G--------------------------------------E----------------
--A----------------------S-NW-TNV-VSGVPQGSVLGPILFIIFINDLP---
-DI-V---E---------------------------------------------------
-----------------------------------SACKLFADDTKIYRVI-H-----S-
--QA-------DQLQLQED-LYKLCRWS-NEWLLRF-----------NVQKCKVLHIGN-
S-T--N---F-------------------------------------------------
>A.marissinica_257_LINE
--P--KASSS--DP-RDPLSYRGISLTSSM--YKLYCSIINERLSKWAE-DN---N---K
IVDE-QNG-FRK-KRSTVDHISSLTNVIET-R-K-------K---------LN------K
-----ATFCAFIDLKKAYDSINRCKLWTRL-T-D--I-G--------ISG--KLLLSVKS
LYSS------ISACVR-V----------------------N-------------------
----N--------------------------------------Y----------------
--H----------------------T-DW-FEV-KCGLRQGCILSPLLFNLYINDLA---
-LF-L---K-S--------S-G-----------K-GI--V----C-D-------------
---------N---------------D-K-------ICILMYADDIVLLAD----------
-----------TTEDLQVL-LNMLNNWC-KSNSMNI-----------NVAKCNVMH----
-----------------------------------------------------------
>A.marissinica_259_LINE
--K--KKG----LP-LELKNYRPVSNLTFI--SKILEKAALNQINKHIE-AN---S---L
LPDY-QSA-YRK-YHGVETAMVKMYSDLLE-T-I-------D---------KN------Q
-----VTIVVMVDLSAAFDTIDIPILIKIL-QDD--F-G--------IQS--TPLKWIES
YLTN------RTMKVM-V----------------------E-------------------
----Q--------------------------------------S----------------
--A----------------------S-ET-EPL-RFGVPQGSCAGPVIFTLYISALN---
-RV-V---Q-K--------Y----------------------------------------
---------------------------P-------ADLYGYADDHXIAFKI-Q-----A-
--XNSXNEXI-VLQQLDSC-LNEIIXWM-TTFKLKM-----------NXSKTEX------
-----------------------------------------------------------
>A.marissinica_25_LINE
---------------HDPHNYRAITLTSTI--LKLYESVLLTRAGDDIL------K---D
LSPQ-QGG-FQQ-QLGCIMTSFSLRESISF-A-K-------E---------HH------S
-----KAFICYLDCRQAFDRVWHNGLIYKL-E-A--C-G--------LDH--LTFKSFVS
LYSN------MNSCVR-N----------------------Q-------------------
----S--------------------------------------F----------------
--T----------------------S-EW-FPV-MQGTRQGGKSSPLLFLLYINGLI---
-QE-L---E-N--------S-K-----------L-GF--C----I-Y-------------
---------N---------------F-N-------ICSPTVADDMILFSM----------
-----------SKYGLDQM-LQICYEYS-LKWRFEY-----------NAKKCSVVVYNE-
T----------------------------------------------------------
>A.marissinica_260_LINE
---------------XKAXNYRPIXLTCXA--SKLLEHILVSNIMTHFD-NN---D---X
XSQX-QHG-FRS-KHSCESQXISFTQEVYD-N-L-------E---------NG------K
-----QTDVIVMDFSKAFDKVDHNKLIYKL-N-E--L-G--------VHP--LASRWIKS
FLKG------RSQKVV-V----------------------D-------------------
----G--------------------------------------C----------------
--T----------------------S-DT-LPV-ISGVPQGSVLGPCLFLAYINDLP---
-NS-I---K---------------------------------------------------
-----------------------------------SKARLFADDTIVYLTV-K-----S-
--SS-------DAQILQSD-LNALEQWE-RDWSMEF-----------NPDKCEVLRITR-
K-R--K---P--L--------I-FP----------------------------------
>A.marissinica_26_LINE
--P--KPGK---DL-SLLSNWRPISLLNVD--YKIVAKVIANRIKSVLD------K---L
IDNS-QTG-FIK-GRYIGENIRLLYDVIEY-T-E-------N---------NN------V
-----PGLLFFADFEKAFDSLNHKFMQTVL-D-I--F-N--------FGP--FLKEWIKL
FYNN------PSSCVL-Y----------------------N-------------------
----G--------------------------------------F----------------
--L----------------------S-ES-FSI-KRGVRQGCPLSPYIFILAIELLS---
-IA-I---R-N--------N-ND---V------K-GI--S----M-S-------------
---------D---------------K-E-------VKNSMFADDATIILDG---------
-----------SKKSYSEM-LQMFDDFA-CISGLKL-----------NYDKCSVLR----
-----------------------------------------------------------
>A.marissinica_27_LINE
------KG----DA-SLPSNYRPISLLNTI--EKVFERLIFKHLFNHLR-ET---Q---F
LSSA-QSG-FIP-GDSTVNQLTYIYDTLCK-A-L-------D---------DG------L
-----EVRTVFFDISKAFDKVWHKGLLAKL-L-H--A-G--------ISG--PLFQWFSD
YLSN------RRQRVV-L----------------------P-------------------
----G--------------------------------------S----------------
--K----------------------S-TW-ANI-RAGVPQGSILGPMLFIIFINDIV---
-DD-I---S---------------------------------------------------
-----------------------------------SSINLFADDTSLYVIV-E-----Q-
--PR-----T-AADRLQND-ILRISTWA-NKWLVTF-----------NPAKSESVLISR-
K-R--N-----------------------------------------------------
>A.marissinica_28_LINE
--P--KTSSN--DP-RDPLSYRGISLASSL--YKIYCSIINGRLTKWSE-DN---N---K
ITDE-QNG-FRK-NRSTVDHISTLTSLIDT-R-K-------K---------NN------K
-----STYCAFIDFRKAYDFINRSKLWKRL-T-D--I-G--------VSG--KLYLSIKS
LYSS------VSSCVR-V----------------------N-------------------
----S--------------------------------------L----------------
--H----------------------T-DW-FDV-NCGLRQGCILSPLLFNLYINDLA---
-IY-L---K-S--------F-G-----------K-GI--V----C-D-------------
---------N---------------D-T-------ICIMIYADDIVLLAE----------
-----------SEHDLQLL-LNALHDWC-NRNDMRV-----------NNDKSNIVHFRK-
Q----------------------------------------------------------
>A.marissinica_29_LINE
--L--KKG----DP-SLPSNYRPISLLNTM--EKVFERIIFKHIFNFFR-DT---N---F
FTCY-QSG-FMP-GDSTVNQLTYLYNTFCR-A-L-------D---------NG------L
-----EVRVIFFDISKAFDKVWHRGLLHKL-E-Q--A-G--------IRG--NLLSWFAN
YLSN------RCQRVV-V----------------------P-------------------
----G--------------------------------------A----------------
--S----------------------S-SF-SEI-KAGVPQGSILGPLLFLIYINDIV---
-AD-I---G---------------------------------------------------
-----------------------------------SNINLFADDTSLFIIV-D-----T-
--PT-----V-ASVQLQSD-IDRISSWA-EKWLVTF-----------NPAKTE-------
-----------------------------------------------------------
>A.marissinica_2_LINE
--P--KSTTA--DP-TDPMSYRGISLACTT--YKIYCNILNDRLSSWVE-DN---G---I
LADE-QNG-FRK-KRSTSDQISSLVNLVET-R-K-------K---------LK------Q
-----CTYAAFIDFRKAYDFINRSKLWTRL-N-D--I-G--------ISG--KMVLAIKS
LYSS------VASCVR-I----------------------N-------------------
----S--------------------------------------F----------------
--K----------------------T-DW-FNV-HCGLRQGCVLSPLLFNLYINDLA---
-VY-L---K-S--------F-D-----------I-GI--N----I-D-------------
---------N---------------E-K-------VCILLYADDIVLLAK----------
-----------DEYDLQIL-LNALNDWC-CLKDMSI-----------NADKSKIVH----
-----------------------------------------------------------
>A.marissinica_30_LINE
--K--KKG----LP-LELKNYRPVSNLTFL--SKILEKAAMTQISNYIE-SE---N---L
LPTY-QSA-YRK-GHGVETAMMKMYSDLLE-T-A-------D---------KS------H
-----ITIVVMIDLSAAFDTIDIPILLEVL-QSD--F-A--------IQG--TPLKWIQS
YLSG------RDMKIV-I----------------------E-------------------
----Q--------------------------------------S----------------
--A----------------------S-KS-EPL-EFGVPQGSCAGPVIFTLYIAALN---
-KV-V---K-K--------Y----------------------------------------
---------------------------P-------ADLYGYADDHKVAFKI-K-----A-
--GNNESEAS-VLKQLEDC-LNDVIGWM-TKFKLKM-----------NNSKTEIIMYGT-
R-Q--------------------------------------------------------
>A.marissinica_31_LINE
------KG----DV-HLAENYRPVSLTCVT--CKLLEHIICKHIMEHLE-NN---N---I
LTSL-NHG-FRS-GFSCETQLVTTVHDLLA-K-T-------D---------SG------S
-----QIDMAILDFSKAFDTVPHRKLLHKL-E-Q--Y-G--------ITG--SIHHWLRD
FLTN------RSMRVV-V----------------------E-------------------
----G--------------------------------------E----------------
--E----------------------S-ET-ATV-DSGVPQGTVLGPLLFLCHINDLP---
-ES-V---K---------------------------------------------------
-----------------------------------STVRLFADDCLLYRNI-K-----N-
--RE-------DHETLQED-LRQLEAWA-DTWGMRF-----------NAKKCYIMSINQ-
K-S--S---K--F-------------YQL-DNH---ILQQV---PENP-----YLGVTI
>A.marissinica_32_LINE
--------------------YRPITLLSCL--GKVFTSILNKRITDYVE-TN---D---I
LNNT-QAG-FRK-GFSTADNLFILQHIIQY-V-N-------N---------NR------K
-----KLFCSFIDLKQAFDTIWRNGLWEKL-I-N--A-K--------ING--KCLQVIRN
MYNG------IKSCVK-V----------------------N-------------------
----S--------------------------------------K----------------
--F----------------------S-NF-FTC-NIGVRQGENLSPLLFSLFLNDLR---
-DF-F---Q-N--------N-SN---A------Q-GI--L----L-Q-------------
---------NEQN-----TNELFNLL-K-------IYILLYADDTVILAE----------
-----------TASDLQDA-LNTYEQYC-DKWKLTV-----------NITKTKIIVFSK-
G-R--Q---P-M-----------YN-FKY-KKE---TIEVV---KEYK-----YLGI--
>A.marissinica_33_LINE
--------------------YRGITLNNIL--AKVYSQILLNRLTVWSE-KY---E---K
LSDF-QFG-FQK-GKSTVDCVFILHSIISK-V-I-------H---------TG------Q
-----KLYSVFIDYEKCFDKINRAFLWQKL-L-A--E-Q--------VST--KMITAVKS
MYST------VRSAIK-H----------------------N-------------------
----G--------------------------------------K----------------
--IH---------------------S-SC-IDS-HLGVKQGDPSSSLLFMMFVNDIM---
-NN-I---N-S--------N-L----N------G-IF--S----L-D-------------
---------E---------------L-Q-------LFIVLYADDQVLFST----------
-----------SPTSLQSM-LNDVDIYC-NTFGLKI-----------NTNKTKVMIFER-
G-R--H-----T---------T-HN-FYL-YNQ---QIENV---SSFK-----YLGIYF
>A.marissinica_34_LINE
-------------------NYRGITLVSCM--SKLFTTILNKRITTFCE-NN---N---I
LSDA-QFG-FRK-GRSTIDALFILNNIVQK-Y-L-------N---------EN------K
-----RLYCGYIDMKRCFDSIYRNALWHKL-Y-K--T-G--------IQG--KLLRIIKD
MYQK------VKSCVR-H----------------------C-------------------
----G--------------------------------------S----------------
--Y----------------------S-EY-FQY-AVGLRQGEIMSPILFSLFVEDLE---
-LY-L---Q-E--------D-I----N------S-GI--V----I-D-------------
---------D---------------I-V-------LILLLFADDMVILAK----------
-----------SPEELQYN-FNLLYDYC-TTWGLEV-----------NTAKTKVM-----
-----------------------------------------------------------
>A.marissinica_35_LINE
--------------------YRPISLIDTI--GKVFEKIVFKHVFNHLR-DN---N---L
LTPM-QSG-FVP-GDSCVNQLTFLYNNFSQ-A-I-------D---------SG------K
-----EVRAIFCDISKAFDRVWHVGLLHKL-K-D--F-G--------ISG--SVHKWFSS
YLSN------RKHRVV-I----------------------S-------------------
----G--------------------------------------H----------------
--T----------------------S-KW-NHI-AAGVPQGSILGPLLFIIYINDIV---
-NN-I---A---------------------------------------------------
-----------------------------------ANIQLFADDTSLYIVV-D-----N-
--PN-----S-AAAILQSD-LESISNWA-KQWLVKF-----------NPSKTK-------
-----------------------------------------------------------
>A.marissinica_36_LINE
--H--KKG----DT-NNVNNYRGITLVSCL--SKLFTSVLNKRIVNFCE-TN---N---V
ISDA-QFG-FRK-GRSTVDALFTLTNIVQN-Y-L-------F---------NN------K
-----RLYCAYIDLCKCFDTIYRNALWMKL-Y-K--C-G--------IQG--KLLRIIRD
MYQK------VKSCVR-N----------------------C-------------------
----N--------------------------------------S----------------
--Y----------------------T-DY-FEY-AVGLRQGEIMSPLLFSLFVEDLE---
-LF-L---Q-D--------N-T----N------T-GL--L----I-D-------------
---------D---------------I-V-------LMLLLFADDMVIFGK----------
-----------SPHELQTN-LNKLHEYC-ELWGLKV-----------NTIKTKIMVFRK-
R-G--G---LLP---------N-ES-WTY-N------------------------GINI
>A.marissinica_37_LINE
--H--KKG----DV-DETGNYRGITLLSTL--GKLFTRILNNRLTTWAE-MY---N---V
YIEA-QAG-FRK-SMGTIDNIFILHGIINH-M-L-------N---------NN------R
-----KLYVAFIDFMKAFDFVVRDIMWYKL-L-K--I-G--------VRG--KILNIIKS
MYTH------VKARVK-Y----------------------Q-------------------
----N--------------------------------------I----------------
--L----------------------S-DE-FTC-YLGVRQGECLSPFLFSMYLNDIE---
-ED-F---M-L--------H-G----Y------D-GV--D----V-G-------------
---------M---------------L-K-------LFLLLYADDIVIFAE----------
-----------SENSLQKG-LEILHDYC-QKWKLTV-----------NINKTKIMIFKK-
G-G--A---NRR---------N-VQ-FAY-NGD---IIEIV---KQFT-----YLGIVF
>A.marissinica_38_LINE
---------------STPSNYRPISLISCI--GKVMERVIYKHIYNHLH-SS---N---L
IYPL-QSG-FLP-GHSTNYQLLDIYHQICE-S-F-------D---------KQ------Q
-----TTCIVFCDISKAFDRVWHRGLLFKL-R-Q--Y-G--------ING--ELLQWLND
YLYN------RKQSVV-V----------------------G-------------------
----S--------------------------------------E----------------
--I----------------------S-SI-LSL-TAGVPQGSALGPLLFLIYVNDIA---
-EH-L---L---------------------------------------------------
-----------------------------------SVTRLFADDSSLAVSS-N-----N-
--MQ-----Y-IETILNQD-LQKINDWS-RQWLVNF-----------NPNKTEIMIFPS-
S-V--T---F-------------------------------------------------
>A.marissinica_39_LINE
---------------DDAKNYRGITLLSNF--GKLFTCILNSRITNWCE-NN---T---I
ISDA-QFG-FRK-GRSTVDAIFILHSLIEH-I-L-------N---------KN------N
-----RLYCSFIDMKQCFDSIYRNALWLKL-Y-K--L-G--------LNG--KILRIIRA
MYQS------VKSCIKLN----------------------C-------------------
----N--------------------------------------T----------------
--Y----------------------T-DF-FDI-SIGLRQGEIISPIMWALFVEDLE---
-LY-L---Q-D--------T-I----N------S-GI--N----I-N-------------
---------D---------------I-C-------LILLLFADDMVLIGL----------
-----------TPVDLQNT-LNNLSIYC-DKWGLEV-----------NVLKSKIM-----
-----------------------------------------------------------
>A.marissinica_3_LINE
----------------DVNNYRPISILPSL--SKLFERHVHKSLQTFLD-HF---N---L
LHKT-QSG-FRT-GHSTESALLYMIDKWIR-A-M-------N---------EG------K
-----LIGIVMVDFRKAFDLVDHTVLLKKL-S-L--Y-K--------CSN--NTLKLFQS
YLCD------RKQTVS-I----------------------N-------------------
----D--------------------------------------V----------------
--L----------------------S-EN-RTV-NCGVPQGSILGPLLFLLFINDLP---
-LM-F---S-N--------K----------------------------------------
---------------------------I-------TGSDLYADDTTLYDIH-N-----K-
--KE-----V-LETRLQQA-LEDLKYWC-FQNGMKI-----------NTDKTKVL-----
-----------------------------------------------------------
>A.marissinica_40_LINE
--P--KGNK---DT-KYIENWRPISLLNID--YKIATKVIANRIKKVLP------K---I
IHQS-QTG-FVK-GRYIGENIRLIIELLEQ-L-E-------N---------KP------D
-----ESILFFSDFEKAFDSLNHNFLFDTL-K-H--F-N--------FDD--TLIQWIKL
FYED------AKSCVI-S----------------------N-------------------
----G--------------------------------------H----------------
--M----------------------S-NF-FSI-KKGVRQGCPLSPYLFIICIELLS---
-NC-I---T-N--------N-KD---V------K-GI--K----I-N-------------
---------N---------------L-E-------IKNILFADDATFVTDG---------
-----------SRKSFETL-IHILDNYS-YISGLKL-----------NNKKCTALR----
-----------------------------------------------------------
>A.marissinica_41_LINE
------KG----DV-HLAENYRPVSLTCIS--CKLLEHIICKHILDHLS-KH---K---I
LTSL-NHG-FRS-GYSCETQLITTMHDLLQ-S-H-------D---------KG------H
-----QIDIAILDFSKAFDTVPHELLLGKL-N-D--Y-G--------ISG--PINNWLRD
FLTR------RNMSVV-I----------------------E-------------------
----G--------------------------------------E----------------
--R----------------------S-DA-VHV-DSGVPQGTVLGPLLFLCHINDLP---
-EV-V---K---------------------------------------------------
-----------------------------------SQVRLFADDCLLYRPI-K-----S-
--AR-------DHLLLHED-LSALESWA-KTWGMRF-----------NAKKCYILSINN-
K-S--S---H--F-------------YQL-DNV---FLQQV---NENP-----YLGVTI
>A.marissinica_42_LINE
--P--KSTTA--DP-RDPMSYRGIALACTM--YKIYCNILNNRLSSWVE-DS---G---I
VADE-QNG-FRK-KRSTSDQISSLVNIIET-R-K-------K---------LR------K
-----STFTAFIDFRKAYDFINRSKLWTRL-N-E--T-G--------VSG--KMLLAIKS
LYSS------VASCVR-I----------------------N-------------------
----Y--------------------------------------F----------------
--K----------------------T-EW-FDV-HCGLRQGCVLSPLLFNLYVNDLA---
-IY-L---K-S--------L-N-----------V-GI--K----I-D-------------
---------D---------------E-I-------VCILLYADDIVLLAE----------
-----------NAQDLQVL-LNSLYDWC-CLNDMSI-----------NIGKSNIIHFRP-
E-R--E-----------------------------------------------------
>A.marissinica_43_LINE
---------------------------------------LNKRIESFCE-QN---D---I
ISDA-QFG-FRK-GRSTVDAVFVLMSLIQK-Y-L-------N---------EN------K
-----RLYVVFVDMMKCFDSIYRNALWLKL-Y-K--I-G--------IQG--KLLRIIRD
MYQK------VKSCVK-A----------------------C-------------------
----S--------------------------------------T----------------
--Y----------------------S-DY-FQY-AIGLRQGEVISPVLFSLFVEDLE---
-LY-L---Q-N--------D-V----T------S-GI--H----I-D-------------
---------D---------------I-V-------LILLLFADDMAILAK----------
-----------TPEELQHH-LNLLKTYC-DTWGLKV-----------NNSKTKIV-----
-----------------------------------------------------------
>A.marissinica_44_LINE
--P--KSGK---DQ-TTLSNWRPISLLNVD--TKIATKAIANRIKKVLP------T---I
ISPE-QTG-FMK-GRYIGENIRLLFEIIEY-Y-N-------D---------NK------L
-----PGLLLFSDYEKAFDSLNHEFIFACL-K-H--F-N--------FSE--NFIKWIRL
FYSN------INSVVI-N----------------------N-------------------
----G--------------------------------------Y----------------
--M----------------------S-EA-FQI-KRGVRQGCPLSSSLFIICMELLS---
-NT-I---A-R--------D-PN---I------Q-GI--N----I-N-------------
---------G---------------Q-E-------IKQTLYADDGTYTNNG---------
-----------NKASFERL-IYVISEFG-KLSGLKL-----------NTSKT--------
-----------------------------------------------------------
>A.marissinica_45_LINE
--------------------YRPVSLTSIS--CKLLEHIICKHILDHLD-HH---N---I
LTSL-NHG-FRS-GYSCETQLITTMHDLFI-N-H-------D---------KG------S
-----QIDIAILDFSKAFDTVPHEKLLYKL-R-N--Y-G--------IDG--QTNNWLRD
FLTN------RHMQVV-V----------------------D-------------------
----G--------------------------------------E----------------
--S----------------------S-KP-VHV-DSGVPQGTVLGPLLFLCHINDLP---
-DT-V---K---------------------------------------------------
-----------------------------------SQVRLFADDCLLYRCI-R-----S-
--AR-------DHVILQRD-LEALEVWA-TSWGMRF-----------NAKKCYILSINS-
K-S--S---H--F-------------YEL-DKQ---FLQQV---DENP-----YLGVTI
>A.marissinica_47_LINE
-------------K-TDPNSYRAISLCSVI--LKLYEKVLLSFIEQDKK------V---T
FNAS-QGG-FQK-KVNCLMTSFMLRECVNY-G-M-------E---------HH------S
-----PIYACFLDARQAFDRTWIASLLVKL-Y-K--T-G--------IHV--MLFKAIMS
FFDN------CLSCVK-S----------------------N-------------------
----G--------------------------------------Y----------------
--M----------------------S-EW-FPI-LQGTRQGQCMSPFLYLVFINELM---
-NE-V---E-R--------S-P-----------Y-CF--R----I-G-------------
---------D---------------L-S-------CGCPTSADDMVVLSN----------
-----------TKHGLDTL-INLCYMNS-KRERYLY-----------NATKC--------
-----------------------------------------------------------
>A.marissinica_48_LINE
------------------------------------------------------------
------------------------------------------------------------
--------VGFIDLKSCFDSICRNSLWLKM-Y-K--C-G--------IQG--KVLRIIRD
MYDK------VKSCVR-C----------------------C-------------------
----N--------------------------------------S----------------
--Y----------------------S-DF-FQY-AVGLRQGEVISPILFSLFVEDLE---
-LH-L---Q-D--------N-L----N------S-GL--L----I-D-------------
---------D---------------I-V-------LILLLFADDMAIFGK----------
-----------TPEDLQKS-LDLLYTYC-NHWGLEV-----------NIMKTKIV-----
-----------------------------------------------------------
>A.marissinica_49_LINE
--P--KKG----DL-NNVNNYRGITLTSIF--SKIFSILLDNRLRKWAE-SN---N---L
LSDN-QFG-FRK-GTSTTDCLFVLNSVINK-I-L-------NF--------EK------K
-----KLYLAFVDFRKAFDMVYRHGIWFKL-L-K--Y-G--------AST--KIVRMLKV
MYEN------VKSCVR-V----------------------N-------------------
----G--------------------------------------T----------------
--T----------------------S-DY-FES-YMGVKQGEPLSPLLFLFFINDMQ---
-AY-V---N-A--------E-S----T------D-VF--T----V-E-------------
---------E---------------L-Q-------LFLLLFADDTVLFSY----------
-----------TKEGLQNL-LNKLHCYC-MKWGITV-----------NTEKTVVMLCKQ-
G-N--R---D-E---------S-FD-VFY-DSR---KLQNV---KTFI-----YLGVTI
>A.marissinica_4_LINE
---------------KKASSYRPISLTSCV--VKTMERIVNKRLMWYLE-TE---N---L
LSKE-QAG-FRQ-FRCTEDQATYLAQEVED-A-F-------Q---------GQ------K
-----VVFATWIDLQKAFDKVWTDGLLVKM-Q-R--C-G--------IAD--KMLRWTKS
FLHN------RRARVL-V----------------------D-------------------
----N--------------------------------------Q----------------
--K----------------------S-KK-FLI-RHGVPQGGVISPTLFLIFIDDLL---
-AE-L---P-H--------G----------------------------------------
-----------------------------------IKAALYADDLVMWCVE-E-----H-
--AT-----T-ATYRMQMA-ADKLTAWA-EDWCISI-----------NKEKSSTTLFTL-
S-T--K---QK----------A-GT-IKV-GGT---ALKTD----EPT-----YLGVTF
>A.marissinica_50_LINE
------KGK---DL-LDPNNSRGIVLSPIL--AKVYEHIIDLREVSGDS-----------
TDPL-QFG-FTK-GRSPVMASLITTEAIAE-S-I-------D---------TN------K
-----PIFIASLDTQKAFDVVWQDSLATRI-F----L-K--------KPF--AYWKAHTN
LLEN------TRLCVK-L----------------------N-------------------
----G--------------------------------------Q----------------
--Y----------------------S-ES-FCI-NQGVGQGKILSTKNYKDFIEPVI---
-EL-A---R-K--------S-T-----------A-GC--H----I-G-------------
---------I---------------F-F-------IATPTCADDILLLAD----------
-----------NPVDLQRL-LSIAHEYS-RQERYNI-----------HPGKTRI------
-----------------------------------------------------------
>A.marissinica_51_LINE
--P--KSGK---DS-QLLSNWRPISLLNVD--YKIATKTISNRIKKVLH------K---I
IGPE-QTG-FMK-GRYIGENVRLIFEIIEY-A-D-------E---------ND------L
-----PCLLFFSDYEKAFDSLDHAFIFKCL-N-H--L-K--------FGE--SLTNWVRL
FYNQ------STSVII-N----------------------N-------------------
----G--------------------------------------N----------------
--M----------------------S-EA-FPI-ERGVRQGCPLSSSLFIICMELLS---
-NF-I---T-N--------D-NT---V------V-GI--K----I-R-------------
---------N---------------K-E-------LKQTLFADDATYINNG---------
-----------QKESFERL-IMIIKEYG-KESGLNL-----------NVSKSKVLRSGS-
L-K--T---SN---------------------------------------------IKY
>A.marissinica_52_LINE
------KG----DP-KLVNNYRGITLVSCL--SKLFTSVLNTRIETFCN-NY---A---V
ISDC-QFG-FRK-GKSTVDAIFILQSVIQH-Y-L-------N---------NN------K
-----RLYVGFIDLKSCFDSICRNSLWLKM-Y-K--C-G--------IQG--KVLRIIRD
MYDK------VKSCVR-C----------------------C-------------------
----N--------------------------------------S----------------
--Y----------------------S-DF-FQY-AVGLRQGEVISPILFSLFVEDLE---
-LH-L---Q-D--------N-L----N------S-GL--L----I-D-------------
---------D---------------I-V-------LILLLFADDMAIFGK----------
-----------TPEDLQKS-LDLLYTYC-NHWGLEV-----------NIMKTKIV-----
-----------------------------------------------------------
>A.marissinica_53_LINE
---------------TDANNYRPISLIPCF--CKIFEKVLLNRIDKQLE-SIQ-PP---F
PNSQ-QHG-FRK-QLSCTTAAFNLQETIFH-Q-I-------E---------RN------S
-----HVYVAFLDQKSAFDCVWHDGLFIKL-G-L--L-G--------ITG--KILRLIRN
SYTD------LKCVVR-H----------------------N-------------------
----G--------------------------------------K----------------
--S----------------------A-DA-ISV-ERSVRQGGTLSTLYYLVYVNQLL---
-VD-L---E-N--------S-T-----------D-GC--S----V-M-------------
---------L---------------T-K-------SGNPSFADDITLIAL----------
-----------SPLKLQNM-IDTTYKYC-NEWKMAI-----------NVEKSNVVVFSK-
K-R--N-----------------------------------------------------
>A.marissinica_54_LINE
-----------------------------------------NRLIKWTD-KH---D---T
LIDN-QFG-FQK-NKSTSDCIFILHALICK-T-L-------A---------AK------K
-----KLYVAYLDWQMMFDRIDRVYLWGKL-L-N--S-N--------VST--RFITALKS
MYTV------VRSYIR-Y----------------------G-------------------
----S--------------------------------------N----------------
--T----------------------S-DC-ITS-NIGVKQGDPSSSILCLFFLNDIL---
-NN-I---N-A--------D-L----N------G-IM--N----I-G-------------
---------D---------------L-Q-------IFLLLFADDAVVFAQ----------
-----------DPEALQSM-LNDIETYC-NTWGLRL-----------NTNKTKIMIFEN-
G-R--H-----S---------R-HD-FYI-YNS---RIDIV---ESFK-----YLGVHL
>A.marissinica_55_LINE
-------------------NYRPVSNLTFL--SKLTEKAALFRLNDHVS-KH---N---L
LPKN-QSA-YRR-YHSCETALLRLVSDLLN-G-M-------E---------HQ------E
-----VSALMALDLSAAFDTVDHDILVQVL-KSQ--Y-G--------LSG--AAIHWIDS
YLRP------RSCSVT-V----------------------D-------------------
----S--------------------------------------A----------------
--V----------------------S-TP-RPL-QCSVPQGSCLGPWLYLTYAGTLF---
-SV-I---P-Q--------S----------------------------------------
-----------------------------------ISLYGFADDHIANKMF-K-----P-
--TSKDNEKQ-AIQELENC-ALNIDNWM-KQNKLKM-----------NSSKTEFIL----
-----------------------------------------------------------
>A.marissinica_56_LINE
--P--KKDK---NT-LSIDNWRPISLLNVD--YKIATKVISNRIKNVLD------S---I
INVN-QTG-FIK-GRYIGENVRTLMEIIEE-T-N-------G---------NN------I
-----PGIIFFADFQKAFDSIDHKFMIKCL-Q-H--F-N--------FGD--SLVKWISL
FYND------SKSCIS-N----------------------N-------------------
----G--------------------------------------H----------------
--L----------------------S-EF-FKV-KKGVRQGCPLSAYIFIICIEILS---
-RS-I---N-N--------N-QD---I------K-GL--V----L-G-------------
---------D---------------N-E-------IKQTLFADDASFTLDG---------
-----------SEKSFIEL-IKNLEKFS-TISGLKL-----------NKSKCSVL-----
-----------------------------------------------------------
>A.marissinica_57_LINE
--L--KKGK---EA-SNLDNYRGITVTPIL--SKLFEYTLLPRLSANVS-----------
QSSL-QFG-FTE-GLSPLMAALLVSEARAE-V-K------CT---------TK------T
-----PLFLVTLDSRKAFDVVCHTILLDKL-Y-E--S-G--------IHP--TLWTLIKN
MYSG------LSSRVK-W----------------------L-------------------
----G--------------------------------------E----------------
--L----------------------G-PS-FDI-LQGVRQGGVLSTFLYKTYINSVL---
-VE-L---K-N--------Q-G-----------L-GL--S----I-G-------------
---------N---------------T-Y-------IGCPTVADDVCLMSE----------
-----------CKEELQCM-LDVASRHA-KQDRVTI-----------HPTKSNAIVINK-
T-T--R---Y-------------------------------------------------
>A.marissinica_58_LINE
------KG----DR-HQAENYRPVSLTSVP--CKILEHIICSHIMKFFD-KH---K---I
LTNL-NHG-FRS-GFSTESQLLVTLHDLLK-S-F-------D---------SK------Q
-----QVDVAILDFSKAFDTVPHKKLLHKL-D-C--Y-G--------IRG--ELNDWLSS
FLTE------RMMDVV-C----------------------E-------------------
----G--------------------------------------E----------------
--H----------------------S-KS-VRV-ESGVPQGTVLGPLLFLCHINDLP---
-EC-V---S---------------------------------------------------
-----------------------------------SQVRLFADDCLLYRTI-R-----S-
--AR-------DHIILQND-LHELEKWA-ATWGMRF-----------NAKKCYILSIRN-
K-S--S---K--F-------------YQL-NNV---FLQQV---PCNP-----YLGVTI
>A.marissinica_59_LINE
-----------------VSNYRGITLLSCL--SKLFTTILNQRIMSYCD-KY---N---H
VSDA-QFG-FRK-GSSTTDATFSLMSVVQH-Y-L-------N---------NN------K
-----RLYVAYVDLKRCFDGIYRNALWYKL-F-N--T-N--------ISG--KLLRIIRN
MYSH------VKSCVK-H----------------------C-------------------
----N--------------------------------------S----------------
--F----------------------S-DF-FEY-SIGLRQGEVISPVLVSLFLEDLE---
-LY-L---Q-G--------D-V----N------S-GL--L----I-D-------------
---------D---------------I-I-------LTLLLFADDMVLFGQ----------
-----------SPEDLQNS-LNLLHSYC-NTWGLEV-----------NETKTKIM-----
-----------------------------------------------------------
>A.marissinica_5_LINE
-------------------NYRPIALTSCI--CKTMERMVNNRLVWFLE-SN---H---L
IVNV-QSG-FRQ-QRSTLDHLVRFETFIRE-G-F-------V---------NK------Q
-----HVASVFFDLESAYDTTWKYGILKDL-H-D--F-D--------LRG--RLPLFISA
FLNE------RLFRVR-V----------------------C-------------------
----N--------------------------------------T----------------
--L----------------------S-DA-REQ-QMGVPQGCILSVTLFSIKINNIV---
-KS-I---N-P--------G----------------------------------------
-----------------------------------VECSLYVDDFVICFRS-S-----N-
--MN-----I-IERQLQQC-LNKLQTWS-DENGFKF-----------SKSKTKCMHFCN-
L-R--G---LH---------PD-PE-VYL-DGS---HVEVV---TEYK-----FLGVIF
>A.marissinica_60_LINE
---------------DEPSNYRPISLISCV--GKVMERVIFKQTYNYLH-GN---N---L
IYPK-QSG-FLP-GHSTIYQLIDIYNHICK-A-L-------D---------DK------K
-----STCIIFCDISKAFDRVWHKGLLFKI-E-Q--Y-G--------ITG--NLLTWFSN
YLSN------RKQQVF-V----------------------R-------------------
----T--------------------------------------S----------------
--F----------------------S-EE-KLL-YEGVPQGSVLGPLLFLIYVNDIA---
-DS-L---I---------------------------------------------------
-----------------------------------SITRLFADDSSLATST-C-----D-
--IS-----L-METILNED-MNTIMSWS-KQWLVKF-----------NPTKTEAM-----
-----------------------------------------------------------
>A.marissinica_61_LINE
---------------HDAINYRPISLTCIC--CKLLEHIISSNIMNHLE-SN---N---I
LYDL-QHG-FRT-SRSCETQLTSLLQSITK-S-N-------D---------DN------I
-----QTDIIIMDFAKAFDKVPHKHLLYKL-E-Y--Y-G--------INC--NAFNWIND
FLSD------RTQTVV-L----------------------E-------------------
----G--------------------------------------E----------------
--M----------------------S-DT-APV-TSGVPQGTVLGPILFLIYINDLS---
-EY-I---Q-H-------------------------------------------------
-----------------------------------STLRLFADDSIIYKEI-K-----T-
--QN-------DTTLLQED-IDSAGRWE-QDWLMKF-----------HPDKCNLLSITQ-
K-R--K---P--F--------L-------------------------------------
>A.marissinica_62_LINE
------KD----DP-FIKKNYRPVSILPTM--SKIFETVINNQLADYFE------H---V
FNNY-LAA-FRP-KYGCQTTLLRLIEDWKM-A-L-------D---------RN------D
-----HVAGILMDLSKAFDCLPHDLVVLKL-G-A--Y-G--------LSD--SACSLVHN
YLSF------RKQRVK-I----------------------G-------------------
----D--------------------------------------A----------------
--L----------------------S-LW-QET-IKGVPQGSILGPLIFNIFINDIF---
-YF-I---T-Q-------------------------------------------------
-----------------------------------SKLYNYADDNTLSYWD-K-----D-
--LS-----S-LKSTLETE-SDILIKWF-DCNQMQA-----------NPDK---------
-----------------------------------------------------------
>A.marissinica_63_LINE
---------------TNPANYRPVSLTCIL--CKSMEHIVFSQIMNHLD-RH---K---I
LVNF-QHG-FRA-NHSCETQLLNTVEDLSR-R-L-------D---------KR------K
-----TTDILILDFSKAFDTVAHRRLLHKL-T-H--Y-G--------ITG--YTNNWIES
WLCH------RQQKVV-L----------------------D-------------------
----G--------------------------------------S----------------
--S----------------------S-SD-SPV-LSGVPQGTVLGPLMFLLYVNDIG---
-DK-I---S-P--------L----------------------------------------
-----------------------------------TTIKLFADDCLLYRNI-N-----S-
--TQ-------DEIQLQLD-LNTMVEWS-NTWLMRF-----------NAAKCHLLKTTR-
Q-R--K---H--L----------------------------------------------
>A.marissinica_64_LINE
---------------SDPNSYRPISLLTCL--NKLFEKVLLERLTEYLK-IRS-PK---F
PSQQ-QQG-FQK-GFSCITASFNLQETILF-Q-M-------D---------RQ------S
-----DVYTAYLDIKGAFDVVWHDGLFFKL-G-E--L-G--------VTG--KTLRLLIN
SYSD------LQCVIR-L----------------------Q-------------------
----S--------------------------------------M----------------
--T----------------------S-LP-VIV-ERGVRQGGVLSTLFYLVYVDELL---
-NL-L---Q-S--------N-Q-----------S-GA--C----V-L-------------
---------S---------------K-N-------SGSPTFADDISLIAI----------
-----------SPAGLQHL-VDIVYQYA-TIWYFDI-----------SATKSNIIIYTK-
K----------------------------------------------------------
>A.marissinica_65_LINE
-------------------------LLSVV--GKVFARVILARLQVVAE------R---I
YPES-QCG-FRS-GRSTVDMIFSVRQLQEK-C-R-------E---------QQ------Q
-----PLYLAFVDLTKAFDLVSRCGLFKLL-H-K--I-G--------CPP--KLLSMITS
FHKD------MKSTVS-F----------------------D-------------------
----G--------------------------------------D----------------
--T----------------------S-KP-FPI-LSGVKQGCVLAPTLFGILFSLLL---
-TY-A---F-Q--------S-S----S------D-GV--Y----I-HTR--HDGKLYNLA
RLRAKTKTTR---------------V-L-------LREMLFADDAALASH----------
-----------THDGLQRL-MDQFSNAC-REFALTI-----------SIKKTEVMTQDV-
A-D--P-----------------AP-IAI-NGS---TLAMV---DNFR-----YLG---
>A.marissinica_66_LINE
---------------------RPITLLSCL--GKLFTCIINSRLNNYIE-TN---D---L
LHNC-QAG-FRK-GFSTSDNMFILQQLIQY-V-N-------N---------SK------K
-----KLYCAFIDLKQAFDTLWRNGLWQKM-F-N--L-R--------ING--KCLSLIKN
MYQN------IKSCVT-V----------------------N-------------------
----S--------------------------------------K----------------
--L----------------------S-NF-FPS-NIGVRQGENLSPLLFSLFLNDLN---
-TY-F---L-Q--------N-QN---N------E-GV--S----I-A-------------
---------TGEQ-----VNELHNFF-K-------IFILLYADDTVILSE----------
-----------SEYDFKQA-LKTYENYC-NEWKLTV-----------NTSKSKIIIFSK-
G-R--Q---P-V-----------YN-FMF-NDL---PLEIV---NEYK-----YLGIYF
>A.marissinica_67_LINE
------KG----DP-KLPSNYRPISLLNTM--EKVFERIVFKYIFNNLT-SN---N---F
LTQF-QSG-FLP-GDSTVNQLTFLYDTFCK-A-L-------D---------DG------L
-----DVRAVFLDISKAFDKVWHRGLLAKL-K-S--A-G--------ITG--DLHDWFTD
YLSS------RRQRVV-L----------------------P-------------------
----G--------------------------------------G----------------
--T----------------------S-EW-LYL-RAGVPQGSILGPLLFLIFINDIV---
-NE-I---Q---------------------------------------------------
-----------------------------------SNIRLFADDTSLYIIV-Q-----D-
--IN-----L-ADVILQSD-IQAISTWA-SNWCVTF-----------NPSKSEIITFSR-
-----------------------------------------------------------
>A.marissinica_68_LINE
------KG----DK-SLPSNYRPISLISCV--GKVMERIVFKYIYNHLN-SN---D---L
IYKN-QSG-FLP-GHSTVYQLIDIYNQICK-A-V-------D---------EK------K
-----ATCMVFCDISKAFDRVWHKGLLFKL-R-Q--L-G--------VSG--NVLNWIAD
YLHN------RSQRVF-V----------------------G-------------------
----Q--------------------------------------S----------------
--F----------------------S-NT-KLI-TAGVPQGSVLGPLLFLVYVNDIA---
-DS-L---I---------------------------------------------------
-----------------------------------STTRLFADDSTLAVSA-S-----D-
--SD-----V-METVLNSD-LDLLSKWA-TQWLVKF-----------NPAKTEVM-----
-----------------------------------------------------------
>A.marissinica_69_LINE
--P--KSSKS--DP-RDPLSYRGIALASSM--YKVYCSILNERLSAWTE-SN---G---K
ITDE-QNG-FRK-KRNTLDHVSSLTSIIET-R-K-------K---------RK------L
-----ATFSAFIDFRKAYDYINRDKLWKRL-V-D--N-G--------ITG--KMFVAIKS
LYSS------VSSCVR-V----------------------N-------------------
----Q--------------------------------------F----------------
--N----------------------T-DW-FDV-NCGLRQGCILSPLLFNLYINDLA---
-LY-L---K-S--------L-G-----------V-GV--A----Y-G-------------
---------D---------------D-T-------ICLLLYADDIVLLAE----------
-----------NPNDLQVL-LSALKDWC-NLNDMCI-----------NSDKSKIVHFRQ-
E----------------------------------------------------------
>A.marissinica_6_LINE
---------------KKASSYRPISLTSCV--VKTMERIVNKRLMWYLE-TE---N---L
LSKE-QAG-FRQ-FRCTEDQATYLAQEVED-A-F-------Q---------GQ------K
-----VVFATWIDLQKAFDKVWTDGLLVKM-Q-R--C-G--------IAD--KMLRWTKS
FLHN------RRARVL-V----------------------D-------------------
----N--------------------------------------Q----------------
--K----------------------S-KK-FLI-RHGVPQGGVISPTLFLIFIDDLL---
-AE-L---P-H--------G----------------------------------------
-----------------------------------IKAALYADDLVMWCVE-E-----H-
--AT-----T-ATYRMQMA-ADKLTAWA-EDWCISI-----------NKEKSSTTLFTL-
S-T--K---QK----------A-GT-IKV-GGT---ALKTD---NEPT-----YLGVTF
>A.marissinica_70_LINE
----------------DVNNYRPISILPSL--SKLFERHVHKSLQTFLD-HF---N---L
LHKT-QSG-FRT-GHSTESALLYMIDKWIR-A-L-------N---------EG------K
-----LIGIVMVDFRKAFDLVDHTVLLKKL-S-L--Y-K--------CSN--NTLKLFQS
YLCD------RKQTVS-I----------------------N-------------------
----D--------------------------------------V----------------
--L----------------------S-EN-RTV-NCGVPQGSILGPLLFLLFINDLP---
-LM-F---S-N--------K----------------------------------------
---------------------------I-------TGSDLYADDTTLYDIH-N-----K-
--KE-----V-LETRLQQA-LEDLKYWC-FQNGMKI-----------NTDKTKVL-----
-----------------------------------------------------------
>A.marissinica_71_LINE
------KG----EK-HIAANYRPVSLTSIT--CKILEHIIHSSIMTHFD-RH---N---I
LCDH-QHG-FRK-KRSCETQLLVTIEDIIR-R-R-------A---------KG------N
-----QVDIILLDFAKAFDKVPHSRLLYKM-A-Y--Y-G--------VRG--STNRWIDS
FLGN------RKQQVV-L----------------------E-------------------
----G--------------------------------------C----------------
--H----------------------S-TS-ADV-LSGVPQGTVLGPLLFLSYINDLP---
-ESAI---S---------------------------------------------------
-----------------------------------SETRLFADDSLLFRHV-T-----N-
--QH-------DRNLLQKD-LTALEEWE-KTWQMSF-----------NASKCSVIRVSP-
S-K--R---KNLM--------Q-TS-YTL-HGQ---TLEVV---DSNK-----YLGVTI
>A.marissinica_72_LINE
-------------------NYRPIALTSCI--CKTMERMVNNRLVWFLE-SN---H---L
IVNV-QSG-FRQ-QRSTLDHLVRFETFIRE-G-F-------V---------NK------Q
-----HVASVFFDLESAYDTTWKYGILKDL-H-D--F-D--------LRG--RLPLFISA
FLNE------RLFRVR-V----------------------C-------------------
----N--------------------------------------T----------------
--L----------------------S-DA-REQ-QMGVPQGCILSVTLFSIKINNIV---
-KS-I---N-P--------G----------------------------------------
-----------------------------------VECSLYVDDFVICFRS-S-----N-
--MN-----I-IERQLQQC-LNKLQTWS-DENGFKF-----------SKSKTKCMH----
-----------------------------------------------------------
>A.marissinica_73_LINE
--P--KENK---PK-QFLKNWRPITLLNTV--YKIGSGCIANRIKTTMD------K---L
ISKD-QTG-FIK-GRYIGENTRLIYDIMQY-T-E-------E---------ND------I
-----PGLLLLIDFEKAFDSLSWSFVQKTL-S-F--F-N--------FGS--SIKKWFDI
LYKD------AQSAVN-Q----------------------C-------------------
----G--------------------------------------I----------------
--L----------------------S-DF-IKI-GRGCRQGDPLSCYIFILCAEVLS---
-LK-I---K-S--------N-KQ---I------K-GI--D----I-N-------------
---------N---------------V-E-------HKLSQFADDTTMILDG---------
-----------STESLNQT-LNTLSDYA-IISGLNV-----------NFDKTKVVWIGR-
K-K--F---SS------------DS-IKT-R-W---KLSWN--QHSFK-----MLGIHF
>A.marissinica_74_LINE
--H--KKG----DV-NNVNNYRGITLVSCL--GKLFTTILNKRIVSFCD-NN---E---V
ISDA-QFG-FRK-GRSTTDALFILSNVVQM-Y-L-------S---------EN------R
-----RLYCVYVDLCKCFDTIYRNALWMKL-Y-N--C-G--------LQG--KILRIVKD
MYQK------VKSCIR-N----------------------F-------------------
----S--------------------------------------NNSRSSDDCSPNSE--N
PLY----------------------S-EY-FEY-AVGLRQGEIMSPILFSLFVEDLE---
-LF-L---Q-G--------N-G----D------T-GL--L----I-D-------------
---------D---------------I-A-------LILLLFADDMVIFGK----------
-----------TPNELQAN-LNLLHKYC-EKWGLHV-----------NTVKTKIM-----
-----------------------------------------------------------
>A.marissinica_75_LINE
----------------DAKNYRGITLINII--AKIYSQILLNRLTKWSS-KH---E---K
ISPN-QFG-FQK-GKSVGDCIFILQTIISK-V-L-------N---------SG------Q
-----KLYCIFIDYQQCYDKIDRTLLWQKL-I-S--E-N--------VSC--KLVTAIKS
MYTA------IKSYVK-F----------------------N-------------------
----T--------------------------------------S----------------
--T----------------------S-DL-FNS-EMGLKQGDPASPILFMLFVNDLI---
-DN-I---G-T--------D-I----D------G-IF--T----M-N-------------
---------G---------------L-I-------LFLILYADDMALFAK----------
-----------TPEALKSM-IRDIENYC-QLWGMKI-----------NTSKTKAIIFEK-
G-R--H-----T---------N-ID-LYI-YDN---KIEVV---NSFK-----YLGINL
>A.marissinica_76_LINE
-------------------NWRPISLLNID--YKIATKAIANRIKKVLP------I---L
ISNS-QTG-FMK-GRYIGENVRLIFETIEY-L-N-------E---------QN------L
-----PGLVFFSDYEKAFDSLNHNFLYKCL-N-H--F-N--------FGD--SFISWIKM
FYNN------INSIII-S----------------------N-------------------
----G--------------------------------------Y----------------
--L----------------------T-EA-LPI-QRGVRQGCPLSSYLFIICMELLS---
-HQ-I---T-I--------D-ND---I------K-GI--T----I-N-------------
---------N---------------R-E-------IKQTLFADDASYLLNG---------
-----------EKTSFERL-IDVITQFG-TISGLKL-----------NVSKSVILR----
-----------------------------------------------------------
>A.marissinica_77_LINE
--------------------YRPVSLTCVT--CKLLEHIICRHILNHLD-KN---K---I
LTTL-QHG-FRS-GYSCETQLLTTVHDLLK-K-Y-------D---------AG------N
-----QVDMVILDFSKAFDTVPHEKLLYKM-R-N--Y-G--------VDG--NINNWLRH
FLTQ------RHMKVV-V----------------------E-------------------
----G--------------------------------------E----------------
--H----------------------S-ES-VTV-DSGVPQGTVLGPLLFLCHINDLP---
-ET-V---K---------------------------------------------------
-----------------------------------SQVRLFADDCLLYRII-K-----T-
--RQ-------DHLILQQD-LLALEKWA-TTWGMKF-----------NAKKCYLMS----
-----------------------------------------------------------
>A.marissinica_78_LINE
------KG----DR-KSPANYRPISLISCV--GKVMERVVFKHFYNHLY-FN---N---L
IYPK-QSG-FLP-GHSTVYQLLDIYHQICQ-S-F-------D---------NK------V
-----PTCMVYCDISKAFDRVWHEGLLFKL-R-Q--N-G--------IDG--HNLQWTKT
YLSN------RSQRVF-V----------------------G-------------------
----S--------------------------------------E----------------
--L----------------------S-NS-KNV-SAGVPQGSVLGPLLFLIYVNDIA---
-DS-L---V---------------------------------------------------
-----------------------------------SITRLFADDSSLAVSS-S-----D-
--IT-----Y-METTLNSD-LQKITDWS-RQWLVNF-----------NPNKTEVM-----
-----------------------------------------------------------
>A.marissinica_79_LINE
------KG----DR-DTPSNYRPISLISCL--GKVMERVMFKYLYNYLH-AN---D---L
IFKY-QSG-FLP-GHSTVFQLIDLYHQICK-A-Y-------D---------EK------L
-----ITCIAFCDISKAFDRVWHSGLLFKL-K-Q--N-G--------ITG--KVNKWLEN
YLSH------RKQRVF-V----------------------E-------------------
----S--------------------------------------S----------------
--F----------------------S-ET-KYI-NAGVPQGSVLGPLLFLIYVNDIA---
-DL-L---E---------------------------------------------------
-----------------------------------SSTRLFADDCSMAVSS-V-----N-
--KT-----L-IETRLNSD-LQKVSDWS-KQWLVKF-----------NPSKTEVV-----
-----------------------------------------------------------
>A.marissinica_7_LINE
--H---------DK-SDKNNYRPISILPVM--SLILERHVSFHLKQFLE-EH---N---L
LYNR-QSG-FRK-NHSCQTALTRLLDDWIS-A-I-------D---------KN------E
-----VVGTVFLDLSKAFDLVDHSILIRKL-A-Y--Y-G--------LAE--SSQNWFSS
YLAD------RFQQTN-V----------------------S-------------------
----G--------------------------------------A----------------
--R----------------------S-DA-GPV-VSGVPQGSVLGPILFIIYINDLP---
-MT-L---T-S-------------------------------------------------
-----------------------------------TVADIFADDTTISASD-Q-----S-
--LD-----T-LTTSLSTD-LINVQQWC-LDNRMIL-----------NTSKTKIMYISS-
K----------------------------------------------------------
>A.marissinica_80_LINE
------KS----DP-SKPSNYRPISLLSCI--GKLMERCVHKYLYNFVI-GN---G---L
ITPS-QSG-FIK-GDSTINQLTFLYNDICQ-A-L-------D---------EG------K
-----EVRVVFCDISKAFDRVWHRGLLHKL-A-S--L-G--------IHG--NLLNWFSS
YLSQ------RRQRVV-I----------------------S-------------------
----N--------------------------------------T----------------
--S----------------------S-SW-SSV-NAGVPQGSILGPLLFLIYINDIV---
-KD-I---Q---------------------------------------------------
-----------------------------------AKIRLFADDTSLYIIV-D-----D-
--PI-----S-SATILNED-LRTIHTWS-KDWLVTF-----------NPSKTESMLFSR-
K----------------------------------------------------------
>A.marissinica_81_LINE
---------------TNPNNYRAISLLPVI--FKLFEKVILTRIETENI-----ND---K
LHPL-QHG-FQK-GKSCKLASFIYQEVSNY-C-Y-------E---------RN------S
-----VMYTCFLDAMKAFDMTWINGILHKL-Y-T--L-G--------IKG--KALRTFNG
MLHG------ASSRVL-A----------------------H-------------------
----G--------------------------------------H----------------
--L----------------------S-DP-FDI-KQGTRQGSICSPFLYTVFIDELL---
-HT-L---S-N--------S-I-----------H-GM--S----I-N-------------
---------N---------------I-H-------PCAPTQADDMVLISL----------
-----------TKHGLCEL-LSICKQYS-IKWRYLY-----------NASKCAVLVHNQ-
P-R--H-----------------------------------------------------
>A.marissinica_82_LINE
------------------------------------------------------------
-----------------------------------------------------------K
-----LIGIVMVDFRKAFDLVDHTVLLKKL-S-L--Y-K--------CSN--NTLKLFQS
YLCD------RKQTVS-I----------------------N-------------------
----D--------------------------------------V----------------
--L----------------------S-EN-RTV-NCGVPQGSILGPLLFLLFINDLP---
-LM-F---S-N--------K----------------------------------------
---------------------------I-------TGSDLYADDTTLYDIH-N-----K-
--KE-----V-LETRLQQA-LEDLKYWC-FQNGMKI-----------NTDKTKVL-----
-----------------------------------------------------------
>A.marissinica_83_LINE
--------------------WRPISLLNTD--YKIAARTLAKRIQKVLP------K---I
ISLD-QQG-YIK-NRFIGFNIRQIQDIIDY-T-D-------I---------FE------I
-----DGAILFLDFRKAFDTLEWASLLEVI-K-H--F-G--------FKT--NFINWVKT
LYKD------INSCII-N----------------------N-------------------
----G--------------------------------------W----------------
--K----------------------C-NM-FAI-SRGVRQGCPLSALLFIIVAEILA---
-IK-I---R-S--------C-DI---I------K-GI--S----V-KVN--N--------
--------KT---------------H-A-------LKISQLADDTTLFLK----------
-----------DENDIEQA-LKIIYEFG-NFSGLKL-----------NKNKT--------
-----------------------------------------------------------
>A.marissinica_84_LINE
--P--KPGK---DN-TNPNNYRPIALTSCV--CKTMERMINARLVWYLE-SN---N---L
ISEF-QSG-FRN-ERSTNDHLIRLETFIRD-A-F-------I---------KK------Q
-----HVVSIFFDLEKAYDTTWKHGIMKDL-H-E--L-G--------LKG--HMPQFISN
FLVD------RQFKVR-V----------------------G-------------------
----S--------------------------------------T----------------
--L----------------------S-SN-HEQ-EMGVPQGSILSVTLFNIKINNIV---
-KC-L---G-K--------D----------------------------------------
-----------------------------------TECSLYVDDFVICYRS-K-----S-
--MA-----T-IERHLQLC-LNKVQAWA-LNNGFRF-----------SKAKT--------
-----------------------------------------------------------
>A.marissinica_85_LINE
----------------NIENYRPISLLNND--YKLLTKILAIRLQKVLP------S---I
IDLD-QQG-YIK-GRFIGNNIRQIYDILHY-C-E-------D---------TN------I
-----DGAILFLDFRKAFDTVNHDFLYETL-K-R--F-N--------FKL--MFINWIKS
LYNN------IISYIL-N----------------------N-------------------
----G--------------------------------------W----------------
--L----------------------S-QS-FKL-SRGLRQGCSISSLLFIIVAEVLA---
-NK-I---R-D--------N-TN---I------S-GI--P----V-KVN--K--------
--------EL---------------L-N-------IKLTQLADDTSLFVK----------
-----------NKTDINNA-LSTINTFG-KYSGLTL-----------NINKTEGM-----
-----------------------------------------------------------
>A.marissinica_86_LINE
-------------------NYRPISLLSCL--GKLMERCVHKHLYNYVV-TN---N---L
LTPY-QSG-FVK-GDSTTNQLAFLYNDISR-A-L-------D---------DG------K
-----EVRAVFCDISKAFDRVWHRGLLHKL-S-S--L-G--------IRG--SLYNWFAS
YLTL------RKQRVI-I----------------------A-------------------
----N--------------------------------------S----------------
--N----------------------S-SW-SSI-KAGVPQGSILGPLLFLIYINDIV---
-SD-I---K---------------------------------------------------
-----------------------------------ANIRLFADDTSLYIIV-E-----D-
--QN-----T-SATILNSD-LVRIESWS-KSWLVTF-----------NPSKTESMIFSR-
K-R--N---R--L--------N-HP---------------------------------V
>A.marissinica_87_LINE
---------------------RGITLNNIL--SKIYSKLLVTRLTNWSN-KH---D---K
LIDN-QYG-FRR-TRTTADCIYVLHALISK-T-L-------A---------SK------K
-----KLYVAFLDWEKMFDRIDRILLWQKL-L-T--A-N--------VST--KFIAALKS
MYST------VKSTIR-Y----------------------K-------------------
----N--------------------------------------A----------------
--K----------------------S-QP-ITS-NIGVKQGDPASSILCLFFLNDIL---
-NN-I---N-S--------N-L----D------E-IP--N----V-D-------------
---------G---------------L-Q-------VFMLLFADDAVVFSH----------
-----------NPASLQAI-LNDIEKYC-NEYGLRL-----------NANKTKIMIFEK-
G-R--H-----T---------T-HD-FYL-YNS---RIEVV---KSFK-----YLGIYL
>A.marissinica_88_LINE
------------------------------------------------------------
------------------------------------------------------------
-----------LDVRQAFDRVTHALLMLKL-H-K--I----------VNY--QMYKIISN
MLNN------VQSCVR-T----------------------Q-------------------
----G--------------------------------------I----------------
--T----------------------S-EW-FNV-EQGTRQGQCISPWLYLIFVNDLM---
-NE-I---A-S--------S-K-----------Y-CL--N----I-H-------------
---------D---------------T-C-------YGCPTHADDMVLLSC----------
-----------SKSGLEKL-IDICYKNS-TKERYMY-----------NAGKCSVIVFNE-
T-E--G---DF------------------------------------------------
>A.marissinica_89_LINE
--P--KPGK---DK-IDPKSYRPISLTSHS--GKLLEGMVKERLEHFIE-TK---K---I
ISPF-QSG-FRK-GRSTLDQLARLQHDVLA-A-K-------N---------RH------R
-----SVLAIFLDLQAAFDLTWHFGVLHKL-R-E--H-G--------ITG--SCFQYLRA
FLQD------RKIQVR-V----------------------D-------------------
----G--------------------------------------T----------------
--L----------------------S-EK-ETL-SRGTPQGAILSPLLFSIIINGLP---
-DT-L---Q-G--------T----------------------------------------
---------------------------G-------MVISQFADDSGTWKTG-S-----N-
--PV-----K-LAKDAQAG-LDSLWGWA-KNWGFKI-----------SETKTV-------
-----------------------------------------------------------
>A.marissinica_8_LINE
------KS----DP-SKPSNYRPISLLSCL--GKLMERCVHKYLYNYVT-EN---S---L
LTPN-QSG-FIK-GDSTVNQMTFLYNDISQ-A-M-------D---------DG------K
-----EVRAIFCDISKAFDRVWHRGLLSKL-S-S--L-G--------ITG--SLLNWFAS
YLSS------RNQRVV-I----------------------A-------------------
----N--------------------------------------S----------------
--S----------------------S-QW-SSI-NAGVPQGSILGPLLFLIYINDIV---
-AD-I---N---------------------------------------------------
-----------------------------------ANIRLFADDTSLYIIV-D-----D-
--PA-----N-AAAVLNTD-LSRIHSWS-KLWLVTF-----------NPAKTESMIFSR-
K-R--N-----------------------------------------------------
>A.marissinica_90_LINE
--------------------WRPISLLNID--YKLVARVLANRLQYVLP------T---I
INLD-QQG-YIK-NRYIGYNIRQIQDTIDY-A-E-------S---------IE------I
-----NGAMLFLDFRKAFDTVNWNFMFKVL-T-K--F-G--------FKE--TFITWVKT
LYNN------ISSCVI-N----------------------N-------------------
----G--------------------------------------W----------------
--K----------------------S-DC-FSI-SRGIRQGCPLSALLFITVAEIMA---
-IK-I---R-Q--------C-PN---I------N-GI--T----V-KLE-----------
--------QL---------------E-H-------LKITQLADDTTLFLK----------
-----------DKSDIPFA-IKIVEDFG-KYSGLKL-----------NKSKTE-------
-----------------------------------------------------------
>A.marissinica_91_LINE
---------------KEPINYRPITLLSCI--GKLFTSVLNNRLNNFIN-DN---N---I
LKQN-QAG-FRK-HYSTLDHIFTLNSIIEL-L-R-------H---------QR------K
-----KIFCTYIDFSKAFDTIWRAGMWQKL-L-T--Y-N--------IKG--KIFVVINN
MYKN------IKSCVQ-L----------------------N-------------------
----T--------------------------------------P----------------
--KTNSNVDGTHRTSIPENPSPPLRS-EF-FTC-SIGVRQGENLSPVLFNLYLNDLE---
-DF-L---T-L--------K-N----N------T-GI--N----L-N-------------
---------DL-------TQELLPML-K-------IMILLYADDTIIMAE----------
-----------DPISLQKC-LDDFSQYC-TNWKLTV-----------NIEKTKVVVFGC-
R-N--S---N-M-----------YS-FNL-DGT---PIETV---DSYK-----YLGIYF
>A.marissinica_93_LINE
--P--KGDK---DK-LFLKNWRPISLLNVS--YKIASASIANRLKTVLA------K---I
ISAD-QSG-FIP-GRFIGDNIRVIYDIMFH-T-E-------N---------YH------K
-----PGMLLLIDFATAFDSLSWKFMYNVL-V-F--L-N--------FGN--NFINWIKL
FYND------IKSCIV-I----------------------N-------------------
----G--------------------------------------H----------------
--L----------------------S-DW-FSI-NRGCRQGDPLSPYIFIICAEILA---
-IL-I---K-Q--------N-KD---I------G-GI--K----I-N-------------
---------G---------------T-E-------FLISQYADDTTLLLDG---------
-----------TEKSLRNT-MQVLKFYA-KISGLFI-----------NIEKTKAV-----
-----------------------------------------------------------
>A.marissinica_94_LINE
--P--KSGK---DH-TSLSNWRPISLLNID--YKIATKTVANRLKSALP------Q---I
ISPE-QTG-FMK-GRYIGENVRLIFEIIEY-L-E-------D---------KN------L
-----PGILFFSDYEKAFDSLSHDFIFKCL-Q-H--F-N--------FGE--NLIKWVKL
FYNN------VNSVII-N----------------------N-------------------
----G--------------------------------------H----------------
--M----------------------S-ES-FQI-ERGVRQGCPLSSSLFIICMEVLS---
-SV-I---A-K--------D-ID---I------K-GI--T----I-K-------------
---------N---------------R-E-------IKQTLFADDATYINNG---------
-----------EQKSFERL-IEVITEFG-TISGLNL-----------NTFKSTVLR----
-----------------------------------------------------------
>A.marissinica_95_LINE
---------------TDPASYRPISLTSTF--TKLIQKMIKPRLCNFLE-TN---N---L
ISKY-QSG-CRA-NHSCEDNLTRLESDCKK-A-Q-------A---------SR------N
-----YLIAIFLDLSNAFDKLWIGGILNYL-K-H--I-G--------IRG--RILKWIAD
FLRH------RKIKVK-Q----------------------N-------------------
----G--------------------------------------H----------------
--L----------------------S-EI-VET-INGCPQGSVLSPILFSLFMNTLQ---
-NA-I---D-D--------Y-NS----------K----LK--------------------
-------NPH---------------A-K-------AELSQFVDDSATWVSA-P-----R-
--PL-----M-AFQRAQNA-LDIIEEWS-KTFGFII-----------NPTKTQVLIVHR-
K----------------------------------------------------------
>A.marissinica_96_LINE
----------------DENNYRGITLLSTL--GKLFTRVLNNRLTEWAD-IY---S---V
YIEA-QAG-FRS-KLGTVDNMFVLHGLINH-V-I-------N---------SG------K
-----HLYCAFIDFSKAFDYVNRDHLWSKL-I-Q--L-G--------IRG--NILNIIKS
MYIA------VKSRVK-Y----------------------Y-------------------
----N--------------------------------------Q----------------
--L----------------------S-DS-FEV-MLGVRQGECLSPFLFAMYINDIE---
-DM-F---I-K--------H-G----F------E-GI--D----V-N-------------
---------M---------------F-K-------VFLILYADDIVIFAT----------
-----------NSAELQGS-LDLLREYC-NKGKLVV-----------NTNKTKVM-----
-----------------------------------------------------------
>A.marissinica_97_LINE
---------------KKASSYRPISLTSCV--VKTMERIVNKRLMWYLE-TE---N---L
LSKE-QAG-FRQ-FRCTEDQATYLAQEVED-A-F-------Q---------GQ------K
-----VVFATWIDLQKAFDKVWTDGLLVKM-Q-R--C-G--------IAD--KMLRWTKS
FLHN------RRARVL-V----------------------D-------------------
----N--------------------------------------Q----------------
--K----------------------S-KK-FLI-RHGVPQGGVISPTLFLIFIDDLL---
-AE-L---P-K--------G----------------------------------------
-----------------------------------IKAALYADDLVMWCVE-E-----H-
--AT-----T-ATYRMQMA-ADKLTAWA-EDWCISI-----------NKEKSSTTLFTL-
S-T--K-----------------------------------------------------
>A.marissinica_98_LINE
--------------------WRPISLLNTD--YKILTRILAIRLQKVLP------S---I
INLD-QQG-YIK-GRYIGNNIRQISDIIDY-C-E-------D---------TD------V
-----DGAILFLDFRKAFDTIELDFLFKAL-K-K--F-N--------FHP--MFVRWVKT
LYNN------ISSCII-N----------------------N-------------------
----G--------------------------------------W----------------
--I----------------------S-NR-FNL-TRGLRQGCCISSLLFIIVAEILA---
-IK-I---R-T--------N-DN---I------S-GI--P----I-KTS--N--------
--------KT---------------V-N-------LKLTQLADDTTLFVK----------
-----------DIKDIQNA-ISTINTFG-KYSGLAL-----------NINKTEGMWIGK-
S-K--L---ST------------EQ-IG--------NIKWS---DKVK-----VLGV--
>A.marissinica_99_LINE
--P--KSSTT--DP-RDPLSYRGISLASAM--YKIYCSVLNSRLSTWAE-EN---N---K
IADE-QNG-FRK-KRSTLDHISTLTSIIET-R-K-------K---------IK------K
-----STFSAFIDFSKAYDSINRDKLWNRL-I-D--T-G--------ISG--KMFLAIKS
LYSS------VSSCVR-V----------------------N-------------------
----S--------------------------------------L----------------
--N----------------------T-EW-FDV-KCGLRQGCNLSPILFNFFINDLA---
-VY-L---K-S--------L-D-----------I-GV--W----L-D-------------
---------N---------------E-R-------ICILLYADDIVLLAE----------
-----------NEQDLQIL-LNALNDWC-SLNDMHI-----------NTTKSNVIH----
-----------------------------------------------------------
>A.marissinica_9_LINE
---------------SDPANYRPISLTCIL--CKTLEHIVSSSVTKHFT-QA---N---L
FYEL-QHG-FRE-KRSCQTQLLMLIDDILK-S-I-------N---------QR------S
-----QVDLILLDFSKAFDMVNHEKLLYKL-H-Y--Y-G--------IRG--QTLSWIKS
FLDN------RSQSVV-V----------------------N-------------------
----G--------------------------------------S----------------
--K----------------------S-ST-IPV-SSGVPQGSVLGPLLFLIYINDLP---
-DF-V---K-H-------------------------------------------------
-----------------------------------SKVRLFADDTALYLSL-T-----V-
--SS-------HSSLLQQD-LHQLEQWE-SKWEMKF-----------NPSKCQVIQITK-
R-K--L---V--I--------S-TK-YRL-HNT---FLETV---SSAK-----YLGVTI
>A.purpuratus_0_LINE
--P--KPGK---DA-TDANNYRPISLTSCI--CKTLERMINTRLVWFLE-SN---N---I
LSPL-QSG-FRN-RRGTVDHLVRLETFIRE-A-F-------A---------KK------E
-----HLVAVFFDLEKAYDTTWQYGIMNDL-H-D--I-G--------IRG--NLPKFISN
FISD------RHFKVR-T----------------------G-------------------
----S--------------------------------------T----------------
--Y----------------------S-ET-EKQ-EMGVPQGGILSVTLFGLKINSIT---
-KC-L---G-Q--------S----------------------------------------
-----------------------------------TEGSLFVDDFLICYRS-K-----N-
--MH-----T-IERQLQQC-LGKLQNWA-DENGFRF-----------SRSKTVCMHFCQ-
K-R--K-----------------------------------------------------
>A.purpuratus_10_LINE
---------------HNSTNYRPISLLSTI--GKVFERLVVKYLNNYLL-DN---S---L
IYKY-QSG-FQH-GHSSSHQLIEIYHSLCE-N-I-------E---------KM------H
-----STCLVFCDISKAFDRVWHKGLNVKL-A-N--Y-G--------IGG--KLLDWLKN
YISN------RKQQVF-V----------------------G-------------------
----N--------------------------------------S----------------
--K----------------------S-SV-KST-NSGVPQGSVLGPFLFILYINDIS---
-DN-L---E---------------------------------------------------
-----------------------------------SLSKLFADDTSLLCSG-P-----S-
--IL-----E-IETKINDD-LMKIQNWA-DKWLVTF-----------NPQKTEALLIS--
-----------------------------------------------------------
>A.purpuratus_11_LINE
--P--KGDK---PR-HFLKNWRPITLLNII--YKIASGVISQRIRTVLN------K---L
INED-QTG-FLS-GRYIGENIRTLYDVMHY-A-E-------D---------LN------I
-----PGMILMIDFEKAFDSVSWKFIDNVL-N-Y--F-N--------FGV--GIRTWVKV
LHSN------VSSLVN-Q----------------------G-------------------
----G--------------------------------------N----------------
--L----------------------S-SP-LSI-ERGCRQGDPVAPYIFILCVEVLA---
-AK-I---R-S--------N-TE---I------K-GI--Q----I-E-------------
---------N---------------V-D-------ILNLQYADDTGLILDG---------
-----------SERSLRES-VNEIQNFS-KISGLNI-----------NTSKTQV------
-----------------------------------------------------------
>A.purpuratus_12_LINE
--H--KKG----DR-NNVNNYRGITLISHL--AKLFTSLLNKRLLKWST-RE---N---I
ISDA-QFG-FKP-GFGTRDAIFALHSLIIN-S-I-------E---------QN------K
-----KLYCAFIDYSKAFDSVTHHNLWYKL-W-S--N-G--------VRG--RLLNVIKS
IYDN------VRSCVK-L----------------------N-------------------
----G--------------------------------------K----------------
--L----------------------S-AM-FDI-HVGLLQGESLSPILFSLFVNDME---
-SD-F---L-N--------S-N----C------Q-SY--S----L-Q-------------
---------L---------------I-N-------LFMLMYADDTVLFSE----------
-----------DATDLQYM-LDCLQTYT-EKWNLNV-----------NTDKTKIV-----
-----------------------------------------------------------
>A.purpuratus_14_LINE
-------------K-NDPNSYRAISLLPVT--LKVFEKLLLKRLESTKL------F---V
VNPL-QNG-FQP-HVSSTMTSFLVHEAVTY-A-N-------E---------QS------N
-----KLFTCFLDAAKAFDCVWHYGLFMKM-Y-D--L-G--------FDI--KVIKILAS
MYCD------MQSAVV-Y----------------------K-------------------
----G--------------------------------------F----------------
--I----------------------S-NT-FSI-EQGTRQGSILSPWLYTLFINDLL---
-EE-L---C-K--------S-K-----------A-SL--M----I-E-------------
---------D---------------V-N-------VTCPTQADDIVLLSY----------
-----------TKCNLDVL-MNICYRYS-CKWRFTY-----------NASKTCIVVFNE-
S----------------------------------------------------------
>A.purpuratus_15_LINE
---------------KEPKNYRPITIVSCF--GKMFTSILNERLHKYSE-NS---K---L
INEN-QAG-FRK-NYSTVDNIFILTSLVKL-A-Q-------V---------MK------N
-----KLYCVFIDFEKAFDKVWRSGLWNKM-I-T--N-G--------ING--KMYNIIHN
MYQG------IKSNIA-F----------------------N-------------------
----G--------------------------------------E----------------
--F----------------------S-NF-FPC-ENGLRQGENLSPFLFSLYLNDIE---
-DF-M---V-Q--------N-N----V------Q-GL--R----N-L-------------
---------TEKL-----ENELQIYL-K-------LFVLLYADDTLLLSN----------
-----------CPNDLQFQ-LNVFRDYC-KIWKLKV-----------NVEKTKCMVFSK-
G-R--R-----------------------------------------------------
>A.purpuratus_16_LINE
----------------------------------VFTSIL--------------------
---------------LHIISIFVLHTLISI-Y-L-------S---------LK------K
-----KLYCSFVDFKKAFDSVWRIGLWKKV-Q-K--S-N--------ITG--KILKVIIN
LYAN------TKACVK-N----------------------G-------------------
----N--------------------------------------E----------------
--L----------------------S-GL-FDC-NIGLKQGENLSPFLFAIYLNDLE---
-DF-F---H-E--------N-D----A------N-CL--Q----T-M-------------
---------QNL------SDDIGLFI-K-------MFLILYADDTIIISE----------
-----------SAEGLQNL-LNLFEIYC-NEWKLTV-----------NTQKTKVVVFSK-
-----------------------------------------------------------
>A.purpuratus_17_LINE
------KD----DP-SVLGNYRPISLLSIL--GKMMEKCVYKYVYNYLT-SK---S---L
LSSN-QSG-FRS-GDSTINQLLSISNDLFT-A-L-------D---------KG------K
-----EIRMVFCDISKAFDRVWHRGLLLKL-Q-L--L-G--------ISG--NLYDWFSS
YLRN------RCQRVV-I----------------------N-------------------
----G--------------------------------------K----------------
--Q----------------------S-NL-TYI-TAGVPQGSILGPLLFLIFINDIV---
-ED-I---N---------------------------------------------------
-----------------------------------CIIKLFADDTSLYVIV-D-----L-
--PD-----L-SADLLNTN-IEKIHDWS-KTWLVNF-----------NPSKTVTMTVSR-
K----------------------------------------------------------
>A.purpuratus_18_LINE
---------------ENPNNYRPISILPTL--SKIFEKHVTKHLYKYLT-KY---N---I
LHSS-QSG-FRS-QHSCQTALINLLDTWLK-G-I-------D---------NG------Q
-----MIGTLFIDLQKAFDLVDHKILLHKL-R-L--L-N--------VSM--SSLQWFTS
YLSC------RFQSIQ-S----------------------N-------------------
----G--------------------------------------M----------------
--S----------------------S-SP-KLI-KTGVPQGSILGPLMFLIYINDLP---
-MY-V---K-Q-------------------------------------------------
-----------------------------------CNVDMYADDTTIHTKG-S-----T-
--LP-----E-IEQSLQED-IKNIFRWC-HFNNMNI-----------NLQKTNSMLIGS-
K-R--K---IAGM----------------------------------------------
>A.purpuratus_19_LINE
----------------DPNNFRGISLISCL--CKLFTSVLNKRILDVCI-KY---D---I
LTDA-QFG-FRP-EVSTIDAIFALHSIISK-T-L-------S---------SK------K
-----RLYCCFVDFRKAFDFVDRLSLWRKL-T-K--L-G--------IRG--KMLSVIKS
LYKS------VKSCVL-V----------------------N-------------------
----G--------------------------------------K----------------
--C----------------------S-NY-FEN-NIGLMQGEILSPILFSLFVNDFE---
-TS-F---I-E--------N-G----N------S-GY--D----F-G-------------
---------E---------------L-S-------LFLLMYADDLVMFSE----------
-----------TVEGLQCL-LDSLHSYS-TKWKLSV-----------NTEKTKIIVFRN-
G-G--R---IL------------------------------------------------
>A.purpuratus_1_LINE
------KE----NK-AFITNYRPISLLSIV--GKIMEKCIFKHVYNFLH-FH---S---L
FSPH-QSG-FRQ-NDSPTYQLLAIIQDIQL-A-L-------D---------KG------K
-----EIRMVFCDISKAFDRVWHKGLLCKL-S-S--F-G--------IRD--SLLLWFKN
YLTN------RQQRVV-I----------------------N-------------------
----G--------------------------------------K----------------
--T----------------------S-TW-KTV-KAGVPQGSILGPLLFLIYINDIV---
-KD-I---Q---------------------------------------------------
-----------------------------------ALMKLFADDTSLYTIV-D-----S-
--PQ-----T-SSDILNSD-LRKIHEWS-SKWLVNF-----------NPSKTESLLISR-
K----------------------------------------------------------
>A.purpuratus_20_LINE
--H--KKG----DI-NNVNNYRGITLVSCM--GKLFTAVLNRRLIKWDK-EN---S---V
ITDA-QFG-FKA-GHSTVDAIFVLQSLINR-T-L-------N---------KK------K
-----RLYCCFIDYKKAFDLIDRGKLWCKL-I-K--H-G--------VQG--KFLKIIKS
LYEN------VKSCVK-Y----------------------N-------------------
----G--------------------------------------H----------------
--I----------------------S-EY-FDN-KIGLFQGEVLSPILYSLFVNDCE---
-MN-F---I-K--------E-S----C------Q-PV--E----I-G-------------
---------M---------------I-S-------LFLLMYADDTVLIAE----------
-----------SPHALQTM-LDAMLLYN-NEWKLTL-----------NVEKTKIV-----
-----------------------------------------------------------
>A.purpuratus_21_LINE
--------------------------------------------MKHLT-TN---D---L
LCDE-QFG-FRP-GRSTTLQLLEVLDEITT-K-L-------D---------EG------H
-----SLDMIYLDFKKAFDSVPHIRLITKL-S-S--I-G--------LGN--QICNWTKA
FLTD------RRQRVV-I----------------------N-------------------
----G--------------------------------------K----------------
--S----------------------S-EW-SQV-CSGVPQGSVLGPVLFLIYINDLP---
-ST-L---N---------------------------------------------------
-----------------------------------TRAKLFADDTKIYGCC-D-----R-
--PE-------DTEKIQSN-LENLCAWS-EIWQLQF-----------NTDKCKTAH----
-----------------------------------------------------------
>A.purpuratus_22_LINE
---------------SDAGNYRPVSLTSVV--GKTMEKIIRDAIVNHMD-LN---S---L
FSDK-QFG-FIA-KRSTVLQLLMVLEDWTD-I-L-------D---------HG------G
-----EIDVVYMDFMKAFDKVPHKRLIAKL-R-S--Y-R--------ISP--KIIRWVEN
FLSQ------RKQRVI-V----------------------N-------------------
----G--------------------------------------K----------------
--S----------------------S-KD-YPV-VSGIPQGSVLGPILFVIYINDLP---
-EH-T---T---------------------------------------------------
-----------------------------------SNSFLFADDTKIYREI-R-----N-
--ED-------DKMALQSD-LDKLQEWS-NTWLLKF-----------HPLKCKVLTIKG-
K-S--N---ES------------RK-Y--------------------------------
>A.purpuratus_23_LINE
------KD----DP-SIIQNYRPISLLSIL--GKLMERCVYKYVYNFLI-DK---S---L
LTPH-QSG-FRS-GDSTINQLLSISHEFFS-N-L-------D---------KG------S
-----EVRLVFCDISKAFDRVWHRGLLSKL-K-S--I-G--------ISG--NIFSWFSN
YLLN------RCQCVV-I----------------------N-------------------
----G--------------------------------------R----------------
--Q----------------------S-HL-AYI-TAGVPQGSILGPLLFLIFINDIV---
-SS-I---S---------------------------------------------------
-----------------------------------CSIKLFADDTSLSVIV-E-----S-
--PD-----L-SANLLNNN-LRKINDWS-NTWLVKF-----------NPSKTVTMTVSK-
K-I--N-----------------------------------------------------
>A.purpuratus_24_LINE
------------------------------------------------------------
---------------------------------L-------K---------NR------K
-----RLYCCFIDYRKAFDFVNRQNLWFKL-I-K--E-G--------VEG--KMLRIIRS
LYND------VKCCVK-Y----------------------N-------------------
----N--------------------------------------K----------------
--M----------------------S-DF-FEC-KNGLFQGEILSSLMFSMYVNDCE---
-MS-F---L-T--------D-D----C------P-SI--E----L-Q-------------
---------T---------------L-N-------LFLLMYADDMVLLSE----------
-----------TAEGLQKM-LDSLSTYT-KKWNLTV-----------NTDKTKVL-----
-----------------------------------------------------------
>A.purpuratus_26_LINE
--P--KKDK---PR-QFIKNWRPITLLNIV--YKIGSGVIANRLKSVLD------K---I
IDRD-QSG-FIS-GRYMGENTRLLYDVMQY-T-E-------D---------ND------I
-----PGMVLMIDFEKAFDSVSWEFIEKVL-H-F--F-G--------FGN--SIRNWVKL
FNNN------VGASVN-Q----------------------G-------------------
----G--------------------------------------N----------------
--F----------------------S-PF-FRI-QRGCRQGDPVSPYIFILCAEVLA---
-IR-F---R-N--------N-KS---I------K-GI--E----I-D-------------
---------N---------------T-D-------ILLSQYADDTYLTLDG---------
-----------TEKSLKES-INELNSFA-SISGLKI-----------NIDKTEIV-----
-----------------------------------------------------------
>A.purpuratus_27_LINE
--P--KANK---SK-YFIKNWRPISLLNIV--YKIASGSIASRLKSILD------K---L
INSD-QTG-FQS-GRYLGENTRLVYDIMHY-T-E-------E---------NN------I
-----PGMLLLIDFEKAFDSVSWKFIDEVL-N-Y--F-K--------FGN--DFRKWVKI
LHAN------TNSAIN-Q----------------------G-------------------
----G--------------------------------------N----------------
--L----------------------S-PF-FNI-RRGCRQGDPIAPYIFILCVEILA---
-IR-L---R-N--------N-SN---I------N-GI--N----V-N-------------
---------N---------------F-P-------LLNSQYADDTSLILDG---------
-----------TEKSLKGA-VDELNIFA-KFSGLKV-----------NKGKTQVV-----
-----------------------------------------------------------
>A.purpuratus_28_LINE
--P--KGDK---PR-HFLKNWRPISLLNIT--YKIASGIISQRIKSVLG------K---L
INED-QTG-FLS-GRYIGENIRTVYDVMQY-A-E-------D---------LS------I
-----PGMLLMIDFEKAFDSVSWGFIDKVL-E-Y--F-N--------FGI--DIRNWVKT
LHKN------VFSVIN-Q----------------------G-------------------
----G--------------------------------------N----------------
--I----------------------S-SP-LSI-HRGCRQGDPIAPYLFILCVEILA---
-MR-I---K-N--------N-KN---I------K-GI--E----L-Q-------------
---------N---------------V-N-------ILNVQYADDTGLILDG---------
-----------SERSLRES-IGELNYFA-RISGLSI-----------NTSKTQVIWIGS-
C-K--Y---SQ------------ET-FMP-E-L---NLIWG--KDKFS-----FLGIEF
>A.purpuratus_29_LINE
--H--KKE----NR-EDVKNYRPISLLSII--GKVFERCVFKYLHNFLR-DN---C---L
ITSH-QSG-FTP-GDSAVNQLLSISDDFGK-A-L-------D---------SG------K
-----EIRVVFCDVSKAFDRVWHRGLLFKL-S-K--L-G--------IRG--KLLSWFEN
YLSD------RKQRVI-L----------------------N-------------------
----S--------------------------------------S----------------
--N----------------------S-NW-EII-KAGVPQGSILGPLLFLVYINDIV---
-SE-I---N---------------------------------------------------
-----------------------------------SIVKLFADDTSLYIVV-D-----N-
--PV-----T-AHANLDLD-LKRIRTWS-NKWLVDF-----------NPNKTETMVVSR-
K----------------------------------------------------------
>A.purpuratus_2_LINE
--Y--KKG----DK-YNPTNYRPISLTCIT--CKLMEHIITSATMTHLE-NN---N---I
LYNL-QHG-FRS-SRSCETQLATFIHDLTQ-N-H-------N---------NK------T
-----QTDIIIMDFAKAFDKVPHKRLQYKL-K-Y--Y-G--------ITG--NTHAWITD
FLSQ------RTQTVL-L----------------------E-------------------
----G--------------------------------------K----------------
--H----------------------S-DK-IQV-TSGVPQGTCLGPILFLIYINDFN---
-EY-M---K-Y-------------------------------------------------
-----------------------------------STLRLFADDSIIYKDI-H-----N-
--HD-------DTQKLQHD-LDNAGRWE-HDWLMQF-----------HPDKCNVITTSP-
K-R--N---K--I--------H-HK-YTL-HNH---TLEQV---DSSK-----YLGLTL
>A.purpuratus_30_LINE
------KG----DK-HAAENYRPVSLTSVP--CKILEHIICSQMMRHLE-NH---K---I
LTSL-NHG-FRS-GYSCETQLITTIHDMLQ-S-F-------D---------KG------K
-----QLDIAILDFSKAFDTVPHDRLLQKI-N-Q--Y-G--------IRG--PLHTWLTS
FLTK------RKMRVA-L----------------------E-------------------
----G--------------------------------------E----------------
--F----------------------S-EE-VTV-DSGVPQGTVLGPILFLCHINDLP---
-AA-V---K---------------------------------------------------
-----------------------------------SSVRLFADDCLLYREI-N-----N-
--DQ-------DHTTLQND-LKNLELWA-SKWGMKF-----------NAKKC--------
-----------------------------------------------------------
>A.purpuratus_31_LINE
------KG----DR-HSICNYRPISLLSTV--GKVFERVIYKHLYNYFL-NN---S---L
FYRY-QSG-FMS-NHSPVYQLIEMYHNICI-A-L-------E---------ER------K
-----HTCIIFCDISKAFDRVWHKGLLAKL-E-A--Y-G--------ISG--DLLNWFKN
YLYD------RKQKVM-I----------------------G-------------------
----N--------------------------------------S----------------
--Y----------------------S-DL-GII-EAGVPQGSILGPLLFLIYINDIT---
-DV-L---N---------------------------------------------------
-----------------------------------SASRLFADDTSLLFSA-F-----S-
--CH-----E-IQTVLNRD-LESLNQWA-KRWLVSF-----------NPQKT--------
-----------------------------------------------------------
>A.purpuratus_32_LINE
-----------------KSNFRPVSILPSM--SKVFERIIHNQLSEYFK------S---I
FSPF-LAA-FRS-GYGCQSVLLRALEDWRR-A-L-------D---------DR------Q
-----HAGAILMDLSKAFDCIPHNLLLGKL-Q-A--Y-G--------LGE--SAIDFISS
YLSG------RKQQVR-L----------------------G-------------------
----P--------------------------------------E----------------
--A----------------------S-EW-TDV-RKGVPQGSIVGPLIFNIFMNDIF---
-TF-V---D-K-------------------------------------------------
-----------------------------------CVLYNYADDNTLSKIS-D-----S-
--FL-----Q-LKDTLEKE-CKILIDWF-YANGMKA-----------NPEK---------
-----------------------------------------------------------
>A.purpuratus_33_LINE
---------------HDPSNYRPISLLCTI--GKVFERLVAKYLHNYLL-DN---S---L
IYKY-QSG-FQP-GHSTTHQLIEIFQNICD-N-L-------E---------KR------Q
-----PTCLVFCDISKAFDRVWHRGLETKL-T-S--Y-G--------ISG--KLLIWLAD
YVKN------RSQQVC-L----------------------G-------------------
----N--------------------------------------A----------------
--K----------------------S-NV-KIT-KAGVPQGSVLGPLLFILYINDIT---
-DN-L---D---------------------------------------------------
-----------------------------------SLSKLFADDTSLLCTD-K-----S-
--PQ-----V-IEQKINND-LLNIQSWA-DKWLVKF-----------NPVKTQAVLIS--
-----------------------------------------------------------
>A.purpuratus_34_LINE
--H--KKG----DK-KVAGNYRPVSLTSVI--CKVMETIIREHINNYMR-SN---E---L
FSSR-QYG-FIS-GRSTSLQLLEVLDKWTA-A-M-------D---------NG------H
-----VIDCIYMDYQKAFDTVPHRRLISKI-R-S--Y-N--------ISD--QIINWISS
FLDG------RKQQVT-I----------------------N-------------------
----A--------------------------------------T----------------
--K----------------------S-DW-KDV-TSGIPQGSVLGPLLFVIFVNDLP---
-DI-V---K---------------------------------------------------
-----------------------------------SDMYLFADDTKIFRII-K-----N-
--EE-------DKTILQDD-LNTMGNWS-EKWLLKM-----------HPEKCKYMSIGK-
S-T--K-----------------------------------------------------
>A.purpuratus_35_LINE
--H--KKG----AT-TDPNNFRGISLISCL--CKLFTSILNKRLANVCS-DQ---E---I
LTDA-QFG-FRS-GLSTVDAIFALQSIISK-S-L-------S---------VK------K
-----RLYCCFVDFRKAFDFVDRVSLWYKL-T-K--L-G--------IRG--KFLKVIKS
LYSF------VKSCVV-V----------------------N-------------------
----G--------------------------------------K----------------
--C----------------------S-DF-FSN-HIGLMQGEILSPLLFSMFINDFE---
-NS-F---I-E--------N-G----A------S-SY--E----F-G-------------
---------D---------------L-S-------LFLLLYADDLVLFSE----------
-----------SVEGLQSL-LNCLCDYT-KRWKLTV-----------NTEKTKIV-----
-----------------------------------------------------------
>A.purpuratus_36_LINE
------KG----ER-ENLANWRPLTLLTSD--YKIITKVLSERIKPLLP------K---I
IHSD-QKG-FIK-GRNIEDAIRLLSDVIEY-T-G-------Q---------MN------M
-----GGAIIFLDQQKAFDRVEWGWLEKCL-K-K--F-G--------FGX--KMIEWIKM
TYKY------SKSCIL-T----------------------N-------------------
----G--------------------------------------H----------------
--L----------------------S-KF-FNI-SRSVKQGCPIAPILYILQAEALA---
-CS-I---R-N--------N-EA---I------N-GI--D----L-PRL--N--------
-------NKH---------------I-Q-------LKLNMFADDSQFFAS----------
-----------SANSLPNI-FHTLXRYE-KASGAKV-----------NLEKTKGLC----
-----------------------------------------------------------
>A.purpuratus_38_LINE
--P--KESK---DR-RLIKNWRPITLLNTD--YKIASTAIANRIKNVLP------S---I
ISNT-QKG-FMK-GRFIGENIKLIYDVMHE-L-E-------E---------RN------M
-----SGLLLLADFEKAFDSIEWSFIQRSL-K-S--F-N--------FGE--SLMKWIHI
LYHN------AKSRIV-N----------------------N-------------------
----G--------------------------------------H----------------
--F----------------------S-SF-FEV-QRGCRQGDPLSPYLFLIGMEILS---
-IQ-L---K-Q--------N-MN---I------K-GV--K----I-N-------------
---------E---------------Q-E-------HLIGQYADDAFLFLDG---------
-----------SSRSLSST-ITEFDNFY-LASGLNL-----------NIHKCQLIWIGN-
K-K--Y---SD------------EI-LCP-E-H---QFNWS--SDNFK-----VLGVQF
>A.purpuratus_39_LINE
--P--KEGK---SK-LYVKNWRPITLLNVD--YKIASSVISNRIKTVLD------T---I
ISET-QKG-FLK-DRYIGECTRLIYDIIEN-T-E-------K---------DN------I
-----PGLLLLIDFEKAFDSLEFNFIFKTL-N-F--Y-G--------FGP--SFIKWIKT
FYNN------NSCCVL-N----------------------N-------------------
----G--------------------------------------H----------------
--C----------------------S-NF-FNV-CRGVRQGDPISPYIFIICVEILS---
-SA-I---K-I--------N-PN---I------N-GI--K----I-D-------------
---------N---------------S-E-------YLINQFADDTSFTLSE---------
-----------DPNSLNCL-LEILNDFG-NISGLRI-----------NVEKTQA------
-----------------------------------------------------------
>A.purpuratus_3_LINE
---------------------------------KILQRIIKDEITMHME-RN---G---L
FTNC-QHG-FTK-GKSCVTQLIEVVDYVTS-E-M-------E---------KG------N
-----NVDVIYLDFSKAFDRVPHGRLLLKI-E-K--Y-G--------IKG--YVLGWIKD
FLKG------MKQRVC-V----------------------N-------------------
----G--------------------------------------E----------------
--L----------------------S-TP-CDV-TSGVPQGSVLGPILFLIFINDMP---
-EA-L---N---------------------------------------------------
-----------------------------------SVVKMFADDAKLMKGI-G-----C-
--VR-------DRENLQND-VNNIGNWS-ETWNMKL-----------NTNKCKHMT----
-----------------------------------------------------------
>A.purpuratus_40_LINE
-----------------AKNYRPITLVSCL--GKLFTSIINERLNTYAN-SI---E---L
ILEN-QAG-FRK-QHSTLDHIFSLYSLIEL-S-K-------H---------FK------S
-----RMYCAFIDFEKAFDSVWRLGLWNKL-I-S--S-G--------ING--KCFNVIIN
MYND------IKAKVI-K----------------------G-------------------
----K--------------------------------------S----------------
--I----------------------S-NV-FNC-NSGVRQGENLSPFLFSIFLNDLE---
-DF-L---K-S--------H-D----C------K-GL--S----A-L-------------
---------SGKL-----ENELQVYL-K-------LYVLLYADDTILLAD----------
-----------SAEDLQKQ-LNVFYNYS-KLWHLKV-----------NIDKTKVMVFGR-
X-T--L---P-R---------D-IR-FXF-NXN---IIEIV---KNFK-----YLGVYF
>A.purpuratus_41_LINE
--P--KGNK---PR-NLIKNWRPISLLNIT--YKIASGVISQRIRSVLD------K---L
ISND-QTG-FLS-DRYIGENVRTLYDVMHY-A-E-------D---------KN------I
-----PGMLLSIDFEKAFDSVSWFYIKKVL-N-Y--F-N--------FGN--DIKAWIKI
LHSN------VSSSIN-Q----------------------G-------------------
----G--------------------------------------N----------------
--I----------------------S-AP-ISI-QRGCRQGDPIASYIFILCVEVLA---
-AK-L---R-T--------N-RD---I------K-GI--A----I-E-------------
---------N---------------T-H-------ILNLQYADDTGLVLDG---------
-----------SETSLKES-IRELNTFS-EISGLNI-----------NADKTHV------
-----------------------------------------------------------
>A.purpuratus_42_LINE
--P--KED----NS-EGINQFRTISLLNVE--GKIFFSVLARRLTTYMT-EN---Q---Y
IDASVQKG-GIPGFSGCVEHTSIVTQLIRE-A-K-------V---------NK------K
-----DLTVIWLDLANAYGTIPHMLIQEAL-E-H--Y-H--------IPE--HFRRLIQS
YFSG------IHLRFT-T----------------------K-------------------
----T--------------------------------------F----------------
--T----------------------T-SW-QEL-QKGIVTGCTISVILFVMGMNMII---
-RA-G---E-R--------E-T-----------R-GP--K----T---------------
-------SSN--------------IR-Q-------PPNRGFMDDLTITTD----------
-----------THVQARWI-LTALEETA-SWARMTF-----------KPRKSR-------
-----------------------------------------------------------
>A.purpuratus_43_LINE
----------------DPGNYRPISLTSVP--SKILQRIIRDEIIKHMD-AN---N---L
FTKE-QHG-FRQ-GRSCTTQLLETLEDWIT-A-L-------D---------DG------L
-----NIDVIYLDFKKAFDKVSHRLLLHKV-E-S--Y-G--------IKG--KLLSWIKD
FLTG------MEQRVI-I----------------------N-------------------
----G--------------------------------------Q----------------
--K----------------------S-DV-QPV-TSGVPQGSVLGPVLFLIYVNDIP---
-EA-A---T---------------------------------------------------
-----------------------------------CTTKLFADDTKLYSTS-R-----S-
--NS-------HIHNLQSS-IDNLTKWT-KTWLMEL-----------NLEKCKHM-----
-----------------------------------------------------------
>A.purpuratus_44_LINE
--P--KADK---PK-NXMKNWRXISLLNIV--YKIASGTIAYRIRTVLN------K---L
IDRD-QTG-FLS-GRYIGVNTRLVYDIMQY-A-E-------X---------KD------I
-----SGMLLMIDFEKAFDSVSWDFINEVL-N-V--F-G--------FGR--SILSWVKT
LHRN------AYSLVN-Q----------------------G-------------------
----G--------------------------------------N----------------
--L----------------------S-SS-IDI-KRGCRQGDPIAPYLFILCAEILA---
-IK-L---R-H--------N-DN---V------K-GL--D----V-N-------------
---------D---------------C-P-------ILVSQYADDTSLILDG---------
-----------SEKSLTES-IRELGDFN-KISGLKI-----------NVDKTQV------
-----------------------------------------------------------
>A.purpuratus_45_LINE
---------------SEAGNYRPVSLTSIV--GKTLEKLVRDSIVKHMD-KN---N---L
LSNN-QFG-FIS-GRSTQLQLLMVLEEWTE-I-V-------D---------NG------G
-----ELDVIYMDFMKAFDKVPHRRLIKKL-E-G--Y-G--------VSK--RTTNWIQD
FLRN------RCQRVI-V----------------------N-------------------
----G--------------------------------------E----------------
--S----------------------S-NT-YPV-ISGIPQGSVLGPILFVVYINDLP---
-GI-P---N---------------------------------------------------
-----------------------------------SKSPLFADDTKLYREI-K-----S-
--QR-------DVEIMQND-LNNLQKWS-DKWLLKF-----------HPNKCKVLSIKS-
K----------------------------------------------------------
>A.purpuratus_46_LINE
--P--KGNK---PR-QFLKNWRPITLLNIS--YKLASACIANRLKTVLD------S---I
ISKT-QTG-FLS-GRYIGENTRLIYDIMNY-T-E-------Q---------HN------I
-----PGQLIFVDFEKAFDSVSWDFLTKVL-S-F--F-N--------FGS--SIKRWVNV
FNTD------TASAIS-Q----------------------N-------------------
----G--------------------------------------F----------------
--L----------------------S-NF-IDM-KRGCRQGDPISSYLFLLAAEILA---
-IM-V---K-N--------N-EN---L------K-GI--Q----I-N-------------
---------N---------------K-E-------HRLSQFADDTSFILNG---------
-----------SKSSFIEA-IDILDKYA-KLSGLKV-----------NTEKT--------
-----------------------------------------------------------
>A.purpuratus_47_LINE
---------------NXVKXYRPISLLSII--GKVMEXCIFKHIHNFLI-SN---N---L
ITEC-QSG-FRP-GDSTINXLLNITNDLGR-A-I-------D---------SG------R
-----EVXIVFCDISKAFDRVWHKGLMHKL-V-N--I-G--------LEG--KVLNWFES
YLSN------RMQKVV-I----------------------D-------------------
----G--------------------------------------V----------------
--Q----------------------S-DL-VEI-KNGVPQGSILGPLLFLIYINDIV---
-ND-I---G---------------------------------------------------
-----------------------------------SIIKLFADDTSIYVVV-D-----T-
--PL-----S-AAERLNTD-LELVNQWS-KLWLVDF-----------NPQKTECMTVSR-
R-R--D---VL------------------------------------------------
>A.purpuratus_48_LINE
---------------LDVNSYRDITLTSVI--QKLFERIMYKRLVTFSE-SI---G---F
PAKF-QQG-FRK-RCDSVTAGYILREGISH-Y-F-------E---------RS------S
-----NVYVTFLDNQKAFNTVWIDGLLYKL-Y-K--L-G--------ING--KTWRLLSD
SFAG------VKSTVQ-Y----------------------G-------------------
----G--------------------------------------E----------------
--K----------------------S-ES-YDV-MQGVGQGRVLSAWMFLVVINDLA---
-VE-L---D-N--------A-H-----------R-GI--V----I-K-------------
---------D---------------T-H-------LPSILLADDTCVIAG----------
-----------SKINLQHQ-LDIVLNYS-SKWRLKY-----------NSDKSCTMVFSK-
-----------------------------------------------------------
>A.purpuratus_4_LINE
------KG----DK-SAAGNYRPVSLTSVV--CKVMETIIREHVNKYMR-SN---N---L
FSSR-QYG-FIS-GRSTSLQLLEVLDKWTE-A-I-------D---------QG------F
-----GVDCVYMDYQKAFDTVPHRRLANKL-R-A--Y-N--------FSN--QVIKWITS
FLEG------RKQHVS-I----------------------N-------------------
----N--------------------------------------I----------------
--N----------------------S-EW-TDV-SSGIPQGSVLGPLLFVIFVNDLP---
-EI-V---N---------------------------------------------------
-----------------------------------SDMYLFADDTKIFRTI-T-----N-
--RV-------DEEILQKD-ITTMGTWS-DTWLLRM-----------HPGKCKHMHIGK-
Q-Q--R-----------------------------------------------------
>A.purpuratus_5_LINE
------KG----DR-KEASNYRPVSLTSVV--CKILESLIRDEIMSHMK-RN---K---L
FSKA-QFG-FID-SRSTVLQLLNVMDRWTD-I-L-------D---------KG------A
-----CVDIIYCDFMKAFDKVPHNRLVHKL-A-Q--Y-G--------IAG--QFSSWIQA
FLLG------RRQRVV-V----------------------N-------------------
----G--------------------------------------K----------------
--T----------------------S-EW-NPV-LSGIPQGSVLGPLLFVLYINDMP---
-EV-T---S-N--------G----------------------------------------
-----------------------------------TDTYLYADDTKAFRAI-R-----N-
--EE-------DCKILQQD-IFSLSQWS-DIWQLRF-----------HPDKCKMMR----
-----------------------------------------------------------
>A.purpuratus_6_LINE
-------------------NYRPITLLNTT--YKIASGCIAGRIKTKLN------E---L
IHEN-QKG-FLR-GRNIADNTRQLYDVMHY-A-N-------E---------KN------V
-----PGLLLLIDFEKAFDSLSWKFLYNVL-S-Y--F-N--------FKE--SVIRWIKL
FNND------PKVCIL-Q----------------------S-------------------
----G--------------------------------------V----------------
--F----------------------S-SF-FPI-QRGCRQGDPIAPYLFILCAEIMA---
-IM-V---R-N--------N-KD---I------K-GL--K----I-E-------------
---------G---------------H-E-------FKLMQFADDTSLTLDG---------
-----------TEKSLRCT-LNLLDQFA-KFSGLKP-----------NIEKTQA------
-----------------------------------------------------------
>A.purpuratus_7_LINE
------KG----SK-QKSENYRPISLTSVI--SKVMEKIVRDAVVYHME-SN---N---L
FTQH-QHG-FRS-GHSCVTQLIDVIENWTK-E-L-------D---------EK------N
-----NIDIIYLDFKKAFDSVPHQRLLAKL-S-G--Y-G--------IKG--NVLNWISD
FLSN------RKQRVV-L----------------------K-------------------
----G--------------------------------------E----------------
--S----------------------S-DW-LDV-TSGIPQGSVIGPILFLIFINDLP---
-DV-V---K---------------------------------------------------
-----------------------------------NAVKLFADDTKLYSIV-N-----N-
--DN-------DRRAMQDD-LDSLMKWS-EDWQLNF-----------NKDKCKHLH----
-----------------------------------------------------------
>A.purpuratus_8_LINE
--P--KGDK---PR-HFLKNWRPITLLNTV--YKIASGVISHRIRSVLD------K---L
INED-QTG-FLS-GRYIGENIRTLYDVMCY-V-E-------D---------LN------I
-----PGMILLIDFEKAFDSVSWKFIDNVL-N-Y--F-N--------FGV--GIRKWVKT
LHNN------VSSLVN-Q----------------------G-------------------
----G--------------------------------------N----------------
--L----------------------S-LP-VSI-QRGCRQGDPIAPYIFLLCVEILA---
-AR-I---R-S--------N-IE---I------K-GI--Q----I-D-------------
---------N---------------V-D-------ILNLQYADDTGLILDG---------
-----------SERSLRES-INELNNFS-KISGLNI-----------NTSKTQVV-----
-----------------------------------------------------------
>A.purpuratus_9_LINE
--P--KKDK---PR-QFIKNWRPITLLNIV--YKIASGVIANRIKSVLG------K---I
ISED-QTG-FLA-GRYLGENTRLLFDIMQY-T-E-------E---------ND------I
-----PGMILMVDFEKAFDSVSWNFIEKVL-R-F--F-G--------FGN--DVLKWVKL
FNYN------VGASVN-Q----------------------G-------------------
----G--------------------------------------N----------------
--L----------------------S-PF-FKI-KRGCRQGDPIAPYIFILCAEILA---
-IR-F---R-N--------N-KN---I------K-GI--D----I-D-------------
---------N---------------T-N-------ILLSQYADDTYLTLDG---------
-----------TELSLKES-LHELNYFA-TMSGLKI-----------NIDKTEV------
-----------------------------------------------------------
>B.glabrata_0_LINE
------------------------------------------------------------
---------------------FSIRXLQEK-C-R-------E---------QR-------
--------IAFIDLTKAXDLVSREGLFKIL-Q-L--I-G--------CPP--KLLNVIVS
FHQN------MMGTVQ-F----------------------N-------------------
----G--------------------------------------A----------------
--C----------------------S-ES-FSI-NSGVKQGCVLAPTLFGILFSMLI---
-HH-A---F-D--------K-S----T------E-GI--Y----L-HSR--FDGKLLNIA
RLRAKTKIRT---------------T-L-------VRDMLFADDAAVVAH----------
-----------TQEELQSL-MSRFSQAC-KEYGLTI-----------STKKTNVM-----
-----------------------------------------------------------
>B.glabrata_1_LINE
------------------------------------------------------------
------------------------------------------------------------
------------DLSAAFDTLDHEIMMARF-SAT--F-G--------LAG--VVLKWLGS
YLTE------RTQSVV-V----------------------S-------------------
----G--------------------------------------T----------------
--E----------------------S-TS-LLL-KYGVPQGSVLGPVLFTMYTYPLS---
-GV-I---R-P--------T----------------------------------------
---------------------------G-------ILYHFFADDSQLYDSS-V-----PS
-EVS-----H-LAEKISST-VARVSDWM-VENKLKM-----------NEDKTEI------
-----------------------------------------------------------
>B.platifrons_100_LINE
------KG----DK-SKPANYRPVSLTSVC--CKVIEHIIHSHLMKFFE-DQ---N---I
LTDY-QHG-FRK-KRSCESQLITTIQDLAS-G-I-------D---------SS------T
-----QIDAILLDFSKAFDKVSHERLAAKL-H-H--Y-G--------VRG--LTLNWIKS
FLAG------RTQRVI-V----------------------E-------------------
----G--------------------------------------V----------------
--A----------------------S-DP-APV-TSGVPQGTVLGPLLFLIYINDLP---
-SK-V---N---------------------------------------------------
-----------------------------------SNARLFADDCLLYRHI-K-----T-
--NE-------DTTSLQDD-LNNLQDWE-RDWQMHF-----------NPDKCEVIRITT-
K-R--K---I--I--------P-SS-YYI-HGK---ELNVT---SKGK-----YLGITI
>B.platifrons_101_LINE
------KG----DK-SLPSNYRPVSLLSCV--SKILEKIVYKHIYNHLH-IN---K---L
VYKF-QSG-FLP-GYSTTHQLIELYDNILL-A-L-------D---------KK------Q
-----VTSITFADISKAFDTVWIKALILKL-E-K--Y-G--------IKG--NLLLWLKS
YLSR------RKQRVV-T----------------------K-------------------
----D--------------------------------------A----------------
--I----------------------S-ST-GEL-KAGVPQGSVLGPLLFLIFINDVA---
-DN-M---T---------------------------------------------------
-----------------------------------GFGRLFADDTCIGHTA-Q-----N-
--EE-----N-LHTLISTD-LEYLNAWS-YRWLVKF-----------NSNKTDIM-----
-----------------------------------------------------------
>B.platifrons_102_LINE
-------------------NWRPISLLNTV--YKLASSCIAERIKSVLP------I---L
ISND-QTG-FIP-GRYIGENTRLIYDILHF-T-E-------E---------QD------I
-----PGILLLIDFEKAFDSISWMFIENVL-D-F--F-N--------FGF--SIKQWVKT
FYTN------ITSAVT-Q----------------------N-------------------
----C--------------------------------------C----------------
--L----------------------S-DF-FTI-QRGCRQGDSLSPYIFLLCAEILG---
-IL-V---R-H--------N-KD---I------K-GI--T----I-D-------------
---------D---------------T-E-------YVISQYADDTSLILDG---------
-----------SPKSLDAS-LRTLQKYA-ELSGLKI-----------NIDKTKVV-----
-----------------------------------------------------------
>B.platifrons_104_LINE
--------------------------------------IVREVIVGHMI-QN---K---L
FSNK-QFG-FIS-GRSTTLQLLIVMEEWTE-I-L-------D---------NG------G
-----TLDSIYMDFMKAFDKVPHKRLLRKL-R-S--Y-G--------LPE--QIIKWVED
FLSD------RSQKVS-V----------------------N-------------------
----N--------------------------------------S----------------
--E----------------------S-RD-RPV-TSGIPQGSVLGPILFVIYINDMP---
-EC-V---N---------------------------------------------------
-----------------------------------APTYLFADDTKIYKEI-S-----C-
--VD-------DASGLQAD-LDQLQKWS-DTWLLKF-----------HPDKCKIMTISN-
K-T--K-----------------------------------------------------
>B.platifrons_105_LINE
------KG----DS-SLPSNYRPISLISCV--GKVMERVVYKHVYNHLH-SN---K---L
IYEY-QSG-FLP-KHSTVHQLIELYNTILN-S-L-------E---------NK------E
-----FSCFVFCDFSKAFDKVWHNGLIHKM-K-S--Y-G--------ITG--NLLSWFKN
YLHE------RKQKVV-I----------------------R-------------------
----D--------------------------------------S----------------
--S----------------------S-SL-SNV-FAGVPQGSVLGPLLFLIYINDIG---
-EQ-L---L---------------------------------------------------
-----------------------------------SLTRLFADDTSLGYSS-S-----S-
--LD-----T-LELVINHD-LNKLSTWS-GQWLMSF-----------NPDKTEIM-----
-----------------------------------------------------------
>B.platifrons_106_LINE
--------------------------------------------MQHLE-TN---N---T
LYEL-QHG-FRA-KRSCESQIISLIHELSQ-N-N-------D---------KN------I
-----QTDLIIMDFAKAFDKVPHKRLLYKM-K-Y--F-G--------ISE--QIINWVKS
FLSN------RTQTVL-L----------------------E-------------------
----N--------------------------------------M----------------
--T----------------------S-SK-IPV-TSGVPQGTVLGPILFLIYINDLP---
-EY-I---K-H-------------------------------------------------
-----------------------------------SSIRLFADDSIIYRQI-K-----S-
--QN-------DCLKLQED-LEGAIKWE-QDWLMSF-----------HPDKCNIMNITT-
K-R--N---P--I--------H-FY-YNM-HGH---ILESV---QHAK-----YLGVTI
>B.platifrons_107_LINE
------KG----DP-LLLDNFRPISLLNVD--LKILSHVLAQRLKKILS------K---I
INED-QTG-YIK-NRFIGFNLRQIQDIIDY-A-D-------I---------YK------I
-----EGSLVFIDFKKAFDSLEWDFMLLTL-K-H--F-G--------FND--SFVKWVKT
MYTD------IQTCVI-N----------------------N-------------------
----G--------------------------------------C----------------
--I----------------------S-EM-FRN-TRGIRQGCPLSALLFVLSVEIMA---
-LR-I---R-N--------N-KN---I------K-GF--Q----V-KID--E--------
--------IN---------------H-S-------IKISQLADDTTLFFH----------
-----------SKTEISLA-LNEIEIFG-SFSGLIM-----------NKEKTE-------
-----------------------------------------------------------
>B.platifrons_108_LINE
---------------SDKCNYRPIALLSCV--SKILEKIIYKSLYEFCV-FH---D---L
LICE-NSG-FKK-NDSTVNQLLAITHEIYK-S-L-------D---------EG------K
-----DICSVFLDVSKAFDKVWHKGLIFKL-R-Q--F-G--------VSG--TLLALLEN
YLTG------RSQRVV-L----------------------N-------------------
----G--------------------------------------Q----------------
--T----------------------S-SS-QLI-SAGVPQGSILGPLLFLIYVNDIK---
-CN-I---V---------------------------------------------------
-----------------------------------SNIKLFADDTSLIKEI-D-----D-
--PA-----N-AFRILNSD-LETLNLWS-KQWLVTF-----------NALKTEYLIISK-
K----------------------------------------------------------
>B.platifrons_109_LINE
--------------------YRGITVLPVI--SKIVETVIKFRTQKYVL------K---S
QNRS-QRG-FTA-GSSPMNSALPIEECYRE-A-K-------D---------NK------C
-----SLHLILLDAKAAFDTVIHSHMLRRV-Y-L--A-G--------IED--KHWTLIKD
LHDK------AQSSVK-W----------------------N-------------------
----G--------------------------------------Q----------------
--I----------------------S-EP-FEV-HQGVRQGGILSTDLYKLYINQLL---
-NL-L---E-T--------S-G-----------M-GH--R----I-G-------------
---------N---------------I-N-------INSTACADDIALVSE----------
-----------NPDQAQVL-INMACDYA-YMEGYEL-----------QPTKSVVLNISQ-
K----------------------------------------------------------
>B.platifrons_10_LINE
------KD----ER-HLASNYRPVSLTSIT--CKVLEHIIHSSIMDHYD-RN---N---I
LTNA-QHG-FRK-KRSCETQLIRTIHEIAS-K-L-------S---------KG------S
-----QVDIILLDFSKAFDKVPHLRLLHKL-E-Y--Y-G--------VNK--KTNAWIKT
FLQD------RKQSVI-L----------------------E-------------------
----G--------------------------------------T----------------
--T----------------------S-SQ-APV-LSGVPQGTVLGPLLFLTYINDMP---
-EK-V---T-S-------------------------------------------------
-----------------------------------SEIKLFADDSMLFRSI-K-----N-
--QH-------DSHLLQKD-LTSLEDWE-NKWQMNF-----------NAKKCIVIRIRP-
R-N--K---ELTV--------P-ST-YKL-HGH---TL---------------------
>B.platifrons_110_LINE
---------------SDPSNYRPISLLSCV--GKVFERVVFKYIFNFLL-DN---S---L
IYKY-QSG-FMR-GHSTVHQLIEIYHNICL-S-L-------E---------NR------E
-----VICTVFCDISKAFDKVWHRGLLKKL-K-A--Y-G--------ISG--NLLRWFEN
YLSD------RNQKVI-L----------------------Q-------------------
----N--------------------------------------C----------------
--L----------------------S-EV-GNV-KGGVPQGSVLGPLLFILYINDIT---
-ED-I---Q---------------------------------------------------
-----------------------------------SLSRLFADDTSLSYSS-S-----N-
--IN-----E-IEQRLNSD-MIKIYNWS-TKWLVDF-----------NPQKTKCMLFST-
N----------------------------------------------------------
>B.platifrons_111_LINE
------KD----NP-SKVNNYRPISLISVL--GKVMERCVYKHVHNFLL-KN---S---I
ITPH-QSG-FTP-GDSAINQLLSLTNEFGK-A-L-------D---------EG------K
-----EIRVVFCDISKAFDRVWHKGLLNKL-E-N--I-G--------VQG--SLLLWIKN
YLXD------RKQRVV-I----------------------E-------------------
----S--------------------------------------A----------------
--H----------------------S-KW-CTI-KAGVPQGYILGPLFFISLY-------
------------------------------------------------------------
------------------------------------------------------------
------------------------------------------------------------
-----------------------------------------------------------
>B.platifrons_112_LINE
------KD----NP-SNLKNYRPISLLSVV--GKVMERCVYKHIYNYLL-EN---D---I
ISSN-QSG-FTP-GDSAVNQLLYITNEFGN-A-L-------D---------KG------K
-----EIRVIFCDISKAFDRVWHRGLLRKL-R-S--I-G--------ING--QLLAWIDS
YLSN------RKQRVV-I----------------------N-------------------
----G--------------------------------------C----------------
--T----------------------S-DW-ENI-HAGVPQGSILGPLLFIIYINDIV---
-AD-I---N---------------------------------------------------
-----------------------------------SSIKLFADDTSLYLIV-D-----D-
--PL-----D-TAETLNGD-LTKIHDWS-MKWLVKF-----------NPQKTETLKISR-
K----------------------------------------------------------
>B.platifrons_113_LINE
--L--KPNK---DK-LYPEHYRGITVTNSF--STILESLLKDRIEPKLL------P---T
QNKL-QRG-FTE-KTSSLNTAFMVTQAADH-Y-K-------E---------IM------E
-----ELLLLTLDAQKAFDKLDHELLFNKL-Y-H--D-G--------ICG--ATWILLRN
MYKN------MTVKVK-W----------------------E-------------------
----N--------------------------------------T----------------
--L----------------------S-ES-IEV-KQGIRQGAKLSTMLYKRYNNNIL---
-NA-M---E-R--------S-N-----------M-GA--K----I-G-------------
---------N---------------I-P-------LMAPTCADDIAILAT----------
------------KRETQAL-LDIVYDIT-NRDLVKI-----------NPTKSDLVPLTK-
S-S--N---VTSV----------------------------------------FLG---
>B.platifrons_114_LINE
---------------QNKSNYRPIALLSSI--SKCLEKIVFKRLYEFLI-EN---N---L
LIEN-NSG-FKR-NDSTINLLVSMFHKIYK-S-I-------D---------EG------K
-----DTCAIFLDVSKAFDKVWYEGLFFKL-K-Q--L-G--------LCG--NVLNWIKD
YLSN------RSQKVV-I----------------------N-------------------
----G--------------------------------------K----------------
--C----------------------S-NV-KYT-SAGVPQGSILGPLLFLVYINDIN---
-IN-I---E---------------------------------------------------
-----------------------------------SDIKLFADDTTLIKTL-E-----D-
--NE-------PFDILNND-LERLNKWS-AQWRITF-----------NPNKTEFMIFSN-
R-V--------------------------------------------------------
>B.platifrons_115_LINE
--H--KKN----SQ-LEAGNYRPVSILPVV--SKFFERAIYQQLIDYFD------D---I
FNPY-LSA-FRP-GYSCNTALLKVIEDWKK-A-V-------D---------NN------L
-----YVAAVLMDLSKAFDCLPHDLLLLKL-K-A--Y-G--------LCE--NALSLIDD
YLSN------RKQCVK-V----------------------G-------------------
----T--------------------------------------Y----------------
--F----------------------S-TW-QNI-YKGVPQGSILGPVLFNVFLNDIF---
-NF-V---K-E-------------------------------------------------
-----------------------------------NKLYNYADDNTLSHSG-P-----D-
--LN-----G-LVKSLEKE-SAILIDWF-ANNKMKA-----------NPDK---------
-----------------------------------------------------------
>B.platifrons_116_LINE
--L--KKDK---DK-TNPASYRGITVTKIF--AKILQSILKDRIDDKIN------S---I
QNSL-QRG-FTE-GVSSLCAAFITSEAIAE-S-K-------K---------LK------H
-----LLILVTLDAEKAFDKLNHEILFNKL-Y-H--Y-G--------IKG--KLWILLRN
LYRG------MNIKVK-W----------------------E-------------------
----G--------------------------------------Q----------------
--H----------------------S-EK-VEV-KQGIQQGAKLSTSLYKCYNNVIL---
-DS-I---V-K--------S-G-----------L-GT--N----I-G-------------
---------N---------------I-P-------VPAPTCADDIAVLAN----------
-----------SIEDTQGI-LDIVSYHT-NRDLVKI-----------NADKC--------
-----------------------------------------------------------
>B.platifrons_118_LINE
------------------------------------------------------------
------------------------------------------------------------
--------FLLIDFEKAFDSISWNFLNNVL-K-F--F-N--------FGE--SIQKWVKT
FYSN------IKSAVN-Q----------------------G-------------------
----G--------------------------------------N----------------
--L----------------------S-EF-FRI-ERGCRQGDPLSPYLFILCAEIMA---
-IK-I---R-E--------N-PK---I------K-GI--K----V-L-------------
---------H---------------S-E-------HEISQFADDTSVILDG---------
-----------SEESLNET-LLELEWFK-KISGLKI-----------NFSKTQV------
-----------------------------------------------------------
>B.platifrons_119_LINE
----------------DVKNYRPISLLSVI--SKCMERCVYKHIHNHLL-DN---D---I
VTTC-QSG-FTK-GDSAVNQLINITNDFGK-A-L-------D---------SG------K
-----EVRVVFCDISKAFDRVWHKGLIHKL-K-Q--S-G--------ISG--NLLKWFQN
YLYG------REQRVV-I----------------------N-------------------
----G--------------------------------------S----------------
--N----------------------S-NW-LPI-RAGVPQGSILGPLLFIIFINDIV---
-NE-I---N---------------------------------------------------
-----------------------------------AEIKLFADDTSLYLIV-D-----N-
--PN-----D-TAFLLNQD-LNQIQRWS-EKWLVKF-----------NPNKTETMIISS-
K-R--N-----------------------------------------------------
>B.platifrons_11_LINE
-----------------VGNYRPVSILVVV--SKILEKSVYSQLEKYLV-RN---N---I
LYSL-QSG-FRS-SHSTDTCLIHLLDHIKT-Q-S-------S---------KG------L
-----YTGMIMLDLQKAFDTVDHFILCNKL-Q-T--M-G--------IKS----TKWFES
YLMD------RKQKVS-V----------------------N-------------------
----G--------------------------------------T----------------
--E----------------------S-NF-QNI-SCGVPQGSILGPLLFLYYVNDMS---
-TS-I---S-S--------E----------------------------------------
-----------------------------------CKLLLYADDSTILYSH-R-----N-
--PE-----V-ISTRLGQE-LESCSRWL-IDNKLSL-----------HLGKTECILFGS-
K-R--K---LSKIDT--------FQ-VVC-NHH---TISST---NSVK-----YLGLNI
>B.platifrons_120_LINE
-----------------VGNYRPVSILIVV--SKILERAVYNQMEYYLN-KN---N---L
LYEL-QSG-FRS-KYSTDTCLIHLLDHIKS-Q-T-------A---------QG------L
-----YTGMIMLDLQKAFDTVDHRILCKKL-Q-T--M-G--------VLS----IKWFES
YLTD------RQQKVS-A----------------------N-------------------
----G--------------------------------------T----------------
--E----------------------S-DF-LGV-KCGVPQGSILGPLLFLYYVNDMS---
-AS-V---G-S--------D----------------------------------------
-----------------------------------CKLLLYADDSAILFSD-K-----N-
--PD-----I-ISSKLSKE-LQSCSKWL-VDNKLSL-----------HLGKTECILFGT-
K-R--K---LKKIKE--------FS-VTC-NNH---TILAQ---NSVK-----YLGLQI
>B.platifrons_121_LINE
--H--KKG----DT-FDPGNYRPISISSNL--GKLFNKIIHGRLMTFFN-MN---D---L
ISPN-QIG-FKE-KSRTSDHLFTLKSIIDN-Y-K-------Q---------KH------K
-----KVFAAFIDLRKAFDSIWRVGLFYKL-L-N--Q-N--------VPK--ELYRIIHS
MYTD------TRYRIK-F----------------------L-------------------
----N--------------------------------------G----------------
--L----------------------S-SP-FLS-ERGVKQGDVLSPLLFNFFIDDLK---
-NS-LL--H-N--------C-N----T------N-PV--V----I-G-------------
---------D---------------V-S-------LNILLYADDIVLLSE----------
-----------SKEGLQNS-LDELYRYC-SNWKLQV-----------NSDKSKI------
-----------------------------------------------------------
>B.platifrons_122_LINE
--------------------------------------LVYKHIYNYLI-NN---N---L
ITSH-QSG-FTP-GDSAINQLLYITNEFGR-A-L-------D---------EG------K
-----EVRVVFCDISKAFDRVWHKGLLRKL-E-S--I-G--------IRG--SLLSWVKN
YLSE------RKQRVV-I----------------------N-------------------
----N--------------------------------------S----------------
--T----------------------S-SW-RDI-NAGVPQGSILGPLLFIVFINDIL---
-TD-I---N---------------------------------------------------
-----------------------------------STIKLFADDTSLYLIV-D-----D-
--PQ-----E-TAQTLNDD-LVKIHAWS-TKWLVNF-----------NPQKTETMTISR-
K-L--N-----------------------------------------------------
>B.platifrons_123_LINE
--K--KPGL---DQ-NVLKNYRPVSNLPFV--SKILEKVVANRLEEHLE-SN---S---L
HDDL-QSA-YRA-CHSTETALLRVHHDVTL-A-L-------D---------NN------S
-----CAVLVMLDLSAAFDVIDHPILMERL-QYS--Y-G--------ITG--QALTWINS
YLSN------RSQSVN-I----------------------G-------------------
----N--------------------------------------I----------------
--V----------------------S-TE-KIL-SFGVPQGSVLGPKKYCMFSKPIG---
-QI-C---K-R--------H----------------------------------------
---------------------------N-------MSYHCYADDTQAYLVI-K-----P-
--IDNWI--N-IATRMEAC-LTDISTWM-KSNMLKL-----------NQDKTELIIFTT-
K-Q--R---TKDF----------------------------------------------
>B.platifrons_124_LINE
------KG----DK-SKAENYRPVSLTSVV--CKLMEHILCSNISKHLD-EK---K---I
LNDA-QHG-FRK-RRSCESQLILTVQDLAT-N-I-------D---------SS------G
-----QTDVILLDFSKAFDKVPHERLLYKL-N-Y--Y-G--------IRG--ENLKWIKD
FLGG------RTQLVL-L----------------------E-------------------
----G--------------------------------------T----------------
--K----------------------S-ET-APV-QSGVPQGSVLGPLLFLLFINDLP---
-DY-V---SEK-------------------------------------------------
-----------------------------------STVRLFADDCALYRTI-K-----D-
--KD-------DAIKLQED-LDELQRWE-NEWLMEF-----------HPQKCQILHFTN-
K-R--K---V--V--------D-MP-YNI-HGH---VLEVV---DTAK-----YLGIHL
>B.platifrons_125_LINE
-------------R-HQPSNYRPVSLTCVL--CKLMEHIIVSNVMKHLD-EN---K---I
LSEY-QHG-FRN-QRSCESQLIGLVHDLKS-N-M-------D---------KN------Y
-----QTDMIVLDFAKAFDKVSHPRLLHKL-E-H--Y-G--------IHG--NNKNWIKS
FLNN------RTQAVA-L----------------------E-------------------
----N--------------------------------------T----------------
--I----------------------S-DN-VDV-ASGVPQGSVLGPVLFLIYINDIT---
-NN-I---T---------------------------------------------------
-----------------------------------SNIRLFADDCTIYRPI-K-----T-
--KE-------DQVLLQND-LNKLIEWE-GKWKMAF-----------NVDKCNVIHITR-
A-R--T---T--K--------K-HP-YMM-HDQ---QLEIV---TETK-----YLGITI
>B.platifrons_126_LINE
----------------DPGNYRGISLVSHM--GKLFTSLLNNRLTKWSE-NS---S---V
LTDA-QFG-FRP-GYGTTDAIFSLHSLISK-S-L-------R---------KG------K
-----RLYCCFIDYVKAFDSVCHLKLWLRL-A-R--C-G--------VTG--KLLNVIKS
MYSK------LKCCVK-S----------------------D-------------------
----G--------------------------------------H----------------
--F----------------------S-NF-FTS-NIGLMQGESLSPMLYSFYVNDME---
-IE-L---I-N--------S-G----C------Q-SY--E----L-K-------------
---------S---------------L-N-------LFLLMYADDTVLFSE----------
-----------NVDDLQKM-INSVNICS-NEYGLYI-----------NLLKTKIV-----
-----------------------------------------------------------
>B.platifrons_128_LINE
------------------------------------------------------------
---------------------------------------------------IG------K
-----DVRFIFCDISKAFDRVWHRGLLYKL-R-K--Y-G--------IKG--NLLTWFGS
YLSD------RKQRVC-M----------------------N-------------------
----G--------------------------------------Y----------------
--Y----------------------S-TW-NSI-NAGVPQGSILGPLLFLLFINDIV---
-DV-V---S---------------------------------------------------
-----------------------------------NGMKLFADDTSLYCIV-D-----D-
--QN-----E-TAESLNSD-LNSLSTWA-SDWCVNF-----------NASKTKPMLFTR-
K----------------------------------------------------------
>B.platifrons_12_LINE
----------------------------------------------HLE-TN---K---I
LTNL-NHG-FRS-GYSCESQLITTLNDFLK-E-H-------D---------KG------H
-----QVDIAILDFSKAFDTVPHHKLLHKL-D-Q--Y-G--------IKG--SIHTWLRN
FLTT------RKMRTI-V----------------------E-------------------
----G--------------------------------------E----------------
--T----------------------S-EE-TTV-DSGVPQGTVLGPLMFLCHINDLP---
-DS-V---T---------------------------------------------------
-----------------------------------SSVRLFADDCLLYRTI-K-----Q-
--ED-------DHQTLQKD-LNNLEEWA-NKWGMRF-----------NAKKC--------
-----------------------------------------------------------
>B.platifrons_130_LINE
---------------RDISNYRPIALLSTI--SKIFEKVIYKSLYEFCV-LH---H---L
LISE-NSG-FKK-NDSTVNQLIAITHEIYK-A-I-------D---------SG------H
-----DVCAIFLDVSKAFDKVWHEGLIFKL-K-Q--I-G--------ICD--NLLLLLIN
YLDS------RSQKVV-L----------------------N-------------------
----G--------------------------------------T----------------
--S----------------------S-SL-CST-SAGVPQGSILGPLLFLVYVNDIK---
-RN-I---H---------------------------------------------------
-----------------------------------CNIKLFADDTSLMEEI-V-----N-
--PS-----T-SFYKLNQD-LDTLNEWS-KQWIVTF-----------NASKXEFLIISK-
K----------------------------------------------------------
>B.platifrons_131_LINE
------------------------------------------------------------
-----------------------------------------D---------KK------K
-----QIYAAFIDASKAFDVVWHDSLLIRL-F-E--S-G--------IVG--NDWLLVHD
WYQN------LKSKVK-W----------------------E-------------------
----D--------------------------------------G----------------
--L----------------------S-VA-FNE-HQGVRQGGIMSPTLYKTFINPLL---
-NW-Y---A-D--------K-H-----------L-GY--R----I-G-------------
---------T---------------I-H-------TASPTCADDIVLLSE----------
-----------DPYELQVM-LNLQETFA-NKERYII-----------NESKSKVMTFS--
-----------------------------------------------------------
>B.platifrons_132_LINE
------------------SNYRPVSVLSII--SKIYEKVLEIQLVDFFD------K---I
FNPY-LCA-FRQ-GHGCQTTLLRLLEDWRE-A-L-------D---------KN------H
-----YLAAVLMDLSKAFDCLPHEILLDKL-L-S--Y-G--------INS--HSVSLLKS
YLTG------RKQQIK-L----------------------G-------------------
----S--------------------------------------I----------------
--L----------------------G-SW-AGI-HKGVPQGSILGPILFNVFLNDIF---
-YF-I---K-H-------------------------------------------------
-----------------------------------GSLYNYADDNTLSFSS-P-----D-
--YD-----I-LISTLEME-SNQLIEWF-KQNKMQA-----------NPDK---------
-----------------------------------------------------------
>B.platifrons_133_LINE
-----------------PDNFRAITLISCL--GKLFTSIINTRLNIFAN-EI---S---L
ISEN-QAG-FRK-GYATTDNIFVLHALVEL-Y-F-------S---------FG------K
-----KLFCTFIDFRKAFDTVLRSGLWQKL-H-L--S-E--------IKG--KCFKVIFN
MYQG------IKSCVQ-Y----------------------N-------------------
----G--------------------------------------E----------------
--Q----------------------S-DF-FPC-LIGVRQGENLSPFLFSIFLNDLE---
-QY-F---R-N--------L-D----G------I-PL--E----S-L-------------
---------KQKF-----ENELHIFF-E-------LFVVLYADDTVIFSE----------
-----------TKEGMQNS-LDIFQIYC-ETWKLKV-----------NVTKTKVMVFSK-
R-K--N---R-Q---------N-LQ-FIL-QNE---LLEIV---DSFS-----YLGIIF
>B.platifrons_134_LINE
----------------DPDNYRAITLVSCL--GKLFTAIINNRLALLAD-EI---N---M
ISEC-QTG-FRK-GYSTIDNIFSLHALISL-Y-F-------S---------LG------K
-----KLFCSFIDFRKAFDTVWRKGLWQKL-Q-K--F-G--------IHG--KCFDIIKN
MYKN------IKSCVR-S----------------------Q-------------------
----K--------------------------------------R----------------
--C----------------------S-DF-FPC-LTGVRQGENISPILFSLFLNDLE---
-EF-L---K-S--------L-E----G------I-PL--V----K-I-------------
---------KEQC-----MSEITMYV-E-------LFILMYADDTVLLAE----------
-----------SSDDLQKN-LNIFNIYC-KSWKLSI-----------NCSKSKVVIFSK-
-----------------------------------------------------------
>B.platifrons_135_LINE
--H--KKG----DK-HSAENYRPISLTSVP--CKLLEHIICRNMMNHLE-KH---N---I
LTSL-NHG-FRS-GYSCETQLTVTIHDMLQ-S-F-------D---------RK------K
-----QLDIAILDFSKAFDTVPHDRLLHKL-N-N--Y-G--------IRG--PLHAWLTT
FLTK------RKMRVA-L----------------------E-------------------
----G--------------------------------------E----------------
--F----------------------S-NE-TTV-ESGVPQGTVLGPILFLCHINDLP---
-NA-V---S---------------------------------------------------
-----------------------------------SKVRLFADDCLLYREI-N-----N-
--EN-------DQNTLQKD-LE--------------------------------------
-----------------------------------------------------------
>B.platifrons_136_LINE
-----------------IKNWRPITLLNTD--YKICSKLLAERLKNVLP------K---I
IGSD-QNG-FVQ-GRYLFNSNRLLQDLIEF-V-D-------M---------KD------E
-----EGAIIFLDQMKAFDRIEWEWLEKCL-E-K--F-E--------FGV--NFREWVKM
LFKN------AKTCVI-T----------------------N-------------------
----G--------------------------------------F----------------
--I----------------------S-KY-VTI-SRSIRQGCPVAPMLYILQAEPLA---
-ST-I---R-A--------N-PN---I------K-GI--K----L-PHP--S--------
-------DQE---------------N-E-------AKLNMFADDTQLFNR----------
-----------DEESIEET-FKVLNIYE-KASGAKI-----------NLNKTVGMYLGR-
W-K--N---KT------------PK---------FKQIKWS--KDPVK-----ALGV-I
>B.platifrons_137_LINE
------------------------------------------------------------
---------------------------------------------------IG------K
-----DVRFVFCDVSKAFDRVWHRGLLYKL-R-K--Y-G--------IKG--NLLNWFSN
YLTD------RKQRVC-M----------------------E-------------------
----G--------------------------------------C----------------
--N----------------------S-SW-KSI-NAGVPQGSILGPYLFLLFINDIV---
-DV-V---S---------------------------------------------------
-----------------------------------NKMKLFADDTSLYCIV-D-----D-
--QQ-----I-AAESLNSD-LDSLHTWA-QNWGVTF-----------NATKTK-------
-----------------------------------------------------------
>B.platifrons_138_LINE
------------------------------------------------------------
------------------------------------------------------------
--------IILLDSTKAFDTVPHDGLRIKL-H-E--Y-G--------TTS--KLWLLLDY
MYTN------LTSAVL-C----------------------G-------------------
----G--------------------------------------N----------------
--L----------------------S-EW-FTL-HRGVRQGSVLSAKLYLIFVNDLI---
-NE-L---E-D--------S-K-----------Q-GA--L----L-H-------------
---------D---------------L-N-------ASSPVQADDISIITT----------
-----------NRQSSQIM-VDICEQYS-VNWSFTF-----------SACKSKLL-----
-----------------------------------------------------------
>B.platifrons_139_LINE
--P--KEGK---DR-RYMGNWRPISLLNTD--LKIASAVLANRLKQVLS------F---I
ISDT-QKG-FMK-NRFMGENTRLLYDLMHY-L-E-------E---------ND------L
-----YGLLLLVDFEKAFDSIEWEFLIKAL-K-S--F-N--------FGP--SICKWFKT
LYAE------SKSCVI-N----------------------N-------------------
----G--------------------------------------Q----------------
--M----------------------S-NF-FNL-ERGCRQXDPLSPYLFIIGVELLS---
-LN-I---K-S--------N-PQ---I------K-GV--L----I-N-------------
---------E---------------T-E-------PLISQYADDTFLLLDG---------
-----------SELSLKET-LHCFDKFH-KVSGLKM-----------NTSKTKVV-----
-----------------------------------------------------------
>B.platifrons_13_LINE
-------------------NYRPISVLPVI--SKLIEKHISRHMYQYLA-KY---N---L
LHDA-QSG-FRS-NHSCQTALVNIIDRWIE-E-M-------N---------NG------N
-----VNVVILLDLKKAFDVVDHDIMAKKL-E-I--Y-G--------FNK--KALALFNS
YMID------RTQQVQ-I----------------------G-------------------
----N--------------------------------------A----------------
--L----------------------S-DK-CPI-KYGVPQGSILGPLLFILYINDLP---
-LS-I---S-N-------------------------------------------------
-----------------------------------CNTDMYADDSTIHISG-K-----N-
--IS-----D-IQTKVQED-LNRIELWC-KDNNMFI-----------NCNKTK-------
-----------------------------------------------------------
>B.platifrons_140_LINE
---------------------------NVD--LKICSAAISNRLKPVLV------D---L
ISQT-QKG-FLK-GRYIGECTRLIFDLIEK-M-E-------G---------DD------I
-----PGLLVLLDFEKAFDTVEWSFLYKTL-Q-F--F-G--------FGE--SFCSWIKT
FYND------ISSCII-N----------------------N-------------------
----G--------------------------------------H----------------
--C----------------------S-DY-FKL-SRGVRQGDPLSPYLFILVLELLA---
-AA-L---K-N--------D-KD---I------T-GV--Q----I-E-------------
---------N---------------S-E-------FLLSQYADDSSLILDD---------
-----------NPQSLEKS-LLVLSLFS-ECSGLKV-----------NLDKTEA------
-----------------------------------------------------------
>B.platifrons_141_LINE
------------------------------------------------------------
------------------------------------------------------------
---------IFLDQQKAFDRVEWGWIDLCF-E-K--F-G--------FSD--CFRGWVQM
LFKN------AKTSIQ-T----------------------N-------------------
----G--------------------------------------F----------------
--V----------------------S-RF-VTI-SRSIRQGCPIAPMLYILQAEPLA---
-AS-I---R-H--------N-PK---I------V-GI--S----L-PNR--N--------
-------GPD---------------I-E-------SKVNMFADDTQLINK----------
-----------TEESIEET-FKTLEIYE-KASGAKM-----------NLEKTVGMYLG--
-----------------------------------------------------------
>B.platifrons_143_LINE
-------------------NYRPISVTNCF--SKILEKIIFKYLYNFIH-DN---N---I
LTDH-QSG-FRN-KDSTINQLLLIYDEIVK-N-L-------D---------KG------K
-----DVRFIFCDVSKAFDRVWHKGLLYKL-R-K--Y-G--------IKG--NLYNWFNS
YLTD------RKQRVG-I----------------------N-------------------
----G--------------------------------------Y----------------
--Y----------------------S-SW-NTI-NAGVPQGSILXPFLF-----------
------------------------------------------------------------
------------------------------------------------------------
------------------------------------------------------------
-----------------------------------------------------------
>B.platifrons_144_LINE
--P--KCSTS--DP-RDPLSYRGITLAPFA--YKVFCGILNDRLVKWLD-ER---E---I
IKDE-QNG-FMK-GRSTVDHINTITSIIET-R-K-------K---------CK------L
-----STYVAFIDFKKAYDSINRALLFNKL-E-H--L-G--------ISS--KFMFALKG
LYSN------IECSVR-L----------------------N-------------------
----G--------------------------------------N----------------
--M----------------------T-DW-FNV-DSGLKQGCILSSIMFNIYINSLI---
-DD-I---N-A--------L-N-----------I-GI--D----I-D-------------
---------N---------------E-K-------LAILLYADDVVLFAE----------
-----------NEQDLQKM-LDVLNFWC-NNNALYV-----------NVNKSKIMH----
-----------------------------------------------------------
>B.platifrons_145_LINE
---------------EALKNYRPVSNLPFI--SKVVERVVATRIESHIM-LN---S---L
HDDM-QSA-YRT-GHSTETALLRVNHDITY-A-L-------D---------NN------A
-----CVILLMLDLSAAFDVIDHDILFDRL-QYS--F-G--------ISG--SALSWIRS
YLTD------RSQCVS-I----------------------G-------------------
----S--------------------------------------V----------------
--H----------------------S-DN-MVL-KYGVPQGSVLGPRLYSMFSKPVG---
-DI-C---K-K--------H----------------------------------------
---------------------------G-------MAYHCYADDTQIYQVI-K-----P-
--LDNWD--D-ISDRLEAC-LFDIKSWM-CTNMLKL-----------NQDKTELIVFAP-
K-H--K---VK------------------------------------------------
>B.platifrons_146_LINE
---------------SSVSNYRPVALLSTI--SKVFEKVVYKHIFNFLM-EN---A---L
IYKF-QSG-FLP-GHSTTHQLIELINEIFM-A-L-------D---------NR------E
-----LICLIFCDVSKAFDRVWLRGLLLKL-E-R--Y-G--------IKG--NLLQWLSS
YISA------REQQVI-I----------------------K-------------------
----N--------------------------------------A----------------
--I----------------------S-GK-GNL-KAGVPQGSILGPLLFLVFINDIA---
-DE-T---I---------------------------------------------------
-----------------------------------GLCRLFADDTSIGEKS-Y-----E-
--MN-----S-LCNMVNTD-LKNISEWS-KQWLVKL-----------NPTKTDIVY----
-----------------------------------------------------------
>B.platifrons_147_LINE
--H--KSG----DI-HNPENYRGIAINSCV--GKLFNIVLNTRLADHLT-RR---D---I
LTDC-QAG-FRS-KSRTTDHMFILKCLVDK-Y-T-------NN--------KG------N
-----KFYACFVDFKRAFDTVIHPGMLIKM-L-K--S-D--------IGG--NFYHLIKH
MYTL------NKLRVK-V----------------------D-------------------
----N--------------------------------------K----------------
--L----------------------G-QC-FNS-HIGVRQGDVLSPSLFNLFINDLP---
-NC-L---Q-N--------C------P------E-SV--S----L-C-------------
---------T---------------D-R-------IDCLLYADDVIIFSN----------
-----------SANGLQDR-LNALVSYC-DTWCLNV-----------NLKKTKVLIFNK-
S-G--R---HIK-----------EP-FYF-NNE---VIESV---NKYK-----YLGVIF
>B.platifrons_148_LINE
------------------------------------------------------------
-------------------------------Y-L-------H---------KK------E
-----KLFACFVDFRKAFDTVAHTAIYLKL-L-D--M-N--------VGG--LFYNLIKD
MYKI------STVCVK-V----------------------G-------------------
----Q--------------------------------------N----------------
--L----------------------T-DS-FES-SIGVKQGDVLNPNLFKIFINDLP---
-DY-L---L-H--------S------F------D-PV--Y----I-N-------------
---------N---------------N-R-------IDCLLYADDVILLSN----------
-----------SQNGLQSK-LDSLELFC-KEWCMSV-----------NISKTKVLIFNK-
T-G--R---F-------------------------------------------------
>B.platifrons_149_LINE
---------------TDPKNFRPITILSCF--GKLFTSVLNNRLNTFSD-EF---L---L
LNEN-QTG-FRK-KYSTLDNTFVIHGLFEL-L-K-------L---------KK------K
-----KLFCAFIDFEKAFDTVWRDGLWYKL-L-M--C-N--------IKG--KMYNVILN
LYNN------IKSRIV-Y----------------------N-------------------
----D--------------------------------------S----------------
--V----------------------S-NV-FPC-LNGVRQGENLSPFLFALYLNDLD---
-TF-L---T-S--------K-N----V------Q-GV--K----S-I-------------
---------SEDF-----ENDLQIYV-K-------LFTILYADDTVLLAE----------
-----------SAEELQSE-LNYFYEYC-EKWNLKV-----------NTNKSKVVVFSK-
-----------------------------------------------------------
>B.platifrons_14_LINE
--------------------------------------------MKHAD-AN---N---I
MYPL-QHG-FRR-GVSCETQLLEFIDDISK-N-L-------D---------TG------K
-----QTDCLIMDFSKAFDKVSHSLLTHKL-V-H--Y-G--------IRG--KTNRWIQN
FLAE------RKQVVV-V----------------------E-------------------
----G--------------------------------------E----------------
--K----------------------S-DS-INV-ESGVPQGSVLGPSLFLFYINDMP---
-QG-I---R---------------------------------------------------
-----------------------------------SRVRLFADDTIVYLTI-T-----S-
--DT-------DADNLQED-LDKLAKWE-GKWKMAF-----------HPDKCNVLTITR-
K-R--K---P--I--------V-RE-YHL-HGH---TLEAV---KSAK-----YLGCTI
>B.platifrons_150_LINE
------KG----ER-HIAANYRPVSLTSIA--CKIMEHIIHSSIMKHLD-AN---N---I
LSDT-QHG-FRY-KRSCESQLITTIQEIVK-R-L-------A---------KG------S
-----QVDIILLDFAKAFDKVPHARLLHKL-S-Y--Y-G--------VNH--NTVTWIQS
FLEN------RNQNVV-L----------------------E-------------------
----G--------------------------------------A----------------
--K----------------------S-TS-AQV-LSGVPQGSVLGPLLFLAYINDMP---
-ET-I---M-H-------------------------------------------------
-----------------------------------SETRLFADDTILFRAI-N-----G-
--TR-------DSQLLQED-LTALENWE-NRWQMRF-----------NPSKCTVIRVAP-
N-K--S---KTII--------P-TN-YQL-HGH---TLEIV---DSSK-----YLGVTL
>B.platifrons_151_LINE
--------------------------------------VIYKHVYNYLH-QN---K---L
IYEY-QSG-FLP-KHSTVHQLLEIYNSILN-S-L-------E---------NK------E
-----ANCFVFCDFSKAFDKVWHRGLLHKM-K-A--Y-G--------ITG--NLINWFNS
YLKA------RQQKVV-I----------------------K-------------------
----N--------------------------------------N----------------
--S----------------------S-AY-CEI-SAGVPQGSVLGPLLFIIYINDIA---
-DK-L---I---------------------------------------------------
-----------------------------------SLSRLFADDTSFGHSN-K-----D-
--TM-----Q-LKNVIAHD-LNEMDIWS-KKWLMSF-----------NPDKTEIM-----
-----------------------------------------------------------
>B.platifrons_154_LINE
--------------------------------------CVFKHINNYLL-NH---N---I
ITHC-QSG-FTK-GDSAINQLVDITNNIGK-A-L-------D---------DG------K
-----EFRIVFCDVSKAFDKVWHRGLLNKL-K-N--Y-G--------FGG--NIIIWLEH
YLQD------RLQRVA-I----------------------N-------------------
----G--------------------------------------C----------------
--Y----------------------S-SW-QYI-NAGVPQGSILGPLLFLLYINDIV---
-DN-I---Q---------------------------------------------------
-----------------------------------SQVRLFADDTSIFLIV-D-----N-
--AI-----E-SADILNRD-LNTITSWS-NKWLVSF-----------NPQKTETMVISR-
K-V--N-----------------------------------------------------
>B.platifrons_155_LINE
----------------NAKNYRGITVTPTL--SKIMEKIIKIRENPKIM------E---I
QNHL-QRG-FTE-NSAPLLCELFIEEYERE-N-K-------D---------LN------S
-----PTYIGLLDGKSAFDVVVHANMIRRL-F-Q--I-G--------FSK--QSITLIDK
LYTN------ASSYIK-W----------------------K-------------------
----N--------------------------------------Q----------------
--I----------------------S-NSMFII-EQGVRQGGALSADLYKVYVNPLL---
-DI-L---S-N--------S-G-----------L-GG--K----I-G-------------
---------N---------------I-N-------CCAPTCADDVALLAN----------
-----------NPIDIQTM-VDIAVDFS-KREGYLL-----------QPQKSVV------
-----------------------------------------------------------
>B.platifrons_158_LINE
------------------------------------------------------------
-------------------------------N-I-------Q---------QG------K
-----QTDLILLDFSKAFDKVAHYKLLYKL-H-Q--L-G--------VKG--RNLKWIAG
FLSN------RSQRVM-V----------------------D-------------------
----G--------------------------------------E----------------
--F----------------------S-SS-IPV-TSGVPQGSVLGPILFLAYINDLP---
-EQ-V---T---------------------------------------------------
-----------------------------------SQVRLFADDTVVYITL-D-----Q-
--EG-------NSSVLQRD-LQQLEHWE-SLWDMEF-----------NPGKCQVVHVST-
A-R--Y---P--I--------H-TG-YTL------------------------------
>B.platifrons_159_LINE
--Y--KKG----KK-FEAINYRPVSLTCIA--CKLMEHVVTSNIMAHAD-RN---N---I
MNPL-QHG-FRK-GLSCDTQMVEFVDDITK-N-L-------D---------SG------K
-----QTDCLIMDFSKAFDKVSHCLLVHKL-D-H--Y-G--------IRG--KTNTWIQN
FLKD------RKQSVV-V----------------------E-------------------
----G--------------------------------------A----------------
--T----------------------S-EY-ISV-QSGVPQGSVLGPSLFLYYINDMP---
-DN-I---R---------------------------------------------------
-----------------------------------STVRLFADDTIMYLTI-T-----S-
--DV-------DTVHLQED-LDKLASWE-QAWMMSF-----------HPEKCNVLTVSR-
K-R--N---I--I--------K-RD-YIL-HGH---QLEQV---TSAK-----YLGVTI
>B.platifrons_15_LINE
------KG----DK-HAAENYRPVSLTSVP--CKILEHIICKHLLNHLD-HH---N---V
LTSL-NHG-FRS-GYSCETQLLVTMHDFMR-S-Y-------D---------KG------K
-----QVDVAILDFSKAFDTVPHDKLLHKL-N-Q--Y-G--------VRG--PIHSWLTS
FLTK------RKMRVV-L----------------------E-------------------
----G--------------------------------------E----------------
--K----------------------S-SE-VTV-DSGVPQGTVLGPLLFLCHVNDLP---
-DA-V---K---------------------------------------------------
-----------------------------------SQVRLFADDCLLYRQI-S-----S-
--QQ-------DHDILQQD-LKDLETWA-ENWGMRF-----------NAKKCYILSIKQ-
K-S--R---K--F----------------------------------------------
>B.platifrons_160_LINE
PVY--KKG----EK-NLVSNYRPISLLSVI--SKSFERCVYKHLMNF---TR---D---L
LSEH-QSG-FIR-NDSTRNQLLYVANEFGK-A-L-------D---------EG------K
-----DIRIVFFDISKAFDRVWHKGLLFKL-K-K--M-G--------ITG--NLLLWLSS
YLSD------RKQRVV-F----------------------N-------------------
----G--------------------------------------H----------------
--E----------------------S-SL-SLI-NSGVPQGSILGXLLFLVFINDIC---
-CE-V---X---------------------------------------------------
-----------------------------------CEIKLFADDTSLYAIV-D-----N-
--XL-----V-ASIXXNND-MNRIQKWX-DRWLVKX-----------NPNKTE-------
-----------------------------------------------------------
>B.platifrons_161_LINE
-------------------NYRPISVTNCF--CKIHEKIIFKHLHNYLF-EN---S---I
LSDH-QSG-FRN-KDSTVNQLLIIYDTIVK-N-L-------D---------QG------K
-----DVRFIFCDVSKAFDRVWHRGLLYKL-R-K--Y-G--------ING--NLLLWFKS
YLTD------RKQRVI-L----------------------N-------------------
----G--------------------------------------Y----------------
--N----------------------S-NW-KTI-NAGVPQGSILGPYLFLLFINDIV---
-DV-V---S---------------------------------------------------
-----------------------------------NKMKLFADDTSLYCIV-D-----D-
--PD-----A-AAESLNLD-LDSLHSWA-CNWGVNF-----------NVSKTKSMLFTR-
K-V--N---V-------------------------------------------------
>B.platifrons_162_LINE
------KG----DH-LNLDNYRPISLLNVD--LKILSHVLAQRLKNVLP------K---I
INED-QTG-YVK-NRFIGFNLRQIQDIIDY-A-D-------L---------YK------I
-----EGAIIFIDFSKAFDSLEWDFMFETL-K-H--F-R--------FNE--SFISWVKT
LYSD------IQTCVM-N----------------------N-------------------
----G--------------------------------------W----------------
--V----------------------S-EN-FKN-SRGIRQGCPLSALLFVLSVEIMA---
-LN-L---R-S--------S-KD---I------K-GI--T----V-KLD--E--------
--------KN---------------H-S-------IKISQLADDTTLFCN----------
-----------SKEDVLKA-MNEIEIFG-SFSGLLL-----------NRNKTEGVWIGK-
L-K--N---CK------------Y-----------------------------------
>B.platifrons_163_LINE
-----NKG----SR-SDPEMYRGITLNSCF--SKTFSSIXNNRLNIYAE-HV---D---L
VTRA-QAG-FRK-GFSTVDNIFVLYALITI-Y-F-------S---------FX------K
-----KLYCTFVDFKSAFDTVWRSGLWQKM-Q-K--S-N--------IKG--KIFTVIYN
MYQN------IKTCVK-K----------------------G-------------------
----N--------------------------------------E----------------
--F----------------------S-QF-FIS-HIGVKQGENLFPFLFSLFLNDLE---
-NF-F---T-E--------K-N----V------E-GL--G----K-I-------------
---------SNLC-----QESLQMYV-K-------LFLILYADDTALLSE----------
-----------SPEGLQET-LTYFEKYC-DNWKLKV-----------N------------
-----------------------------------------------------------
>B.platifrons_164_LINE
------KS----DR-SIPANYRPVSLTCIL--CKLCEHIVCSNIMNHLD-RN---K---I
ITNR-QHA-FRK-HHSCETQLSNVTHDWAK-N-I-------D---------DG------K
-----QTDIFILDFEKAFDTVPHEKLKSKL-N-G--Y-G--------ISG--KTLNWIDA
FLCH------RRQCVV-V----------------------K-------------------
----G--------------------------------------T----------------
--K----------------------S-KW-STV-ESGVPQGTVLGPVLFSLHINDIL---
-DD-I---D---------------------------------------------------
-----------------------------------SEIRLFADDCVCYRII-N-----S-
--IN-------DCQKLQQD-IDRLGAWA-RKWGMRF-----------QPVKCNMMKLTR-
K-K--K---HH-I--------D-FD-YKL-EGT---SLKFL---DTIK-----YLGVHI
>B.platifrons_165_LINE
------KG----DA-SLPSNYRPISLISCV--GKIMERVVYKNVYNYLV-RN---K---L
IYEY-QSG-FLP-KHSTIHQLLELYNSILN-S-L-------E---------KK------E
-----FSCFLFCDFSKAFDKVWHRGLIHKM-N-S--Y-G--------IKG--PLIKWFGN
YLYQ------RKQKVI-N----------------------R-------------------
----A--------------------------------------T----------------
--S----------------------S-TV-CEV-SAGVPQGSVLGPLLFLIYINDIG---
-EK-L---L---------------------------------------------------
-----------------------------------SLSRLFADDTSLGYSS-Q-----N-
--VV-----E-IENVINHD-LCELNTWS-SKWLMSF-----------NPDKTEIMLFSN-
T-D--V---RY------------------------------------------------
>B.platifrons_166_LINE
-------------------NYRPISLLSII--GKVMEKCIFKYIYNFLI-TY---R---L
ITKF-QSG-FRP-GDSTVNQLLCIINDFAK-A-I-------D---------EG------K
-----EIRIIFCDISKAFDRVWHKGLLHKL-K-Q--I-G--------IDG--QLLCWFES
YLSE------RHQQVV-I----------------------S-------------------
----G--------------------------------------A----------------
--T----------------------S-ET-KST-NAGVPQGSILXPILFLIYINDIV---
-ND-I---S---------------------------------------------------
-----------------------------------SYIKLFADDTSLYLIV-D-----N-
-DEY-----Q-AAEQLNND-IEKIHQWS-KNWLXKX-----------XXE----------
-----------------------------------------------------------
>B.platifrons_167_LINE
PIF--KKG----DN-SYPSNYRPISLISCV--GKVMERIVHKHVYNHLQ-SL---K---L
IYEF-QSG-FLP-NHSTVHQLLEMYNSIIN-S-L-------E---------RK------E
-----MSCFVFCDFSKAFDKVWHRGLLHKL-K-A--Y-G--------ING--NLFNWFHS
YLNE------REQRVV-I----------------------K-------------------
----D--------------------------------------A----------------
--S----------------------S-SL-TTI-LGGVPQGSVLGPLLFIIYINDIA---
-DK-L---T---------------------------------------------------
-----------------------------------SLTRLFADDTSFNCSH-S-----D-
--GT-----E-IQSIINHD-LKELDEWS-KRWLMTF-----------NPDKTEIML----
-----------------------------------------------------------
>B.platifrons_168_LINE
--P--KDNK---PR-HFLKNWRPISLLNTV--YKIGSGVIASRLKRVLE------K---L
IDLD-QTG-FIS-GRYIGDNIRLIYDMLQF-T-E-------E---------ND------I
-----PGLLLLIDFEKAFDSISWDFLLSVL-K-F--F-N--------FGE--SIINWVKV
FYNN------ISSAVI-Q----------------------G-------------------
----G--------------------------------------N----------------
--L----------------------S-EF-FQI-GRGCRQGDPLSPYLFILCAEILA---
-IK-I---R-G--------N-KN---I------G-GI--N----V-T-------------
---------R---------------I-E-------HKLSQFADDTSLILDG---------
-----------SEKSLNEA-LLELDWYA-KLSGLNI-----------NFTKTQVV-----
-----------------------------------------------------------
>B.platifrons_169_LINE
------------------GNYRPVSVLPTI--SKFIERAIFDQLTDFFN------F---H
FHPX-LSA-FRK-GFGCQTALLKIIEDWKK-A-L-------D---------EN------K
-----YIAAILMDLSKAFDCLPHNLILLKL-E-A--Y-G--------LSE--KAINLLNS
YLSG------RKQCVK-V----------------------K-------------------
----N--------------------------------------I----------------
--C----------------------S-SF-ETV-YKGVPQGSILGPILFNIFINDIF---
-YS-V---D-F-------------------------------------------------
-----------------------------------STIYNYADDNTLSYAD-Y-----D-
--LK-----N-VISKLESD-SQKMLDWF-ANNLMQA-----------NPDK---------
-----------------------------------------------------------
>B.platifrons_16_LINE
---------------TKPANYRPVSLTTVA--CKLLEHIIFHQIMEHLE-TN---N---I
LVNF-QHG-FRK-GHSCESQLINTIESLAR-S-L-------D---------QN------A
-----EVDMAILDFSKAFDTVPHQRLSMKL-K-F--Y-G--------ING--NTLNWIEK
WLTS------RTQTVI-V----------------------D-------------------
----G--------------------------------------E----------------
--E----------------------S-TP-VPV-TSGVPQGTVLGPLMFLIYINDIG---
-NN-L---S-E--------G----------------------------------------
-----------------------------------THIKLFADDCLVFRET-I-----T-
--AQ-------DNTILQKD-LDRMTKWT-NNWQMKF-----------NTDKCHIL-----
-----------------------------------------------------------
>B.platifrons_170_LINE
------KG----IC-SLPSNYRPISLISCV--GKLMERVVYKHVYNHLQ-MN---K---L
IYEY-QSG-FLP-KHSTVHQLLEIYNSILN-V-L-------E---------NK------E
-----IICFVFCDFSKAFDKVWHRGLLHKM-N-S--Y-G--------IKG--NLLNWFKS
YLLD------RKQRVV-I----------------------K-------------------
----N--------------------------------------S----------------
--E----------------------S-SL-SNV-SAGVPQGSVLGPFXX-----------
------------------------------------------------------------
------------------------------------------------------------
------------------------------------------------------------
-----------------------------------------------------------
>B.platifrons_171_LINE
-----------------PNNFRGISLVSCL--AKLFTNIINNRLIEWSK-TY---D---T
ITDA-QFG-FRQ-GLSTVDALFALQSVITK-T-L-------S---------NK------N
-----RLYCCFVDYTKAFDTIDRLNLWYKL-S-K--I-G--------ICG--KLLSVIKS
MYEN------VKTCIT-V----------------------D-------------------
----G--------------------------------------F----------------
--Y----------------------S-DF-FQN-QVGLMQGEVIYPILFAIYVNDCE---
-ME-F---L-N--------N-C----C------Q-PV--E----L-K-------------
---------E---------------L-S-------LFLLMYADDMVIFSD----------
-----------TIKGLQDM-LNTLYCYT-EKWKLCV-----------NINKTKIVVFRK-
G-G--I---VKE---------N-EK-WFY-NDV---QVDVV---DKFT-----YLGVIL
>B.platifrons_172_LINE
-------------------NYRPVSNLPFL--SKVLEKVVASRLECHIE-TN---G---L
HXNL-QSA-YRA-CHSTETALLRVHHDXTV-A-L-------D---------NN------C
-----CXVLLMLDLSAAFDVIDHNILLNRL-DYA--F-G--------ISG--DALSWIKS
YLVN------RTQRVA-I----------------------N-------------------
[truncated: 1,811,963 more chars]
