# Supplementary material for: Multiple and diversified transposon lineages contribute to early and recent bivalve genome evolution
Source: BMC Biol. 2023 Jun 26;21:145. doi: 10.1186/s12915-023-01632-z (PMC10294476; doi:10.1186/s12915-023-01632-z)
Supplement: Supplementary file 31 — Additional file 31: Data S3. Library of curated LINE families. All sequences have been classified following a RepeatMasker formatting style. [file 12915_2023_1632_MOESM31_ESM.txt]

>PIF-Harbinger_A.i.concentricus_2#DNA/PIF-Harbinger
GAATCTAAACTTGTACGTGTACGTGTACGTGTAGCACTACACATACACGTACACGTATATTTCAGCGAAGAAAAATGACGTTAAATATATAACAACGTGCGTACGTGTAAAGAAAACATACATATTCTACAACGTTGATTGGTTAAAATAACGTCCAATTATATGTCACTTTATTTCCTGACTTGTCGTCTGATCCGATATCGAAAATGGCGGACATTTGTTCTCTAGCTGCTATCACTGAAGATGACGAGCTGCTACTTCTATCAACGATTCGAAAAGCAGAAGATGTGAGCATGCCGAAATTTAGTCTCGAAGACCTCACAGACGAGCAATGTTTGAATTTGTTTAGATTTTCAAAGGATGATCTTTACATCGTATGCCAAGCCTTAAACATTCCAATGAAAATAACATGCAGTAATGGTACAGTGTGTACCGGTCTTGAAGGCTTTTGCATCCTTCTAAGACGTCTTTCATATCCTTGTCGTCTTGAAGATCTTCGGCCACTTTTTGGAAGGTCAGCCGCTGAACTATCTTACATATTTAACGAGGTTCTTGACTATGTTCATAACGTCCATGGACATTTATTGGAAAATTTAAACAGACCTTGGCTATCCATTCAGAATCTAGAACAGTTTGCAGCATCAATACAGCGCCGGGATGGACCTTTACATAACTGTTGGGGGTTTATTGACGGAACGGTACGGCCAATTTGTAGACCACAGAAGCAACAAAAGCTTGTCTTCAATGGCCATAAGAGAGTTCACTCTTTGAAATTCCAAAGCATCGTTACCCCAAACGGTATGGTAGCTCATTTGTTTGGACCAATGGAGGGGCGGCGTCACGATGCTGCGTTATTCAGAGAAAGTAGCGTAGAAATGCAAATGCGTCGACACATGACCACCCGTCAAGGCAACACCTTTGTGGTTTATGGGGACCCAGCTTACCCTCTTACACCACACATAATCACGCCATATAGAAGTGGTGTCTTGTCAGCAAATCAAATGCTTTTCAACAAGAAAATGTCTGCTGTCCGGATATGTGTTGAATGGAATTTCGGGAAGGTACTCTCGTTGTTTGCATTTCTTGACTATAAGAAAAATAAAAAACTGTATCTCCAGCCTGTAGGAAAGTACTACAAGGTAGCCACGCTGCTCACAAATTGCCATACCTGTCTCTATGGAAGCGAGACTAGCTCTTTCTTCGGACTTGACCCACCATCTCTTGTATCATATTTGAACGAATAAGTACATGTAAAGTTGTGACCACTGATTTTTCATCCAAAACATCAATTTCAATCTTCTATGTGTATGTCAGTGTATACATGTACTATGATACTGATCAGATAAACTAGTGCGCGCTGACAAATTTTATCGAGGTATACCTATGCATATTTGAATGATCACTTACGTAATAAAGTCTATCATTCTTTTGATGAAGTTCATAGTCTTTTGGGTCTAATAGAACGCATGATAATATATGGGTGATCGTGTGGTGTAGTGGTTAAACCACTCGCCTTTCACCTAGTCGGCCGAGGTTCGGTCCCTGGCACGGACGTGAAAAGGTTACCCACACGATCAGCTGGGTTTTCTCCGGACACTCCGGTTTCCTCAAACTCTAAGACCTTTGCTTGAAACTTGCTATAAAGACCATCTCCATATCAAGATCCCTTGTCTATAAAGGAGACTCATAAACCCCAACTGGTGTAAATAGCTATTTAATTGGCCTCTGTAGAAAGGGCACCTGTCTATAAAGGCCATTTTGCTGTGTCCCTTTAACCGATTATAGACAGCTTTGACTGTATCAAAATCAAAATTCATCGTTTGAAATGAATACACATATAAATCAATAAATCGATATAGCCAAAGTCGCAATATATATATCATACTTTTTATGTCATTGAATTTATATACATAGACAGTTGTTAATAAGACCGAAAAGGTTTTTATTCATTTTGATAGACATTTTCTCAACAGTTCAAACATCAGATTTTTTCTTCCTTCTCAATAGCAAGTCGCTGGCTCCTCTCTTCTTTTTCTAATTGAACCTCTCACGTTGAAGTTTAACTTCCTCTTTTCTTATCTCCAGTTCCTCCTTCTTCATATCCGTTCTCCCTCTGCCTTTTCTCTTAAATACTCTATAACTCCCTGGTCCTTTTTCTTTCTAGGAGTTGGAATTTCTGCTCCATTTTCTAAAAATGATTTGATTTAAACATATTTTATTTGCACCTTTATACAAATCGGATTAGACATGAATATAGATGAATAAATGAAAATAGATGCATAGAAAATAGAAGTACACATACATATTACATACTTATAGTAAAGTTATAAGCATTGATTTGGCAATCCAATTGACCTTTAATCAAGTCACTTTTTACTTTTACCAGTTTGAATGATTAGTAAACTACAACACAAGATTAATGCTAATGATATCACACTAAAGGGAGTGATGACATTATAATGTATACTCTACCAGTACTTGATGGCTTAGACACTCTTGCTTTTTCCGTACTTCTTTGCTTTTACTCCCTTTCCTTTTCTTTTCTGTCTTCGTCTTTTCTCAGCTTTTCTGCTTCCTCCTTAAGTTCGGCTATTTCTTCTAGCAATATGCCTTTCGCCATAATTTTCTTCTATGCCAGACCTACATGTACATGTATATGTCAATATGTCAAAAAAGCAAAAACGAATGGATACAATTTTATATCATGCAACATTTAAAATTCAGACATATACAATATATATGCATGTATATATTAATTACATGTAATTCATTACACAGCATGAATAATGAGAACACTTAACGGTTAAATAAGCGTTAAACAGATTTCGTTGAAACGTATATTGAAAATGTTCTGTATATACATGTACAGTTTTTTCTGTGAATACCGTTTCATTATCCTATCTTTGATTGGAGTCAAGGAGAAGCTGTGTCCGTTCCTTACTCGTCTGCATCTACAGAGAACCCGTCCCGACTTAAAATACAGCTTTCTCCATTTTGTTTTGTTTTTGAACGGATTTCTTGTGCTACCTCTTTAGGAACTTTAGAACAGAAAACGCACTGCTTCTTTATCAGCCCAGAAGATATCTTTGACACCAGTCTGCAAAAAACAAATACACACTTTTCACAAAAAATGCTAACGTATGAAAAAATATAGCATGGTTCTAAAAAAAATTATCACTGAACACAATGTATAAACTGAATACAGAACTGTAGTACAAATTATGTATTCGTTACAGTAGGCTTACGGTATGTTACATTGTAACTGTGGGCGGATAACCTTTTAAACCCCTACGCATCTCCTAAAACAACGTCAATCTCAAAAATTATCTTAAAATGTATCAGCCACAATATTTAAAAAATCATATCTAATCTTTATTTCATAGAAAAAAATCTTTAATATTGCGAGAAACGCTACAAGTTTGTACTTACGTGTAGATCCCGCCGTACAAGTTGATGTCTACGTGTACGTGTAACAATCAGCAGGAAGTGATGACGTAATTCACGTAAAAAGTAGGGGAATTCCCTCTACATGTAACGTACACGTACACGTATGAAATC
>PiggyBac_A.i.concentricus_4#DNA/PiggyBac
CCCTAGTCATGCTGTGACCGACTAAAGTCGGTTCTTCGGTGTCGTGCGGATACCGATTTTAGTCGGTCTGTGTACTGTACGGCCACTTCGTTTTTGTAATATGAATAGTTCTAAAATAAAACTGATTTCAAAGTTAATTTCGATACTGGCCATTCAATAAATATGTCAGCTTTATGTGTGTAAAATATGTAAACCTAACTCGTTTGCGTTACCAAGTACCGTGCCGTAATTGTCTGCTAGCAGGGATTTTCTCTGTTACATGTTATTTTTAGCCCTGGAAAACCCGCCCGGAAACTCAGACTAGATATTCTGAACAAGCGCAGTGCGGACGTGACCTCACTTCCGCGCACATGTCTGCAAATATCAAAACAGGTACTCCGGTAAAAAACGGCACTTAGACGACGATTCGATCTTAATCGGCAGATTCTTCTGCACGTACGTAATATTTATATCGCACTTGAAATTGCTAGTTGCATTTTATGGTCAAATATATTTATAAATACGGCGAAAATCGATGTTATTTCAGTCTCAAATTGATCTACTCTTATTGTCATTACGTCATCATAACATGTGTAAACTGGAGTAACCTGTTTTGACGAAGACGAAAATCACTAAATTCGTTCTATTTTCGCAACGAGAGTCAAATTAAATGATTGGATTATATAGAATTGTTATGTTGTTATTTGTTATTTATTGTTTGGGATGTTTTAATGGCCAAGTGGTCATAAAAACGAACAAGAATTGAGATTGACCAGACGGTCGTGGGTCCGGTGTCGGAATTTCGCTATGGCGGACGGGAATTTCTTGCTCCGAAATGTTTTGCCGGAAAATCGCGATCTGTTTGAGGAGATATTTCTTAATGAGGACAGCGATGATGCTGAGTTTGAGGGATGGGACGGTGATGATTTTGATGTAGTAGAGGAACACCGGAACGTGTTTGAAGATGACAGCTGGGTGCAAGGCGGTCTACCCCCGTCTGGACGGACTTTCATTGGAAACGCTGGCGTTACAAATCCTCCGGAGGAAGGCGAGACGTTGTCTCATTTGGACATTTTTCAGAGGTTTTTCACCGAAGATGTCATTGGTATGATGGTACTGGAGACCAACAGATATGCAGCCTCCTACTTGGAGAACAGGACCCTGCCACAACACTCCAGGTTGAAGAAGTGGGTACCTACAACAGTTGGTGAGATGAAGGCATTCTTGGGGATGGTGATAGCTATGGGGCTTGTCAGACAGACCGATATTCAGGAATATTGGACCACTAACGAGGTAACCAGTACGCCATTTTTTGGGACTGTTATGTCTAGAGATAGGTTTATGAATGTTATGAGTTTTTTTCATCTATGTGACAACAATACTGCTGTGCAGCGAGGCCTTGATGGTTATTCCCCTTTACAGAAGTTAGGTAGACCCTACACAGAAATTTTGAAGAGTTTTGAAAACTGTTACAATCCTGGAAGGAACATTGCTATTGATGAAGGTATGATACCGTGGCGAGGGAAGTTGAACTTTCGTGTATATAGCCCTGATAAACCAATCAAGTATGGACTCAAGATGTACATGCTGTGTGATTCTGCGAATGGATACTGTAGTCGGCTTGAGTTATACACTGGTCGCGAGGGAGTACAGCTGGACTGTAGTGGGAATGGTTCGACTTACGACGTAGTGATGCGGTTGATGGAGCCATACTTGAACAAGGGACATCACCTATACACTGACAACTACTACAGTAGCCCTCAGCTATTCTATGATTTGTTTATGAACGCCACACTGGCTTGTGGAACTTTGAGGAGCAACAGGAGAGGAGTTCCAAAGGCAATGAAGGAGGCGCATCCGGCAAAAGGAGAGATATCCGTGTTCAATAATGGAACTCTGGTCGCCCTTAAGTATGCTGACAAGAAGGATGTGTCCTTTCTTACTACAATTCATGAAGGTATGTTTGTGTTGCATGGAGTATCAACATACATGTATACATGTACATAATTTCAAGTATAATCTACAGTACAGTATGTTGCTGGATGTGTTATTTTTAAAATTTGATTTCACAGAAGAAATTTATATACCAGTACATTGTAATAACAACTGAGAACTAGACTCATTTTTTATAAATGTTAAAAACTTACAATATTTTTACCCTGTGCAATTACATGGGTAAGTATTTTTAATTTTAGTTTTAAATTTTGAGTTCTAATTAAAAAAAAACCAGAAAATTCAGATTACTATTTCATTATTACAGGTGTAATGGTTGATACAGGAAAGCGTGACCATGATGGAAACAGAATTGTCCGGCCTGACTGTGTCTTGAGCTACAACAAGTACATGGGAGCAGTAGACAGGTAAGTTAAATAGCCAGACTAAATTGAATTCTTACAGATAAAACACTATTGATAGATTAATAATATGAGAACCATTGAAATTTAATCTGTTGAAAAAGATTTGTTTACATTGTAAAAACTGCATCACTGATGCTAGTTTTTTTTATTGATTTAACATGCCAGGTACTGACCACTGGCTGGTGGTTTTTCTCCGGTTACTCTGACTTTCCTCAACCAACAAACCTGGCACGTCCTTATATGACCTTGGCTGTTAATAGGGCGTTAAACCAATGAAAAAAAGTCCTATTAACTGATGCTAGGAGATTTGCATGTCAGCAAATGAGTTTATTTTGCATGTCATATCTCAAAGCATTTTTTTTTGAAAAGTTTAAAATCAAAACATCACTCTAAATAAAGGACATTGCTTTAACAGGTGTGACCAGATGGTATCCTACAATGGATTCGACAGACGGACATTGAAATGGTGGAAGAAGGTCTTCTTTCATATCCTTGGCATTGCAGTCCTGAATTCTTACATAATCTACAAAGAAATGAGTCAGCACCCAGTTCTTCAAAGGGTATTCAGGTAATGAAATACAAGTAAAAACACATAACGTCAGCTGATGAAGCAGATGTATTATTGGAAAGAAAACATATCTGTCTTAATTAACTTACAGAATTAACTTAAGACAGAATAGATTAAAAAAAAATGGGTTTTGAAGGTGCATTTTACTGTTAGATATTAATTATAAAAAATCAGGAATCAGGAACTTTGATCATGTACAAAAAGAAAGTATTCAATGGGAGCATAACAATTTTGACATCAAAGGCGTTTTGTGTGAAATCATGAAAATTTACATTCCCATAATCTATTAATTTTACATTTTCAGGAGAGAAGTTGTCCGCCAACTTGTCATGGAGGCTGATGTGACAGGACCAGAGTCTAGAGGTAGGAAGAAGGGAGACAACCTTCAGCGCCTGTCAGCGAGACATTTCATAGGGCACCTTCCACCAACGGGAACCAAATCAGCAGCCAGGAGGAGATGTGTTGTCTGTGGGCCTGGTGAGATGGAGTTGTATAGAGCACAACATCAGGGACTTCCTGCTCCAAGACGTCTTGGAAGGGAAACCACTTTCCAGTGTAAACAGTGTTGTGTTCCACTGTGTGTTGAGCCTTGTTTCGAACTATATCACACTAAAGCAGAGTTTGTGTTGGCTTACAAAAGACTAAGACTTACCACCCAACCTGGACAAGAAGAGTAGACTTTGAATCGATAAATTCAAAATTGTTTATATGATGACATGTTGTGCCAGGCTATGTATATACTTGACAATTACTTAAAACATGATTCATTGAATAAGTTGTGATGTAATTATAATTGATGTTGACCAGGAAATCAGGAAATGTACCAGTCTAAATTTTGGAGGAATATTGCATGTAAAGTGAATTGACTATATTGAGTTAAAGAGAGTTATTTTATGCCAAACAACTAGTCAGTCTGATGCATTGAAATAGAAATTAATTCAATAAACATGTTACTATTTTTCACTTTTTCTTAGACAATGCACATGTTTCAAGACCTTAACTCTTCCACTTTGTTAAAAATCCTTTGAATCGGATTATCTCCCTTGATCAATTTATTATGACAAGTGTACATTTGCCATGATATGAATTTTTTTTCTCTTTTTAATTAAAAAATGAATGTAAATTAAATAAATTGATAAAAGATATGGATGAGTTTAATTTTAAAATATGATTGTTTGCTGAAAATTTGACTTTAATATTAATACAAAATATTCATGATTGAAGTTTTATCGTTGTTATGTTGTTGTTTTTGTATTTCCTGTAAGGTGAGAAAATCGCCTTGAATTTGCTCAGGAGGTTTCCCAAAAGTTAAACAGCATATTTGAAAATATTTTTGGACCAAAAAAAAAATTAAATTTATAAAAAAAAAAAATTCAACAATTCAGCCCTAGACGTCAGTAGAATATCAAACAATACAGCATGACAAGGG
>TcMar_A.i.concentricus_10#DNA/TcMar-Tc1
CTGAGCGCCGATGAAAACGCAACACTTTTTAATTGAATATTTTTCAATTAAATTTTTTGTTCATATCAAACAAATTAATAATGTAAAACTTTGAGCACCTTACCTATGTATACAATAATGATTCGCATGACTGAACTTGCTCTCGGGCCGTGAAGCGGTCGATTGTTGAAAAAGTACCTATCTGCACGTGCACTCGGTATCAATGCGCGCTTGGTCTACCCATTACACGTGTACAGTCCTTGTGGATAGGAAGACTGTTTTCCACATTCAGATTTTGAAAACGCCGTTTAGTTTGGAAAACGATGCCACGACTTACGGATACCCAGCGTCACGAAGTTAGGGGTATGTTGGCAGGCGGACTTCCGCGGCGTGAAATTGCGCGTAGAATGGGATGTTCGCCTTCTACTATTGTGAGACTTCATCAGCGGTACGTTCAAACGGGTTCTCTGAATGATAGACCGCGCCCTGGGAGGCAACGAGTGACGTCGGATCGACAGGACCGTTACATCCGGGTCACCCATCTCCGTGACCGCTTCCAAACTGCCTCCCAAACGGCCAGAACAACGATAGGTATCAATGGAAGACGAATTTCGGTTTCTACTGTCCGCCGACGTTTGCGTAGCGCCGGTTTGAAAGCCTGTAGACCCTTCCGTGGGAACATGTTGACACAACGTCGACGTCAAAATCGCCTGACGTGGACCCGGAGGCATCGACGTTGGCTCATGCGCCAATGGAGACGCGTACTGTTCACGGATGAATCCCGCTTCCATCTCCGTAATAGTGACGGTAGAATTCGCGTGTGGAGACGACGGGGAGAGCGTTACGTCGATTCGTGCGTCCGCGAATGTGACCGTTGGGGTGGTGGCAGTGTCATGGTGTGGGGAGGGATATCCTTCGACCGCAGGACGCCCCTTGTTATCGTGGACGGTAATCTGACGGCACGGCGTTACATCGACGAAGTCCTACAAACTACCGTTGTACCGTTCTTTCGTAATCATCCCGACGTCGACATTCTACAGCAAGACAATGCTCGTGCGCACTCAGCAAGGTTGACCACAGACTTCCTTAATCAACAGAACATTCAAACACTGCCCTGGCCTGCCTTCTCCCCTGACCTCAGTCCGATTGAACACTTGTGGGACCAGTTAGGTCAAGCTGTGAAACGACGTCAGCCACAACCGCAAAATCGACGTGAACTTGAAATTGCCCTTCAGGAGGAGTGGAGGAACATTCAGCCAGTTAGAATTCAGCGTCTGGTTCGGTCCATGCCACGTAGGTGTCGTGCTTGTGTGGAGGCAAATGGTGGCCACATCAGATATTGAAAGTGTGAAAATGAATTTGGGGGGTAGCGTTGAAACGTTTGTCTCATCCCCATTCACGGGCAATCTTTGACTAACTCACTGGTAGGAAACGACTCTCGAAATGTATACCTTTGTAATGAAATAAAGATTTTTTCTGTAAAATTTTTGTTACCATTAAATTTTGCATATTATAACAGTGTTGCGTTTTCATCGGCGCTCAG
>TcMar_A.i.concentricus_11#DNA/TcMar-Tc1
CTCAGCAAAATAAGTTAAGGGTCACAACTTTGGGGTAATAAAAATTAATAAAATATATAAAGGGAATATATCTACTTGATATAACTTTTTCAAGCGTTCATTTGACCATGATTTACACGTGAGTAAAAAGGTGAAGGTCAGGCCACGTAGGCAGTACACTCGGCCGAGTACAGGTACCCCGATATACAGTTTGGTAGCCGAATGGGACAGTGATTGTGACATGTGGGTAAATCATTGGAATTGCACAGTTTTTGCATTTTTTGAACACTAAACGTCATTCAAAGTGACATTAACACGAAATGCCTCAAAGACGTCACTTGAGTGAACAAGATTCAGGTACTGCTATAGGTATGCTCCAGTCTGGAATGACTCAACGAATTGTTGCTCAAAATTTCAATGTGAGTCAAAGTGTCATCGGGAGACTGTGGCAACGCTTCCAGGCAACTGGTTCGGTACGTCAGCGACCCAGAAGTGGAAGACCACGATGTACGACAGCCCGTGAGGACCGTACTATTGTCCTACAAGCAAAACGTAATCGGTTTTCGTCTGGTGTTGAGCTGAATACAGACCTGCGCAACCACCAGGGACTGCGTATTTCCTCTCAAACCTATAGAAATCGTCTCCACGAAGCTAACCTGCGGGCTCGTCGGCCAGCTGTGAGGCCCATTTTGACCGCGAGACACAGAGCAGCAAGACTTGATTTTTGCACAAATCATGTTCACTGGCAACTGCGCCATATTCGACCAATACTGTTCACCGACGAGTCGAAATTTTGTGTGGACTTTCACGATGGTAGGAGGCGAGTGTGGCGAGAGAAAAACGAACGATATCGCGACTGCTGTGTGACGCAGCACAATCGTTTTGGTGGAGGTTCAGTAATGGTTTGGGGTGGCATCTCTCTCGACGGAAAAACGGAGCTGTATATCATTCGGAACGGAACGCTGACTGGACAACGTTATAGGGACGAAATCCTAGACCCTATTGTGCGACCATTCGCGGGTGCATTAGGTCCCGATTTTGTACTCATGGATGATAATGCGCGTCCTCATCGTGCTAGGATCGTAAATGAGTACCTTGAAGCGGAAACTATCGAGCGCATGGACTGGCCCGCGGTTTCTCCCGACTTAAATCCTATAGAACACATCTGGGATGTCCTTCAGAGACAGATTCAGAAGCGGGCCGTTCAACCGGCGTCAATTCCTGAACTGGAAATCGCACTGTTAGAGGAATGGCGTAACCTGGCACAATTGACCATCCGTAGACTCATCCGCAGCTTCAGCAGGCGTTGTCGTGCCGTTATTCAGGCCAGAGGAGGTCACACTAAGTACTGATAATCGAATGAACTCCCCAGAATGAAATTGACTTTTCATCACCATATGTGATTTCACTTTGAAAATAGGGGTATGCCTTGTCGGATGCCTGTAGTTTGAAAAATGTCTTGTTTTCCCGCCAAAAATCGTTTCCAATGAATGAATGAAATGTTAATGATAATAAATTAATATAAAAATCATGTTCTAAGTGTTTGGTAAAAAAATACTATACTCAAAACTTTTGACCCTTAACTTAATTTGTTGAG
>TcMar_A.i.concentricus_5#DNA/TcMar-Tc1
CTGAACGCCAAAACAAAATATACACGTTTAAAAATTATATATTTTTGTTGAATAAATTGTTCACTCGAAAACTTTATTTAACACATCAAGTAACAGTATTGTGCATAACATTTTGACATTTCAGAAACAAAAAATCATATTGGTTTATGACGTTTTACGTCTTCCATAGTTTTTAACCCTTCGATTGCCAACGCGGCAGAGCGTGCACGAAATCACGTGCAAAGTGGTATACGGGTAGTCGATGTAGTGAGTAACAAAAGGCCACTCAATTTGTGCGTGATTTCAAGATGGCTCGGCTGTCAATGGCCGATCGAAATCGAGCAATTGGGATGTTGGAGGCAGGTGATACCCAAAGACATGTCTCAAGAATTATGCAATGCACGAGAGCCACTATACGCCATCTGTGGGATCGTTACAATCGAAATGGACATGTTAGAGACCGTCAGAGAACTGGTCGCCCGCGCGTAACGACGGCAGCACAAGATCGGTATATACAGGTCAGTCACGCGCGACGTCGTTTTGAGCCAGCAACCGTTACAGCTAGGGCAACAAATGGTACGCATAATCGACCAGTCAGTGCCCACACAGTACGACGTCGTCTTTCCGAAGCCGGATTAAGAGCTAGACGTCCGTACGTAGGTCCCATCTTAACTCAACGTCATCGCCAGCAACGTCTTGCTTGGGCGATAGCGCACCAGCGATGGACGCGCCAACGGTGGCGAGGCGTCCTCTTTTCGGACGAAAGTAAGTTCAACGTGAACAATGCTGACGGTAGACTTCGTGTTTATCGACGTCGAGGTGAGCGTTATGCTCGAAACTGTGTTCTGGAGACCAACAAATGGGGAGGTGGAAGTGTGATGGTTTGGGCAGGAATTTCGGAGGAACGCAGGACTGATCTGCATGTTGTCCGAGGTAGAGTCAACGCCGTTAACTACCGTGACAATATTCTACGTCCGATTGTGATACCGTTCATCAGAAACAACGGTCTGGCAGTCTTTCAACAAGACAATGCTCGCCCTCATACAGCGAGGGTATCTATGGACTACCTGCAGCAGCAAGGCATCAATGTGATGCCTTGGCCATCTTTGAGTGCGGATCTAAACCCCATCGAGCATCTCTGGGACGAGCTCGGGCGTCGTGTACGGGCACGACAACCTCAGCCGATTAACGTCGCTCAGCTGGAAGCTGCTCTGCACCAGGAATGGCGTCGGATGCCCCAGGCCATCATCAGACGCGTCGTACAGTCCATGAGGAGACGTTGCATAGCCGTACGTAACAACAATGGAGGACACACGAAATATTGAACGTTTATGTGATCTGTGTGATATCTCAACAGTGCCTTGTATAGCTGTGAAAACTAAAAATGACCCCTAGTCACTTTGAAACTCCATGACGTCATCATACTGAGGCTGATTTGAATATTTGATGTGCCAAATAATTCAAAAGAGATCAAATGTGTTTTTCGTAATGATTTCCCCGAGCAAAATCCAATAAAAATTTCAATATTTGAGATTAACCCCCATGTATAGTTTTTTTTTTTGGCGTTCAG
>TcMar_A.i.concentricus_12#DNA/TcMar-Tc1
CACAGCGTCGAAAGTTAAGCACCAGTAAATTAAATTTGCTATATTTTTTCCACTTCGCTTAAAGGCCATCGTATGAAGGTTTACCTGGTTGGTGTATGATTTGTGAGTGTACCCAGTGCACTTTTGTTCCTGTCTACGCGTGAGCGACACCGTGCGCGTGCGTCAAATACAGGTGGGGTCACATTCACGAAAGTCGTGTTTGACTCTAAGGTATAGCCGGACACGGAAAGCCATTTTACATGATACTAGTGTCGTGTTTCGAACTTTTGTCATAAGCATGGCAAGACGTAGGCTTACGGAAGCGGAAAGGTGGCAGATTATCGGTATGAAAACTGCAGGAATGTCATCTAGGGCGATTGGCGTGGCAATGAATGTTTCTCATTCTGTTGTGATCCGTCTGGTAGCGAAATTTCGCCAAACAGGCGACACCAAGGACAGACCGCGATCTGGACGTCCCAGGAAAACAACTGCAAGGGACGATAGGGCCCTGGTTTTTCATGCCCGTCGAAATCCGCACTCCCATAGTGGAATTCTCCGTCGCCAATGGGGACTAAGGTACAGAGTGTCGCTTAGCACAGTGCGTAGGAGACTTCATGAGCGTGGCATCCGTGCGTACCGCCCGATTAAAAGACCCTTGTTATCTCGACAGCACATGCGAGCAAGACGAGATTGGTGTTTCACCCGACAAAATTGGAATTTACGAACTTGGCGCCGCGTGCATTGGTCGGACGAAAGTCGGTTCATGTTACACGTAACGGACGGTCGCGCGCGTGTGTGGCGTGAGCGCCGGACTGCTTATCTTCAAGGAAACATCCAACCGACTGTTGCCTTCGGTGGTGGCTCTGTAATGATATGGGGTTGCGTGTCGTACGATTGTAAGATGGACCTCATCACTGTGCAAGGGACATTAAATGGCCAGCAATACCAAAATGTCGTCCTCAATGGCGCCGTAGTGCCTCATTTCGATAATCACGCACTAGCAACTCGCCCTATATTCATGGACGACAACGCGAGGCCGCATCGCGCACGCGCTGTCATCGACTTCCTGAACAACAACGCCATTGCCACTCTTCCATGGCCCGCGAAGAGCCCCGATCTCAACCCTATAGAGCATTTATGGGATCAGTTGGGGCGTCAAGTTAGGGCTAGGGATCCCCCAGTACAAACACTCCAAGAATTAGCGGCAGCACTGCACGAGGAGTGGCGAAGAATCCCGATGATCCGCATACGACGCCTGGTACACAGCATGAGGAGACGTGTCGCGGAAACGCTGAACGTGAACGGTGGATACACCAGATATTAAAGGACACTGGATGGACATAAACTAATGATGTCATTTAACATTTTTGACACACTTTTGGATGTATAGAACTTCCCGTTTGCGTGTGGCGACAATACTTTTCCAGTTCCCGTTTTTTGCAGTTTTGTCGCACTTTTTTCTAATACCGGAAGAATATGCTAAATTAACATTATGCTAATTAAATTTAATGAAATTAAAATTATTATGTATCTATTGATTCATATTAAAAGACAAATATCACGAAAACCATGTCGTTTTCGTTTCCTTCAACTTTTAGTTTTACCTACACATGAAAAATAAGGTGGTGCTTAATTATCGACGCGGTG
>TcMar_A.i.concentricus_13#DNA/TcMar-Mariner
CGAGGGATGTTCCGAAATTAATGTTACTTGCGCAATATCTCGTGGAAATCGTGCTAAATGGGCTTAAAACTACCTCGTGGCGATAGCGTGATATCTGAAGCGTGATATAGGTAAATATCTCGCTCACAATTACACTGACCTTGGTGCTGTGTACATTGTTTTGTAGCGCACTCGTTACACTCTATACAAATATGGTTGGCAAGAGAGTTGAAAACGTAATTGAAATTAGGGCCTATATCAAAGGTAGGTCTCTACTTGGCTTAAAGCCGGTGGATATTCATCGTGAGGTGTGTGATATATATGGGAAGGGTCAAATGTCATATATGACTATTTGTAGGTGGGTTGCTCGATTTAAGTCGGGACACCAGCAGCTTAAAGATGCTGCCCACACAGGTCGCCCTGCAACAACAACAACAAAGCATAACATTGAACTAATTCGGCAAATCCTTGAAAAAGATGCAAGGTACACTGTCCGGCAGTTAGCTAAAATGACAGGCTTGTCTTTAGCACGTATTCATTGCATTTTAAAGAAACATCTTAAGCTGGGCAAGATCAATGCCAGGTGGATACCCCATTTACTAACTGACAACCAAAAGAGGTCCCGGGTTGACAAGGCCAAATCCTTATTGAAGAAATACCCAAAATACAGCAAAAAGGCTTTTGATAATTTGGTCACAGGTGATGAAACATGGGTGTATTTTTTCGAACCCAAAAGAAAATGCTCTAATCGAATCTGGGCAAACAAAAACGCCAGGCGCCCTAGCATTGCTAAAAGAATACGCACCGTGAGGAAGGTTTTGTATGTCATATTCTTTGATAACAAGGGTCCAATCATTCAAATCCCTGTTCCAAAAGGCAAAACTGTCACAGCGAAGTATTATAGAGACGTTGTACTTCGAAAACTTAAGAAAGTCTACAAACGCCGCCGCCCACAGACAGGTTTGAAGTACCTCAGGCTCTTACATGATAATGCGCCAGCACACAAGGCGCGCATTGTAACGGAGTTTTTGAAGGCAGAAAAGGTCACTGTCCTCCCCCACCCTGCATATTCACCAGACTTGGCCCCCTGTGACTTTTTCTTGTTCCCCAAACTAAAATTTCACCTGTCTGGAACAAAATATAAATCAAGAAATGCCCTTGGCTCTGCCATTTACCAGTATCTTATGAGTATACCAATTCAAGAGTACGAAAACTGTTTCCAAAAGTGGATCGATCGGTTGAAACGATGCATAAATGCAGAGGGGGAGTACTTCGAGGGACAGGGCAAAGTAAAATGATCAGAATTACTTCTATCAAAGAGAAATCACCAAAGTAACAATAATTTTGGAACACCCCTCG
>TcMar_A.i.concentricus_6#DNA/TcMar-Tc1
CAGCACCATGACAAAAGTATTCGCGATTTTTTAAAATGGCGGCTCTGCCGCTGTGCGCTTCGGGCGATTAAAGGGGTATAACTCGTACAGAAATGTATATTTTTGGCTAATTTTTTTATATGACGTCGCAGATGACGTAACTGACGTCATTTGTCAAAGACAGACGTCAGCTTACTAAAATACCAACGTAAACAAAGCCACGTAAAGATGGGGAGGAAATCGGCGGAAGTTTCGTCTGATATGAAAAAAGTTATAATAGAAATGAAGTCATACGGACATAAAACTTCAGAGTTGGTGAAGGCAACAGGAATACCAGAATCTACGATTAGATCCATATGGAAAAGGTATTTGGAAAGTGGAACTCTGGAAAACAAAGCAAGAACAGGTAGGCCGTCCAAGTTGTCAACGAGAGACAAAACATGGCTTTTTCGTTACACAAAAACAAACAGAGGCAAAGTATTGACGGAAATAACTAATGAATTAAATGAAAGATTGGATGTACAAAATACAGTAAATAGTCGAACTGTTCAAAGATTTCTTCATAAAAAGGATTTGAAGCGCAGAGTTGTCAGAAAAAAGATGGCTGTTTCGGAAGTAAATCGTAAAAAACGTTTAAGCTGGTGTTTAGAAAAAAGACGACTTAGTGTGGAACAATATTGGAAAACTATAATATTTTCTGATGAAAGTCAGGTTGTAATAGGTGATAATCACCGTGTATATGTGTGGAGAACAGCCCGTGAATCTTTTCTACCAGAGTGCATGTGCCCTCCCCGTCAGCGCCGGATATCTGTTATGGTGTGGGGATGCATCACATATTATGGTGTAGGAACTCTTTGTAAAGTTGACGGAAATATAAATGCCCAGAAATACATAAATATACTAGATGATAATCTTTGGCCTGTTATCGCTCAGCATTTCGCCGACAAAATATATAGATTCCAAGACGACAATGCCCCCGTACATCGGGCACATGTTACAAACGAATTTAAGCTGCAAAATAATATACCAACCATTATATGGCCTGCACAATCACCAGACATTAATATTATTGAAAATTTGTGGCTTAGAATCAAAAGGACTTTGCAAAACAACGCCCGGAACATCGGATCTGCAGACCAGCTGTTTCTAGCGATTTCCGATATATGGGTTTCATTCACTCTGCAATACGTCAGATCTTTATATAATTCAATACCTCGCCGTTTGTTGGCAGTTATCAAGTCCAAAGGTCACCTCACAAAATACTAGGTAAGTGCAATTATTTTAATGTTGTTTATATAACGTTTTCCGTCAGCGATGCTTAATGAAATGACGTCCGCCATCTTGGAAAATCGCGAATACTTTTGTCATGGCGCTG
>TcMar_A.i.concentricus_14#DNA/TcMar-Tc1
CAGTGCCGTGCCAAAAGTATTCGGTCACAATGGCGGCGTGTTAACGTCGTGTCAATAACATCGCTGAAAATGGCCTTGGCATTCATTGTAAACGTCACTGATGATGACGTGCGTCATTTTTAGGTTTGCGTATGACGTCATGTTACGTCACACAATTTTTTTGTTGTCGTCTGCTTTCTGTTTTTTCCCGTGGACGTGTATTGCCAAGATGGGCCGAAAAGGAAAAGAACTATCAATGGGCGTTAAAAATATGATCGTAGGGATGTTTAGGAGTGGATATTCACGACGAAAGATAGGTATGATGTTAAAAATACCCAAGTCCACAGTTATTGACATTGTTAACAAATTTTGTACATGTGGTTCAGTGGAAAACAGGCCGAGAAGCGGACGACCAAAGTTAGTGAATTTGCGGGATTATCGTTCTTTGGAGAGGATTGTTAAAAACAATAGGAGGGATTCCCTTACTGATGTTACCATTAAATACAATGAGCAAAGTAATGTTTCGACTTCTAAAAGAACACTTCAGCGACATCTGAGCCAACATGGGTATACCAGGTGTGTTTCTAGGAAGAAACTTGTCGTGAAGCAGAGTAACCGAACTAAGAGACTTGCTTGGTGTAGAGAAAAGCGGAGATGGACAATATATAATTGGAAGCGAGTTATTTTCTCAGATGAAAGCAAAATAGTTATTGGACAGGACCACAGAGTTTATATATGGAGAAAGCGAGGTGAAGGATGGCGACCGGATCTTGTGCAGCCGCGTAATACCCAAAACAAACTCGAGGTTATGATTTGGGGGTGCATTTGTTGGAACGGTGTGGGGACATTAGCTCGAGTGGAAGGAAATATTAATGCTGCAAAATATCAGGAGGTTTTGGAGGAAAATCTTTGGCCAGTTCTTGCCAGACATTTTCCTACTGGTGGCTATTTTTTCCAAGACGACAATGCCCCAGTTCACCGTGCGAGGTCCACCCAAGACTACATCGCCCAGAACGGAATTAATGGAATGAGTTGGCCCGCTCAATCACCAGATTTAAACATAATTGAAAATCTTTGGTTATTAATAAAAAGAAAACTTCAGTCTCGAGTAGCAGCTGTGAAATCGGCAAATGACTTGTTCTCCGAGATTCAGAGGATTTGGACGGAGATCACACCTTGCTACATTCAAAGCTTGTACAACACGATCCCTAAACGAATTTTAAACGTAATCAGATTGAAAGGACATCTTACAAAATACTGAAGGTAAGTGTGTAATACCGTTGCAATCGACTGTTTAGTATATAAGTAAAATTAATTTGGAATTCGTTTCGTTTTTACCGTCATGTAAACACGCCGCCATTGTGACCGAATACTTTTGGCATGGTACTG
>Academ_A.kagoshimensis_2#DNA/Academ-1
TAGTCCAGTCATTCTGTATTTTGACCTTGAACTAATTGCAACAAAAATGATATTTATGGTATGAGTCCTTAACGATGGTACAAACATTGTGTAAAAATTCGAAAAAATTCGAATGGGTGGAAATATGGAAAATTTGCGTCTGAAAAATGTCGTAATGGCCTGTGTTTATTATGACCATCAATAGGCCCCCGTACAATGTTcaaGTCAAGTGGAACTCTTCAATGTTTTGTTTACATCGGAAACGGTTAAAAACTATTTTAATTTCAAGAAAATAGAATGACAAGGTACAAACACTATTAATTTGTTTAAAGTTAATGTTTATTAGCCTTTTTCCAATGTGAATATGGTTAAAAATACACACGCCATACATTTGTTTACAAAATTGAACGCGACCtgggggggGGGGGGGGGGGGGGGGGGTGCGGTGATCACATGTATCGGTTGATGCAATGATGTTATGAAAATGTTATCGCATCAAAGAACACAATTTTCAATGACAAAATAACAAATATATTTATTAATTGCCGTGTCGTTAGTTTTAAATCATATATGGTACAATATATAATGCAAACAGAATTTTGTCACCaAAAAAAAAGTATGGAAGCGCATAACCGTCATAACGCAAACATGCAAAACTCGGGATTTTTTTTACTTTTTCGTAACAATTCCTCATTATTAAGGTTGTACATGCATTAGTACAGTAATTGGCATTTAATAAACGTTTACACCGATGTATACATTAAAACCATATGCGCTTACCTGAAAGTTGAAACACTGTGTTGTGTATTTTTAATTAAAGTTGAATTACAAGAATCAAGATTTGACTTATTTTCTTCAGTTACTATTTTACTGTAGTTATTTGTTTTTATTATTATTTAACAATTAATGATTTTTTTGTTTATTTTAGTTTGCAGATTTGATTTTATGTTGTATTAAATTTTATGATTTTTATTATGGAACCTTTTGAGTTATTGACAATTCAGGCTTTTACTGCCAATATAGGTAAGTGCATTTTCTTTTAATTATGACCAAAAACAATTTTTaAAAATTTATAGTTATAAAATGTAAACGATTTATATGTGTAAAGTTTCAAGAAAATTATTTAATTGTTTTCAAAATTTATTTAACTTTATTTTAATTTTTTGTTTTATTTAATATTAGTGTTTTTCCTGGGgTTATTTTCAAATAAATGGGCATTAAACTAATACTAAAAATATGAATAACCTTTTGTCTTTCAGCTTTTTTGGCACTGGAAAATGGAACAATGTATCATTTGCCACAAGACGATAGATGATGGACATTTAGTATCAAAACTAACAGAGAAGGGCTGTGTTAGTATAAACAGTGCCAGTGCAACACGTAAGGACAGCTTACATGCTAATGCTGGGCAATATGTCCATACTGATTGTCGCCGTGACTACTGTAACAAGCATTCAATCCAGTCTCACCTTAGGTCATTGCAGTCTGATAGTTCAGAAAATGAAGTACCGCAATTGCGTTCAACAACCACAAAGTTTGAATTTGATAAACATTGTTTCTTGTGTGGTAAAAGTGCAAGATTATGTAACAAAAAACGAGGCTATGATGTTCATCCAGTAAGAACTTTTGATTTTCAGAAAACTATTGAGCATCTTTGTGATGAACGGAAAGATACATGGGCTGATGAAGTCAGAGGTAGAATACAATCTGTAAACGACCTCCATGCAGCTGATGCTATTTATCACCAAACATGTAGTGTAAATTTTAGAACTTTTAAGAATGTTCCACAGGGTTTTCAGAATGTGCCCACCCCTTACAAAATCGGAAGACCTTCTGACATTACTGCATCTAGTGCATTTTTAGAAGTGGTgGGTCATTTAGAAGACAATTATGATGACCTTATTTCCGTGTCGGATTTGGTTGATAAAATGAGTGGTATATGTGGTGATAAAGCTTACAGTGTAAGTTACATGAAACGCAGGCTGAAAGAGCATTTTGGAGAATCCATACTCATAACAGCAATTAACGGTAAATCAAATATTGTAACCTTTAAAAGCACTGCATCTTCCATTCTTCAAAGATTTTATGATCGTCCCAAAAACCAAGATGACGAGGCAGAAAAAACAAGTATAATAGAAACTGCAGCAAAACTTATTAAAAATGACATAAAATCAATAATAGATTCCAAAGAATATTACCCAACATCTTCAACTATTGCATCCGTTAATGATAACGTTGCGTACCTACCCAATACATTAAAGGTTTTGTTAAAGTCACTTTTAAGTGAGAAAGATTCCGATTTTAAATTGGCAGCCATTGGTCAAGCTATAGTGCAGGCAACACGACCCAGAGGTTTAATCGTCCCATTACAGATTGGTCTTGCAGTGCAGATGCATCACCACTTTGCATCTAAGTTCCTCATTGACACATTGAATAGTATGGGATTTTCTTCATCTTATACCGAAGTGCAGAAATTTGAAAGTAGTTCAGCAATGAGTATGAAAACAGACATTCCTGGGTTCACGTCAGGTCACTTTTCACAATATGTTGCAGACAACGTAGATCATAATACCAGAACTCTGGACGGTTTTAACACATTTCATGGTATGGGCATAATTGTAGGTATAACCCCTAAAGTCGAGTTTGAAAAGCAAGTTAGGAGAGTAAATGTAACTAAAGAAGAGATTACAGCACTTGGAAAGATAAATATTTATCACTTTATGCCAAAGGAAGATAGAATGTCATCATTAGTGTTTCAGAAGCTTGATGAAGGCAGTCTCTCAGATGAAACCTCAAAGTTAGATTTCCTATGGAAAATATCATGGCCACTTAAAACACTTAGGCCCGGTTGGTCTGGCTTAATGCAGATGGTTCGACATGGCATTTATCCCGGACAATCTTCTATAGTGTTTCTTCCTATGATAGATATGAACCCCAGCGACACTTCTTGCATTTATTCTACATTGAGATACGTCTGTTTGCAGTCTCGGAAGTATGCAACGACACCAGTCATTACATTTGACCAGCCTCTGTACTGGAAGGCATTAACTGTAATGCATTCTGAACCAACAGAAAGTGAAATTAGCAAGATCGTTCTTAAGCTAGGAGGATTTCATTTAGAAATGAGTTTTTTGGGGTCTGTCGGGTACATAATGAGTGGATCTGGATTGCGTGAGGTTTTAGAATGCATTTACGCAGGGAATGCGGTAGATTACATGTTAACTGGAAAGTCAGTTGCTAGAGCTGTTAGAGGTCACATGATAGTTGACAGTGCATTAAATTCTTTGCTTGTTTCAAAGCTGTTCAATGTTCCTCTTTTGTCAAATGTAGAAGATACAGATAACATCAATGTAGACGATATGGATACTGAGTTGACCGAGCCTGCTTCTTCCGATAGACAACTAACACAAAAGATAGCAGGAACACAAGACCCTAGCACTCTAGAAGATTCAGTTGACTCTATTGGACCTGATGAAGATTATAAATATATTGTCAGTTGTTTTGATAATGTTTTGAAAGGAGATACACCTTTAAACACCGTGTTTATCGATGATATTTTGCAAAAGGTGGAAGAACGGTTTAATATAGAAAAGACATCAGTCTCCAAATATAGAACAGGATCTCTTTGGTTACAATACATGGAAATGATCGATTTATTGCGAACATTTCTGAAAGCAGAAAGAACTGGGGACTGGACATTGCACCTGAAATGTATACAAGCTATGCTACCATTCTTTGCCGCGTCTGGGCACAATTTATACCTAAAGTCGTCGTACATTTACTTACAGACAATGCTACAACTATCTAAAGACCACCCGGACGTGTATAGGTTTTTCATGGAAGGCCATCATGTTTTAAGACGCACTGATAAGTTTTGGGGTGGATTATCAGCAGACCTTATCATTGAGCAGGTGCTAATGCGAAGTGTAAAAACAACTGGTGGAATGACAAGGGGAAAAGGTATCACAGAATCTCAGCGAGCACAGTGGCTGTTATCCATGCCCATATGTGCTGATTACAACAATGCACTGCAACAAGTTACTGGTGTAGAGTACCAGACTAGTGAACAACACAAAGAAAGTTCACAATCAAGGAAACAACGAGACAAAACAGACACCGTTAAAGTCCTATCGTTTTTACAAGATAAAAATCCGTTTATTGAAGACACCGAGTTGCGAAATATTGTTTCCGGTGTAGCTGCAGAGAAAATGGTTAACGTGGACAGTGCAAGGCAAGTTGGCAGTGATATATTGCAGTCTATGGAGGGTAAAAAAGTGGTGGATTTTTCGTTCAAAAAATCTAACCAGGCTGTGAATATGATGAGTAAAACTGCAATTAAAGTTGATGGAGAACCCGTTCAAATAGATCCGCAGTTGTTGTTTCAACGCCTTGTGTCAGCTGCAGATAGAATAGCTGCTGACATGCCAAATATATTTTCATACGAACTATGTTCATCGCCATCATCACTGTTTGAAACGTCAGGACTTCTTCGAGAGGCACAGAAACCCTTGCTGAGTAATGCAATTTGGTCTATGGGAGATTGTTCCCCGAGTGAACTACCTCAATGTGATATTACTTACGTGATTGATGGAGGTTCACTTATTCAACGGATACCATGGGAAAGGCCCACATTTGGTGGAATTTGTCAACAATATCTTGATTTTCTTTGTAAGAGGTACAAGAATACTGACACCGTTGTCGTCTTCGACGGGTATTCAAACACAAAAACTACAAAATCTGTAACGCATATCCGTAGGTGCAAAGGAAAGGTCTCGCCATCAGTGAAATTTACAAAGTCCACTCCATGTAAAATAAAAAAGGAGGTTTTCCTTCGTAACACAGAAAACAAGCAATGCTTTATTAACATCCTCAGTGATCACCTCCAGGAAAATGGATTTGCTACCAGACATGCTTCGGCAGACGCAGACGTTCTCATAGTACAAGCAGCTGTTGAAAGTTCTGTGTCAAAAGATACAATTTTAATAGGTGAAGATACTGACCTTCTTGTTTTACTTTGCTTTCATGCTGATATAAAGAATCATAATATTTATTTCATGTCGCATCCAAACCATTTCCTGGGTAAAAACATGAAGATATGGGACATAAACAAAACTAAAACCGTACTTGGTCAGGAACTTTGTTTATATTTGCCATTTATTCACGCACTTACAGGATGTGACACTACTTCTAGATTATATGGGATAGGAAAAAAGCCAGCTCTCAAGAAAATCAAAGCAAGCCCTTATCTGAAAGAACAAGCAAATGTATTTTACCAGTGTTCATCAAAAGAGGAAGTAATTAGAGCTGGCACCGAGTCCATATCTTGCCTTTATGGaGGAATTCCATTTGAGGGTCTTGATCTCTTGAGACTAAGAATGTTTACTAATAAAGTGTCAACGAGCAAAACTTATGTTCAAGTTCAAACATTACCCCCTACATCTGCTGCAGCTAGTTTTCATTGTATGCGGGTTTATTTACAAGTACAACAGTGGATACAAGATTCCAGTTTAGATCCAACTGACTGGGGATGGTGCCTTAATGGTGACAAACTTGTACCCATAAAAACAAATAAGCCTGCAGCTCCAGATTCACTACTAAAAATTATAAAATGTGGCTGTAAAACGAGTTGTGATACCAGAAGGTGTAATTGTAGACGACATGGTTTGGAATGCACACTTGGGTGTGGTGAATGTCATGGTACAAGTTGTTCAAATTCCTCTGTTATAGCCGATATAGATTCTGATCTGCAAGAAGATGTTTAAATGGCnnnnCCAGGAAACTGATGTGTTGTGGTTTAATTACTTTTTGGGGATAGTTACCATCACAAAATGTCTGTACCAAACATTTGAAGAAACATTTATTTTATCAAACAATGCATCATCCCTACGTCCTGTATATGGTATCATACTCACTTATATTTGTTACACTTATATAAGGTTGCACATTTATTTCATTATACGCCCAAAAATGTGACAATGATGAGCAATATTCGTTTTTATCTGAGTCTATCATAGATTGGGTTTAACATCAGGTTATGCTTATATAACTAAGTACAGAAGAGATCCTAAAATATTGCAAATTTAAACAATAACACTGATAATCGCTGATTTGTTCCTAAACGTTCGCTGAnnnGATAATAATAAGTGGTCTACCAATCAGCATGTTTGATCACCTATTCAAAGTACATTGGCTGAAATTACATAATAATTCATTATCAATTACACGCTTAATCAATATATTCAAGCAAGGTAGAAAACGCATATGCTCACccccCCCCCCCCCCCCAATCCGCGCGCTTTGTGACCGTACGGGCCATAATTCCGGTATATATTAGAAATAACATTTGTTTTTAACACGTTTGTACTACTGTCTATAAATATTTTTTGAATGCAAGTATAAAATATGAACACAATTGCATTGTATTGTTCTATGTTTGTCTGAAATGAAAGTGAAAGAAACGATTATGAAAATTGAACATAGCTTGTATTTATTCAAAATTTTGAACAAGTTCCACTTATCCGAATGAATTCGAATTTTGATATGTTAAAATATAGACTCTAAATAaACCAATACACATAAAATAAATTTTGTTGCAATTAGTTGGAGGTTTGGCCATTTTTCCCCGTAGAATGACTGGACTA
>Academ_A.kagoshimensis_1#DNA/Academ-1
TAGCCCAAGAGCTAGTGGGGTTTGAAATATGTGTCAATGGCCAAAAGCTTTGAAGGTTGTTTCTGATAGAAAAATGTCTGTAGTTTTCGAATTTGGGCGTCTTGTGAATGAACTCGTTTCCGATTTTTTTTCAGACGCGAGTTTTTACACTAGAATCGCATTTTTCAGCCGGTTTTTCGGTAATTTGATAATTCTGCATTATGGACGCGATATGGCCTTAAAATGTCTTATTACTGATGCGGTTATCAAGAATTATGATCATTGTTGACATTTAAGTTAAAAACTTCTTGATACATTTCAGATTTTTTTTTAAAATAACTATTTTAGGAAAAAAATAGACCAAAAATTTTGCGTTTTTAATATTTTGCCCTCTTTTATGTCTTATAAAAAAATAATAAAAGCATTTAAGTGAAATGTTTTACCATATTGTCACAGCCTAATGTGTTTTGCATTCAATAAAAGTAGCTGCATATCATTTGGTAGGAAATTGCGGCACCCACAGTGGAAAAACTTTCCCCTACCCCAAAAATTGCAAATTTCTCAAAAAATCGATCTTTACTACAAATTTTGCTATTAGTTGCCATACTGATTGTTATACCGTGTAAGCTTTAATACTTGGGTGACAACATTGAAGACCTCTAACTAAAAACTTCTTGTTAAGCATTCAATCTCAATTTTGTGGCCAATTTTAAACAACCGAGTTTTGCGTTTTTACTTAATCTTTATTCGTTAAAGTCTTGTAGCGCATTCAAAAAAAGCCTGATTATCAATATACTATTTTATTTAGAATCCCTGATGTTTGTGCTTTATTGTGCAAGTATAATGTATAACACAATCGTCACACAAACCCTTTCACCACAATTTATTCTTCCCCCTACCCCATATGCAATAAATAAGCGAGTTCGCGAGATATTGATTTTACACTTGTGCGTTCTCAGGCAGTGAGATTTTAAACACGGTAGAGTGTTATAACGTAAATTTGTACTTGAAACATATAGTAAATTACGCTGTTAGCTTGTTTATTCAATGCTTTGATTTTTTGTATTATTAAGCAATGATAGTGCCACGCCCTTTTGTATGACTCGGCAGATGGCGCTGCGCAAAGCGTTTGTGTTACGTTTTCTGTCATTGCAAATCACACGTGGTTGCAATTATAGATACTTTCATATGGTTGTTGTTTATGATAAGTAAGAAAAAACTATTCACCCCTTTTTTCTATTGTTTTGTTACCGTTTATATTTCGTGTGAACAAGTTGATTTTATTTAATATTTGTTTTTAAAAAGAATCCGTGTTCACAATAGAATCAATGAAGTTTTGACGCAGATAAGTAATCTGTTTGTTAATTCTATTTGATTCCGTGACTGAATTAAAATCACTGTAAATAATATTTTGCGATTTGTTTGTGATAACTCATTGTCATTTCAATTAGAAGTGTTGCAAAATGGCCAGCACACGGCTGGATACATCTAAGGGGAAACAGATATTACAGGGCGATAGCACAGATGAAACAAATCTTGTTTGTTGCCTTCATGTCGATAAACGTTTCCAAGATATAGAAATTAAACCTTTTGATGAAACAACATGGAGTAAAGTGGCAAAAGTTGCTGAATATCGTCTTTCGAAAACAAAATCCCACAAATATAAACAAATTTGTCAAGATCTTCCTCAAAACTTTGATCCTAAAACCAATGGTTATCACAGAATGTGTTACAAGAACTTCACTGCTGTCTCAAAAAAAGAACTAGAGTCTTTTTCCACTGTAGAAGTAGAAGAAGTTTCTTACACTTTAAGATCCCACACTGAACATTTATCGGACGAAACTTCCTCCTCCGGTATTTTTCTTCCCGTATGTTTGTTTTGTGGCCTCCTGACGAAGGGTAAGAAAAGGGAACAGTTAGGCAATTGTGAAAGTTTGGAAGCGGGAGAAAAAATAAAAAATGCTGCAATGGTTCTGGGTGATACAGATATGATTGCCAGAGTTTGTGATATAGATTTTGTTGCTAAAGAGGTTAAATATCACCATAGCTGCCGAAAACATTACTTAAATCTTTCTGAGAGGTGTATACCCGGGTCTGCTAAGACAGAATATGGCAACATTAGGCTAGGACACGAAAAAGCATTTAAATGGTTGACCGAATACATAAATAAAAACGTTATAGCACAAGGTCAAGCTGTAACAATTGCCTCCTTGTATGAATATTACACTACAATGCTGATGGACATTGGTCTTGATTGCTCCTCATATACCATCCAGACTTTAGAAGTAAAACTTCTAAATCACTTCAAAGATGATATTTGCATGAGTAAAATAGGTAAACGACAAGGCAAAATATTATATCCAAGCTTTCTAGATACAGATCAGATTATAGGTTTCCATAATACGTTTTTATTAAATTCCAAAGTCACTGAAGCTGCATACCAGTTGCGAAATACAATATTAGAAATGTCAAAGACATGTCCCCAATTACAGAACCCATTGACTGTAAATGAAATACAGAAAGGCCAAGCTAACCCCCCAGACATACTTATGCAGTTTTTTAAAACTCTATATACAGGGTCTTCAACAAAAGAACCTTCTGAAAGAATGAATAGATGCATCAGTTCAGCAGCAGATGATGCTTTGTTTGCTGTAACCAATGGCGAAATAAAGCCATCAAAACATTTATGTCTTGGACTGGGTTTTAAAAGTATGACTGGTAGTAGGAAAATTATTGAAGTACTAAATCATTTAGGGCACTCAATAAGTTACCATGTTGCGGAGACACTTGAAACTGAACTTGCAATGACAATATCAGACAGGAATCAGCTAACTCCTGATGGATTACTGAAAATTCCAAACTTGTCAACCGGAACGGCTTGGGATAATTATGATGAAAACACCGAGACTTTGTCTGGAAGCGGAACTTTGCACGACACAGTTGGAATATGTTACCAGAACACTCCCGACGAACAACATTCAATGGGGGACTCTCTAGGAATTCCACAAGTATCCACTACACAAACAAAGTCATTGAAACGTAAACGCTCTTTAGATATTGAGGACCCTATTTTAGAATCTTACAGAAAGCGTCCAAAAATAACAAAATTTCAATATCCCGTAAAAGCAATTTCGGACCCCTCTAATTTAAATGAGACCAGAAAAAGGGATTTAACATGGGTGATTTGTCACCATTTATTTTCTAATATACCCATGTGGTCAGGATGGAATTCTCTAATCACAGTAGATCATCTACCAGAGCAAGTGATAGGCTATATGGACAATATAAGTTTGCCACCGACCCGATTAGATGTGGTGTCGGAAACATTACGTCGATCGCAGATTGTGGCACGGGAATGTTCTGATAACACAGCAATTGTCCACTATGATCTTGCCATAGCTAAACCAGCGATGCAGATACAATCGGAAGAATCACCAAAGTACGACAATATTTTCATATGTTTTGGTCCTTTCCATATAATGTTGGCATATTTTGGCGCTCTTGGTCACTTAATTGAGGGCTCTGGCGGACCATATGTGCTAACCGAGACCAAAGTTCTGGCAGAAGGGTCTCTAAATGGGTTCATAAAAGGGAAGCATTATAACAGATGTCAGAGAATGCATACTATATTATCTCTTTCTTTCCGTATTCTCCATTTTCGGTCTTTTCTGGAAGAGCATGGTCAGATATCTGAATCTTTATACGAGCAGTTAGAACAATTCATTACAAATACTTCTTCAGAAGAAATGCAAAACGTTCTAGAGCAAGAAAATTTAAAATCTATTTTTGATATGTATGAAGCCTTTTCCAATGACACAAGAACTGGAAACCATGGATCAACAGCACAGTATTGGTTTATGTATATTGAATTAGTTGAACTTCTGTTACTTTTCAGTAGATCTTGTCGAACTAACGATCTACCTTTATTTACTTACTGCTTAGGAAAAATGTGTCCAGTATTTTTTGCAGCTAATAGACCAAACTATGCAAGATGGATGACACGCTATCACTTAAATTTACTTAACATTGATATAAGTCATCCACAAGCAAGAGCAATGCTTGAGAATGGTGGTTTGTCTATAAGACGCTCGAATAAATCATTTTCCAGAATTCCAGTGGACATGACACTTGAGCAGACAATCAATGCTGATGCTGCATCTCGTCTAACTGGCATTTCTGCATTCAGCCAGTCATATACGGCCAGGCGAAGATGGATGATTACACGAAGTGTCCGCAGTGCTATCGTTGGTGCTCTTCTCTCAAAAACTGGAATCCGGAAAAAGGGGGATGTGAATCAAGAGCTCAAGCCGTCGCGAATTCAGAGAGATAATAAAGATGTAAGTAGTTTGATCGACTGTATTAAAGCAACTAAGAATCCGTTTGATACAGAGATAAGAAATGAGGATCTCCTGTGCATATCAACTGGTAACAGAGTCAAAGATGATGTGAAAAATGAGATACTTAGTTGTGTAAAATATGGCGAGCAATCTTTTCACGACTTTAGAAATGGCTGTTTTGCAGATCCCTCTAGATTTGAAAAACCTATTACAAGAAACAAATTGCGCACTTTTGCATCTTTGGCACTTAAGGTTCGGGTTGAGGTGAAAGCAAAGAAAATCATACAGCTACAGTGTTCACGTGATCTATTTGGTAGGCTTTTGTTTTTGGCAACGACAACAGATATAAACTTGCAGAAAGTTTTTGAATATCCTCTCACTCCCGTGCCGCCAGCTCTTGCACAAATTGACGGGAATATGAATAAAACCGACAAATCAATACTTATGAAAATGTTAGAGAGCAAGGCTCATTCTGATCCTCCAGCTGCAAATCAAATTGATGCTTATGTCGTTGATGCCATGTTCCTTATACAGTTGCTGTCAAACCTACCAGATACTTTTGAAGGTGTAGCCAAAACCATTCTCAAGCTATTATGTAAACTGGCAAAAGAAATACACTTTGTTTGTGACACATATGTCCATCCATCCATCAAAGATATTGAAAGAGATATGCGAGGAGAGAGCAGTGGACCAGATATTGTAGTAATGGGCCCAAAACAAAAGCGACCTCATGATTTCCGTTCAGCTTTGAAATCTGCTAATTTCAAGAGGTCATTACTATCGTTTTTGCTACAAGAATGGAAGAATGATAACTATGCTGACATTCTTGCAGGCCATACATTATATTATGCAACAGAGGACCACTGCCATCAATTCTATTGCGAAAATGATGCAACAGTAGTGTGCAGTGAAGTGTCCAATCTTGCCTGTACCCACGAGGAGGCAGATACCAGGATCACCTTACATGTGCAATACATTGCCTCAAGGTCCGATTCTCCTAACGTAGTGGTTAGAGCAAATGACACGGATGTAATGGTTATTTTATTGTATCATTGTCACCAAATACATGCAAACATATGGATGGATTCAGGCACTGACGGCACCAATACTAGGCGATTTATTGATCTAACAAAACTGTCCAATGAAATTGGGATCGAAATGTGCCAAGTTCTTCCAGCTATCCATGCTTTCACTGGATGTGATTATACTGCAGCATTTCTTAGAAAAGGTAAAATTAGGCCTTATAATATCGTTGAAAAAAGTGCAACTTTCAGAAGCGTTTTCTCAAATATTGGAACAAATCAAAGAGTTAATGAAAGAGATATGAAGGTAATGGAATCTTTTGTCTGTGAAATGTATGGCAAAAAAAACATTAAAACAGTAAATGAGGCACGATTTGCCATTTTCAGAGAGAAATACGCTCCAACAAATCAAACTGACCCATTAGAAAAGCTCAAAGGAGCCGATCCGAGTTCACTACCTCCTTGTAAAAGTGTTCTTGTTCAGAAAATCCTCCGAACAGAATATGTTGCATATTTTTGGAAACATGCCAATTGCAGTTGTCCTACATTAAATACTCCACAAGAAAATGGATGGAAAAAAGAAAATAACAAGTATGCGATTCACTGGTTTGAAGGTGAACAGATTCCGAAAGATATAAGACTGAAGATGGACAGTACAACTTTTACAGAGGATGACATGGGAGAAGATGAGGATGTACGTGAATCCGACAGTAGTGATAGTGAAGACACTGATGATGAATGAAATTATAATTCTGAATGAATACGAGTTATTTTGAACCAGCCTGTCTAAGAGCACTAACACAGTATATCCCGTGAATTCGCATATCGTTAGCATATTGGGGTAGGGGAAGAATAAATCGTGGGTAATGGGTTAATGTGACGATTTTGTTACACATTATACTTGCACAATAAAGCACACACATCAGGGATTCTAAATAAAATAGTATATTGATAATCAGGCTTTTTTTGAATGCGCTACAAGACTTTAACGAATAAAGATTAAGTAAAAACGCAAAACTCGGTTGTTTAAAATTGGCCACAAAATTGAGATTGAATGCTTAACAAGAAGTTTTTAGTTAGAGGTCTTCAATGTTGTCACCCAAGTATTAAAGCTTACACGGTATAACAATCAGTATGGCAACTAATAGCAAAATTTGTAGTAAAGATCGATTTTTTGAGAAATTTGCAATTTTTGGGGTAGGGGAAAGTTTTTCCACTGTGGGTGCCGCAATTTCCTACCAAATGATATGCAGCTACTTTTATTGAATGCAAAACACATTAGGCTGTGACAATATGGTAAAACATTTCACTTAAATGCTTTTATTATTTTTTTATAAGACATAAAAGAGGGCAAAATATTAAAAACGCAAAATTTTTGGTCTATTTTTTTCCTAAAATAGTTATTTTAAAAAAAAATCTGAAATGTATCAAGAAGTTTTTAACTTAAATGTCAACAATGATCATAATTCTTGATAACCGCATCAGTAATAAGACATTTTAAGGCCATATCGCGTCCATAATGCAGAATTATCAAATTACCGAAAAACCGGCTGAAAAATGCGATTCTAGTGTAAAAACTCGCGTCTGAAAAAAAATCGGAAACGAGTTCATTCACAAGACGCCCAAATTCGAAAACTACAGACATTTTTCTATCAGAAACAACCTTCAAAGCTTTTGGCCATTGACACATATTTCAAACCCCACTAGCTCTTGGGCTA
>Academ_A.kagoshimensis_4#DNA/Academ-1
TAGTAGAGCAGATAAGTCCATTTTTTTGGCCAAATCGTTCAGTTTGTGATACAAGCATGAAACTTGGTGTACATATTGCCCAAGGGTAACCATnaaTAACAAAACACTGTCTAGCCACTCGAAAAATCCAATATGGCGGCCAAAATCCAACATGGCCGCCAACCGGTGTTACAAATCTCAATTTTTCAAATTTCATCATATAATGTTTGATTTTTTTACTATTGCAATttaGGCTTTTTAAGATATTTTAGTGTTTTAACACTTCCATTTTCAAATAAAAAAGCATTATTCTAAgTTTTTACCCATACTTCACATATATTATGATACAGTTTATTTTGCGAATAGAGTGGATATCATGCACTACCAGGGCACACTGGTGATATTTCACTGCTGTTTAACTCAGCATGGGGTTCAGTGTCAGCTAATTACAATTAGTATCCCAAATGTTATCTAATCCGCCCCATTTATGATTAGATAGCCGCACCTatcGAATTGACAGGATGTGCCAGCGCGGGAGAGCCGAACCAAAAGTAGCGGGGCTATAGCTACTTGGATGGTGTACAGATCGCACGGGATTTATGACATTGGATGAACGATCGGGCTAGGTGTAGGACTCATGGTACGAACCTAGTCGTATCCCATACCTCAAAGTGCATAGGTATTGTGAATAGCGCTCAACATTTTGGTAAAAGGCGGTAAAAGGATAAACCCTCGGCCTTCCACCATACGGTAAATAGTGTTTTGAAAAATGTCACAGTCTACCTCACATACAAATTGGGACAAATGCTGTCTTTGTCAGACAGACTCGTCTGAGAAACTTATTTCTACTAAAGCTGGATATTTTAATATAGCTCAAAACATTCCACTCTTCCATGCCATTAATGCTCTACCAATACCTCTGAACCCTGCTAGATTAAATGAAGGAGAAGGTATTGAGGAAACACTGAACACAAATAATGCAAAATATCATAACAGCTGTAGGaaaaCTTTTGTTCAAgCAACACCAAATTAGACAGAGTCtCAAAAAAGAAAACCATCATCAGTTGAAAGCTGCGAGGAAATTCCCACAAAAGTACGTCGGATGTCACAAGATTTCAAATCGCTGACCATTTGTTTTTTGTGCGAGAAACACGATTCCTCATCTACACTTAGGCAGGCAATGACAATGAAACTGAATGAAAGGTTGAACCGGTGTGCGACAACTCTTGAAGATGGCAAACTTCTTGCAAAACTTAGTGCTGGTGATGTAGTTGCACAAGAATTGAAATACCATCCCGCCTGTCTTACAGCTCTTTATAATAGGGAGAGAGCACATATGCGTATTCTACAGAGTGAACAATCCTCCACTGACTCCCTTGATAAGTTTTATCCTCTGGCTTTTTCAGAGCTTATAATATACATCATGGATATGAAAGTTGCCAATGAAGAAACAAATCCCATAGTATTCAGACTTGCAGATTTAGTATCACTTTATAAAGAACGACTACAACAACTTGGTGTTCTCTCACCAGAAGTTAATTCTACAAGACTTAAGGAGCAAATATTGTCACGTATTCCAGAGCTTGAATCATACCAAAAAGGCAGAGATATTCTACTTGCTTTTAAGAAAGATGTAAGTTCTGTGTTGTCAGACCTCAACAAATACAGTGAAGCTATCCATCTCGCTAAAGCAGCTCATATTATTCGGAAAGAAATGTTGAATCACAAATCTAAATTTGAAAATGAATTTAATAATGAATCTGTAGAGGAATCAATACCATCCACACTTCTTCAGTTAGTATGCAGCATTGAGCATGGCGTGGATATCAAATCTCATCTTGCTAATGGCATAGTACCATCAGATTTTGCTATGGCACAGTTGTTGCAATATAACTGTTACGCTAAATACAGAGCAGGTTCTGAATACTGCAGACACTCTntgAAAGATCGAGAAACACCATTTGCAGTTTATATCGGACTTTTAGTGTTTGCTAAGGTAAGAAAGAAACAGCTGATCGATATCCTTCATGAACATGGTATCTGCATATCCTATGACAGAGTACTTGAAATATCTGCTCAATTAGGGGAATCGGTCATAAATCAATATTTCGAAGAAGGAGTTGTATGTCCTCCAGTGCTGAGAAAATATCTTTTCACTACTGCGGCGATGGATAACATAGACCATAATCCATCAGCAACGACTGCAACTACCTCATTCCATGGTtACAAGTATATCTTTGTTCCAACATCCAACTTTTGAAATTCAAGGTGAGATTaAGACCATTTATTCCAGTGACAAACAGTAAATCAAAACAAGTTCCAGAGCTTCCTGAATCGTTCTCCAATGTGCCACCTGCATTTTTCAAGAtCAGAGAATCCACAGCCATCAGAAATTGCAAACGTTCCTAAACCAGTTTCAAGACTTGCTAATATTTTGATTCCAGAATACGACTGGCTTCAGACTGTTTATCTGGCTGAAAATATTAATGATGAAGTAAATATATCTTGGTCAGCCTTCCATGCATCCCAGAAAAGGAGTCAAGACTTtntnTGAAATATCTATAACATCGCTTCTTCCTntnCTCCTGCGAGACCAAGCTCATTCCGTTGCTACAATAAAACATGTTTTGAACAAGGTCAAAGACAGTGTGGCATTTCTTAATCCAGGTCAAACACCTGTCATTACCGCTGACCAGCCACTTTTTGCCTTAGCCAAACAAATCCAATGGCACTGGCCAGATCAATACGGAGAGGATAAAGTAGTTATTATGTTTGGCGGGCTTCATATAGAAATGACAGCACTTAAGTCCATAGGATCTTTGCTGGAAGATAGCGGCTGGACAAGTGCTCTAGTTGAGGCTGATATTGCATCTGCTGGAACAGCTGACTCTTTCTTGTCTGCATCAAGTGTAACTAAAACCCGGCAAGCACACCAAATCACAGCATGCTCCTTGTACAAGCTCCTGAAGGAAGCGTATGATAACTACGAGGAACAAACTACTGATGAACACGTACTGACCTTTGAAAATTGGCGTAATTCAAGAGAACAACAGAGTCCACAATTCCAATTCTGGTGTATGGTACTACAGATGGAGCTGATAATTATGACCTTGGTGAGATCATTCCGGGAGGCAGATTTCAAACTTTATAAGGAATCCCTTTATGAACTTATGCCTTACCTATTTGCCAATAATAATGTCAAGTATGCACGTTGGCTATCTGTTCATCTCAGGGACATGTTGTGTCTTGCCGATCAGCATCCAGAAGTTGCCAGGCAGTTCCATGGGGGTAATTTCGTTGTTCATAAATCAGACAGAAATTTCTCTGCTGTTGCAATTGACCAAGCTCACGAGCAAAACAATGCTATAATTAAAGGAGACGGAGGAGCTGTTGGTCTTACAGAAGACGAAAAAGCTCTTAGGAGATGGATGGTAGCTGGACCTGAGGTAAGTCGTCTTGTCTCTACCTATGAAACAGTCAGTGGTGCAAAAGATGCAACAAAAAGTACCCGTCACCATGAAGAAGGGGAGACATTCCAACATACCTTTTTTGAGAAAACACAGAAACTTACCACTGTTATGCGCGAGATGGGTAATCCTTTTGAGGAAGAATCTGAGGATCTTCTTGTTTTGGATACAAAAGACATCGCTGATGCTAGTGTTTCGCAGTTAATGAAAACACATTATCACAGAGGAAAAACCCAATTTGACTTATTTATGTCAGATCTTTGTAAGGATGCTTCTTCTTTCTATGTTCCTATAAAGAAAAACTGCATAAAATTCTTCGATCAGCGTTCCAAATCTGACTCAAAAATTACATCCAAAGTTAAACTACTAAAGGACAACTATCAACTTTTTTCTCGTCTTTTTATCTCCTGTCAAAATAGACAATGCGACTTGAAAGAGTTTTTCAAACATGAAAATCAATCTGTACCAGCTTCACTAAGTGATGGCGGAAAACTCCGAACATGCTCGAAGTCTGATTTAATTGGTATTCTGCAAGAAACAGTCATGTTGCCTGAAACAAAGCCAGAGGCAGACGCTATTATGATTGATGGTTCGGCGCTTATAAACTCAGTCCCTCCTCGTGGTGTTAAAACATTTCAGAAATATGCAACTGATGATATTCTTCCGAAGATACAGAGATATAGCTCGGAATACAAGAGAACGGACTTAGTTTTTGACGTGTATCGAGACTGTAGCCTGAAGTCTGAAGCCAGGTCCAGGAGGGGTAAAGCTGTTAGAAGAAGAGTTACAAGTACAAATAAGACACCATCAAACTGGAGGAGTTTTCTTCGAGATAACAGCAATAAAACAGAATTGTTTAATTTTCTTGCTGACAGAGTTTCAGAAATATCTACAGCCAATACTGTTGTCGTTACAAAAGAAGAACAAGCTATGACAAGTAAAAACAATGAGGAATCTACAAATCTGGATCAAATAACACCATGCACACATGAGGAGGCTGACACCCGACTCCTCTTACATACTCGCCATGCTGTAGAATGTGGATATAAATCTATAATTATTGAGGCTAATGATACCGATATAGTTGTGATAGCGGTAAGTTTCATCCCACATTTGAGTCAGTTGGGTTTAGAAAAATTGTGGGTCACCTTTGGGAAAGGAAGCAAACTTCGGTGGATTCCAGTACATGATGTCGCTTCCATAATCGGACAAGAGAAAACTCGCAGTATTCTTTTCTTCCATGCATTCAGTGGATGTGATGTTGTATCTGCTTTTCATGGAAAAGGAAAGAAGACTGCCTGGCAAACTTGGAATGTGTTCCCTGAAGCATCAACTGTCTTTGGCAGATTGAGTGATAGTCCATTAGAGGTAACAGCAGAGGATATGGCAACATTGGAAAGATTTGTTGTATTGATGTACGATAGAGCACTACCAACTCCATCTGTGAATGAAGCCCGGCTTGAACTTTTTGCTAGAAAACAAAAACCATATGACATGATACCACCAACTGTAGCGGCCCTTAAGGAACATGTTAAACGCGCTGCATTTCAGGCGGGACATATATGGGGGCAGTCGTTGATTAAGGAGCCTGAGAGCAAAAGCCCTTCAGACTGGGGATGGATGAAACAAGAGGACAACACCTGGAAAGTGTTTTGGTCTAGTTTAGTACCAATAGCTAAAAGCTGTCAGGAATTGACAAAGTGTGGCTGTAAAAGAGAGTGCATTGGCAGATGCAAATGCTATTCTTTCAGCCTTGCATGTACTAAACTTTGCAGTTGCCCATGCCAATCGTAATTAAGTTACATAGTTCTTATTTCAATACCTTTAACCATGTTTATTCATTATTATAATCTACTTGGGCGCCATTTTGGAATATTCAACATTTTGACCGCCATCTTGGTACATGACGGCCATTTTTCTTTTCATGTAGGCAATTCATTTCAACAGTAACAACAATAATTCACAGTCTGAAGTAAAATAGGAAACAAATACTAGCGTCATCACCTGAATGATTGTTGTAATGCAAATATCTCTTTTTAATGGTATTTGGCGGCCATTTTGGATATAAGACGCCATCTTAAAAATCAAAATAGCAAAGATTTTGATCACTTTGATTAGGTGGGTAGTCTAGCAGCCGATGTTATACAAATACAAATACAAACCTCATTTTTTATTACCTAATTTAGAGGATAATGTTACAATACTACTGTCGATATCACACTTTTGGCAGCCATCTTGAAAAATGGCCGCCATATTGGAATTCAATTTGGCTAGATACAGTTTTGCAAACAGTGACCCATCCTCAATAACTGTGCCAAGTTTCATGCTTGTATCACCATCTGAACGATTAAGTGACTTATCTGCTCTACTA
>Academ_A.kagoshimensis_5#DNA/Academ-1
TAGTGGAGCGGCTAAGTCAaAAATAGTTCACTTTGTGATACAAGCATGAAAtttggctcaCAGgTTaTTTGTATCATGTACATTAcATATCCAGCGTTGGCCAttCAAAtTTTGtCcATTTTCAAGAtGGCTgCCAATAAATTAAAAATGGCGggTTTTgGTCCATTTTTTTATGTTTAAAAATCAGAAGGTACCAGTATAGgcAAtTCAATGACCACGGTTGGTTATATTTATCAtTTTACAATGACtAGATATtACAcAtCTGACATGAAATgTGTCTGAATgTGGCATTCTGCTTGAtTAcTATCATCTTAATTcAAAATGGCGGcgATTTCAGAnGGGAcTCTAaGGTcAAAGtGctCCTGnTTCTTCTGAATGCATGTAACTGTTGTTcTTAGTAGTATTTACCATtTCAATATACAGAAATAcaAcAATGTCTAATTTTAAAaGGATAGCAaTATGAACTTATcCACAtACAAAATAAAAGATGTACGATTTAGCAGcACTACCAAGGCACaTTGGTCTAAAatTCGTAGCTgTTAAACtTCAGCATGGGGTTCAGTATCAGCTGTaTTCATAACCTGGTTTTTTtTTAtTATCAcGGAACAGTctcCcAAATACTCTTTGATTtTCCCCCtAcATAGtGATCAAGGAGTCGCAcCtGAATGGACAGGATGTGCCaGCGCGGGAGAGCCGAGCCAAGGAAAACgGGgACTaGGTTTTCCGGATGGTGTAcAGATCGCACGGGAGTTGAATGATACTGGATGAACGATCGGGcAAGgTgTaggcaaaaaAGACAAAATCCcGAACCTTGTTgtATCCCATACAATAAAGTGCTTTTGAtTtcCATGCAAAGAAGTATTACTTCCGAGTGGTAAAAGGATAgCCcCtCGACTTgGtTTGATAATTTATTTGCATAtAGTTAAAATGTCAGatcaagtaTTACTggCaaACcCTactaaaagtagctgGtCAaCAaTtTGggaaaaatgTTGTTTGTGtCAGacAATtAcCgAAGAaAAAttgATgtGTcctccgactcaatccaaatctgacagtgATggATacAaAActcTTgcAACcaacATTccTctattttctgatctaaatgaAATGccaAtTGcACTGgatcctcggaggttagacgacggcagtggcattgagtctactcttaggaacaacaAggCTctTTAtcATcAAAGctgTAgActgaAATttaacaacactaaattacagcgtctacaGAaAAAACAtAAActgactgaagggtcatctgaggattcagcaagttgtagcaaatttactcgcagatcaagtggtcagtTAATaAtCAgTAaGaCAGaaGAATgtTTcTTGtgcgagaaaactgttccaaagaaggagcttAgAgAAgCAATGactaTGaAATTaAaTgaAaCacTGcAagaGtgTgcCATTatattacaagatcaAaAacTTcTgGCTAagttgagtgGTggTGATgTCgTTGCtcaAgAaCTaaAATATcacacaGCATgTcTAACtgCATTaTaTaacaggaagagagcgcatattcgatcattagaatcatcAacTTTgcAagcTgAAGtgGtTTcAtgTTcaGTagcCTtggccgaacttgtaacatatataaacgaaacatacagAAGTAgTGAagAAgcAgtTgTGTTTAggCtTgccgacctgtTTGaTcTttACacgcagagATtAAAacAGTtgggAtCTgtcAacaTTcccAATagAacCAgACTaaaggaaaacatcttgatgtctgttccaaacttggaaTGTTATCAAAaaggcCgTgaTGtACtTcTgTCGTTTAagAcagatgtTGgTctAgCTaTtgctcaagCtTGTGATTaTAgCactgacgttctacAgCtTGcAAAGtCtgcatccacaatccgaaaggaaatgctAcAAAAATcTaCaTCtTtcACaggAcgacTAgaCaaAgtTagTCAgaAagAaTCAgTtccAGTTTcgcTcgTAgAattAgtTggcatgttggTaaaTgGtccAGAtATTAAAtcTcAgATtgaaAatTcTTcaaTGgAttCTGAtTTgGcTttAGcgCagctTcTCCaGtACAAcTgcCgCAaAcaGTCAaagCaagGcaGcTTcaAgaGgCATtCcAagGcTcaCGAaacaccGTTTGctATcTAtgtGGctcTgCtTatATacACAAaAaCaAGaaagcgaCaaAtTATTgAcaTATTacACcAttatggAAtctGtgTTTcAtAcgAcAgAgTTctaGaAAtttcatgtctattggGcgAgtcAgtTgTATcacagTATGTAgaagatggtatagtatgtccacccgttcttcgAAAgGgaTTATTtActactgctgctGtgGATAAcATagAcTATaaTCCtTCatctaCcaccGCtAAatCAtcgTTTCAtgggAcagGaatttcTAtCtTccAgCAtCcATgTatTgACaGtATgggAgAaAagagaatttttcctTctTTaaAAgCTAcgccAgATtctAggaAgAtcCctcctCttccTgAAactTaTAcCaATGTCAgACcAGcTTaTtTTAaggAAgatcctAAAcCAgACCctTTTcctgaatTtccCAAcCCAgATTTTgAtgttAtAATcgAAAAtgttAAActtgAAtAtAAttggTTagAGaaAGtAAATgcTaccgAtgAggaTTtAACtAAtGccaCatGgtCttcacatcacgcTGCtGcTaaaAgGGGTttagAaTTttTaccaAacAtTtcttcattacttccaTTACtCCcTgaACaagCtcaTtcagtagccacaATAAAacATTCTATGGACAGAgTTAAGGAAGTAgTAGcATTCTTGAaTCctgGTCAGATACCTATacTGACGgCTGATCTACCTcttTtTGccATTTcAAAACAGATACAGTGGTATTgGCcCGCGcAATATGGTgAAGacaaATTTGTaGTTATTCTAGGtGGACTTCATATAGAAATGGcCTTACTGAAAACATTGGGaGATTTATTAAAGGATAGTGGATGGACAGCAGCTTTAGTcGAGGCAGACATTGCAACCTCTGGCACCGCAGATTCaTTTCTATCTGCgTCAAATATTGCAAAAACccGTATGGTTCATCAAATAACTaCTTGTTGTCTTTATAGgCTACTCAAAATTgCATATCGGAGCAGAGAAGATGCGTATTTgAATTTAGAgGAGTGGTGTATACAAGAATCaAAaCAACATCCACAATTtCGGTATTGGCACAtGATTCTCAATCTAgAGTTGCTTGTTCTTATGTTTGTTCGCTCATACAGAGAAGCGAATTTTCAGCTCTACATTGAAACTCTTCGAGAACTTATACCATATATCTTTGCTCTGGATCATACTAATTACTCTcGTTGGCTTcCAGtgCATTTGAAAGATATGCTTATGTTAAAAACAATTcACCCAGCTGTTTATGAAGAATTTCTaAAAGGCAaTTTcACTGTTCGTAAAACACcGAGACCATTCTCTGCTATTGCAATAGATCATGCTCATGAACAGAATAAtGCACTTGTCAAGGGCGATGGAGGAGCTGTTGGTTTAACtGAAGATCCTTCAGCACTACGAAGATGGATGGTTGCtGGCCCTGAGATTTGTAGAATAGTTCAACAGTTTGAAGCATcCGATAGTGATACAAATCTAGaTGAGCATcATGAGCAGAGCAAATCTCATCAAGTCCGCTTTTTAGAAAATATTGACAGGTTAACTGAGGTTTTAAATCAGCTTGGAAATCCCTTCGAAGAGGATTCAAAAGATTTGATCTCTtTGGTTACTaAAGAAATcGCAGATCCTAAAGTCCATGAAACTATTGCTCAgCTACAAATGAtTgGGAAAGATAAATTTGAAGAATTCATGAAGAGATTGCAGTCGCAATCAGAGcAATcgTCTTTTTACACGCCTAtCAAGAAAagTAAACTgCCTCTTTTTAGCTAtCAGTCACCAACATCTCAGTCcTCGTCCAGCCAAACAAAATTAGCaTCaGTTAAAGATgATTGTcAGcTTTTTTCTCGTCTTTTcATATCATGTCAAAGTAGACAATGTGATTTAAAcGAATTTTTCATGCATGAGAACCAAGTAAGTCCACCGTCtCTATCCCAGAATGGAAAAATgAGgACTGGcaCCAAATCGCAaTTAATGAGTGTATTGGAAAAGCGCATTACTAGACAAGATGATGAACCTCAGGCTGACGTTATGATTgTTgaTGGATCAGCTCTAGTAAATGCAAGgTCTCCTGGAGGTTCCAAGACATTTGATGAATATGCATCCGAGGTGATAATACCTTCAATtAAATCTTTTGCACAGAgATATTTGAGAaCTGacATAATcTTTgATGTTTATGTGGATGAcAGTCtgAAAGCTCAAACAAgGTTAAAAAGAgGTACTGGAGTTcGGCGAAGAGTgttgggtactggcaaagtaccaagcaGTTGGAATAGTtTTCTaAGGGTTGACGAAAATAAAACTGAGCTtTTTACtTTTCTTGCACaAAAAATAGTTTCTCAGACAGAAGACtCAAATcTTGtTCTTGCAACATGTAATGaTGATGTTCTTAGCAACCAAcAaATAGACAAGACAAACATAGCaCCTTGTTcACAAGaagAAGCTGACACaCGaATtTTCCTtCAcGTAAAACATGCGGATgAAAGTAATTacAAaAATGTAATTGTtAGCAgTTcTGAtAcAGATGTTGTTGTTATAGGAGTAGCGGTGTTTAGCTCACTGACACTTGACACACTTTGGATTGCATTTGGTAGAGGCAAAGACTTTCGGTGGATTCCAATCCATgAACTTAACAATTCctTAGGACCtAGGTCAATaGcActcCCATTCTTCCACgCaTTTACAGGcTGtgAtACAGTATCTGCTTTTCACACAAAAGGAAAAAAGTCAGCATgGCAGGCTTgGgAAGTTTTTGATGAAgTGACAgAGGTATTtAGCCGATTaAgTAATAGaCCgAcTTGTATAAGCAATGATGATATATCAaTAaTTGAGGcgTTTACAGTaGTCTTATATGACAGGTCAGTTCAaACAGtGAAGGTtaATGAAGcGcGGTTTAGTtTGTTcGCCAGGAAGCAGAAaACATATGATACtATcCCAcCAACTCAAGCAGCACTAGTGCAGCATATAAAGCGgAGTGCCTTTCAGTCCGGTCATGTTTGGGGcCAAGCaCTTAAATGTCAACCAGAATTGCCATCTCCATcTTTATGgGGTTGgCaAAAAGATGGCGATCACTGGGTACCATACTGGACTTCtcttcaAGCGGTTGcttCtTGTTGTcAAGAACTAGTGAAGTGTGGCTGCAAGAAAAGgCTTTgTGTaGGAAACTgCAAATGcTATAGATCCAGTCTGCCATGTACAGCATTATGCAgCTGCAACTGTGACTTaAACTGAGCAATTTCACAGgAAGTTcACAATCCCTGAACTATTTGGtTTATCAAATAAACAAAAGAAATAcAActAcATATTaAcACACATATCTTAgaGCCAAAATcTtATTAAAAAGCTAAcAATTTAATCTTAgGATgTATAATAAATAAATATAacCTAAAAAAGCCGCCATTTTGATTTTTgCGTCGGCCATCTTGAAAATGGTCAAAATTGAAATGGCCAACGgTGGATTTGCAAAGTCCATGATCCAATAAACATATGTAcCAAGTTTCATACTTGTATCAcAAAGTGAACTATTTGGCCAaTTTtTTgACTTAGCCGCTCCACTA
>MULE_A.kagoshimensis_19#DNA/MULE-MuDR
ggGGAAAGCTCATTACCGCGACATTGTCAAAATTTACCGTTCATTACCGCGACATTTTGTTAAAAAATAAAGTATACATTACCGCGACATTTTTTCATCTATATAGTATACGTTACCGCGACATATGTATAAAATTTACGATTGGTTTTAAAGAGTTCTACATGTACATGTATAAAATCAATACAACACATAATATACTCACTATCTACTCACCCTGAACTGAAATCAGTTATTGACAAAATGGCAACGATAGAGAAGTTTGTCACAAACAGAGGAAATCCTGGGATAATCGTAGATGGATTTAAATTCAGAAAAGATAAATTTTTCAAGAATTCAAAACTTTGGAGGTGCGTAGAAAAATCGTGCAAAAGTAACTGCAAAACTGATTTAGATGAGCTTCTTATATTAGGAGGAAGACTTGAGCATGATCACGACGAACCCGAGCGACGGACAATTGAGAGACAGAAAGTTCGACACGCCTGTAAAAGAAAAGCCGAAGATGAGCCATTAGAAAGACCATCTAAGCTGATCATTAAGGAGATTGAAAAAGTTGGTACCGATGAACTTGTGAGTCAGGACATAACTTCAGTAAGGCAGGCTATGTATAGACAACGGCGAAAGACGCAGCCCAAGTTACCAACTTCTAGAATGGAAACAATCGAGATGTTGAAAGAATATGAACTCAAGTCGAGTAAAGGTGAAGACATGATTTATGTCAGTAGTTCAGAATCGGAAATTGTAATGCTCACGACTAAATCAAACTTGCAATCCTTATGTCAGGAAGATGTACAGATTTTTGGAGATGGAACATTCCAATATTGCGCAAAACATTTTTATCAATTGTATACCCTTCACATATTTCAGAATGGACAGTATATACCATGTGTATTTTTCCTTCTTCCGTTCAAAACCAAGGCATGCTATATTGAAATGTTCCGTTGCCTTGTAGATGCATGTGTCAAGGAAAACTTAACACTGAACATCAAAAATTTAAATCTTGACTTTGAATTAGCTGTTCATGATGCAGCAAGGCACTTTTGGCCTGATGTCGCTATCAAAGGATGTCAATTTCACCTTGCTCAAGCGTGGTATCGGAAGATCCAAAGCCTTGGTCTAGCGTCTGAATATAAGAGTCAGGACTCAGCAGTTGGACAGTGGCTGAAAACTTTTTTCGGAATCAGCTTTCTAGATCCTGCTGTAGTTGAGGAGTGTTTCGTCTTTGACATATTTTCTGAGGCTCCCGATTCAGAAAAAGCTGTTGACTTTGCAGATTATGTAGTCAATAACTACATTGATCAGTCGTCGTCTTTTCCTCCTATTATATGGGCAGACTCCGATGTTGAAGGCAAAAGGACAACGAACGGGTGTGAAAGTTTTCACAAGGAGTTTAGTACGATGTTCTACAGTTCTCATCCAAATATCTTTGACTTCTTAGCCAAGATTCAATGTGTACAAACAAAAACCTACCTAAAAATTCGTGCTGCAAATGGTAGATTTCCTTCAGGACGGAAAGAGAGTGATAATACTAAACAGAAAAAAGAACTAAAAGCCAGATTTGAAAATGGTGAACTCACACGAATTGAGTATGTTAGAAGGATGGCCTTTAAAGCGTTGCCGGTTGTCTGATTCAGAAGTGTACAATCATGAATACTCTCAATTTTAACATTGACTTTTAAACTTTTAAATATGTATGTTTTGTAATAAATTATAAAGATATATATCCTGCTCAAAGTCCTACTTCCACCTCCTCGTGGTGAGCAGGGGAAACAGGTCTTATGCATCAAATGTATAAGGCGCTGGCTGACGGAAGAGGCACTATTATATTTAAATAAAATAAATCAATCTATATAATATATCTAACATATAAGGTCGCGGTAACGTATATTTAGAATGTCGCGGTAGCGTATACAATTTTGTCGCGGTAATGGATGGGTCGCGGTTATGAAAATTTCTAAAATGTCGCGGTAATGTAATGTACCC
>PiggyBac_A.kagoshimensis_20#DNA/PiggyBac
CCCTCcTCGTGCGGGACCCTATTATATGTGGGACGTTACCTATGGCTCGCCAGTGCGGGACCCTATTATATTAGGGTTGTCACGTGATTTTACACTTGGCATATTTAAAGTACcCGTTTGGTGAAAAATcTAGTCGTATCGATCAGTAAATTGAATGAAAAACATTAAAAATAGTTAGGTCTCATGATCATAGTCGATATTGTGTCATTTTACTTGGAATTTTTAAGAAATATCACTTTGAAGTTCGGTTAACACCAGAAGGGAATTCCCGTCATGTCCATTGATCAATCAAAACAAGCCCCCCTTATTAAAATGCCGAATTCTTAGTTAGTTTTCATAACATCGCTGTGTATCTTTGAAAACATGTTTTGTTAAATGTCTAATGACGATTTTCGGCATAAAATTTTATGTACAGTGGCTAAATATTTTTGATATCCAAGAAATCTTGTGCAACAGTCGTCGAAGTCGGGGAATCCCCCATAGTCATGTAGTGAAGGTGGAGAATAATTTGCGATTTTgTAATGTCATGTAGCCAATTTTAGAAATATTTTACAAATTTTCAAATAAGATGGACAAATAAAAGTTTCATCCAAGCACCGTTTTGGTTTTATAACGCAAAATAAAGCTGAACAAAGAACAGAAAGTACCAGGAGATCCGTTCTAAATTTAGATGATGTGTTGACGTCACCAGTCACATGGTTTTACTGGAGGTCAAAAACAAGTGCGCTTCAATATTTTATATGGAAGAAGTGCTGATTTTAAAAAATACACAATAATAAAATATAtTTTTTGTTTTAAAAAATCGAAAAAATTAATAAAAGCTTTATTTTAGTTCTTTGTTGTGTTTTAATTGTGTCAAAACAGAAAATAAAATCAAAAACGTATCCTTCATAACCCGGAAGTAACGATGTCAACTTTGAGCAAACGACAGCTGACACATTAAAAACGGCCGATATGAAAATAAAAATAATTTTTACTACTGTAAAATGCTTGATTTATCTTGTATTTTCTCAAATTTAATTGCTGCTTTAAAGTTTTGAAACTTAACGGCACAGTTTGTAATTGTTTCTAAATTTTCCGGCAGCTGTATTTTGGCGGGACCGCGCTTGTTTATTTTGGAAGCCAAATGTAGGTCAAGCACATGGCTAGTGCGTTTACATTAGCAACAAGATGGCTCAAAATTTTCCCGTGTTTTTGCCAGAGCAAGCCGATTGTTTAGACATATTTGCCGATAGTGATAGTGAGAATGAATTTGAAGGGTATACACTAAATGATGTAGATGAGAACCGTGAAAGAAATCAAAATTTGGACATGGGAATCGAACCTGAGGACTGGATAGAGGGATGTACCGATAAAGAGCCTGTTCAATTTACAGCTGTGCCAGGATTAAAGGTGCAACTTCCAGAGTCTCCATGTTTACTGGATTTTTTAAGTTTATATATAAAGGATGGTGACTATCAAATAATGGCAGACCAAACTAATATATATGCCGACCAGTATTTTAGAAGTCGTGAGGCACCACTGCCACCTAATTCAAGATTTAATAAATGGATGGATACAAATGCTAATGAAATGAAAGTGTTTGTTGGTATTGTGTTAGCTATGGGACTTGTCAATCAAGCAGATATCAAGGAATATTGGACCACAGATCCAGTAACAAGTACTCCATTTTTTCCATCCTGCATGCCAAGGGACAGATTCCAACTGCTTCTGTCATTTCTCCACCTGAATGACAATAGTAATTATATACCAAGAGGCCAGGAGGGACATGATCCTTTATTCAAGCTTGGGTCGATATACAGCAACATTCTAAGGAGATTTAGTAGTAGTTACACCTCTAATAAGTACTTGTCTTTTGATGAAGGGATGATACCATGGCGAGGGAACCTGTCGTTTAGAGTGTACAATCCAGACAAACCAATAAAATATGGCATCAAAGCTTACATGTTATGTGACTCTACCAATGGATATGTTAACAAATTTAGGTAATTATACAAATTTATATTTAAAAAGATAATAGACCCGGAAAAAATCACATTAGATCTAATTGAATTATAGTACGTTTACTGAGGAATTAAAAAGAAAAAATTATTTTGCAGATAAATGAACTCCATGCAGTATTCATTAGGCTAATTTTTATCATAAATGTACAGTTTTGCCATGTACAAAGTCAATGAACTGTACACATATTTTTATTTGCCATAGCTTCATCATTTTGGACTACCAGTATATGGAGGAGATGAAGCAAATGTGTATATTTAACAAATCCTATGTATTCTAGCAAGcacacacacacaCACACACACACACACACACACACACACACACACACACTTTACTGCATTTACAAACTGTCAGTTCACTACAACAAATAAAGCATTTTTTCTGAAATGAATTCTGTAGATTGAATGCATGTGTACAAGTTAAAAAAATCATACACACATGTGATTCCCTATAAACATATACATATATACTAATGAAATATGTGTCAGTTTTTGGAAATTCCCACTTGTAATTTTTTTTACAGATTATATACTGGAAAGACTAACATACCAGCATCAGGAGCAGGGGCTACTTATGACCTAGTAATGGACATGATGACACCAGGTTATTTAAACCAAGGATACACTCTTTACTGCGATAACTATTATACCTCTCCTAGATTGTTTTGGGACTTATGGTTGCTGGGAGTGTGCGCAACAGGGACATTAAGAAAGACAAGAGTTGGTGTTCCACAAGCCATAAAGGACAAGAAGTTGGAAAGAAAAGGAGACACATATGTTATGACCAATGGGCCACTTTCTGTCATTAAGTACCTGGACGGAAACTATGTATTTATGCTTACAACTGTAGATAACATCGACCCTATACCAACAAGAAACAGAGATCAGGATGGAAATATCGTCAGTCGCCCACATGCTGTAGTTCAGTATGACAGATACATGGGTGGGGTTGACCGTGCTGATCAGATGATCTCCTATCATCAGGTTTTAGGATCTGTGAAATGGTGGAAAAAAGTTTTCTTCTATACCATCAGTGTGGCAGTTGTGAATGCATACATAATTTATAAAGAAGTAACAACAACTAGGCCTTTACTTCTTCAGAGAATATTCAGAAGAGATTTGATTAAGGAGCTCGTAACATCAGCTGGAATGCCAACATATCGTGCTGCTGGTAGACCATCTGCCCAAGTACTAGATCGACTACAAGGCAGACATTTTCCAACGAAAATTTCAGGAAATGGAAATGGTAAAGCATATCCAAAATCTTGTATCGTGTGTAGTAAAGCAGAAAGAGATAATCAGCCAGGTCAGAAGAGAAAACATGCGGGACATACTACTAGTTATAGTTGCAAGCAGTGTGGAGTTGCATTATGTATAGTCCCATGTTTTGAACTTTTTCACACCAAACAGGAATATGTGTTGGCATACAAACGTCTAAAGGCCACAGAGGAATAATTTTCAACAAATGTTTGACATTAGCCACTGTACATAAAATTAATAGTTTAAATTTGTGATTTTAAATTTACCCAAATACATTGCAATTATTATTAGTGAAACATTTTATAaAAAAAAAACTTTTGATGGTCTACACACCTAATACTTAAAGAAATTCAACAACAAGTAAAGGTAAGCAAATTATACTACTACTACtantaaTAATAATAATAATAGTTATAATAATAATAATTCAAATTtATTTAACACTAGTATCTTACCAAATGACATGATGGGGATGGTTGGTTTGACAAAATGAAATATTATGATTTCACTGAATGGAAAACCAATTCTGACCATCCTGTGAGAGTTATCTCCCCTAGACCACTAAAGTATCCTTTCAGACCAACATTATCATTTCAATTTCAACTTTCCCcCCTTAACTACTTGAACTATTTCTTTAATTGACCTTTATGTACATTAGTATGTTCCAACAAATAACTATCTGTATTTTATTGGTAAAGATCTGCCATTGAAACATAGTTTACGATTTACATTTTCAAATGAGAAGTTATTGTGTTTGTAGAATGAATTCAATGAACTAAAAACTGATACTAAAGTAATTTCTAGCATTTTCTGCCTAGTAACATCATTTCATCAGATTTTCCCTTTAAAAAATTAAAAATCCTGTGAGCTATTTCAAAGGAAATTAGGTAATATCAGTAATTTTTTTCACAAATCCTTTACATAAACATTTATTGGTTGCCATGGTAACGAAAGTCATTGAAAATTTGCTATGTATATGTGAACAACAAGTAAATATAATATAGGGCAACATGTGAAAATTTGATCCAATTCCACTCATTATTGGTTGTTATATGACTATTTATATATGAATGTCACACTTTAATAGAAATTTGGCAAAACAACTCAGCACTGAGAGAGTTGATGCTGAAAAACAATACAGCACTAATAGGG
>Sola1_A.kagoshimensis_23#DNA/Sola-1
GAcGTTCCGCAaGCgaAAaGgGcCcTTagAGaAATcCAATtGAAaTGcAGAaaAcagcaTtAcAATTTGCaCTAcAAAAGTGCgCCAAATTTTATgttCCggTTTtcTACgCTTCAAAAGTTTcAAGctcTATTAAACAGcAaAAAACTaaCgATTTcTgAcAAATATGcCcACtCTGGTtTcTTgActTTCTGTTtATGTTtATaAATAgAcATGtGACGTATtcgggGGTtAtTTTTAGAAaTAAAAGGgCGgTAATAAGTGACCTCAAAaTTgACccGgAaataagtgtGtcGTtTTcAAAACAatGAGATgTGttTATGtTTTGATTCtGGAgtTATTGGATcTgTTCACggATGAAATgAAgTAgcAATGGATAtACCtCCAGATATaAgTGTtTCATTTACACATccTgAcATTGAAAGTgACATTtcTcAtgTTgTAAGTgAATaTtTTGACCAATCTgATgTgAAATCgCgAagCcatCccCGTTCTGGTCAAACTGAAAGTGACAGCTGCAGTGACgATGAAAACCAGGATGAgTATCAATATGCAGcGGCAAGTaACATTcATAGtCCCATTGTTCAGTCAAGGATCAgAGCTTTTTTGTCTAGTGgATcCGATATCGTGGAAGGTTCTGTATCGAACCCgGAGTCtgtAAATTtGTcCGACCaAGAAAgTGCCCAATCccATGCATGcAAAACggGgTGcTTAcAgAaAcTTAATGCTGAcAGGGTACTgGAAAACAGATTGAACATGCAAGAAcTTgAAAAgGGgGAAAGAgATTTAATAATATTAGGACAGTTGCAGGCCTGTGGACTTAGCAAgGGTGATACCAcGAGTAAGggAGATAGAAAaCGACAccGGTTTAGTTACCAGTTTGATAATGAGACTGTGTGTGCAgAGTgTTTTAtgtACATAAATAATATTACTAGTAAATATTTgAAGAACATCAGAAAACATTTTTATACAcATaGAGTGGTGCCAAGGAGACATGGTAACAAGGGGAAGATGCCtCATAATGCCCTTaAGTATGAAGATGTCCAGAACATTGTGCAgTTTTTAATTgGGTATGATTTTTCTACTTTAAATTTAAaTTATAAaAtAAATAcAAGTTGCAgCTCTCCAAGACCAtACACCTTactatAAgAAtTATATCTTGTcATTcacAcAATTTTatTTTTATTTATTTaTattTTtTTTTTGCCAAATTTTACTgggTTTTTTTtaaAACAATTCTAAATAATTTtAAAACAAAATAACATTTTAAAAtAAtGTTATTATAAAaTCTTgATaCTTTAATTTATTTTATTGtTAATTTCCTATGTTGcCTAGAATTcTCAATcTTCTGTAAAATGttAAaCCCCAGACAAATAAATtATGAGaCCTCTtATTAtAgAAATGGTTCCCATGAtATTCAGAATTtAAaTTCTgAAAAAaaAgTGTGAAAAAgTTTTGTCTTGAAAATACTTTCCAGGTTCTGGATGCATTTCACTTCAAAGTATTTTCAAACAGCTaTcTAgAaTgtaaAATTCACACTGTGTgtagAGTCCAcATGGATTTaATAAAATGTTTCTACCTggaaggTTCCcaAgAAcATATAATAGTTAATAGTacTAATGAcAtaATAaATGATATTGCCAGAATttAACTCTataagtgAAAAAAATTATTGGTTACCAATTTGCATACTGTAAAGCTGAAATAAAAATGTTTTaTATTCTGTATTTATAGATATGCAGACAGATATGGGATGCCCCAACCAtATTCTAGaGGAGTcAcTgACATTATCCCTCCAATTTACCTgCCCGCACAGGAAACATATGACTCGGTACATAAGAAATATTTGAATATAGCAGAGGAaATGGATtTTCGaAGTGTagGcGAGACCACCTTTCGCAGCTTATGgAaGCAGTgTGTGCCCCACATTcAGTTtATGAGGACAAGATCTGATGTATGCCACATATGTGAaAAGTACAGGAaGGAGTTACTGGAGGTGAATTTAAATTTACTaAATaTCtttTgtTAAaacAttTTTTTGTATATAAcATTTcTTGATAtAtATAAATACCAGATAAATATAACATATGCTGTATATTTGAAGTTCTCTTGAACTtATAGTATATaCATCTtTTTTTAGAAATGGTGTTtTAAGCCCCaGTCAAAAAgTCTcATTTGCAaTGAGGCgGTCAgGTTGGGgAatgGTGgAGGAAACCTGAGTGCCCAGAgAAAACtACTTAcCTTTGgCAAAcAAacCAACAAAcaTTCTCACACTAGCCCAAGGACCTGTCTTgAATGGGGTTTGAAcTTAGGCAGTGAgAGGGTCTATGATCATAAACAAATGCTTTgGTTCACTTGACCACTgAGGGCTCCACACATTcGTGTAACATCCACTATAAAAACATTATATACACATAATAgtTGTTCCATACAGCATGTTaTTAtTAgAtAAGaATTTACAAAACaaTtattTTTaTATTTGAAGGCTAATACAGAAGATGAAAAGTTGAgTcTAGCTCAAAGTTTTGCaGAACATATaCAGAGAgCtcAgACagaAAGAGAtTACTATAAGCAAAGGTAaGCTATAtAccAgtaGTAtaTTgTTGTCACAGAGGTgatAaACAAGATTTTTGTTTtACTTGCTAAATTTTGTTtACTACTTGCTTTtGTCAaCTTCATGGATTTATgATATGTCAaAaTgTGTGGCATAAaGGGGGcAGGTAATGAcAAACAAAACAGaCATAAgATTACAGGTAAAAATGTACAAGTGAAATCTCTTgGTAGTGTatagtcaactcgttccaattccaactcgtcccaacttattttcaccaatgtcccacattttttaccaactcgtcccacattttttggccgtattttatttacctagattttgactacatcgtcccactaaaaaaccaactcgtcccactttatagttttaagtttgatgttctttttggaccatctttaaacataacattgtgttgatttaataaacaccttcttggaggaatttcccgattaatctgactatacttaccgacggctttataagtgacaatatatttaaataataattacttataactatatggcctaaatgtctttaaaaagaaaccatttttttatttaaccgtgttatgaatataaacatgcaagatgactttgctgactgcttgcgtccgttgccgtttgaaatcactattcaaacagttgtattatgaatatccaaacatcttttattacgactgcttgtttgagttgatttaatataaacaataacatgttcaaaaaattgggacgagttggtataaaatgtgggacgagttggtaacgaattctgggacgagttggtaaaatgagttgggacaagttgaaattgggacgagttgacttgtattcctcttggtagtgaTTCAaTTCTGAATTAATAAGGCATTTTAAcAgATtAGAGTGGAAAtTATGTaGTTAtaGcAAtATATATGACTAcACTATGATTATGGTACTTCATTTTCAAATTAAaCTTTTATGGACAGTTAATGACAACCGaTATTCATTAAAATtGAGTTAAAAATACATGTTATTTTATTTTTGTAATGAAATTTTGTAAACATTGTCCAGATTTCAAAATAATAAGTGaAATGAAAAATTGCAATTCTTTTTCAGATGCAAAGATGCgGAAGCTGAATACAAAAGTGGTATTAATAGAGAAGATATGAAGTGCATACACTACACATTTGACTTTGCTCAGCCTGTACTTGTTCCAGGaCATGTCAGACAGGAGGGGGCACTGTATTACAAGACACCTTTAAAAGTGAATTGGTTTGGTATcTTAAATGATGGGAAGCCACATATGTATAACTATATATTCTCAGAAGGTGACTCAAtGGGCTTgGACAAtgCTAACAGCCATTCATCAAGTGCAGTCGTGTCTATGATTGATGACtTTTTTTTACATCATAGTGAaGGTGAACAGAAATGTTTCATAAATTGTGACAATTGTGGTGGTCAGAATAAAAATCAGACTGTAATTGGTTACTTTTCTTGGAGAACAATTCTTGGCTATCATAAAGAAATAAATTTGCAtTTTTTACAGCCTTATCATGCTAGGTGCCAGATAGATGGAATGTTTGGAATTGGTCGCCAGAAACTTAGGAAAAATGATGTTGATTCTGTAATGCAGGTAGCAGATGTTATTTTAAGGTCTTGCAAATACTGCAGTACTAAGGTATACACAGAGTCTGGCAATAGTTGGGTTTGGAGAGATTGGAAACACTTTCTTGGGTCTTATTTCAAGCCCATTCCtAATGTAAGAAAGTATTTTCAtTTTAAATTTTTAGCtTCGGATCCTGGGTATGTTGTTGTgAAAGAGTCTGTAGATTCCCAAGAAAAACGAATTTGTATACTTAAGCATGGGAAGTCAGTTACCAGAGATGTTCCTaGTAGAGTTGAGTCTGCTGGTCTGTCAGCCACTAGACAGTGGTACTTGTATCGTAATGTTAGAAAGTTTATACCCCCTAGCTTGCAGGATATCACTGCTCCTTTGCCATCTGTACCAGAAACgAGTGTATTAGTTGAGGAATGAATTAACAAGTTTTGATGTATATTTGTTTTGTGAAAGTTTTTTCcTTCCtTAcTAGATAcTAAGGCACATTTTATTtAAGACTGGTCATACtTGTACATTATTTtAACTagAGATGtAATGTAAtCATGGACATGTATACAAAGGTAAAAATGTAACATGAAATTCCAAATGTGCTgAAATTAAAAACAACTTTaAagtTTTTTGTAATTGTAATTTTACAgTGGAATAGGACTTGTGATGAAAATATgGAAtACCTTTTTGCTAGAATTCTGTGGTTTTGATcTCTGGTTGTCATGGAAACCATAAGTATCCATGGTAGTTCCAGACAGGTATCTTGTAAATTTCATACCTATTACAGAAACTGTTTTCAAAACATCTTTTTATTATAATCCACAATTAGTAAAaTgTgAATGTTGAATGTTTTACAATCTACATTTTACTTGTATATGTTAAGTTACAATGTCTGACAACTTTGTTTATAAAAACTTGTATTTTGATTAGATAAATGTATATTTTGATGTaTaTaTTGaTgAGATAAGGTTGTAGTGGTAAACTTCATTTCATATTTTTCATAGTTAATGAAAgTGTTATACTTTTTTTCAAATTCATATGCCaAACAAACTTTTACTTACAGGCATATCATGCTTTTTCCACTTCcTTTGTaTTTGAGAACTCCTATTGGTTACCATAGCAACCAAATATCATATAATGTAaTTTTACcTCAAAAAGATCTAATTACATAATTTaAgATATATTTgGTTTAAACTGGCTTGGATATAcCATATTTCTACATAATTATGTAATAATGAAATAATaAAAaAATTGTTAAAATCATTTAAAAATAAACATTTTGAATGAAATAAATATAaTCAGTTATGAAAACATGCCTTTGTgTTTTATACAATTTCTCCACAACTACTGGGGTtATTTCACTTCTATTATGATTTTTGTAAAACCCAATATTGGTGCTTCAAAAATATAACAaAAAGTGAAATTCTCAAATTTTTGACCTAAGGGCCCTTTTTGCATGTGGATGGTc
>Sola1_A.kagoshimensis_21#DNA/Sola-1
GACTGCCGTCATGAGAAAAGGGCCCTTATCTTTTTTACGTCACAATCGAGATAaTCGAcGTCAAAGTTTTACCTTtTTTCGCGCTGAAAAACAcGgAAGTCGGCTGTTTATTTTATGATGACGACGGAGACTATGtGGTGTTGTATAGATATAATTTTAAGGtGCAAGTGTGAaCACACTGAAGTTTAATACCATGATGGAATCTGAGGTAATTTCAAAACAAAATGTATGCATtTTTAGCgTTgTATAtATCCATTTTgTtTcTAAAtGTACATTCATAGAgAATCGGCAGGtTTCgAAAACAcaGACGGcCAGTGTTTGTTTTTGTTTTTAggTAaCAACATTTtGTCTAGTCCTTTGGTTaGaAAGTTCACTTTTAAGGTGGATGGATTTTTcACGAACTTCAAATATTTTATAAATTCAGAaAGGTCTAATCTAAACTAGTCCTAtAGTTTTATTTATGAGTtTAGCAAGGTTTACtAtcaacatacttcgtgttaatattcTaGAATCGATCTcTAGGTCTAcTTTAACTTTCAaAAATGCCAAACTCaAaacacccatacAACACGAAACCGAAAATGTTTTTGAACATTGcCGACaAAAATTATTGTTTcTGAATGTAATAGTAAAACGAGATCAAACTACATtCGCTAAGTAATTATTTTGATTATAGATctaTatAgaTCtAtAAAAAAATGAGCCAAAATcagtacCTAATACTTaGATCGCCcGAaGTCCAGAATATAAACACgAAGTATGTTGATGCAAGTGTCTTCTTTTACGTCCGCGCTATGGGGTCATGAACTGGATCGATACTAACGTTTACCATGTGGGCACAGAAATTAAAGCtATCATTAAACAACCTTGTTAAAATGTGAAAATTAAAAgtgaTTTatAagtCCcctAtcTAAaTAaatgcgTTcAaGgCAgtCcTAtgTctTgATcataaacttttAAAAgacCGaaataTttcTgTCAtcAaCAGCCCTTTTTAtTGATGATATAGAGCCACGGTcCTCTTATCATCTATAAAAAGGACCGTTGACGACAGAAAAATCCGGTCTTACATGCATTACAAAAAacCCACTAGACTAAATGCCGttatttTTTAGCAGTATCTGTTAAAACTAGAtTTACAAaTGTGTTACGCCcAAGTTGTTTATTTTTTTCAGTATGACAGTTTTGGACGAcTaCCGACCGGCAAGcGGGCTGACAACTTTCTCTCGCTAGGATCCTAGATTTcaAAACTAGGTgGCGGGAGGCACAGTTcTTATCCGTTAGCCGCGTGGTTTAGATCaTTTAgGcACCAAGACCCCTtAGTGGCAGATATaAcTTAAAACGTGTACTTGTCACTATATaTataaatatataAAATTTAAcAaAtacataaaataggAAGtTaAAaCaAaTatTcttTtAAGATAGCTGTACCATAAACAcgCCGATACAGAATTTTGACTTGATTGGgCaATATGAtCCCATACCATTCTAGcTAgGTATGTtaccATATTTtaTTTTGAAtCCTAAATGCGCACTTTgACCAAGCTTCATTgAACGGAGTCCGTCAGAATACAGTCCAACCTGCCTTAAAGGcCACCaCTtTATAAGAGCCACCTGCTTATAAAGGCcGgTAGAATTGTATCCaAaTTGTTcTTTaTTCATATTATTTGAACCTGTATAtaaaggccacatgtctaTAAAGGCCACTTTTACTGGTTCCCttgGgTggccTTTCGTGTAACGTGTAAATgTTTACCATATATGTTCTAAAATAATTCAGTTTTCGAATATATGaTTaAAATAACAcAGCATAGTATAATTCATAtCACATGcCATATCCGCCCTCGACCAACATCAGACCTCGGGCTGAAcGAATCCGTTTCgGACAGATATGaCACGTGATATAAATTTCAcCATGCTTTATTATTTAAATAATGTATTATTTAAAAAAaGTATTTTAAATTTTTGAAATACCATTTATTAAAAAGaCATTTCGAACATTCGTAATTaTCtTtagtgcGAATATATGTcATAACTAATGtGAATTgACGAAATGTAAACTaTTTTAAAAAtTCaAAATAAATAGAAAATGcactgAAATAAAAcTGCGACaTtAcGAAATCAATTTTGCGAATACACGAATTACATaAtAACTTCTcCGACATAAaTAAGTACTTtGAATATTCgAAATTCTAAATCAAAaAGTACAAAATAACAATTGCgAAAATATTATGTAGTATTTCGATGCAACTTATTTTAcACACAcCATCTTACGGGCTCCGTATCATTTGACTgcAGaTGttGAATTaAAATTGCATTTCAAAAGcaaaTTTGTAtTTGTTTTAATTTAgATTGAAGAATTACAAAACCTGCACCAAGAATATTTTCCTTCATCAGAAAATATGGCTTCCGGTGCTACAGAAGGAGACGATTCTGCTGCTGATGATGATGAtGGCGACGATGATGATGgTGATGATAATTTAGAAcAACATAGCGAaGACgTcATAGTCCAACAAAGAGCAGAGATGTTTTATGACAACATGcAACgtGGACAACAAATAACATTTGAGCCCGATTCTAGAtTAGACaCATTGCAGCAAATGTATGAGAAAGGTTGTGCTTGTCATATGAAcTGtcTAGAGAAAATCAATTTGTCTGAATTGAAAGACCAcATACTTACCATGCGTGAAcTGACAAAAGAAGAgAAAGATATGTATTTGATGGGaAAGCTTAAAGTTAAAAGTGTTGGGACAACTGtATCcAGTAGCTCAAAGCGACAGCGgTaTATGTTTAGTTTTGATGACAGAGAAGTTTGCAAAGAAACGTTTTTATTAGCTCAtGACATCGGTGAAAAACacCTTAAAAACcTGGTCAAACATCTAAAGGAAAACGGTCCGATTCCAAGAGAACATGGAAATAAAGGAAACAAACCAAAACATTCGTTAACAACAAATGATGTACAGAGATGTGTCAGGTTTTTAATACGATATGCAGACATAAATGGACTACCCCAACCAGCAGCACCACATGGAAACGACGAGGACCCACCTATATATTTGCCAGCTGACACAACTAAAAAAGACCTTCATACTTTGTATACAACTGCGAGTCAGGAGTCAAATGAAAGAGCTGTGGCACTGTCGACATTTAAAACAATCTGGAACAGCTGCATACCACACATCAAAGTTGCTTCACCAAGAGATGATGTATGTGCCAAATGCGAAAGTTTACGGTCAAGAGTTATAACGGCAAGGACTGACGAAGACAAACTTGTGACTTTGGAAGATTTcCGGAAACATATAGATGATGGTAAGaGAGAACATCAACTgTATATACAAGCTGTCACGGAAGCAAAGGATGAAGTTATGgCATTTGGTCCTCGTCCAGACGGAGTTATTCaTTCCTGTTCCAcTAGTTTGTCGAAAATGCATTATACGTTTGACTTTGCTCAACAACTAACATTGCCACACCATTTCCGACAgGAAGGACCCTTATTTTTCACtATGCCTCGGAGAGTGCAGATATTTGGTGTTTGCgTAGAAGGAGCACATCGTCAAATAAATTATGTCATAGATGAAAGCCAGACAATCGGCCCAGATGGCACAAAcACACATGGTCCAAATGCAGTTTTATCAATGCTGCATCACGCATTGGTGAATTACGGCTATGGTGAACAGGCATGTGTAATGCATTGTGATAACTGCTCAGGTAAAAtGAAAAATATCATtTCAGTCAgTTAGTTGTATTTGTTCTTGTATAAGGCaATCTTTCAACtgTTTGCAATGAAAAAATGTATTTGCACcTCAAAAaTATTTTAAACCAATATTTAtGTTGCAATAGCTTTTGTaTACATGTTTCAATcTTTTaTGTACTAATGTACATGTATataagatagagaGAGCTATAGCAGCTACgGTATTTCAAtaatatTAATACCAGGGTAACATCGCAAGCTACTCACTCCACTGCTAACCGTATGTTACCGATCGAATGCTGCCaCTAAATAAAATGACtgTATATATTATGTTATTCTCcCTATAGACAACTTGgATACgTTGGTCATTCACTTCTGTGTATGTCATTTTACAAcCCATATTGTGaCcAATTTTtgAGAAATAAACGATCCTGTAGATATGATgAAACCAACTGCACATACATGTAATTATTCATGACTGTACAAGATTTCTTAAAAACGcTCGCCGCTCtCTCTCTCTCTCTCTCtCtCtCtCtCtCaCaCaCaCaCaCACACACAcacacaCaCtCTCTCTCTCTCTCTTTCTCGTACTTGCCACACACACGCACAcACAGGGGGTTAGAgAGAGtTAATATAAAAtAGTTTTTTCATTCATTTCAGGACAAAATAAAAACAGATATACACTTGCCTATTTAAGCTGGAGAGTAATGTGTGGCTTACACAGAGAAATCAAATTgTTGTTACAAATACCAGGTCATACACGATGTTTGGTTGATGCCGGTTTTGCAAGAATAAAGAAACTATATCGAAGGTAATTATTTGTTATAAGTACATTTGACTATTGGTACATTGTATTTTATATACACCCTATACACATGTGaATATAGACCAGTTTATAAAAAAtATTtAAAGTGAATAATTGACCAAAATGAATTGTTTAGTGTAATGATACgTGTAACCTTcACACTtTTgtaatgtagcattcatcaactatttccttctttttatTTTCTTGCATTGAGTGTTAGTTTATtTTTGTAGGAGTGATTGCgACAGTATGGCACAAGTTACAAACATAATAGAGAAATCAGGGGGTGGTAATATTGCCGTTGCTGTAAATAGTGATAGtGTGcCGTGGTACAACTgGAAAgAGTTcTGTCAGACAAACTTTAAACCACTCAAgGGTATCCGGAAATTTCACCATTTCCGTTTTTCTGCCATTTCGcCTGGATATGTGTTTTGcAAAGTGAAATcGACTGATGAAGAAATTCcATTTTATaTGTTgAAgGATCCATCGACtATGTATAACGCAGCTGAATTACCAAGGGTTATTATaCCAGGTGATTgATTtATAAGTTACtTAATGAATCGTAaTGTGCATTTTacaagaaatactctttGGATGAAAGTCTTAATTtTtAAAGTGAAATaTAAATGCTATACTAaCATTTCCCTTCCAACCTAGTCTAGCACACACACacAcacaaacaCACACACACACACACACACAcAcaCACACTTTGGTTAAAACGATTTTTTATCATTTCAGCTGGATTATCGATTGACAGAAAGCGGTACATGTACAAACATCTGAGACCATTGGTGAAAGATCCCTATAAGGATGTTACCTGCCCTATtGTGGACACCATTGAAGAATAAGATTACGACTCGGGTAGCgTAGGTGATGTACATATACATCATGTGaCAATAGCATGgCTCAGTTTAAAAtCAaCGTCAAATTTATTACAGATCAACGTTATGACGTTACATGACGTTATGTTTTTtGTTGATGtATCGTTGAATGTACCCTGTAATAAAATTCATATTTCAAGggCTAAAATGTGTCAAACACACATAAAAATAGTACAGAACAAATCAGAaTTGTCTTGTCTATGCAGATATGCAAAAATCTCAAAATGTaAAAATTTcAACTTAAGGGCCCTTTTCTCATGACGGCAGTC
>Sola1_A.kagoshimensis_22#DNA/Sola-1
GTGTCAGCGCATGAGAAAAAGGGGCTTATCGCAATCGTCACGATTGTGACGTAATCAACATAGAAAGTGACGTACTGTTCCCGCCGTAAATtTGTTTACATGTTGTTGCCGGCTGCAAGATTTcAAAGATATACTGAACTTGTGTGTAGATATACTACGAGATTTTgTtgtTGTTGCTGTTTATTCATAGAATGGACGAGTTAGAGGTAAGTTTTTCATTATtttaTTATTATTATTATTATTTAATCATTTATTCAACAAGTACAAATtCACCGAGCTGCAGACAGTGCAGTGTGCATGATCGGTTCATCACAGACATGGTATCGTTTGACAATGTGTCAGTCTAATATGATTGACTCGTTTTGTTGTTTCAAAAAGTTGAAACGCTTAAACAAAAAGTTTAAAAGCTTAAATGTACAGTAACAAAGGGTTTACAGATTCAGACTGTACAGTGTGCCCCTGTCAGgTCTAACGAAcAAGaCAGGAGTCGCCATAAGGACAACAGTGCTACTAATTAACgTAAACcTGTTTAAAAAAAACATATATTGCAACAAATCcCTTTTCCATGCTTCATTTAAAaAATAAtGAATCTTAGACTCAATACTCAACCACCCGGGCCATaAATAaTACCCCTTGTCAGACgAGAAAAGTcTACaACATTGTGGGAGTTACGTCCCATGTTTTTTTATAATTTAAAAATAAGTATATTATTAAACCATAACAAAGTAACAAACAAGTTGGCGCcGTGGTATGTTGTTAGACTCCAAATCgTGCTGACAAGAGTTCGAAcCTCAGAATCCTAACTTTAttTTTTTTTaATTTCTATTATTattATTAaTaTTATTaTTatttTTTTTATTTTTTATTTATTTATTTTTCTTTTAATAATTACCTTTTTTATTTATTATAACAACCATTAATGATAAAAAAGTAACGATGCTTGTAcATCACCTTGACcATGTATTTGTCATGTTACATGaTCATCCCGAGAGTGCCCACACGAAGTACAGTTTtTTTAAAGCAATGTTcGCATTATCTTGATTCATCGTTGGTTTGATTCTTTGGATTTTGTCAAAGACAATTTTTCATTTTCAAAAAGTTTTTTTCTATATACATTCTGTTTGAcTCTGTTGTAGGAAATTGATAGATTGTATGAAGATTATTTCCCGCAGTTTGAAAGACAACAGGACACATCAGATAGTAATCAGGAAGATCAAGATACAGAGTTAGACAGTACCGAAGTTCATAGAAGGATAGAGAGTTACCTTAGTGAATCTAATGAAAGTGAAAACACAGTGGAGCAAACAGAGCAAACAGATGATGCTAGAAACACGCTGGATAGCGATGTTTTACAGAACTGTAGGGATGGCTGTGGCTGTAAACTAGATTGTCTGTCCAGATTCCAACAAGAAGAAATCGTACAACATGTTTACACACTACGGGAAATGGATAAAGATGAAAAAGAATTATATGTTATGGGAGCTTTCAACCAGATTAGCAAAGACTCTAAACGCTCTAGATATGGTGACCGTAAACGTGTTAGACTGTCATACTCATTTAAAGGAATTACTATTTGCCGCACATCATTTTTAACAATTTTTGACATTGGAAAGCGGACATTTGAAGCGCTGGTTAAACATTATCATCAGAATGGTCCTGTTTCACGCGTTCATGGAAACAAAGGTAAAAAACCAAGTCATGCACTATCGTTCCCAGATGTTGAGCGAGTTGTTCGATTTATTGTCAGCACTGCAGATGATGAGGGTCTTCCACAGCCTGCAGCCCCGAGGGGCAAAGATGGCATGCCGCTCGTATTCTTGCCAGCATCAACATTACAAAGAGAAATACATGCTCGTTATGAAAGTGTTTGCTCCGATTTGGATGTaCGCTCTGTAAAAATACGATCTTTTGAGAGCATTTGGAAGCAGTGTTGTCCACATATCCAGATAGCCAAACCAGAAGCAGATGTGTGTGCCACATGTGAGTTGATACGGAAAAGAATATCGAGTGCAAGGTCAGAAGAAGACAAATTACAGGCAAGTCTAGAGATGACAGATCATATCACTACTGTACGCATGGAACGCGAGGTGTACAAAAACTGTATTGAACAAGCAAAGGCAAATATGCAAGGACTAGCTGATAACATTGGACCAGAAGAACCATTATCCAGAGACATAGACGTTCACTATACGTTTGATTTTGCTCAGAATGTTTGTCTACCACACCATGTCAAGCAAATGGGACCTTTGTACTTTTTAACTTTACGTAAAGTTCAGATTTTTGGCATCAGAACAGATGGTATACCTGTACAGAGAAATTTTTTAATTGACGAACATCAGACTATTGGACAGGATGGACGCGAGACGCATGGTCCTAATGCTGTCATCAGTATGCTGGATTTCCATCTAAACAAATTTGCCTATGGTGAAAATGTTGCCAGTTTTCACGCCGACAATTGTTCAGGTAAGCGTGACTGCGTTATTTTTTAAAtctctctctCTCTCTCTCTCTCTCTCTCCATATCTATACCCGAACATTAGCGTGGTGGTGTATATGGGACACAAGAGGCTTGGCATCAAGTATAAGAATcGTTTTGAATGTTTGCGATAAACCAGGTTAATCGACTTGGATTTGTAGAGATGTAGGCTTGGTTTATTTAATATCTGATGGATGACCAAACAGCACCACTAGAGTGGAGAGGAGAAATGTTTTATGTCggggaaaacAGCcaGGGGAAAACAATCGACCTTCGACAAGCAAACTAGCAAACTTTCCAGATCTGTTTTGAGTGGGATTTGAACCTAGGTGGTGAGAGACGTGGTGGTTCGTAAGTGTGTGCATTGAACCACTTGACCACTTTTCCGTAAATACTAGTATACAATGAAATTCATGTCTCTACAAAAAGTATTATCCGTATaACAATATCAGTATTCaAACCTCAATAAAACACTGataATAaTAaTAaTAATAATAATAATGATAATAATATCAGTACAGGCCTGTCAaAAATTTAACACTGAGCTGACGATAGTTAGCCGAGGGGCGGAGCTGTGGACATCTAGTGGCCGAAAAGTTGTCCATCTCCCGGCAACTGGAGCTAtTTACAGCTGGGCTGCTCGGCAGCTGAGTCTCAGCAACTCATTCGGTCCCTCGACTCTTTGAACTGTGCATAGCTCGGCAGCTCACTCGGCCTCTCGGTAGCCGAGCCTCGGCCACCAGGTAACGAGTGGTCGAGCAATTTATATCTGACAGGGATgAATTgTAAaatAATAATAATAATAATAATATCATTTGGTATAAtAAGGACTTTAAATcCTAATTTAAAAAATGAATATATGGACGGTGCATGGaATAGATTTACGTGATGGTTTTCATAATTTCTAATTCTTATATTCCATTATGGAGCGGGATTTTAAAAACAAATAATTGGACTACTGTCATCCCAGTTgTTTTGCTTgAGTCAACAAACGTCTCTTAATCTGTTAATATcCCCCGTCATCATCAGATACCtGTTGATATATGAATATTATCCTCTtTCTGCTAATTGTCACAcTAATtTCACTTTGACTGACTCCAGAGTTAGACAATCTcGCGATTTTTTCTCCAAAATTTGGCGATATATATTGACTGCAGGCATTTTACTGAACTTATGTTTTCTTGATAACGAGGGGTCGAGTGACCGAGAAACTAACGAGGGGCCGGGCGGTCGaAAAAGTACCGAGAAGCCGAACAGCTGAAAACTGCCGAGGAACCGACACGAGCTGTCGATTCGGCCCATAATAATCAGCACTAAAGTGTTAAACTTTCGACAGGCCTGTACTGTAATGAATAAGAaCAAAAAATAAAGATAATTGGGAAATTTTGCATCAATATGTTGAATAACTAACGTTACCTTTATTTaTTTACACACAGGTCAGAACAAGAACAGATTCCTTGTTGGATATTTTGCATGGCGTGTTATGATGGGATTGAACAAGGAGATAAAGTTTATGATGCAGGTTCCAGGGCATTGCAGATGCGTCATAGATGCCGGTTTCGCTCATATTAAGAGGAAATATAAGAGATCTGATTGTAATTGTATTGGCGACTTGGCAAATGTGGTTAACAACTCGGCAGTCTCTAATTCCGCTGTTCTTTTTCATGAAGAAGACGAATGGGTTTGGCGAAATTGGAAAGCGTTTCTTGAACTTAATTTCAAGCCTGTTCCAGGAATTCGAAAATACCAGCAATTTAGATTcCATCACGATTTTCCGGGCGTTGTGTTTGTGAAAAAGAACAACGAGTCTGACGAAGTTTCTTTGTCGATATTGAAAGGAAATACAGTGGTCtCTCGCACACGTCCAGATATTATGTTACCCGCGGGACAGAGTTTAGAAAGGCGCCGTTATCTCTTTGATAATGTcCGAAAGTATGTTAGTGCCGAACACCAGGATACAACATGTCCTCGATACGACACAGAGGAATAGAGAATAAAACTTTTTATAGAACAGTTATCAATCAGCATACTGTGTTgAAGTAATGTAGATATAAAAACAGTCATTACATACAATACAAAGATAATACATCCGTGTTTCAATCACGCGGTCGAATGTCCGAAGTTTACTGACTGTACCGTTTACTGTGTAACTTAAATTTAAAAGTAACAAAGTTTTtAAGGTTGTACAAATGTATTTGCATCATACTGGTATTTTATAATCATGCTTAATACATATTTAGTACCTAGATATTTCAGAAGTTCGAAGTTATTTTTTCAAAGCTTTTTGAAACGTAAACGTCATTCATATTACTGATAACGTCATtACAtGACTGAAAACGTCATTACAATTTTAACAGAAGTGGTTTCAAATCGGCCcAAATTTGCAAATTTTGATCATTTTAACCACTTATTTTCAGTGTTTCATATTTTTTAGCACCcGTTCTTTCAATTTTTGACAAAAAACGAAATTCGATAAAAAATGtGATAAGCCCCATTTTCCCGTGCGCTGACAC
>TcMar_A.kagoshimensis_39#DNA/TcMar-Tc1
CACTCACAGGTCAAAAGTGTTTCCGCACAATGGCCGCCAAAAAAAATTCCGCACCCGATTCACATCTGACTTTTCACTAGTATGCTTTTAATATCGAACGGAAGCGTGCAAAATTTTCAGGGTTATAACGGATGGTTTTTCCGCGATCACCGGTTATAAAATTTTGTTAGAGTTATCTCTCTTTTGTTTATATGTCGTCTGCTAGCAACAATGGCTGAGCGCAGGAAACAACTGTCAGTCGAGACGAAACAAACTATTTTAACTTTAAGCGAGGATGGTTTCAGTGGGCGAAAGATTGCTGAGATCTTGAAAATTAATCCTTCTACAGTTCACAAATTTCTAAAACGGTACGGACAAAGAGGTTACGTTGAAAACGAAAGTAGAAGTGGAAGGCCAACAAAATACAATGACCGAGTTGACAGGCAGATTTTACGTGTAGTGAAAACAAATCGGAGGAAAACTTTAAAGGAAATTACAAACACTTATAATGAATCAACACCAGTAAAATTAAGTGAATCAACCGTAAAAAGACGTTTGACATTTTATGGATACGAAAGAAGGATAGTAAAAAAGAAAATTATTATATCGAGGACTAACCGTTTCAGGAGGAGGGCATGGTGTCGGTCTCAGCTTCATAAAACTGTCAATAGCTACTGGAATAGAGTTATATTTTCAGACGAGACTCAGATTGTATTGGGCAAGAGTGGTAAGTGTCATGTGTGGCGCAAAGAATGTGAAAAGTGGTCATCATACTGTCTTGGTGAAAGCAGTTATGGAACCCCCCAGGTAGTTACAAGTGTAATGTTTTGGGGGTGTATCACCTACGATGGTGTAGGGACTTTGGTAGCAGTAGATGGCAACATTAATTCAGAAAAGTATACTACTATCTTGGACGAAAATCTGTGGCCAGTTGTTGCTAAAGTTTTTGAAAACCGCCCCTGGATATTCCAAGATGACAATGCCACCCCCCACCGGTCTCGGCATACTATGCATTTCAAAGAGACAAACTCTATACCTACAATGTTATGGCCTGCGCAAAGTCCAGACATAAATATAATAGAAAATGTTTGGAGGTATATGAAAATCAGGCTGCAGAGAAGAGCGCACAACATTAGGAACAGACAACAACTGATTGATGCTGCTACTGAAATCTGGGCCTCCATCAGTTTAACTTATATCCGATCATTGTATGCCTCTATTCCAAACAGAATCCGTCAAGTATTCAGGGCAAATGGATCCATTTCCAAATACTGAGGTAAGAAATCGTCATAGTTTTCTTATTTCCCTGATATTCAACTTTGCAGTTTTGAAATGTTGTTTTAAGAAAAACAACGGCGGCCATTGTGCGGAAACACTTTTGACCTGTGAGTG
>TcMar_A.kagoshimensis_43#DNA/TcMar-Tc1
CACCCAACAAAATTTCTaATCGGTCAGGCGACAACATGAAATAATTTTAgcATGCAAAGTTATATTGGACTTAAATGCTTGTTATTTCACTGCTACCTTACTATCTATGAAACTGCGAGCTTTTcGTACCCGTGTCGATTtAGAGTTACTCAACCGAAACGCCGAGGCCGATATcGCGGTTTACCGATCAGCGCCCGTGCGTTACAAAGATTCAGGACATTGATACATGGAAAAATATTGCCAATGCTTTCTGTTTgATAAAAACACAACAgATGGCTAGAATGTCAATAgAGGAGCGTGGCAGAGCTATAGGAATGATACAAGCCGGAACaCCTTTGCGACAAGTAAGCAGTTCTACGTGTCATTTGTGTTTTACATTTaGTAAATTTACGAAATTCCATTAAAATGACTGAAATTCACGCACAAAAAgTAAACACCTGTTTGATTTATTGCAGGTGGCTAGAAATTTTAACAGAAGATTGTCATCAATCCAGGCCCTTTGGTCCAAGTATAGACAAACCGGAAGTGTCGCAGATCGTCCACGACGTCCAAGGCGAAGAGTGACAACcTACCGCCAAGACAGAATTATCACTTTATCGCATTTGCGTAATCGTTTCTTGAACGCTACAATGAcATCAAGGCGCACAATAGGCATACACGGTCGTACTGTGTCtTCACAAACGGTcCGAAATCGTCTGCGAATTGTTGGCATTAAATGTCGTCGACCTAAAAAAGCGCCAATCCTCACCAACAGGCATAAACAAGCACGCCTGGCATGGGCAAGAAGGCAcaTGCGCTTCACCAGaGCAGATTGGGCAAATgTTCTTTTTGTCGATGAGACAAGAATATTTTTAAACGGCGCAGATGGTCGTACGCGAATATACCGCCGACGAGGTGAACGCAACGAAGAATGTTGCATCCAAGAAGTTGATAGATTTGGTGGTGGTTCACGTATGTTCTGGGCAGGAATTTCAATGCATACGAAAACAGTTATTGTACCTGTTcATGGTACTCTTAAtGCAAGGCGTTATCAAAATGACATTGTACAGCCTGTTATTGTGCCTCATATTCGTGCCAACCGCGGTATGATTTTAGCACAAGACAATGCTACATGcCACACgGCTAGAACTACACAAGCCATGTTAGCCGCGAACGGGATTACAGTGCTTCCTTGGCCGGCCAAAAGTCCAGATCTTAATCCCATAGAACACGTTTGGGATTTTGTAAAGCAGCGCGTTAGGGAACTTCCACAACAGTTAAATTTAAACATTCTTGAGCGTGATGTATTACACATATGGGcTGGCATTGCCCAGCAaTATCTCCAAAGATTTATTCTGTCAATGCGAAGTCGTTGTTTAGCAGTAATTAGAGCaAAcGGAGGTCACACTCCATATTGACACAATaTGCGACTTTTTGATTTTGGGGTCAGTCAGTTTAGACGCTAATGAAATGTTCTGTTGGTATTTtTTCTGGATAATTTTGTTTTTATTGTATGTGTATTTGAGCAAAGCTTTTGGAATATTCAATGAAATATGTAATTTTTTgACATACTCTACAAAaTAATAAAATAAAATACTGACCGATTAGAACTTTTGTTGGGTG
>TcMar_A.kagoshimensis_25#DNA/TcMar-Mariner
CGAGGGCACTTCAAAAAGTTTTGAGACTTATTGGCTTCCATAAAATTGTAGTGACACGTATGTACAAGATAACCGGGATTGAATAGGTAAAATCACGGGTGATATACGTATGAAATTTCGTaAAAAAAATATTTAGTAATTACAGAGATATTTGGACTTAAACAAAGGTTAGTCATATACACTAATGATATTTTGATGTAAAATGAAGCCTGAAGAGAAGTCTGAAATAAGAAGCTATATCAAAAACCGTTGTGCTTTGTCAATACCAAGTAAACAGATATTGAGTGAACTTAAAATAATTTATGGAGAATCGTCTGTGTCTAAAGCAACTGTTTATAGATTGGTGAAAGTGTTTACAGATGGGAAAGGAACTGTTAAAGACAACCCCCGTTCAGGACGTCCAAAATCGTCATCGTCTGAAAGAAACATTGCTGCTGTTGAAGCCATGGTGAACGAAGACGCTAGGTATACAGTTTCTGATATAGCTTCGTGTCTCGGTATTTCAACGGGTAGTACATATCAAATTTTAACAAAGCACCTGAAATTGAAAAAAGTATGCGCACGTTGGGTACCCCATCTTTTAACAAAAGAACAAAAAGCACAACGAGTTAAAAGTTGCAAACAAATATTGAAAAAATACAAAAATACTGGTGTTAGGCGATTAAGTGAGTTACTAACAGGAGATGAAACTTGGATACATTATTTTGAGCCCCAAAGAAGGATAAATAATAAGCAGTGGTTGAAAAAAGGACAATCTAGACCTGTAATAGCAAAACGACTTCAAAGTTCAAAAAAGGTTCTGTACACAGTCTTCTTCAATTCGAATGGCCCTGTTGTTCAGATTCCTTCTCCGCCAGGTAAATCTGTTACTGGGATATTTTATAGGGACAAGGTGTTAAAGTCTGTTAaAAAACACTATAATAATTTCCGCCCTAGAACTGGTTTAAGAGGCATACACATCATCCATGATAATGCATCCTCCCACAAGAGTAATGTAGTGCAGCAGTTTCTTCACGATGAAAGAGTAATACAACTTCCACATCCCCCATATTCACCAGATCTAAGCCCATGCGACTTTTTCCTTTTTCCTACCTTGAAAAAGATGCTCGCAGGCCGTCGGTATAACTCTCGAAGTCAGCTTGGTAGTGCTGTGCATCAGTGTCTAAAGAGGATACCCAAGTCCGACTACTCTGCTGCTTTCAAATCGTGGATTTCTCGGATGGAAAAGTGTATgACATGTTAAAGGAGAGTACTTTGAAGGATTAAAATAAAAATTACAAGCAAAATAATGCTTTTTCTTATTTTTCCTCTGTTAGTCTCAAAACTTTTTGAAGTGCCCTCG
>TcMar_A.kagoshimensis_26#DNA/TcMar-Pogo
CAGTATGTCCCGGATATTTTGAACTCGCATATAATGAAGCCCCGCTTAAATTGAAATGCAAAAAAATCCCCTGCAAAACGTCTTCTTTTTATGACTTAAAACTACCCGCTTATATTGAACTCGCTTATATTGAATTCCCGGTTATATTGAAGACTTTTTATGGTCCCCCAAGTACAAATACCTTGATTTCTCCCCGGATAAACTGAAGCCATTTTAAACAGAAGTGTGATCATTTTAGCCTACTTCACTCGGGTTATTCTTTGTCAGATCGACGAGGCCACGGTAACTGAATTTTAATATTTACAGTGAGTAGTTTTCAAGGTAAATAAATAAATATATGAATTATATTCAGTTGTTAGTTGTTTTTATTTAGTTTAATAAGGAAATGGCATCCACGCCACAGAAAAGAAAAACGTTGTCTTTGGATACGAAATATGAGCTGATTAATCAAATTGACAAAAAGTTGAAACCGAAGGCTGAAATCGCAAAAGATTTTGGGATTAAACCTAGTACTTTATCCATGATTTACAAGCAGAAAGATGCAATTATTCTGGCGCATGAATCTGGAGATTATTCCCCGAAACGTAAACGTTTTAGATCTGGAAATTATTATGAAATCGAGGAATGTTTGTATAAGTGGTTTACAAATGCTAGGAGTTCCAACATTGCGGTTAGTGATGAAATTTTAATGAATAAAGCCAATGATTTTGCGAAAAAGTTGGGGATTAATGACTTTAAAAGTTCAAATGGATTTATTTATCGTTTTAAACAGCGTAGAGGCATTTCATTGCAAAACGTGTGTGGTGAAAGTGAAAGTGTCGATTTGAATATAGTGGATGATTGGGTGTCAAATAAATTACCAAATCTTATATCTGAGTACGAACCCAAAAACATTTTCAATGCAGATGAAACTGGTTTGTTTTATAAATGTGAGCCATCAAAATCTTTACACCTAAAAGGTGAAAAATGTCACGGAGGAAAGCGCAGTAAAGAACGAATAACTGTACTTCTTGGCGCTAATATGGATGGGTCCGAAAAATTAAAGCCTTTAGTCATCGGTAAATTCAAAAATCCAAGGTGTTTTAAAAATGTTAAAAGCCTCCCAGTAGACTATGAAGCCAACAGGCGAGCTTGGATGAACAGTGAACTTTTCATTTCTTGGGTGCGCAATCTCGATAAGAAGTTTTCCAGAGAAAAACGTCATGTATTGTTATTTATAGACAATTGCCCCGCCCACCCCAAGATCGATAATTTACGATCGTTAAAACTCATGTTTTTTCCTCCAAATGTAACCTCGGTTTTACAGCCCATGGACCAAGGCATTATTAATTCAGTCAAGGTGCATTATCGTAAAATGCTCATTTCTGAGAAAATTAAATGTGTTGACAAAAAGGTTGACTTTGTTGTGAATATTAAACACGCGATTGAATGGATTAATAAAGCTTGGTTTCATATTACCGAATCGTGCATTCAGAAATGTTTCGCCAAGTCGGGATTCAAGGTAAATGAGAGTTTAGACAGTGAGATATCTTCTGTTGACAGTGATAATGATTCCGACGATGATATTCCCCTGGCACAATTGAGAACAGTTTTCGAGTCACCTGTATCTGACATGTTATTTGATGATTTCGTACACATCGACGATGATTTGGTCACAAGAGAAGTGTTAACGGATGACATGATTTGTGATCAATTAAAAACAGAAAACACAAGTGACGATGAAGACGATGACACACACACATTACCAGACGAAATAGTAACCGAGACTGAAGCACAACAGTGCATTGATAAATTAAAGTGCTTTGTACAGCGACAGTCTGACTCTGATACAAAACTTTTTAATTCTCTAAATATTTTAGAAGAATATATTTCAAAAGTCGGTAGAAAAAAACAAAAACAATCAAAAATGACCGACTTCTTTATGTCATAATGTGAATTAACTATGTATTAGATTATATAGATATCATTGTGTATTTTTTGTAAATAAATGAAATTTGTATTAGAAATTGTCTTTTAGGCTTGTACCCTGATATATTGAATTTTGGATATATTGAATTATTTCCCCCAGTCCCATCAACTTCAATATATCCGGGTAGTACTG
>TcMar_A.kagoshimensis_27#DNA/TcMar-m44
GGTCGCGCACGATAACTTGGCACATCCGGGCTTATTCATTTTGTAAATAAACATTGTAACTCGGACTCATGAAACACGCACATTGAACAACTCGCCAATGTCCATGCTGCACCTTCATACATATTTTTGTTGAAATATAAATATTTATCATATTCCACTTATCTTGGACATTTTCATTTATGTTCTTTATTTGAAACTTTTTAAATATTCACATGAAATTATTTCATTTCTGCATAATTTTTGTGAAGTTCCACATAACTGTGGAACGAATTGTCTGAAGATATAACAAGGTATTTGTCCTTAACACCTTTAATTTGATAGGATAGGTTACTGTCGTCCTTGGCTCAGTGGTATGTAACATATCTTACAGTTAGTGGACAGCTATATAATTTTGTCACAAGTGAGTTCGAACAATACCGGGTCCATACATATATATTTTTTAATTTTATCTAATTTTGTTTTTAATTTTTATTATAAAAACTTTTCAATTAAAAAGTAAAAGAAATAAATGAATCTATACTAATTATTTAAATGTGCTATCAGGCTAATAATTAATAATTTCTATCTTGTAAATGTATGAACAACCTAAATTTTAAAATTCTTGTGGAAATTATTTCTACCAGAACTACATAACATTTAAAATTAGCACAGGGCAAAATTTTAACGTCTCGTTTCATACAGAAATCAAAATATTAGCACTATTTGGGACTAATCACTATTATTAATCCGTACCTCACCGCCGCGTCATACGAAAAAATCAAACTGTAAACCTATATTAATTTGGAAAAGGATGCCAACATCAATAAATTTTATACTGTGTTTATTCATTTATTTATTGtTTTTTTTAATTTATTTATTTTATTTATTCATATCTGGGAATAGACAGTTAATATTGTTGTCATGTGCATAATTTTAAATTTAATATTTTTCTCTGTTAAAATTCAAAATGCTCCACATGACGCTGTGCGAAATATAAAAATACAATTCCTCCTTACAAGTGAAATATTTTATGTCCAACAACACAACTCATATTAATGCATTCATTTATAATTTTTATTAATAGATTCAAAATTAAAGTGAATCAAATGTACCAGTTTCCAATTTGTGATGCAAGAGATTACAGCAGGTGTTTGTTCTAATTAATAATATAATACAATAGGATATGAATTCCAACATATCATGGCGTTGGGTGGATCTGAGAGTTAAAAGGGACGAGATGTTAATTATTAAGTTAATTGGACCATTAATTAGAACATGCGAACGAGTTGAATGGTCACGCCCTCGTAAAAATGTGAGAATATAGTATAATAGGTATAAGGCGAAAACGAGGCAACACGTGTGATTTTCATAACCGAGAAGATGTCTGAAAATAAAAAGATTGTATTAAATTCACAGGCAAAACAAATTGCCATCAATGTTGTAAAACATTGCTTTGATGAGGCAAAACAAAAATGTCTCATAAATCCCATCAGCTGTCCCTTGGAGAGAGCAAGTGCAATGACGGGTGTGCCGAGGAGAACATTATCAAGATTAAAATCGTTCGGAATAGAAACCAAACAGGCTGATAGAAAACAGAGATCAGATAAATTTTTTATTGATGATTTTGATATCTGCGTAATTAGAAGAACAATAATtaTAATATGTATTTAAATAAACGCGTTCTTCCAACTATAAATGCTATTCATTCGGAAATAATTAACAAAATTGACTTTAAGGGGGGTAAAACAATTCTCAGAAAATTGCTTAAAGAAATGGGGTTTAACTGGAAAAAATGCAGCACAAATAGAAAAATCCTTATGGAAAAACCAGATATCGTATCAAAAAGAATAAATTACCTTCGCGAAATTAAAAAACTTAGAGAAACTGGACACAACATTATTTATATGGATGAAACGTATATAAACTCTTCACACACTGTACCCAAGTGTTGGCAGCTGGATGGGAACGGTTTAAGTGTTCCAATCGGAGCAGGTGACCGTCTGATTGTTGTTGATGCTGGTTCAGAAAAGGGTTTTGTTCCTAATGCAAGCCTTATATATAAAGCCAAGTCATCAACAGGTGATTATCACCATGAAATGAATGCTGAGAATTTCACTAAATGGCTTCGCGAAAAATTAATTCCAAACCTTGAACCAAATTCCGTCTTGGTAGTCGATAATGCATCTTATCATAACGTCCAAGAAGACAAAAAACCAACAACATCGTGGAAGAAAAAAGACATTCAGGAATGGCTCACAAAACACAACATTAAATTTACAGAAGACATGGTTCGCGCACAGTTACTTACAATATGCAAACAACAAATTATTCCACCTTCCTACAGAATTGATTATATATTAAGAGAACATGGACATAAAATTTTAAGATTACCACCTTATCATGCAGACTTAAATCCTATAGAATTAATTTGGGCTGATCTAAAATCATATGTTGCTTCACAAAATTTAAAATTTAAACTTTCGGACGTGCAACAACTTGCAGAAAAACAATTGAAAGACATATCGACAGAAAAATGGAAAAGGTGTGTTGAACACGTAAAGAAAATAGAAACCGATTACTGGAAAAATGACATCGCAGTCGATGAAGAAATAGAGAAATTTGTAATAAACTTGGACGATACCGATTCCAGCGACGAAGACACAGACACAGCAACAGAAGAAGAAGAGGATGAGGAAGAAGAAACATCTACAGTGACGGCCGACGAAGAATCAACCATTTCAGAAGAAGATACGACTGATACAGCTGACGAAATTTTTACTGTTACCAACTTGCATGGAGCTGCACAATTATAAATTCCAGACACAAAATAAAAACAAAAACAGAATAAGACTAAGTACATAAGATTAATAAATAAATAGTTTTGAATTAAAATTTTTCGCAAAGCCATTCAGTAACTTGTTTTAAATATATTCAGCATACATTTCATGGTGAAGAATTTATTATTTGATACAGCAAATAATAAGAAATTATTATTATTATTTTCTATTTTGACTTTTTATTAAATAAATATAGAGTCAAAATAGCACACGACAATATATTGACGATATTATTATTAATGACATTATTGTTATTAAAATTACTATTATTAATGGGCTTAATCAAACTTTTTTGTTAAAAAAAATGTATTATAGCAGGATAGAACTCTCAACACTTGTCCCCGTTATACACTATGGGCCAAAACATAACATTTATCGAACGAGCTGCAATGTTTATTTACAAACTGAAAAACCCCGGATGTGCCAAGTTATCGTGCGCGACC
>TcMar_A.kagoshimensis_28#DNA/TcMar-Pogo
CAGTAAAAACTGCCTTAGCGGCCACCTGGATTTAACGGTCACCTGCCGATAACGGCCAGGTTGCATCCCGCCCAATGCATTTTACTATATATTTCACCTGAAATAAGCGGTCACCTGTGTAACGCGGTCAGCGGCCACTAATTTCgTGACCGGCCACATAGAAGAGCCTGGTTTAGACGGCCATTTTGTCCGTTTATAATGTCACGTGACAGTCGTCACATGATTTTGTTTCCTTAGTGACGATAAGTTGTTTATGATAGAATATAATGTTCAGCTGATTGCTCAGGCATATCGCACTTGTCGGGTCGATTTATATTGTTATATGTTGAAACAATAAAATTATCTGAGAAGTATTCACTTTTTCTTTGTCTTATTTTACGAACATTAAACAAATCGCATTTATTCAGTTGACAAAAATGGACACACCATCTAAACGGAAAGTTTTAACCCTAAAACAAAAAATTGATGTTATCAACAAAAGCAAATCAGGAGTTTCATCTCGCAAATTAGCGGAAGAATTTAATGTTGGaAGGACTCAGATACAAAACATTGTAAAAAGAAAAAGTGAATTCATTGACGATTTTGAAAGTAATGTCGGTCAAGACAGAAAACGCAGGAGACATGTAACCGGCAACGAAGAAATAAATAGTTTGTGCTGGGATTGGTTTAAAGATGCGTCTTCAAGAAGAATTAACATTACAGGGCCATTAATTAAAGAAAAGGCATTACGTTTCGCGAAAGATTTGAATAAAACAGAATTTAAAGCATCCAACGGGTGGCTTGAATCATTTAAAGAAAGACACAATATTGCATTTGGGACAATGAGTGGTGAAAGGGGCGACGTAAATAATGTTACAGTCGACGAATGGaAAAAAAAACTACCAGACATTTGTGCTAGCTATAGCCCATCTGACATATTCAACATGGACGAAACTGGGCTGTTTTTTCGGGATACGACAAATAAAACTTTTCGAGTAAAAGGCAGCGATTGTGCTGGAGGCAAGCGATCGAAAGAGCGAATTACTGTCGCACTTTGTGCATCAATGACTGGCGAAAAAATACAGCCGCTAGTGATTGGCAAAGCCCGTCAGCCCCGCTGTTTTAAAAAGATCAAACCAGAAAATTTGCCGGTTATGTACAGGAATAACAAAAGGGCATGGATGAATAGTTCTGTTTACGAAGATTGGCTAAAAAGATTAGATAAAAAAATGAAAAGACAGAAAAGAAAAATTGTGCTATTTGTCGATAATGCGCCATCCCATCCcGATATCAGTTTGGAGAACATCAATTTGAAATTTTTACCAGCTAACACCACATCTAAAACTCAACCCATGGATCAGGGAATCATCCAGACCACAAAGTTAAAATTCAGAAAGCGACAGGTATGTGCTATTAGATATAAGATTTGTCTCCCTTTCTCCaCTATAACATGTCATATGTAAAGATAAAAGATTTATCTCCCTTTCTCCAGCAACGTTAATAAAACATCAAAAGGTAATTTTATTAAAATAACGGGGTATGACCTTTGTTAATTTTACATTTTTAGGAGATTTAAACATTTGGTACAATAAATACATCAGTAAGTCTGATTTTGATTTTAGTTTGAGGGATGGAGCTTACCTGGTATTACCAATATTGAGGCCTTATTTGGGGTTTTGTGTAATCTAGATCTAGTCTATACAAAATTATTTTATTTTATCATCATGTTCATGCAAAATTTTGTGTCAATATGTCATTTAGTCTTTATTGGTACAATTAAATGATATAAAATACATTGTATAATTGCCATCCAATTTGAGTCTGAGAATGACAGTTGCCCCTTTGTTTGTGACCTTAATTAATCTTGGACTGTAAATAACAACAGACACTGTATACACTTGTTCATTGACACATGTAAGGATGGCTTCACATGATTAATCACTATTAATCCATACTCACAGACCGACATTGACTGAATAAATTATCAATCAAATTAATCAATCAATCAATTTTATTTGTATTTTCAGTTGCAGTATGTTATTAATCAAATGGAAAAACACCGAGATAAATGTGGATCTGATATTCTATCACAGATATCTATTCTAGATGCCATCTACTGGTTGAATAATGCGTGGAATGAGGTGGAGGAGAGCACAATTTCAAAATGTTTTGCCAATGCTGGATTTATCAATATTGATAGTAATGATTCTCAAAGTGAATGTGATAATGATGGAAATGGTGATGATCAGTCTGACATTGAAGAAGATGACATTCCTCTTGCAGTGTTGAAACAATCAAAAAACCTTTTCGGATGTGAATTTCATGAACTTGTCAATCTTGACAATGgAGTAAATACATGTGATGAAAGTGAGAAAAACTGGGATTTACCTGCTAGTGAATTACTTAAAGGAAATGAAATTGATTCTGAATCTGACAGTGAAAGTGAAGCAGAAAATGaAAAGAATGtgTGTTCTGTGTATGAAGCGAAAAATTACATTCAGGAATTAAAATTCTTTGcAATgcAtCAtGgCAtgtCGgAtTTATTAAgTgAtgTTATgAgTAGTTCTgAtAAAGtTGAAGCAATgTTGgTAAAaTccGTTAAAtAAaAAAcaATCaCAgACtTTTatTgCATAAaTTattTAttATgTTgACAAACaTaTtaTATaTaTaTAtatatAtataatattTaTAtAaTAtAtataTttataatatAtataTataTATATatgagaaattgATaTAgaTAAATaAATAtaatacAAATCTAAAcaAatTggTtCgtCTTcATaAaTTTgTctTCTgGaAcacaaCcTggttttaaaagcCaCctgtatTAAgcagCCacTTtTGttcaGTcccATaAGtGactTcTTaaAAcAggTTTTACTg
>TcMar_A.kagoshimensis_24#DNA/TcMar-Tc1
CAGTGACGTGCCAAAATTGATGCAACTTTTCATGACGTTATTGACATCAAAATGCAATGTCTCTGCAATTTTCATCTGTAACTCTTAATAGTTAAGTGAAAAAATAAAAATGACTGGCCGGAACAAATTTTTGGGTGTGTAATTGACCCTACACAAAACAAGAGTTGTCTTTCTTACTTATACTCTTCATTGTAACTGGTGTAAACAATGGAGAGCAGACGACAGGAAATGTCAGTgGAGGAGAGAAAAATTGCTATAAATTTGTATCTACAaGGAGAAAAgCaAAAATAATTTGGCAAGAATGTTTGCAGTgAACAAGTCTACAATAAGCAGGCTGATCAACAAATATAATAAAGGGGAAAGTATAGAAAATAGTTCAAACAGAGGGAGGAAGTCTGTGATTGATGAAAGGGGTGACAGGATTTTAATTCGATCTGTGAAGAAAAACAGGAGGCAGACTTTGAAAGAAATTTCAGATAATTATAATGAGGCAACAACAAAGAAAATATCTATCAGGACAGTTCAGAGGAGGCTACACTTTTATGGCTATAAACGACATCGAGTTAGGAAGACCCTCACAGTCTCAGTCACCAACAGAAAACACAGGGTAAGGTGGTGTAAATTAATGAAAAATATGACAGTTGACAATTACTGGAGAAAAGTGATATTTTCTGATGAAACTCAAGTGGTTATATCAAATGAAAATCGCCTGTATGTTTGGAGAAGAGAGAATGAAGCATACCGACCAGAGTGTGTcGGGCAACGAGGTCGCAACATTCGAGTGAGTGCTATGTTCTGGGGGTGTGTCACATTTTCAGGAGTAGGTACATTGACTCCAATTCAGGGAAATATGAACAGTGATAAGTACGTTGATACACTAGATGAACATTTATGGCCAGTTGTAGTTAAACATTTTGGAAATTCAGAATTTATCTTCCAGGATGACAATGCACCATGTCATGCATCTTTGAGGACAACTACATGGAAAACTGAAAACAACTTAAATTGTCTTGATTGGCCATCTCAGTCTCCTGATCTTAATATAATTGAAAATGTGTGGCACATTCTGAAAATCAGGTTAAAGAGACAATTAGACACCATTCACTCAAGAGAAGATTTGATACATGAAGTCTTGAGAATCTGGTCATCCTTAACAGTGCCTTATATTCGAGATCTTTACCACTCAATTCCCAATCGTTTAAAGGCTGTTATAACATCAAAGGGTCATATCACTAAATATTGAAAGTTTGGGGTAAGTATTTGCAGTAtTTTTTTATTTTACAACTGATTAAATCCTTCATATTCATGATGGTAATTCATGACGTCAAGTAAAAAGTTGCATCAATTTTGGCATGTCACTG
>TcMar_A.kagoshimensis_29#DNA/TcMar-Mariner
CGAGGGTTaTTCTAAAAGTTTTGCAACTAATGGGCTACCATACATTTCACAAATCTAATTTGCATAAATCATATACTCTCGGGTAgCTTTATTtAATGTCTACCGAAACCTGTCCTACTTTTGTTCGTGAATACTTTCATTGAAAAGATATCTAATAACAAGGTCAGTATAGTCATTCATACTGAAGttTTTTTCTGGTaATaATGAAAGAaTCtATGAAGTTTGAAATAAGaGCATACATAAAAACAAGAGCTGTATTAAATATATCAGCATCAGaGATTTATAATGAACTTTgTgAGGTTTATGGAAGCTCATGTCTGTCATTTAGTACTGTCACCaGGTGGTTGCATAAATTTAAAGCTGGTTTACAGAGTACCAAAGATGCTGGACGATCTGGTAGACCAAGAACTGCAATGACtAAAAGTAATATTGCCTCTGTGAGAAACCTAGTAGAAAAAGATGGAAGATATACAGTgCAATATATaTCTGATATGACTGGAATCTCAAAAGGAAGGGTGCACAAAATATTGACATCCGAGTTAAAGCTCAGAAAAATCTGTGCACGATGGGTtCCaCATTTGCTAACAGATGAACAGAAGGCGACGCGTGTAAAAATCTGTAAAGAACTTCTTAAAAAATACAAGAACTGCAATAAAAGAGTTTTGTCTGATATAGTGACGGGTGATGAAACTTGGATATACTATTTTCAaCCACAAAGGAGAGTTGACAATAAAATGTGGATAAAAACAAAAGGCACaAGACCAATTATTGCAAGGAGATGTCAGAGTGTaAAGAAGGTATTATACGCAATATTCTTTAATTCAAGTGGTCCAGTTGTTCAAATtCCAGTTCCTAAAGGTCGAGGTATCAATGGGAAGTTTTACAGAGACAATGTTCTGAAAAAAGTCAAgAAATTTTACTCTAGtAAGCGACCAAAAAGCGGTATGAGAAATGTTCGTTTGCTTCATGACAATGCACCTGCACACAAATGTAAACTTGTTCGAGAATACTTGAAGAATGAGAAGATTCTTGAGATACCTCATCCACCATACTCTCCAGATTTAAGTCCCTGTGACTTTTTCCTATTTCCTAAATTGAAGAAAATGTTATCAGGACGTCGATATAACTCGAGAAGTGCAGTGGGCAGTGCTGTATACCAGTGTCTGAACAGCATTCCAAAGGCGGAGTATTTTGCAGCATTCCAAAGTTGGATATCAAGGTTACAAAAGTGTATAAGAGCAAAGGGTGaATATTTTGAAGGATTAAAGTAAAAATTATTGTCATCCAAGTCTTTGTTTTTTATTTTAgAGCCTACTTGCAAAACTTTTAGAACAACCCTCG
>TcMar_A.kagoshimensis_30#DNA/TcMar-Tc1
CAGGGTGTTACATAATATATGCAACCATTTCATTTGCTTATATTTTCATTATTTAGAAACATACAAATGAGATTAAGGTACTGTTAGAAAGGTGGTAACCTAAATATTTTTAATATATAAAAAGTACGGGAAAATTTGCCACCTGGCCTGATTATGATGACGTCATCATGATGTCATCAGATCAGGTGTTCTGTTTCAAAATGGAGTTCTCCAGTAAACATTATGCTGAAGTTGTTAGATTGTTCTATCAAACAAAATCACCTATTTATGTGATTAGAATGATGAAAAAACAGTATCCTGATTACAAAGAACTAAACAAATGGAAAATTTACAGAATGGTGCAGCGGTTTGAGCAGACTGGGTCAGTATTAGACTTTAGGCATAAAAATGAAGGGAGACCTAGGAGTGCGAGAAGTTCAGAAAATTTAACCACTGTTAGGACTGTTGTTGAAGAGACTCCACAAAAATCAGTCAGAAACATTCTAAGAGAAGTTAATGGTTATGTCAATACCAGAGTTAGTGCCTCAAGCGTTTATAGAATGTTGAAATTTGACTTGAAATTGACTCCCTACAAGATTTCAATTATGCAACATTTAAAGCCATCGGACATTGCTAGCAGACTTAACTTTGCATCATGGGCTGAGCAAAGGAATGAAGGTTTTTGGAATAATGTGTGGTTTTCAGATGAAGCCCATTTCTACTTAAATACTGAGGTCAACAAACAAAATATTCGTTTTTGGGGGTCACAGAAACCTAATATTTACATTGAAAAACCAATACACAGTGAAAAGGTTACAGCATGGGCTGCGTTAAGTTCCTCAGGAATAATTGGACCCTTCTTTTTTGAGGATTCTGATGGAAATGCGACTTCAGTCAATTCATCTAGTTATCTTGACTTGATTAGACGTAAGTTTATTCCAGCATTAAGGAGAAAAGGAGTTAATATCAATCAGATTTGGTATCAGCAGGACGGTGCTACCCCACATACTGCCAGAAATGTCCTGGATTATCTGGACAAGACATTTAATGGACACTTTATTTCATTTCGCACTCATCAAGAATGGCCACCCCATTCCCCCGATTTGAACCCACTAGACTTTTTTCTTTGGGGATATTTAAAAGATAAAGTGTACACACCAGCTCCTTCTACAAAACAAGAATTAAAAGCATCAATAAGGAGAGAAATCAGACTAATTTCTACCTTCACACTTGAATCTGTAATCAGAAATTTTTCTGAACGTATCCAGTTGGTAAAACGTCAAAATGGACGTCATTTAGAACACATACTATAAAATGACATAAATTAGCTTTGGGGCTTGTTATAAATATAAATTCATAACTTTTCCTTTTGTTATTATGTACAAAAAACTTGAAGACATAACGAACATTTTGATATGTCATTGATAATATTTGATTTAAAAATAAATTTTTTACAAGCATTTGTAATGGTTGCATATATTATGAAACACCCTG
>TcMar_A.kagoshimensis_31#DNA/TcMar-Tc1
CAGGGTGTCCCATAATATATGTCACACTTTTAACTTTTCACAAAATTTTTATTTCTTTACGCATCAAAGTCAAATTTTGCATAGGTGTAGGTTTTATTGTAAAATTTTATTCTGGAAAAGTACGGGAAATTGTGTGACGTCATTCCAGAATTATGACGTCATCAATGATGTCATCATAATTTCAACATGGAACCTTCAGCTCAGCAGCTTGCTGATGTTGTGAAGTTGTTTTATGAGACAAAATCAGCAACTACAGTTATCAGAGTTGTGAAACAGAAGTATCCAGGACTTATTAAGCTGAATAGGAGTAGAATTTACAGAATTGTAAGAAAATTTGAAAATAGAGGAACAGTTACTGATGTTAGAGAAAAAAATGCAGGTAGACCAAAGAGTGTGTGCACAAAAGAAAATATTGCTTCTGTTGAGAAAGTGATAACAGAAACACCACAAAGGTCAGTTAGACAGGTCATGCGAGATTTAAATGGTGAAATTAGTAAAACCAGTGTACATAGAATGTTAAAATTTGACTTAAAGCTGACACCATATAAGATCAGCATTATGCAACACTTAAAACAATCAGACATTGACAGCCGTCTTGACTTTGCACATTGGGTTTTGGAAAAATCTGCGTCTTTTCCAGGCTGTATCTGGTTTTCGGATGAGGCTCAATTTTATTTAAATAATGCAGTAAATAAACAAAATTTTAGGTTTTGGGGCACTGACAAGCCAAACATGTATGCAGAAAAGCCATTACATGGTGAAAAGGTGACTGTATGGGCCGCACTTAGCAGTAGTGGAATAATCGGTCCGTTTTTCTTTCAGGATTCTGAACATAACACTGTAACTGTTAATTCTGAACGTTATTTGCGCCTGTTGAAAACTAAATTCTTGCCAGCGCTGACAAGGAAAGAACGCAATCTTAATTCAGTTTGGTTTCAGCAAGATGGGGCAACACCACACACTGCTGGCAATGTCATCGAGTGGTTGAATACGACATTTGGGGATCGATACATTTCTTACAGAACACAGTATGTTTGGCCACCCCACTCTCCAGACCTTAACCCTTTGGACTTCTTTTTATGGGGATATCTTAAGGACAGGGTGTATTCACCAACTCCTGAAAACACGGATATGTTAAAAAGTGCCATTCGCAGGGAAATGCAGAAAATTTCAGAAGAAACCCTCAGAGCAGTTATTGCCAACTTCAGGAGAAGAATGACGTTGGTCATTGAAGAAAGAGGACGCCATTTGGAACACATGTTATAAAATAGAACACTTTTTATATTTCAGGTATATCTTTTTAAAAATGATAGCAAATTATATAAATTTAATAACATAAAAACTTTAAAACATAAATATGATTTCTTGAAAATTTGACTTTGATGCGTAAAGAAATAAAAATTTTGTGAAAAGTTGAAAGTGTGACATATATTATGGGACACCCTG
>TcMar_A.kagoshimensis_32#DNA/TcMar-Tc2
CtGTGaAAtcaTTTATTtTCGTGGcGTcCAATTTTcGTgGTTcTaAGAAAAAATatTaTTTcgTtGGgGggTGAAttcGTGgTTAcgtgcattTaCcGCATtTTCtgGAAAtATCTTcgTGTATcTtGTAacTTCCTAttcTtTTaTGcgCACCtaATtgCcTATAGAAAaGagCgAcGGTCTGaGTATCAAcTCAcaATTTaAGAaTgTTGTTttATTGTTAgTagTaCTccAAgTATTAATAAAATGaCTtGTTTAAtcacgtgtaTgagtTTttAaTcAcATCTTcACGAaTTTaCAATTAcGAaaaaCTTCAGTTGGATAAAATCATGTCTCTAAGTCAGTGGCTAAAAACGGGAAAAATTAAACTGATTGTTCCATcAacACCcgGtttgccggatcCAATTGAGGTGCTGATGGAAACGGGTTCTAATCGGGATGCTGTGGCAACACAAGCGGCAAATGATAAAGTAGAACCACTCATTAAACAGACAgaaaaagaaagcaggAAAAGAAAGAGGGGGTCCTACTTATATTATAACGATGAGACGAGGGCAAAAATTGCAAAATGTGCCATTGATAATGGAGTTGCATTTACATCTAGAAAATTTAGCAAAGAATTGGAGAAAAATATAAGTGAAACAACCGTTCGCAGCATGAGAGACaACTTcATCAAATTCAGAAAATTAAATCCTGGTAAGTTAAAAAATATACCAGTACGAGaGCGAGCGAGCgagagagagagAgagAgAgAGAGAGAGAGAGAGAGAGATTATAACAATACTATTAATAATAATAATAAAACATGTCATAATAAAAAATCtTCATTGTCAATTTAAAAAAAAAtaCTTCAAAAACTGACTAGACTTTTTATCGATAAATTGGTATAAAACTATAAAATACATTTTCTCTGTATTTTCAGATGAAATTAATCCATTAAGTctACCAAAATCACCAAGAGGAAACCAATTATTACTAGgAAATTATGATAAGGACGTTCAGAACTGGGTTAAACGAGTTAGGCTTAATGGAGGAGTAATTAATACTCGCATAATCATGGCTGGGGCTGAAGCCATTATGACAAAATTATGTAAACATAAATTAGAAAAGTTCGGTGGACATATAGTGATAACCAAACATTTTGCAAGATCTTTATTGTCAAGAATGGGATTTGTTAAACGAAAGGGTACAAAAAGTGTTAAAACGCTCCCGTCTGATTTTGAGGACATTAAATCTAAATTTGTTGAGAAAGTTAACAGTGTTGTGAAAAAGTATAATGTGCcAGATACTTTGGTATTGAATTGGGATCAGACAGGTTGTCAGATGgTTCCTGGCGGCGAATGGACTATGGACCTCAAAGGTTCAAACCAAGTTTCTATCTCTGGTTTAGACGATAAACGTCAAATTACAGTATTACTGGCAGTCACCAAATCTGGCGAGATGTTACCGCCCCAGGTCATTTATGCTGGTAAAACTGAGAGATGTCTACCCAAAGTTGATTTTCCACCTGAATGGGATATTTATTATACTGAATCTCATTGGAGTAATGAGGACTCGATGTTACGATTTGTAAAGAAGGTTGTTATACCTTATGTTAACAAAATACGCGAGTTACTCCCCTTGGTACAGGTTAATCAGACGGCCATTGCACTTTTTGACGTTTACAAAGCTCATCGTGGTGAAACCCTTTTATCACTATTAAAAGAAAATGGAATTATTCCCTTATTTATACCGGCAGCATGCACGGACAAGCTACAACCGTTAGATCTTTCCGTTAACTATGACTACAAAGAGGAACTTAAATCACATTTTCATGACTGGTATGCTTCACAAATTGTGAATCAAGTCGGAGATGACCATGGCGATGTTTCAACTGTTGTTGTTGATATGAAAACATCAACCATCAAGCCAATTCATGCCAAATGGCTAATTGAAACGCACGAAAACATTTCTATCAAAACTGGTGTTATACAAACAGGATTCCGCAAAGCTGGTTTGCTTTGAATCACCGGGAACATACTGACCTGTGCGTGGATATTTTTACTTTCTTATGTTTTAATTTTTTAATTGATCTGTTTTTTCTGAGGTTTTTAATATTTTATTCTGAGGATTTTAATTTTTTTTTCTGAGGATTTTAATATTTTTTCTGAGGATTTTATTTGATTTAATAAAGTGAACTGCATGTTGTGAAAGCaTCGTCTTATGTGTTCAGTGTTACCGGATTACTCACTTATTTCACTCATGTAGTCAGAGGTAAGTTGTTATAAACATATCTAAAACTATTTCGTTGACATGTAAATTCGTGGGTGGAGGTGTCCAcGAAAACAACGAAAATTGGGCTACCACGAAAATTGATGATTTCACAG
>TcMar_A.kagoshimensis_36#DNA/TcMar-m44
cTGTGgTTCTTTATATAGTAGAATAGATCATTTGTGGCAATAAAAAGTTTCTGTGAATTCTTAGCAAAAATCAGATAATGAAAAGTGGTATACAATCAAAATTcCTTTCTAAATTTGACATAATTCCAAAATATTAAGTCTTACGTTTTCTGCTATATAGAGGAAAATGTGGTCTCTTACGGATcTTTTTTACTATGAAGATAACCTTTAGTGCCCCATATGCAAATTATTTGTCACAGGAAGTAAGCATAAAGTAGGGTAACAACTTATGCAAATTAGCCTGGGTAGACAGTTTTGCAGCAAAAATGGGTAAAAGTAAACCTCTTTCTGAAGATGCTATAGCAATAGCAACAAAAGTTCTGCGTTATTTTCAGCTAGAAAAGCAAAGAGCAAAAACTTTATATAGTTTTGATAAGTATTTCCAAAGGACTATgAAAGCTACTGgtctgagtagGTCAACATTGTATAGGCTTTCCCAACACAAAAATaaAaAAGGGAACAGTTCAGAATCTCAAGAGCCAAGAGGTCGGAAAAAATTGTTAGATGATTTTGACAAATCcGCCATTAGGCAGACCATGCATTCCTTATACAGAAGAtcTgttgatccaacactgAAACTaATTCAGAATGAAATTAAAGATACAAtAAATATTTCTAGAAGTCTTTTgGCAGTGACGTTGAATGAAATTGGTTTCAGTTTTCGAAAGAAAGAATCCAAATTGAATATTTTTGAAAATATGTCTGTTGTGGCTGACCGTTGTGACTATTTAAGAACTATAAATTTGTATCGCAACTTGGGTTTTGACATTGTATATCTAGATGAAACATGGGTTAACCAGAATCACACTTCTAAATATACTTGGATTTCTAATACACCACATGAATTGAATCCAGTGGCTCCATCTGGAAAAGGACAACGATTTGTTATGTTACATGCTGGTTGTACTAGGACAGGCTTAATTCCTGGCTGTGATCTTGTATTTAAAGCCAATTCTAGTGATGGTGACTACCACAAGGAAATGAATGGAGACTGTTACCTCCATTGGTTTGAACACCAGCTATTGCCGTGCTTAAACAATCCCACAGTAATTGTGCAAGATAATGCCCCATACCACAACATAAGGACCAAAGAAAGTATTGCACCCAACTCAAACACCTTAAAAGCAGACATGATAAAGTGGTTAAATGACAATAATATTGCTTTTCCAAATAATGCCTTGAAGCCTGAGATTTACCAGATTATTAAAAGGAACAAGCCGAAACCTATTTATAAGACAGATGTCATGGCAGAATTGCATGGACATGTTGTCCTTAGACTTCCGGTAAGACACTGTGAGTTAAACCCCATAGAACTGGTTTGGGCACATTGTAAAAATTATATAGCACAGAaCAATTCAACTAACAAATTAGTGGATGTAAAAAGACTGGTATATGAATCGTTCAGCCAAATAACACCCACTCTGTGGGAAAAATATGAGGCTCATGTGAAAAAGATTGAGGAAAATTATTGGAAAACAGATGGACTGGATTACAGCTACATTGATAATTTTGTTATTGACATTAACTCTGATACAGACCCAAGTGATACAGAGTCTGATTAATCACTCCAGTATATTTTATTTACAAGGTGTTTATTTAATTCAATGCATATGAATTTGAAACATCCACAATTTTCATCATTCTAATTACATGTGTACATTAATTTCAGATTGTTCTTTTATTCATTTTATGTTTTGAGCTTACCCCTCTTAAAATAATCAACACACCTGTTGAACACCTTTTACAGGtGTGATTCTATGTAACCTATATATATAtAtaaTGTGACATCATTTGGGGTATGTGGATAAATAAGAGGTACATTTGGGTGTTTTGTGACTTAGTTGCAGACTAAGTATTTTGTACAGCGTTCATTTTTTCTCTATACCCAGAATTGTATACAATTATCAAAAGTCTATAAGCATTTTTTCTTAAAAGGTATTTTAGTATTGAATATAATTTCACAGATCTTTCTTtATGATATTGAAATTTAGAtTTTTTGTAGCCACAAATTACCTATTCTACTATTTAAAGAACTACAG
>TcMar_A.kagoshimensis_37#DNA/TcMar-Tc1
CAGTGCTTGGCCATATATATTGGCGCATAAAAAATGGCCGACGTCATGATAATTTTTGTCAAATTTAAACAGCGTTTTCCGATAATATGCGATTCAGTTTCGGCAAAAAAACTTTtCCGGAACAAATTTCCAGGGTTATAATTCACTTTGCACATTTTTCTTTGAGTTATTTCCCTTTTGTTTACACTAAAGTCGTCTGCTTTCGTCATGGCCCCGAAAGGCAAGGAGTTGACACCAGACGTAAAAAATGTGATCGTTGACCTGTCCAATCAAGGTTTTTCAGGGAAAAAGATTGGAGAACTACTGGATaTTAAGCCAAGGACAGTGCAGAAtTTTTTAAAACGTTTTCATGAGCGAGGTGACATTGAAAATATTCCGAGAAGTGGAAGGAAAAAAAGATGCACGCCGAGAGACTGCAGAGCTTTATTACGCATAGTGAGAAaCAACCGGCGATCCTCTTTAAAAGACTTGACGGCAAAATTTAATAATAGTTCCACTTGTAATTATTCGTCCAGATCCATTAGGCGACGACTTTTTGAATTTGGATTCAAACGTAGGCCTGTaTCTAAGAAAATAACCATAGGACCATTCAATAGAGAAAAACGGATTCGTTTTTGCCGTGCAAAATTACACTGGAGGGTAGAAAATGACTGGGCTAAAATAATTTTTAGTGACGAGACTAAAGTAGAGATCGGTGCTGACAAAAAAATATGGGTGTGGAGGAAAAAaGACGAGCGCCTTCATCCAGATTGTGTTGGGGTGACCCCCCAAAGAGATAGAAAAGTcGTGTGCTCCGCAATGTTTTGGGGGTGTATAACATACTTTGGAGTAGGGACACTCACTCCAGTCGATGGTAACATTAACAGTGAGAAGTATGTTTCAATTCTAGATGAGAACTTATGGCCTGTTGTAGCCAGACACTTTCCTAATACCCCATGGACTCTGCAAGAAGACAACGCACCATGTCATGTGTCCCGTCGGACcACTGAGTGGAAAACGGAAAATCAAATTTTAACACTCCCATGGCCCTCCCAAAGCCCAGATCTCAACATTATTGAAAATGTCTGGAAAGTAATGAAAAATGATATTTATAAACGAATTTTGGAAATAAAATCGAAGGAAGATTTAATCAGAGTTGTGACTGAAATTTGGAGTGGACTATCATTGGACTACATTAGGACATTATACAGGACTATCCCAAGGCGAATTCGATCTGTGATAAGGGCAAGGGGATTTATTACTAAaTACTGACAtCATAAGGTAAGTTTGTACATATTTTATTcAAAATAACAAGTTTGAAcCCCAGCTACATTGGATAGGTTCGTAATgACGTCGGCCATCTTGCGCCAATATATATGGCCAAGCACTG
>hAT_A.kagoshimensis_14#DNA/hAT-Tip100
CAGTGGCGTAGCGTACATATATGCTTGTATGCTTGAGCATACACTAAAATTTAGCCTTCAAAAATCTAGAAAAGTTAAAAAAaAAAnTTCCGTCTTGTTTTATTTTAATCTGAAATTCTTTGATGATCTGTCTCAATAAAATATGAGCTAAAATAAAAGACAGAAATTTGTAACTGAAAAAGCATATGTACTCGGCAACAGGCAACATTACATAATCAACTCCGGAACACTCCCGCTGTCGATACCTATCTGACTATTAACATGTTACTATTACATCCTGATTGACCAACTTTACACATGGTAAATATTGATTATGGCATCCAGAAAAATCAGTGAATTCTTCAACAAACAGAATACGCAAAGTTCAAGTCCAACAGAACCCcAAACAATGCCCTATTTCTGGCCCCAGTAAAACAGTTGAATCAGACCCGGGTCCGCCTTATATAGACATGGCCATCGGCGAAGAAAAAGTCCGACAGTTAGAACAGGAAACGAAATTAAAATTGCTGCAAACTCGATGGGAAAATTCCCATATGTTTAGCTTTCCCAGTCGCAAAATTTATGGGAGAGAGAGAAAATTTAACAATAGCTGGTTAAATGACCACGTCTGGATGAGATATTCTGTATCGGAGGATTCGGTATATTGTGTTTGGTGTGTGTTGTTTGGAGCCACGCGTGAAAAGACTAGACTCTTTGTTAAACCGGGAGTGTATGATTGGGTAAACTTTTCTAATTTGGTTAAACGTCATGAGAATTCTGAAAACCACAAATCAAGTAAAACCCTGGCGGATAATTTCATAGATGTTTCGACTGGAAAAGAAGATTCAATTCTTTCAAAAATTTCAGCAACTCACAAGATTGACGTCGCAAACACCCGTCATATTGTTAGCCGAATTATCGAAGTGCTTCTGCTATGTGGTAGGCAGAATATTGCTATTCGTGGTCATACAGAGCAGACAAGTAACTTTACTGCTATCTTAACCATGCTAAGCAAAGAAGATATCATTCTGAATGACCACTTGGAAAACCCTAATGTTCAGTTTAAATATACATCTCCGGATATTCAAAACGAACTACTGAATATTTGTGCAGAGCAAATAGTCACGAAAATATCTGAACGCATCCAACAGTCACGTTATTTTGCCGTTTTAGCTGATGAGTGCACAGATAGTTCCACGAATGAACAACTTTCAATTTGTATCAGGTATCTTGTTCATGAAGGTCCTGAAGTTTCAGTTAAAGAAGATTTTCTGTGTTTCGTAAATGTCGACGACACAAAGGGTGAAACCATTGCTAGACATATTTTGGAAGTGTTGGAACAAAACGGGTTGGATGTTAATAAACTTCGCGCCCAGGGATATGATGGAGCAGCGAATATGTCTGGAAAGTTCAGAGGGGTCCAAGCAATTATCAGAGAAACGGCACCATACGCCAGCTACGTTCATTGTAAATCACATCAATTAAACTTAGCGCTGGTACACTCTTCTTCATTGCCTTGCGTCCGAACAGTAATGGCAACTGTACAAGACATTGCGTTTTCATTTGACTATTCGGCGAAGCGTCTAGCCAAATTCAAGAGCGATCTTTCCACAAACGAAAATGCACAACAAGAAATGGAGAAAAGAACTAAATTAAGAACACTTTGTGAAACTAGGTGGTCTAGCAGGGCAGACGCGCTTAAAACTTTTAAGGCATCGTTCGCGGTTGTTGTCAGCAGCCTTGATTTCTTAAAAGATGACGGTGATGACAAGGCGGGTGTGCGATTGAGTTCAATTTTGCGGTTTGATTTCATAATAGGATTGGTTGTTTCACAGCATATCCTGAGTAGCACAGTTGCGTTATCAGACTTTcttcagagacCTTCAGAGACCTCGGTGTAACCTTTTAGAGGCAGTGAGAGAAGGTAAGGTAATAATTCGAATGTTACAAAACGAACGTGCTGATGACAGTGTGTGGGACGCCCTGTACGATGAAGCTGTGAACCTAGCTGCCGAATATaGAAATTACACCGTCAGCTCCAAGAAGGGCAGGGCGACAACGCCATCGTGCAAACCCCGATGTCAATGATCCCAAACAGTACTGGAAAATTACGCTTTATCTCGCTTTTCTGGATCATTTAATATCAGAACTGGAAACAAGGTTAATAGAAAGTGAAGGTCGATTCAAAGCTGAGGCCCTTCTTCCTACTAACATTACAAGGGAAGTTACTGACGAAGTTATTCAAAATATATACGATGCATATACATACGACGCCGATCTTACTGAGCCCGATGTGTATCGTCAGGAAGTACAACGCTGGAGGGTTCGGTGGTCATTACTTCCTGCAGAACAGAAACCAAATGATGACGTAGCCACATGTCTGAACCAGATAGATCCCCAGATGTATCCAAACATCCATAGTATATTTTTATTGTTACTCACAATGCCAGTATCGACTGCAACTGCAGAAAGATCTTTCAGCAGTATGAAGAGGGTAAAAACTTACCTTCGTTCAACAATGACGACAGAGAGATTGTCATCACTTGCAACTTTACATATTCATAGAGATGAGGATGTAAATATTGAGAAAGTTGTCAACACTTTTGCACATGCGAAATCTTTCAAAAGATTGAATAGATTTACATGAATCACTGACTAATGTAACTTCAGACAGATATTCCATATAGACTGCTGTACTGTTTACTATTTTAGCTAGCCTATAAAGTTGAAATAAATTATCAGAATTGTGTTTTATTCATACATTAAATAAGTTTAATGAAAGGTAGGGTTCTCAGAAAATTAGATTAATGACAAGAACCAGTATAGGTCCTTATTGAATTATTTGAGTTGTTCATATGGTCGGTCGCCATGGAATCCAAAATGACTCGCATTTATTTTCACATTTGTTCTTAAAACATTATAAAAACACAGACCATGGGATGTAGTGAACATTTTTTTCAAAAATATATCTTTATTGGTAAAATATTCAAAAAATGACATGAATGACATTATTTAGACTAACAATGCAGCATGTTAATACAAATTATCAGCAAAATCTTCCGTTTTTTTAAGTAAAAGTGGTCAAATAATTAACTCCCCAGAGAGCAGGAGGACGCGTTTCCTGACTTCTTAAAATAAAATTTTCCCGGGGGAGCATGCCCCCGGAcCCCCCTAGTGTTTCGGGGACTTCGTCCCCTCAATTCAGGCCCTTCGGGCCTGCACACAATTTAGACAACCGTTAAGCATACACATTGATTTTTCGTTTGCTACGCCACTG
>hAT_A.kagoshimensis_15#DNA/hAT-Tip100
CAGGCCCGTATTCAGGGGGGGTGCGAGGGGTGCGAACGCACCCCCCTTTGAAAACCATTAAGCACTATTAAAGCCTCGTTAAAAATCATTTACCACTATTAAACCTGAAAACATACATGTGTAATTAAGTCGCCGAAACGAAGTACACAGTCTTACTTTAATTAGCCGCTTCAAATGCGCAATTATTATTTGACCTACTTTCATGGTTGAGTGATTTTGCCTGATCATTACTTGATCGTTAAAGAGAGAGTTTTGAAACTTGGGACATATCCGTGTTCCGTATTCTGTTCCGTATCCTTGTCAAATTTAGATTTTATTAAACCGAGGTTTCTTCCACAGTAACCTATGCAGCTTATGATCTAAAATGAATGACTTAAAATTTGCCATTGAGTCAAACAACAAGAAAAGAGTTCAAGAAATTGTTGAACATAACCGTAAAAAATTAAGTATACACCAATTTTCAACACAGCAGTTATCTGAACTGGAACAGGATGAGTTGGGTGCTGCACTGATGCCATTTGATATTCCAATTGTTGAACACGAGGCATTTCCAGTGAAAACTCTTGGAAATGGAAATTGTTTGTTTAATTCTGTGTCATTTTTATTAAGCGGTTCATATGCTTTAGCAAACATCTTAAGGATGATGACAGCTGCAGAAATTTACATTAATGCCGATAAATATTCTAATCACCCAAAATTCCTGATGGCTGCAGATTGTCCAGAGATAACATATGACAGCAGTAATTTGTTTTCAATTGTGCTGAGAGATGAAGCCAGTGTTATAAGTGACCCAGTTAAAGCTATTGAGAAGGAAGCTTGGATGACATGTACAGATAGACAATGGTCTGGTATGGTTGATGTAATGGGTCTTGCTTCAGTCATAGGCAATAATATTTGGTCTGTATACCCAGATTGTAACAATAACATCAGACCTATTATCAGTGGTGTAGTTAAACCACTTATTACATCAAACAATCAAAATACCATATTTATAATGTGGTCAAGAGATGGAAATTTGGACAACACACATGGAAGACCATTTGAACCAAACCATTTTATTCCAATTGTATATAAACCTGCCAATCCATATGAACTACATCAGCAAAGGGATGATCAATTATTGCCACCTACCAAGAAAATGAAAGTAAATAGTGAATATGATGGAGGTAAAATATGTTTTTACACAGTTCTTTTAAAAAGATTTAAGTTTTGTGCCCTTTTAATATAATTTCCCTCGAATTAAGACGGTCACTCTAAACTGCAGAAAGCAGGACAACCCCATGAAAACCATCAACCTACGGTAAGGTCAGTGAATCAATTCTCAGATATGGTTGGTTGATTATAATGTTGTTTAACGTCGCATCAGCAATTTTTTCTGCTATTCGTGACGAGAGCAAGTTTTAATCTAAGGGTTATGTAAGAAGTTCATTTATAAATGCATGTGGCATGCATGTGTGTTTATAGTCTGCATGGCACTACCACGCACTCGGGGCGACTTTTTGTAGCGGTCTGGGTAGCTCAGTGGTAGAGCACTCGCCTATAGTGCGGGAGGTCCCGGGTTCGATCCCCGGTCCGACCCTGCAtTTTTTCTCCCTCCTGTTACATTTTTAAGGTGCCAGCTTACCGGGTCGGTATGCCGCAGACAAACGTTCCACTCCCCAGTCACATTATCCTGGCACCGGATGAACCAGTCAAAAATCCTCTTGATACTGCTCGCCAGGCGAGGAAGCAGTATCTCAAGTTTTAGTTTTATTATGACTCGGCCATGGTTTGAACCCTCCCAAAAAATAATAACAATAATAATAATAAaaaAATAATAAtaAAaaAAAAAAAAAAaaaaAAAAAAAAAAAAAAAACAAATAAAGATAATATTAATAATTAAAAAAAAACACACACACACCCCAAAAAAATGCAGGTGTTTAAAATGTGCAGTATGTGAAACAATGCTTCTTAATGATAACACAATACACATCTTATTACAACCTTGAAATAAACATGTGGCTTTAAATATTATGCGATGTGGTTAACTGGTTTATGGACATCAAATCATCCACCAAGAGCTTTATTTTTGTAGGGTGATAGAAACATTCAATATTACTGCAAAAGCCAAAAACAAAGCAAATGTTTCAATGCCTAATATAATTAAATCCAAACATAACAGAACGTAGCAAAGGCCCCAAATCAATTACATAGTATAACATGCAAACTTTGACAAGAGGTGAGTTGAGTTGAGTAATGGTGTTTAACGTCCCAGTCAAGAATATTTCGCTTATATCGAGACGTCGCCAGCTATAGGCGAAATTGCAGTACTGTTGCCAGTGCGTTGCGCTGATGGAATTATACAGCAGGGTTCTTTATCGTGCCACGCCTACCGTAAAAGGGGACCTCGTTTATTTTAAGTTCTCATCTGAAAGAACCGTGACTTTCATTTCGTAATCCCGAGTGCTTGGCGAAAGAACAGTCACAACCCACTCTCAAGTCTTGGGTCAGACCCGCGACCTCCCACTTACGGAGCGAGCACTCTACCAACTGAGCTATCGCAGTGGTCTTTGACAAGAGAAATGCACCCGGGTGTTTCAGAAATTCAAATATTCTGAATTTTCAATTTTTAGATCAAGAAATTGAAATCCAAAATAAACTTAAAAATAAGTCTAACTACATTTGCACTACTGATGAGGAATTATATTCAGATAAGGTGTTGCAAAATTAAGTGGTATATTTACAAATTATACCGGCTGTTATAGCCATACACCAATACACAAATACATCAACAAATGAAACTGTGTATTCATTATTTCTTATTTAATATTTATTATACTTCAAAACAGAGAATGTTGAAATAGAAGCAGAAGACGCTCAGATGGAAACAGCGAATGCTCATATCGAAAACGTTTTTCACCGGATCGATGACGAAACTCATGCTGCTCCAAATATTGAACAGAAATATAAGGTTGACCTTGGTAGAATTTTAAACTGTTCGATGACACCAAAAGAATGCCTAAATGCAATACAAAGATTAAGTGACGCAGAAAAGTATCATTTACTGACAAACCATATTAAGTTAACACCAGGACAAATATTCCCATCTACTTTTATTCATGGATGTTACAGGTCTTTCAAACCAAAGATGATAGAAGGATATACATGGGCAATTTATAGTCCATGTCTTGATGGTGTATTCTGCCTTCATTGCAGTTTATTTTGTAGAAACAGAGAAAATAAAAGCAATTTTGTGAACAAGCCATTCACACAGTGGCACAAAATTAAAGAAAAACTTAACGAGCATACAAATTCTAAATATCACATGGAATGTGCCATTGATTCTGCAAACTTTGTGTTGAAACACGAACAGCCAGAGAGAACACTTCCTTTTATTGTTAACGACGAGAAAAGGGTCAGGTGCAAAGAAAACAGACATATTTTAAAAATGATTGCTAAGACGATTTTGTTTTGTGGAAGACAAAACATAGCATTAAGAGGAGACATTGAAAATATAAAAGATTCTTCAAAGAATCCTGGTAACTTTTTAGCTTTGCTGAAAGTTTTAAGTGAATCGGACGCACTTTTAAAAAAACATTTGGAACATCCTACAGCCAAAAATAGCACATATTTGTCACCATCCATACAAAACGAACTTATATCAATAATAGGGTCAATGATCAAGCAGAATATTATTGATGAAATACAAAAAGCAAAATATTATGCAATAATGGCGGATGAAGTCGAATCTCACAACAAGGAAATCCTTCCACTGTGCATTCGATTTCTGGATGAAAACCAAAATATTAGAGAGGAATTTTTAGAGTTTATTATGCTGGAAAGGATAACTGGAGAACATATCGCTGGAAAAATACTAGCAGGTTTGGAGGCAATGAATATTCAAGTCCGGAATATGAGAGGTCAGTCATATGACGGTGCACCTAACATGTCAAGTGAATCTATAGGGGTACAAAAAATTATAAGAAAGCATGCTCCCCTTGCAACATACACTCATTGCTGTAGCCATGTACTAAACTTGGTCATCGTCCATTCATGTAAACTGCCATCAATTAGGAATGTCATTGACAAAATGAAAGCAGTATGTTTATTTTTTAATAACAGTCCAAAGAGAGAAGGCCTATTGAAAGCAATAATCTTAAGAGATATACCTGATACTAACAAGAGAAAACCATTGTTGAATTTGTGTGTCACCAGATGGGCTGTTCGCCATGAATCGTATAAGCATTTTTATCAAGCCTATGTTTATATGGTTAAGGCGTTTGAAGTCATTGCATATGGAATGCATGAAGATTTAAATCAGATGGAACTATTCAAGGACTGGAACAATGATTCCAAAAAAGATGCGTCAGGACTGCTTCAAAGTATAACATCTTTTGATTTTATTATCAATTTTTTGATATTATACATGACCCTGGCAAGACTAGATGAGATAACGAAGAGTCTTCAAGAAAAAGAGTTGGATATTTTGGGTGCAATTCAGAAAGTAAGTTACATATTCGCACATTGTATTTTCAATTTACAAAAAATCTTATAACTAATGAATATAAAACGAACTATTATGTGTAGACTACGCCATGAATTTCTTTTTTGTTCTTTGCTGTAAGCACATTAAATCATAATTAAGGACCTAATGGATTTGTTTTGAATATATGACATTGCCACTCAAATATGGCGGTCACAAATGCTAATTTAAAAAAATAACAACAAAAGGAACATAGAAAGGTATGACAGTACGATACTCTTCACTAGATGGATACCTCAAATCAAACCTTAGGATAAAGGTTTTTGGTCTATAATTTAATATATGTTTTGGAGAACTCATTAAGATCTTTTTGATCAATTTCACTTTGATTTGCAGTGAGTATATATTCTTTGTATCACGATGTTATCTCAGCAAAACCTAATTCATTTGGAACGGTTTATTTCAGATAAGTAAAGTGCAAGAAGACTATGTCACAATGAGGGAGAATTTCAACCCACTATTTCAGAATTGGTTTGATCAAGCAGTAAGGATGGCTGAAAAGGTAAAAAGCTATCTGGTTATATAGCAAAAACGCTCATCCTTCACTTACTCTTTGTGTCATTCCATACCACATGCTAAAGTTTGGAATCAAAGTTTTTTAACTGAATTTCTTGACAACACATGTTATCCTAATGGGGATTAACATATAATCACTTCACTCTTTTTGTGAGGAATCTAAAAACACTGAAGAATTAACAATTGTTAACTGTTTATTTGGCATCTGTGAATTTCTAACAAGGATTTTTAATATAAAATCTCACAAAATATTAATTATAGAATTGTAAATAGAAAATATGTTGATGAAAGAGAAATGTTTTGCTCATTCAAAATCTCTTTATTGTAATTGCAAAATTAAATACCTAAAATATCAACGAATTGAACTATATTAATCTGCAGCATAATATCATAGTGGATAAACATTTGGAGTTCCTTATTGTTATTACTTTGATGTTACCTTTTCAGGTTGGTGAAACACCTACTTTGCCAAGGATTGCCAAAAGACAAGAGCATAGGTCCAATACCCCTGTTGAAAACTGTGAGATTTGTGAAAAACAACCATGTCATCATCAGGTTCTTCAATATTACCAAAGAAATGTAGCTGTACCATTTGTTGACCATATAAAAATGGAATTAAAGGAAAGATTTTCAGGTAATCAGGATATAAGTATATTATCTTTCTGAAAATATTAGTATGAGTTACTAGTATTTGGTAACAGATGTTTAGTAATATTCCTATTTCAAATTGAGGTGAAAATTAAAGTTTCATTTAAAACACTAAATTCTATATTGGAAACAATATAAATTCAGTGTGTTTCATATATTGTGGCCATTCACTTTTCGACCAATTTTATGTATATGTAATTCACTTTATAACAGGTATTTATTATTATTTCAGAGTTTTCGGTCAAGAGTTCATTACTAATAGGACTTGTTCCATCAGTTATCAAGACCAAAGTTGATTCTAACCTTGATGAAGCGATAGAGATGTATGGTGACGATCTTCCATCTGTAGAAACATTTGGAACAGAACTTATTCTTTGGAAACAGAAATGCGTTGAAACTAAAAACACTCCCTCAACTCTCATTGATGCATTGAAGATTTGTGATAAGGACCGGTTTCCAAACATATATGTTCTGTTACAAATAGCATGTACTCTACCTATCACAAGCTGTTCTTGTGAACGAGGGGCAAGTTCACTCAAAAGGCTAAGAACATACATGAGGGCATCTATGACCGAAAATAGATTAACCGGCCTTGCTTTGATGCACATTCACTATGCAAAACTAGTTGTTCTCGATAAGGTTGTTGATGTATTCGCCAAAAAACACCCAAGAAAAATGGAACTTCAAAACATCATATTTGACTACTAATTGTTCATTAAAATACTCCAAAATGCACCATTTTGCGTTTCTTTTTCAAAAAATTTCTGGGGGGGCATGCCCCCAgaCCCCCCTAGTAAGGCGCACCTGCGGTGCGCAACCGCGCCGTTGGTGCGTGTAACAACATTCTTCAAATTCGCACCCCCTTTCTAAAATACCTGCCTACGGGCCTG
>hAT_A.kagoshimensis_16#DNA/hAT-Ac
CAGGCATGGGGTAATCGTAATCGAGTAATCGTAATCGATTGTAATGATTACTTTTTTTAAAGTAATCGACAGTAATCTGTAATCGAAGAGATTTTCGATTACTTGAAATCGTAATTTAATCGATTACAGTGAAATTTGTGGCTGTAATTATAATTACTTTTTCGATTACATTCGATTACTTTATACAATTTATTGTCAATTTtTACAATTAGAAATACTAGTAGAGCACAAAATAGTCATAGAAATCATGCATTAAAAAGTTAATTTTTGTGTCTTTGTCAGACTGTTAAACACAATTTTTCTACACACCCCAATTGCCCCTAAGGGTATATATAGGTTTACTTGAGTATATAATAAGTTGAAATCTGTTCACTGTGTTCTACTATCTGGAAGATTTTAGTATTCAGTGTAAAACTATGTCTTGGAAAGACCACTTTGTACTGCCAAATGACTGGCCACCATTGGGAAATGTTAGACTACAATGCAAGTATTGTAGTTCATATATATCTGGAAATGTACAAACAACATCCAATTTTTCAACCCATATCAAGGTAAGCTTTGTATAGTTTTTATTGTCATTTTATTGTCAAATATTTGATACTGATAACAAACATGAGAGAGAGAGAGAGTGAGAGAGAGAGAGAGTTAGTTTTATATGATATTAAAAAGTTTGTTTTTTTGTCATCATTATTTTATATTACAGTATCAATTGTTGTTATGgagaGAGAGAGAGAGAGAGAGAGAGAGATGTTTATAATTTTATATAAGAAAAAAAGTTTGTTGAAAACAGACTACATTATTTCATATCAGAATATAAATTGgagagagagagagaGAGAGAGAGaGAGAGAGAGAGAGAGAGAGAACACAGGAGGTAATGTTGTTTTTATAGGGTAATTAAGTGGCTTAACTGCAGATAATGACATGTGAAGTGTGAACTCCCTATTGTTATATGAGTAGGTAGCCCCAGTGAGAACATAATTCAAATGGCCTTTTACTGTTACACAATTATTATTTTTTGCAGAGAAAACACAGAAACGAATTATTGTCAATAAGCAGTCAAAGTACCTCTAAATCACAACAAAACATTGATGAATTTGTCAAACAAAAGTCTACGAAATATGGAAGCTCAGATCCAAAGCAAAAAGGAGTAACAAATGCCTTGGTGCATTTCATTGCAGACACAATGTCTCCTCTTTCAGTAGTAGAGAATCCCTCATTTAAAAACTTTGTGAGCTTATTAGATCCAAAGTATGAACTACCATCCAGAAAACAATTGTCTACAAAACACCTTGACAAAGTATATACTGAAACAGAACACAAACTCAAAGATAAATTAACATCAGTGGAAAATATTTGCCTAACAGTTGATCTCTGGTCCAATCGACAGATGAGAGGATTCATTGGTATTACTGGGCATTTTATCCTCAACTGGCAATTAGAATCTGTGATGATAGTTTGCAAACGTGTGAAAGGGCGGCACACTGCAGAAAAGATTCGTCAAGAATACGAAGAGGCTCTTGCAGGCTATGACATATCAGACAAGGTTAGAAATGTTATTACAGACAATGCTGCAAACATGAAAAAAGCATTGCAGTTTTCATTGCCTGGATTTCCTTCCAAGGCTGAAGCAAAACAAGAAGACAGCAATGATGAAAAGAGTGACTCTGAGACAGATGAGGATGAGGAGGATGCCTTAGAATTCCCTGATGATAATTTTCCAACTCTTGGTCATTGTTATGCCCATACAATTCAGTTGGTAGTAAAAGATGGCTTATCAGAAACTAGTCAACATCTAAAGGGAGTTGTTTCAAAAGCTGCAAATATTGTAAAATTTGTACGAAAATCTATtAATGCCTCTGACATTTTGGAGAATGAAAAAAGATTGCAGGCAGACAATGTCACTAgGTGGAATTCACAGATTGTGATGCTTCGATCTGTCTTAGCTGTTTCTGAAGAAAAGCTTGCTCAATGTGGAGCACCATCACAGCTTTCAACTTaCgAaagGAaActttTAAAAgaActTTGTtcAatTTtgAagCcATtTgaggaAgcaAcGGTAAtggTgcAGaGAGAaAAgTCAgtTtCTgccagTCTGGtagtacctatcactttggggctacagcATaaaTtAgAGgAAAtAtcATcaacctacaataacaggatgGtTTcATGTctTaAAtcATCActAgacAAAcgTCtgtCAcAGTATcTTTTAGatgAcAACTATAtAatgTcagctAtATTGgatccttcTtTgAAActtcGTtgGtgTAagAaTcCagAagagaTggAagAAaAACtcCTCTccAatgcAAGAaaaGcaAAAATTcaAAgcCCTaTcAcTcaAcaaagcgATtcagaagaTTCAcCAccaCAgaAaAAAAcaAAacTtgaTgAAagTCagCTATTTAgcTtcaTgAcCcccAagAaaAATcgATGTaGggcTGTgTctggtgatgCAaTTAGACAGGAAgTGACAATGTACCTCAATGAGCCTTGTGTTGAATCTACAGATGTCCTTTCATATTGGAAAGAAAATGAAAATATCTAcCCATGCCTTGCAACTCTGGCTAAGCGTTACCTCTCCATTCCAGCCTCTTCgGcCCCTGTGGAACGGTTATTTAGTATTGCCGGAAGAATCTTTCGCCCCGACAGATGCAGATTAAATGATGAAACATTTCAAAAGTTAATGATGATTAAATGCAATGCAATGtAATTGGCAGAAGATTTAATGCTTCACAATTAGAATAAtGTATATATGTTCAATGATTAAATATAATCCATCCATCACAATTTCTTTTTTTTCTGTAATATCAGTATTTCTGATATACCAGTAATACTTAGATAATGATTGAATAAAAAACCTCAAATAATCGATTATTAATCGATTACATCTCCTAAAGTAATCGATTGCAATCGATTACAGGACAAAACTGACTGTAATCGATTAATAATCGATTACACAAAAATACCCTAAGTAATCGATTATTAATCGATTACATTTTTGAGTAATTGTGCCCATGCCTG
>hAT_A.kagoshimensis_17#DNA/hAT-Tip100
CAGGCGCGTAGCTGCCTTAAGGCAAAAAGGCTACTGCCTACATAAAATTTTCCTGGTAATGTATATAAAAATTTATATAATACCAGATATACACATAAATCCTGAAGCCGTACGTTGTTGTTATTAAAATTATAAATAAACTAACAAGAAATCCGCTAGTCGGTGTTTTTATATGATTTTGTCGAAAACTGGTCCAAAATTATAGGGTCATATTTATGTACTGATCGACTATTTAAAGCCTGTTTACTTAAGCCAAGTGCTTAAGCACTTAAGTACGGTCGGCTATTTAGTTAAGCGTTCTTATGAATCCGATCGGAAGCTAAAGTTTTAGACGCGGGGAAGTTTAAATGTAAAATGGAGAAGAGAAAGAAAAAAGAAACTCTAACCATAGACAGGTTTTTCAAAACAACTAGTGAAAACCTGGATACAAGCAACAATGAGACCGAGGATTATGAAGCCGAGACAGAAGTCGAGATGAAAGCACCTGCCAGTACCACACCTTCTAAACCCAACCAGCCCCCATATCCAGACATTGCTGCCATAAAATATACGGAAATATCAGAGACAGAAAAAATTTCGTTAATAAAAGATCAGTGGAAAGAAAGCCACCTATTTGATTTCCCCGCTAGGTATATTCCTCTATATTGTTTAACGCCAACTCAAGAATATTTTACTCTTACGGGGGGACCTGTTATAGGTGGTGGAGAACCACCGACCGTTGGTACAGGGGTAGGGAAACAGGTAAACCTTTCTCAGATAAGGCGTGGCCCGGATTTGAACTCGCGACCTCAGTGCTGAGACACGATGTGATTACTGGCACTCCCATATGTATACTGTTGGTCATATTcaCACACACACACACACACACACACACACACACACgCGCGCGCGCGCGCGCGCGTAGACTAGGAGCCGCTGTGGCCGAGTGGTTAAGGCATACGCCTTCAAACCCGTACTAGAGTCCGGTCGTACTGGTTGGCTTGACGTCATTATAATGCAACCGAGTGCCATGCAGTGTGGAACTGCGACCTCGAGTGTCAGTGAACTAGCATTATAAAAGTCGCCCAGTGTGCAAAAGGAAGATCACGCACACTTGCGCACCACATGAACTTGAGAAAGATTAATCCTTGGGGGTTATAAAATAGTTGATCGTCGAGAATAGCTGAAAATTGTATGATGCGACATCAAACAGCATTCACCCTATCAACTAATCACGCGTACAAgagaggagagAGAGAGAGAGAGAGAGAGAGAGAGAGAGAGAGAGAGAGAGAGTAATATAGGCCTTTAGGCGAAACTTTTAATTGAAAGCAGTTTTCTACAACTAGAAAATTAGTTTTAGTGCAAATATGAAACTACTATGTAGAAAATGATAAAAAATTTAATTTTATTGTGTTTATTTTTTATGATATTTGAAATATAAAACGGTAGCCAGGTATTTTGAAACGCCCTTAATTAATAAATTCCATAATGAAAAATAAACCCTTTTGAATATTATTGTGCCGAATATGCAGATATTTCGGAAATATATTCCTCACTAGCGACACTAGAGGCCAAAATGTTCATAGGAAAACTAAACAAAATTATGATTGAGCGAATAAAACCTAAAGTACCTGCATGGGTCATACATAAGACTTTAAACTTTGAGATAATGCTTCCTCGCCTGGCGCTCGCATTAAGAAGACAGAGTATCGACTGGTTCACTCGGTGTCAGTATAATGTGACTGGGGGAGTGGTGCGCTTGTCTACGGCTTACTGACTCGGAGTGCTAGCACTTTAAAGTCGCCCTGAAAGCGCGCTAGTACAAGGCAGACCATAAAACACACTCGCATATGAAATTCGTTAGAGATTAATGAAACTTGTTCTCGTCGCGAATAGCTGAAAAAAATGGCTGATGCGACATTAAACAACATTACACCACCACGCCACCACTGGGTTAATGATACCCTAAGTACTTTTCTTTAATTCCTTCTCAGAATATAGTATGCTGAATTACTAGAATGAATGACGAATGGCTGATTGAATCAATCGATCAATTTCCTCGATTTGGAAATCAACCAACTTGGATATACGCACGCACACGTGCACACACGCACGTAGACTCACATACACAGTAAGACAAACAACAGTTTATTTTATTTTTATTTTCAGTGTATTTGGTGGTCAGAAGAGGAAGCTGTCACATCAGTGGTTAAGAGAGAACCATTGGCTTCGTTACTCGCCTTCGCTTGATGCGCTTTATTGTGTTTACTGTTGCCTTTTTGGAAACAGAGACTCCCGTGAAAAGACCTTCATCCACCCAGTTAGAGACTGGAAAAACTTGTCGGCTCTTATAAAACGGCATACTGCCAAAGGGGGTCAGCATGATGGATGTGTCGATGCCGGTGAATCCTATCTGTTGATTCAAGAACAGAAAAAACCCTCAATACGATCTTCAGTTTCTTCACAGCATGAGCAGGACGTGGCTAGAAATAGACACAGTTTAAGAAAGATTATTGAAGTTATTATTTTATGCGGCAGACAAAATATTCCTATCCGTGGGCACACCGAGGAGAAGAGTAATTTCATGGCAATTCTGCAGTCTTTTGCAAAAGACGACCCACTTTTATCTCAACATCTGGCAATTCATGACAAGAAGGCTACTTACACATCTCCTGATATTCAAAACGAAATAATAAAATTGTGTGGAGATCATGTCAGGGACACAATAGTCCAGTCTTGCAACAATTCTCCTTGCTTTGCCGTAATTGCGGATGAAGCCACAGATGTTTCTACCAGGGAACAAGTTTCTTTATGCATTCGTTTTCTTGACAGCAAAGATGGCATTTTGTATGTTAGGGAAGAATTTATAGGCTTCATTCATACAGTCAGTCTAAAAAGTGAGGCTTTAGCACAAGTTATACTAAATGCACTTCAAGATAATGGACTAGATATAACTAAGATCAGAGCCCAGTGTTATGACGGAGCCGCCAATATGGCAGGTAAAAGGAGTGGCGTGCAAGCACGAATTCGACAGATTGTACCTCTTGCATATTATGTGCACTGTAAAGCACATTGTTTGAATCTTGCCTTGGTACACAGTAGTAAGGAGGCTTGTGTGCGCACAATGATGTCGACAGTGCAAGATATTGCTTTTGCCTTTGAGTACTCATCAAAAAGACTAGAAGCATTCTCGGACGAATTACAGTCAGACGATAATACGAAAGATCAAATGGAGAACCGAACAAAGCTTCGAACGCTATGCGAGACTCGTTGGTCGAGTAGAGCGGATGCCCTTTACACGTTTAAAACTGCCTTTCCAGTTATAGTACACGCACTTGAGGCACTACAGGATGACGGTGATGACAAAGCTGGTCAGTTTTTAGCAGCTATATTGAGGTTTGATTTCATAATCACTCTTGTGGTTTCTGAGCACGTACTCAGTGGCACAGTAGCTCTAACTAAGTTCCTTCAAAAGCCCGAATGCGATCTGTTGGAAGCTGTAAAAGAAGCTAAAGTAGTGATTCAGCGGTTACGAGATGAACGCAACGATCCACTTGTCTGGGATGAATTGTATACACGTGCCATAGATATAGCCGCGACGTTCAACATACAGCCAGACGTCCCACGACGCATAGGGAGACAACAGCACAGAGCCAATTATGCAGTTCAGAACCCAAAGGATTACTGGCGAGTTGCCGTCTTTTATGTATTTGTTGACCATCTGACACAGGAAATCGACACACGTTTACTACAGAACGAAGAACGTTATAATGCAGAGTATCTTCTTCCAGTAAAAACACGTTTCTTAACACCAGACATGGCTCTCCGAATCTACAATACGTACAAAGAGGACCTTTCTTCCGATGTGGATTCCTTTAAAGACGAAATTTCTAGATGGACTGTAAAGTGGAGGGATTCAGATGCCAAACCAAGCAAGTTATTGGATACTATCAACCACACAAGTTGCAATTTGTATCCTTGCATTTACAAAATATTTAGCATATTATTAGCAATGCCAGCTTCCTCTGCAACTGCCGAACGTTCCTTCAGTGCGATGCGACGAATCAAAAACTTTCTAAGAGCAACAATGGCTGATGAACGACTGTCTGGATTGGCAATGATGCATGTCCATAGAGAAATACCAATTGACACGGATGTTATTATTAACACATTTGCAACCCAAAAAGATAGGGTTCTTGATTTCATTTAAGAGGCGTTTCCATAAGTGTTTTCAGTCAATTTTCGTTGAATTCAGTCAACGGACGAAGAAAGTGTTGCTTTATAAAATTGATTTCTCCCTTCTTTTTAGCTTGATAGTTTATTAAACAGTTTTGTTTGGCAATTTAAGACTCTTTTCTTTTTGTCTTAATATTTAAGCGTTGGAATTGATATAAATTCTATACCAAACTTTATTCATATATTGATAGTCAGAAGCCCCAAAATGCAGGAAATTGAGTCGATTTTACAAAAATTTTCCGGGGGGGCATGCCCCCGGACCCCCCTAGAAGATCGCGGCTTCGCCGCTCAAAATTAGCCTACACATTCATTTTTTATCAGCTACGCCCCTG
>hAT_A.kagoshimensis_7#DNA/hAT-Tip100
CAGGCGCGGATCCAGACGGGGGCACACCCGGCCTGTGcCCCCCCCTAAAATTATAGAACTAAATCTTGTTATTCTTAATAAGAATTCGTAAAATCCATAAAATAAAATTGCATTGTGTAAAATATAAATATGAATTAGCACACGGCTATGGAAGTGGTAAAGAAACGCCATTCTCACATAAACTTGAGAATATGTCTGAAGCGATACAAGAACGCTGACCGCCAGAGGGCGAAAATACCCCCTCTGGCGGTCAGCGTTCGACTTCACTGAAGTGGTACACCCATTGAATCTCACATAAATGTGAGAATATGTATGAAGCTATAAAAGAACGCTGACCGCCAGAGGGGGTATTGAATACACCCTCTGGCGGTCAGCGTTTGACTTCACTGAAGTGAAAGAACGCTGAAGTGGTAAAAGAACGCCGGCGAATGACTTTGTGACTCCGAAAGTCTGATCTGGATGCACTTCGTGTTAGTCGCATAGTTCTTGTCACTTATTATTATTCAGAGTTTTCTGAGATTAATTTTTAAACTGAGTTACGCATCATTTAATTTGAAAACATTACTGAGTGACGAGATATTGTTGCATTATTGCCATAGTTATCCCACGTATATTACTTCAAGTCTTGTATTTAACAAAATACTAAAATCAAATAAAGTATAATAacntnTTAAAGATGACTTCATTCCATTTTGATCATTTTACCAAAATATACAATCAGCTTTTATCAGCAAGTTCAAAAGGCTGGCAAACATTTAAATTTGCAGTTAATTTTCAAACGCAATTCATTAAAAGAACACCCCTGCCATCTCCATTGCAAAATGTCAAAATTCCATCCATAGAAGAAGATGTTGTCGCAAGGAGTCTTTATCCACCTGACGCACCTAGCGATTTAACTCCAGTTAAAGTATATGGTGACGGTAATTGCCTTTTCAGGTCCATTTCATTAGCCTTATATGGGTCTGAATCGCATCACATCGAATGCCGTGTTCGAACTATAGTTGAATTAACATCAAATTTTCATCTATATTGCGATGAAAATACTTATAAAAAAATGCTTGGCACAAGTGAACCTTGCATTGATTATATTATTATGTCATCCGCCAGTGATGAAAATGTTGTTTTTGGCAATGTTCATAAAATTCTTGAAAGGGAAATTCTCAAAACCATCAAAAGTGGAACATATTGTTCTGTTGTTCATCTTTTTGCACTTGCAAATGCATGTAAAATACCTGTGCAAAGCATTTATCCAAGAGTGAATAATCCTGCTATCAACAGAAATATTAATAACGGGATAATTAAACCTCTCTCTGAAAACAAAGATCCTGATACTATTCTTCACATCATGTGGACTCACATAACAAATAACGATTTTGAAAACTGGGAGCCAAATCATTTTGTACCATGCTTAAATTTGACAAAAAGCAAAATTTGCAATGAATATTCTCCAAATGATCAATTATCTGATTTATCACGTGAAGACACATCAAGCACAATCACGTTCCCATGTATAAAGTCAAATCCATTTGACACTTGCCACATTACAGAATCACCTTCGGATGATTCCAAAAAGTTTTCAAACCTCTGCACATCTTCCTATGGTCCTGATGATTTACCCTCTGAAGGGCCATGTACAAGTGAAAAGGACATATCGGATTACACATCTCCAAATGCGAAATTTTCAGATGGAGATATTGAGTACGTGATTGAAAACAGAAAACCAAGTCAAGTCTATAAATTTCCTCCAAAGCAGTACAAATTAAAATCGCGAAAGTGTGGGTTTGTAAACAGATCTTGTCTTCATGAATGGTTCTTGAAGTTTGACTTCATTGCATATTCCAAAAAGTGTGACGGCTTGTTTTGTTTGGCGTGCGTCTTCTTTCCTGATACTTCACATCGTCGTCCAAAAAAATTAATATCAGAATCATATCAAAACTGGAAAGATGCACAGGCCGACCTTTCATCTCATTCTACTTGTGATTATCATAAAAGTTCGATGGCAAAGTTACTTGCCTTTAAAACTACAAACAAAAATCCAGCAGCACGAATTGATGTTTCAATATCTGACTCAAATTCCTTCACCGTGTCAAGAAACAGGGAAATATTGAAATCAATAATTAAATGTTTAGAATTTTGTGGTAGACAAGGCATTGCATTACGAGGGCATAGAGATGATGAAACATCATCTAGTTTTAATCAAGGCAATTTTAAAGCACTTTTAGATTTGCGAGTTAATGCTGGTGACAAAACTATTGAAAACCATCTAAAAACATGCGCAAAGAATGCTCGCTATACTTCTAAGACTGCTCAGAATGAGCTACTGCTTTGTATAAAAGAATATATTCAGTCTCTGATAGTTGACGAAATAAAGTCTCAACCATGTGGTCCATTTTATGGATATCAGTGTGATGAAGTAACGGACAGCAGTAATTGGGAACAGCTCGGATTAGTTGTCCGTTATACTCAAAACAACAAACCAATAGAGAGATTGTTGGAATTTGTCTCTTGTGAGAAGATAACTGGAGAAGCTATTTGCAATAATGTTGTTGAGTGTCTCACCAAGTTAGGCCTTGACATACAAAATTGTCGATCACAAACAATGGATGGGGCTGGTAACATGGCAGGCAAGCATTCTGGTTGTGCTGCGAGATTTATTCAGTTGTCACCCAAGGCTTCTTACTTCTACTGTTGCAGTCATGATCTTAACTTGGCTCTTTGCAAAGCTTGTAATGTCAAAGAAGTCCATCTTATGCTAGACACTATTAAACAGATCGGCATATTCTTTAAATACTCCCCAAAGCGGAGCAGACGACTAGAAGCCGTAATTGACTCGTGGAATATGTTGCATCAAGATAATGCGAAGAAGAAAAAGAAAATAAAGTTGTTCTGTCAGACACGCTGGGTTGAAAAACATACAACACTCATAGAATTTCACGAACTGTACGAGTGCATTCTGGAGTGTTTGGATAATATATCCATGAGAGAGACTGATTGGGACACGAAGACATCTGGTGAAGCGTATGGTCTTATGAAGAAAATTACTGACTCGGTTTTCATAGTGGCATTTAACACGGTCATCCACTTCTTTGGATATATCAGAGGTTTAAGTGTTCAGCTTCAAGGTACCTCTCTTGATGTCATTCAGGGATATGGAATGGTTTCTCATGTACGTAATGTTATAAGTGAGGCAAGAAATAATACAAGGGAGTTCGAGTCCCTTTTTGAAACCTGTGTCGTAATGGCAAACAAAGCAAACACAACAATTTCAATTCCTAGAATATGTGGTCGTCAAACCCAAAGGTCCAATATTTCTGCAAACTCTCCATCTGAATATTATCGCCTAAATATATATCTTCCTTTTGTAGATTCATTAAATCAGCAACTATCCTTGAGGTTTAATGACCTCACACATAAAGCAGTAAAAACTTTAAATCTCCTTCCCAGCAATCTAGTCAATCTAGATCAACAAACTACTGAATCTATCTTAGAATTATTCCAGTCTGACATGCCTTCACCTGACAATTTTTCCAAAGAAATCAAACTTTGGAATCAGACATGGAGAAATGAAGAAAAGAAACCAAGTTCTATTACCGATACTCTACAGAGCAGTGTGTTTACTCCAAAAATGTTCCCAAATATCAATGTTATTCTGCATCTGCTACTTTTACACTCAGTTACAACAAGCGGAGTAGAACGATCAAACTCTTCTTTGAAATATGTAAAAAGTGCTGAAAGGAGTACCATGGGAGAGGACAGGTTCAATGCCTTAGTTCTCTTATTTGTTCACAAAGATATACCTCTTAACCTAGATGAAATCGTGGATGCATATGCTAGAAAACACCCTAGAAAAATGATTTTCTTAAATCCTCTGAGTGAATCTGAAAATTAAAATCTGAAGACCCCAAAAATCCCACTTGCCAATGTCGCAACCATCACCTGCTCCTTCCTCAGCACACTAGTTAGTATACAACACGGGATATGAACTGCTTTACAGAGCCTTTGTCCCCAAACACAATTTAAAAATTTGTCAGTGTGTCCCCCCCCtctAACATAGAATCATGGGTAATGTAAGGTTAATTTAAGGTTAATAAGTGTGCCCCCCCTAACATAGAATCCTGGATCCGCCACTG
>hAT_A.kagoshimensis_18#DNA/hAT-hAT5
CAGGCTTTCAACCGTACCTAAAATACCTAAAAAAAAcCTTAATTTTGGACAGTGTCCTAAAAATCCTAAAAAGGTTCCAAATTTGAGGCAAATACCTAAAAAAGTCCTACATTTTTTGTAAAATTCCTAATTTTTTCAAAACTCTGCCGACAGTTAACTAAACATGCTTTTAGTTTCTTATTCTCAGATTAGCAAGCCAGTTTTCTTGGAGGATCAGATCTTCATTTGGTGCATGTGCAGACACTGACAGTGTTCATGAACAGTTTCTAGTTGAAATGAAATTATAAAGACATATACAGTGGTAAGTAGCAAAGAAATTTGCATTATTTTTCCCAATGAAGCATAACTGAGGGAACTGTTTGATGCTCCTTTTCATATATGCACAAGCAAAGATTAAATATGAAAGTTGTAGCATCGATGTGAAATTACAATTTCATTTGCACATAAATTCTAACATCCAATATTTTCCGATGATACTTCTTGACATAAACATTTTAACTGCTTTCCAAAATCCAATAAAGGGTTCAGTCTATATGCCAATGGATATCAGCAGCTTGTTGACCTACCTGGAActCTCTCTCTCTCTCTCTTTATTGAATCTTTTTTTTCTTAAATCTTGAGTGCAAGTACATTTTCCAGCATGTTCAGAAGAGGCTGTTGGATTCAACTTTAAAAATACATGTATGTGGaAtTTaTGTGCATTGAAATTTAAATATTTATTTTGTTTCAGTTGTGTGTAACTATTAGAATTATAAAGACGTAAACTGTGATCAGAAAGATGCCCCGGAATGAAACAAAATTCAATAAAAAATGGCTACTACAAACTGACACAAATGGGTTAGAAATTCATAAATGGTGCAAAAATGACCCAGCATCCAGTTCTAAAGCATTTTGTTTTGTTTGTAGCAAATCTTTCTCAGTTAGCAACAGTGGTATCAAGCAAGTTTTAACTCATGCAAATGGACAGAAACACAAAGAACTTATAAAAGTGAAATATGCTACGGATCAGAGCCATTTTTCATTCAAAGCAAGTTCAAGTCAAAATAGTTCAAGTCAAAATAAAGAGACAGACAGCAATGTAGTTGATCGTGAGCCACAAGCAGTTAAACTTAATCCTTGTCTTAAAGAATCAGCAGTAAAAAGTGAACTGCTATGGGCAATGAAAATTGCAGACAGTAATATCTCATATTCATCTTGTGATGGCACCCCTGAATTATTCTGTAGAATGTTTCCAGACAGCACTATAGCTGGAAATTTTAGTATGAGTAGAACTAAGGTCTCATACTTGATATCTGATGGATTAGGGCCCTACTTCAAGAAAAAACTGTGTGAAGAAGTATCTGCGTCACCAGCTTTTGTTTTGCAGTATGATGAGACTGGGAACTCACAGGTGAGAAAGCAGTGTGATTTGCTTCTAAGATATTGGTCTGACAGCAAAAAGCAAGTTGTTGTTCATTTTCTCAAGGCTTTGATGTTTGGCCATGCACCTGGTGTTGAGATTGCAAATGGTATATTGAACACATTAAAAGAACAAGGTTTTCAGCTGCCCTTGCCAAAACTGCTAAACTTAGGATCAGATGGACCAAATGTCAATAAAACTGTATGGAATAAAGTTAACGAGGAGGTAAAATATTTGGGATATCCAGGATTAATGCAGTTCATTCCTTGTAACTTGCATGTGATTCATAATTCCTTTAGAGAGGGTCTTAAAGTTTATGGTGAAACTGCAGAGGAGTTTGCCCTGGATTTGTTTTATTTTTTCAAGTCATCTCCTTGCAAGAGGGAAGATTTTAGAAATGTACAGGAAGATCTTGGATTTGATGAGGAGTCTTTTGTTCGTCACATTCAGTGTAGATGGTTGACTCTACTTCCAGCCCTTCAACGTATTGCTCGTAATTGGTCTGCCATTGAAGACTACTTCCTAAAGAAACTTCCAAAGCAGTCAGTAGAGAATAAAACTCAAAAGCTTTTGGAAAAGAATGCAAGATATCTTAGAATATGTAGATGTTTAAAATCACAAGAGACATTAGTCCAAATAAACTTTTTGATCAGCTTACAGGCTCTGTATGATAGGTTTCTTTTGATGTTTCAGAGGGAAGATCCTTTAGTGCATATTTTGTATTCAGAAATGTCAGACATGATCAAATCGTTTATGCTGAGGTTCATCAAAAGTGATGTTATAGGGGAGAGTGAGGGGATGAAACTTCTTGGCATTGATGTAGACAAAGAAGATAACTTGCTCAAAGACAATCACATTGAAGTGGGAGAGTCGACAAGATTGCTTTTGAGGAAACATCCGGATCAGTGTAAGCTATATGTAGCAAAGATGAGAAAATTCTTTCAGGCTGTGACCAAATACCTACAGAAAAGATTACCTCTGAATAATGAGTTGCTTAAAGCCTTAGGTTGTCTCCATCCCTTTAAACAGAAATCAGAGAGTGGCACCATAAACATACGAAAAATTGCATTAAAGATGCCACAGGTGGTGAATGATCATGAAATAGCCCAAATTACTGATGAATGGAAAATATACCAGCTTGAAACCATTCCTAGATGTTGGATAGAAGATGATAATGGCAAAGATCACAGGATAGATGATTACTGGGCCAAAGTTTTGGACTTGAAAATGGATAATGGCTCTTTCAAATTTAAGACTTTATCCATCCTTGTGAAATCATGTTTGTGCATTGCACATGGGAATGCGGAGGTAGAGAGAAGCTTGTCTGAAAACAAAAGGATGCTCTCAAAGGAAAGAACTTTATTATCTGACTGTTCTGTAAATGGCTTGAGAATAGTAAAAGATGCTGTGAAGAATAAAGGAGATGTTGTAAAGGTGCCTTTTACGAAATCACTTGTGGATGCTGGAACTCATGCACACAAACTGTACATACAGAGACTTGAGAAAGAGAGAGAACAGgCAGAAGCAGAAAAGAGaAAAAAGGGACAGATTGAAAAGGAAAAGGCTGATGCAGAAGAAGCACATAAACAATTTGAAGACAAAAAAaaAaGTTAGTTGACAGGGAAAAGACATTGGCAGAAGATGACAGAAGAATGGCAGATGATATGAGATTGGCAGAAAAACTTTTTGAAGAAGCAAACAGTAGATTGAAAAAAGCATTGAAAGacaaaaACCTTGATGAAGCAGGGATAGCACAGGGATTACTGGATGTAGCCAAGAATAAAATGAATGCTACAAGGCAGCAGATGGAAAAAaATAGAAAAGAAAGAACTGAACTTGGCATGAAAAGAAGCAGAATGCTTGAGGACATTTCACACTGTTTACAGAAAAAGCAGAAAAAATAATTTTAGTGACAGATATTTTCCAAGTAATGACAGAGTTGTATGTCACAACAACACTACATATTGCAAATGGTATATTTACTGTAAATGATACCCTGTGAACATAAAAATGGAAGTTGTATGTGTTAAATATCTCTTTTGTGTTAAAAGTCTTTAAGTTGCTTCTTACTAGGGTAAAAGTAGCAAACAtTTTTTAGTACATTACACTTATTAATAACTAGTTCACTATGAATGTATTGAATTTAATATGTTAATGTCCTGACATACCAGTTATATACACAAAACTATTAGCTGTAAACTTTAATACTAGTTTTTAACAAGATttcTTCATTTTATTTAACATTTACATTTTATAGTCACTAATGAATCAGCAAAAAAGTGATGAATACTTTCATAGTTATTTCATAGTTAGTATATGAAATAAGTAACTAGTGGTCTGGTTGATTATAACAGTCTGTTACCTTTATTCTACAAAGTAAGTTTTTACTTCTAGTTCTATCACTTTAGTAGCACTTGAACTGTTGACTAAAAATTTATCCATTTTCTGTCAGTGATGTTTAACAATTATCCATTGTAAAAAGGATAAGTAGCACTTTACTgGTATCTAATCAGTTTGATGATAGATTTTAATGATTGTCCCTTTAtTGCATTTTATATTGTCTGTAAATTACATATAGGAAAAAGATTTCTGTTGCATGAAGTACATGGTCATTACTGTTGAACTGACTATATCAACCAGAgTACCAgTTTgATaTTTCATActAACTaTTAAATtATTTGTTCCaAacTgAATgTAATtTTTGAGaATTgGAAACAAAGTTTtTTTTATATTTTaTTTCATATTTTATGtGAAATTGTaACCTTGGAAATTTTATTAAATgGTGgAGATTgGAaTgGcTAtAAGggGAAGAtgtGGAgGCCATTTACAcTgGGTATAtGACtggTAtGActTATTcTGTTTTGTGtggACtgAAgtATTtATTTAATAAgATaTTCATGAAATTCAAtTTTTTCTGTATTTcACAgTTgGAATGTAAtGtatgAgtgAAGAtctGAAcTcAAGAaAACAgGCAGACATAAAAgATTAAAATGTCcTATGTTGTgAgTGTTTtATACTTTTAAATTcAAcAAcAaAAAGGTAAGccAATTTATTATATCCTTTAcAAAATatGTCcTAAATTTTcTTTAATTgtcCTAAAAaTCCtAAAAAACcTcctAcTTTTTGCTAAAATTTgTccTAaatTTTGTCCTAATTTTTTgTTAgATTACAgTTGAaAGcCTG
>hAT_A.kagoshimensis_8#DNA/hAT-Tip100
CAGGGTTCGACATTAACCCACGTCCGACCGACAATGTCTAGTAAAATCTTGGTCCGGACGTGTGAAAATTCTGCTCAATAGCCCGACTGGTCGTGTTACAGTCTGGGATGAATTCAATTCACATCGGtTTTTTTTTTCTAAATAAAAATTGTGTCGTCTGTACCTTAAAATACCGGAAGTCGAGAAGATAAACTAATCGGAGTCCTTTTGGCGCTTGACTCAAATCTCAAATCTTAATTTACTCAAGCGCCGATATGATTAAGATGCAAACACATGCTTTCCGGCATTTACGTTAGCAACGGCAACAGCGATAGCTAGTATGTCTCTCTTCAAGTTTGGTTTTACCGGACCAGGTAAAGATAATAAAGATAGTACACAAGGGAAGGGTAGGGAAGAGTCTAAAnAAGAAATACGAAAACGAAAAGAGACAGCGGAAGTTTTTTGACAAATGGAGAAATGATTTCAAATGGGTCGAACATGACGTTGAAAAGGATGTCATGTTTTGTGTCTCCTGCAGGAAATATGATTCCGATCGCGGGAGTAGATTTGTAGTAGGGACTAGCAACTTTAGAATTGACACATTAAAGCAACATGACGCTAGTAAAGCTCATATATCATGCCAGCTTAAAAATGAAGTTGACTTGGCAAAACGGGGCACTAGTGGCACAGTGTTCTGTTCTTACACAGGCCAGGCGACCCATGACACTAGTATGACCGAAAGTAGCGGTGCAAGTGCCTCAAATCAACCAGCTGTGATTGGTCCTATGGATATCTCTATATGCAAATTAAATGAAGGCCAGAGACAAAAACTAATTGCTTGTTTTAACACTGCATATTTTATTGCTAAGCAAGAGCTGCCATTTACCATCTACCCAAATCTTTTAGATTTACAGGAAAGAAATGGTGTGTCTTTACCTACAAGTTACAAGACTGACCAGGCATGTAGGAGGTTTATGAAATATATTTTTGATGATGTGATGACAGAAAATCACAAGTTACTAAAAAACTCCAGAGTTTTATCCATTATGTTTGATGGCGCTACTGATGTATCTATCTGTGAAAATGAACTTGTCTATGCACGGGTGGTTGTTGCAGGTGTGCCCACACATATTTACATTAAAAACCAAGATGTAGAACATGCGCATGCATTAGGAGTAAAACAGGCCATCGAAAAGGCAATGGATAGTTTAGATGAGCAGGGTTGGGATTGGAAAGCAAAACTTGTTGCAACAGGGTCAGATGGGGCCAGTGTTAATCTGGGAAAGAACCACAGTGTCACATCCTTATTAAAGGATGAAATTCctcatCTCATCTCATAGCTGTGCATTGTGTGTGTCATAGACTTGAACTTGGAGCACTTGATGCAATGAAAGATAGGGAATCcAAATTGTTTTTAGACTTAAAATCTGTCCTTATCCATTTGCACAAACATTATCACTATAGTGCTaAAGCCTTACGGGAGTTACAGATGCTTGCTGAGGCAATGGAGGAAAAGATGCTCCGACCTGTCAATTTAGAGGGAACTAGATGGATGCCACATCTCAGTGGCAGTTTAGCTGTATTATTGAAGnAAGTACAATAtTTTTGTTGCCCATTTTGAGAATGtAGTTGCTGCAAAGACTGGTTCAGCTGATGTACAgGGAAGAGCAAAAAATGTTTTGAAACATCTAAAAGACAGAAGATTGCTCCATTTTATGCATTTCTTGAAGGATATTCTGACTATCTTAAGTGACCTTTCACTGCAGTTcCAGAAGGATAGCAACACAATCCCTGATGCAGTTTTAGCTCTTGAAACTGCTTGCCTTAGTCTTATTGCCCTTCAACATAGACCAGGAGAAAATCTACAAAATTTCATAGAnAAtGTGGACGACAATGAtCAGTTTAAAGGAGTAAAATTGAGGGCCTTGACTGTAACACCAGAGCAGATAAAGAACACAGAAGATGGTCTCATTGACTCAGTGATTAAACATATTTcCAAGAGAATTGGTAGTATTGATTCAAACGAGTTAATGAAGGATATGCAGATATTTTACCCTGTCAATTTACCAGAAACAGACAATGAACGTGCTGTGTATGGGGAACATCAATTAAGAGCTCtTTGTGAGTATTTCAGTCCAGCACTTCAGCgGTTGGAATGTGATATAAATCnTCtTCAACAAACAGAATGGCCAGCACTTAAAGTCCACATGCACCAACAAgCAGCAgGTATTGGTGCTCAGTTGATGTACCAGAGGTTGTTCACAGATCCTAATCTCAGTGTTAATTTCCaAAACATTCTAATGCTTGTTGAAATTATTCTCTGTATTCCCATCTCTAGTGCTGTATGTGAAAGGGGGTTTTCTGCCATGGCAAGGATTAAATCTGACTGGAGGTCTAGATTGAGCCCAGAGATGCTGAATTATCTGATGGGGATATCCATAgCaGGTCCAGATACTAATGAGTATAATGCCCAGAGAGCATTTGCATTGTGGTGGCATGGTGGGGCAnnGAACAGAAGACCAGAATTTGGTGATGATGAATGAGGACACAAATAACTTGTTATAATTTAGTTTCGCTACAaACACTGGTGGATTATTGATTACtgtanACCAAAAACATATCATTCCTGTGTTTTATATTTTATGCATTTCATTTCATGAATcAGCCAAGAAGGcAATGTTTGTTTCAAACATGTAGTTCTAAGTnATnTCTTATTCTTTGGTCATGTGTTTATGTATAATTAAGGGACTGCATTTCATAAACTGTAATTTATTTACTGTAATGCTTACAGTACCAGTTAATACTCAGACATGATTTCTGTTACATACTCACCATGTATAATTCTAGTCATTTATTGTGATTGATAAAAATTTAAAAAACAAACACAATaGATTATAGTGATTTTTATTTTTATTTTGAATTCAATATAGAGATTGTAGCTAAAAATATGTACTCAATCTTGCTAAAAGCCAATGTAACAATAGCAACAGATTGTAACAATCAAAAACAAACATACCAACCTATGTCCTGGTTCCAAGCCAAAATACCAAAGCAAAGTAAAAATCTTGAAAACTGACAAATTAGATTAAACATGTGAACTTCCACCAGGGAAGTGAGGCTGGGTGCCCCTGAAGAGAAAGCTCCTCTTTTTCAGCTAGCTAAATCGTCCACTGAATCAGTGAAGTATGAAAAATGAGATAAATACATCCATCTATTGGTAATTTTTTCGGGCTAGTAGAATTTAGTTCAGGGCTAGTAAAAATTCCCAAAACTAGCCCGACTGGTCTAGTGTTTAAAAAAATTGTGTTGAACCCTG
>hAT_A.kagoshimensis_9#DNA/hAT-Ac
CagAgatggtGtAAttgAaAAaTgTAAtTgTaAttaGCcGTaaTtAaTTacAatttttcaagtAattgaaTgtaaTgtgtaatTgAAacTttTTTcaatTActTaTAaTtgTaATtTAattaaTTACATtAAAaAaAgTCatgTAaTgcCaatTaCatTtcaattgcattacaattacatcatGAaAtAttactaAaAgttggTtTtatCAtATTtgacaAaACAaTTgaaCAgcCActttgaaaatttttgaaatacaaAaAAAATGAAATAaTtTaacTTtTcTTgtTagTAAaacaATATTTgCagGATGATaTTgaATTgTGTAGCTTACAttAaTaATGtggTATTaAgcTTcCAAAAgTGAGTTtTTtTGtAGGTCTaATTtccAAAGTGGTcCTTAacATgcTAGtTTATAAACAACACCcaCTGAAtTacCTGACAaTTATAACTAATtaACTTtCaaGtATGAGcTTcTTAATCcCTTaAcAcTACTCAcTGgtATaGATTAAtgAGaCaCaAgtTGTTgTCCTAAgcATTTaAaGTcACAtTgTAAAgTTATTTAAtTGTGATCACTGTTTATATTAGCGTGATTTGAAACCTGTCAGAAATCACATGTTCATCTGTTAGTCATGACATCCAACAGTGTATTAAAAcattTTGAGATCCTGAAAGATTCCGATTCTGATTCTGGAAAGTGCAAAGCAAAATGTGtTCATTGTTCCTCCATAATATCAGCCAATTTGAAAGTAACATCAAACTTTGTTACACACATGAAGGTATGTATGAtTTTTTTTCATTTTTCAGAACCTTTcTTATTGTACTTAGTATTAAAACAGGTCAAtaattcaagttactgatttgaaacgtaggacccacactgtaaaataaatcTAGTTTTTTCTaAATACTaTTTAGTGTGGaGTTAcAatgaaagtaaatgagaaggtctgaaatacaaatggaatttaaatttctaaatgcttcataggactcgtcattgtgaaagaacgggattttttgctgtctatataatagtaatttctttgctatgtgtatctgctatcattctgatataacataaacatttgctaaaatttgtttggagatagttacaaaaattataactttaggtttatgtttatttcagagaaagcacagagatatatatataactgacaatgagaaacgtgtacaagagcagcccaaaatgtctgaattcatgaaaaagaaagtgaaatatgccagttcagatcaacgacagatacaacttactgatgccttaataaaatttattgcaggtgatcttttaccattgtcaatagtcgaaagtgaggacttcagaaaccttatggaaacagcagatccgaaatatcaaatgcccagcagaaaatacttatcatcaaaattattgcttgagaagtcaactgaagtcaggaataatatcatgcatcagatgaaattagctgaaaatatttgtttaactgtagatatatggtcaagtcggcaaatgcgtggttatttaggtattactggccatttcatcctggattggactttacgatctgtaatgatttgttgcaaaaggttttgtggaaaacatactgcagagaatataagaaatgagtatgaagaaattattgcaagttttgatattgctaagaaaatagttgccattgtaagtgacaatgcatctaacatggtcaaggcattttcaattccaggatatgaggatgaggatatttctcaaGATCAAGATAGCGATGAAAGTGACAACGAAGTTTCATCCAGTGATCAAGAGGCTGACAGTGATTTTGATATTTGCTTACCACAACATGTGAGATGTTATGCTCATAGTTTGCAACTTGTTGTGAAAGATGGGTTAAAGGAGTGCAGTACACATTTAAAAACTATTGTTAATAAAGCCTCTCAAATTGTAAACCATGTAAGAAAGTCTGTCAATGCGTCAGATTTATTGGAGGACTGTAACCGCCTACAGGCTGCAAATGTAACTAGATGGAACTCACAGCTTCATATGTTGCGTTCAGTTTTAAATGTTCCAGAAGATAAATTAAATAAAATTGACTACAAAGTCAAACTTTCATCTTATGAAAGAAAACTTCTTCAAGAACTATGTAACATCCTTGAGCCTTTTGAAAAGGCAACATTGCTTGTTCAGAGTGAAAACTCAGCTAGTGCTAGCCTAGCTATCCCTGTTACATGTGGCCTGAAACATCAAATTTGTCAAATTAGCATTGATTATAGTTCAAAAATGATATCCACTTTGAAGCATTCTATTCATTCTAGGCTCTCTGTATATGAAAATGATGATTCATTCACCATTGCTGCTATTCTTGATCCAAGATTTAAGTTGAGATGGTGTGAAAATGAAAAAGTCACAAAAATCATTGACCTTTTAAAAGAAAAAAACAATCAGATTTATGCTCCAGTTTCTTTAGATGACAACCCTGTATCCCCACCTTGTAAGAAAGTGAAGCAAGATGACTTTTTTAGTTTCATGCCATCTACTAGTACTCCATCTAGACAAAGACATATTTCTGGAAAATCTGCTAATACAGAGGTAGATGAATATTTAGATGAACCCTGCATACTTATGTCAGAAAATCCAATTCTGTATTGGCAAAATAATACTTGTAGATTCCCTAATTTGGCTAAACTTGCCTGTCAGGTTCTATGCATTCCTGCAACCTCTGCTCCTGTAGAGAGAATGTTCAGCGTCGCAGGTAAAACTTTCCGACCGGACAGATGTAGATTGGGGGATAAAACTTTTGAAAATCTAATGATGATTAAATGCAATGCCAAAAACATGTCATAAATTAACATGTCAACAAGACTGGGACAGTATTATATAACATGACTACTTTATGGTTGTATAAAAGTTGTATTCACATTAAAATTGTTGCAAAATGTACAATGTAATTTGTAATTTAATTAATTACTTTTGCAAAGTAATTGTAATTTAATTAATTACTTTGTGAAAATTGGTGTAATTGTAATTGTAATTTAATTGAGGGTATAGGGAATGTAATTGTAATTTAATTAATTACATTTGAAAGTAATTGACCCCATCCCTG
>hAT_A.kagoshimensis_10#DNA/hAT-Tip100
CAGTGGCGTAGCGCCTATTACGTCAAAACGCCCGGGCGTACACATCAAAATACAGAGATTGTAAAAATCTTGGAAATTGTCATTAAAATTaaAAAAAAAAACATGACCTTTTTTACAGGTATACTATTATTTAACTGGTTATGATTCTCTACGTTTGCATATCGTGAGATACCAAGGTTCACTAGTAGATAATATTGAACATAATTACGTTATGCTCGATGTCCGAATATGACTTAAAGTTTATGTCGnnnnnnnTAACCGTTTTGTTATTTATCATACACGGnnnnnnCGTTCGTCCGGTAAGGTTTATCATTTATTAGCGCCAATGACCTACACACTAATATGGCTAAACAACTTGGACTTAAGTCCTTTTTTAAGAAAGTTCAACAAGTCGATAAAACGCCGAATCATCATAAAACAACAGAAAATGAACAGAAAAATCCTGATACATGTATTTCGAATGAAAGAAAATTTGTTGAAGTCATTGATATTGGCAGCTTGATTCAAAGTGACTTGAGCAATTTCCAAATCAAGAGAAAAATATTGGAACAAAAGTGGGATTCTGCTAAATCCTATTCATTTCCTTCAAGGTACTATTGAAAAACAAACTGCAAATAAAACATATTTAAGGCATTTTAAGCACCACCTACAAAAATCAGCACAGTAGCTTACCTGGGAggggGGGGGGTCCAAATGTTTATACTTGTGTGCAGATGGAAATTTCATTCCCACAGTACTTCCTATTCGTAACTGAATATTTTGGACAAACGCCTTTTCATTCTTATACTAGTATCCATTTTTCAAAGTACGCCTATTACTGATATTTACTGTCTCGACTCTGACTGTAGTGGACATGGACCGGCAACCCTTTGTTATATCAGAAAGTCTGTCTAAATCATTTTGTATTGATACCCAAATTCGACCCCTTAAAATATAGACCCATTCAAGCCATATGTCTGTACATTAGTTACATTATACTTATCATTACCTTACCGCCAAATGCCTCTCACCGCCTAGGTTCGAATCCCACTTGGGGATATCCTAATGTGAGAAAGTTTGTCAGTTCACTTGCCGAAGGTCGGTGGTTTTCTCTGGGTACTCCGGTTTCCTCCACCATCCCCGAACTGACCGCCTCGATATAAGTGAAATAAACTTGACTGGGACGAAAAACACCATTCCAACCGAGAGCCGGGTGAAGTAGTAGCAAGTAACAATTTTAACGTCTTAGGTGTGCTTTAACCATGATCTCTGTCCTTCGCACCAAGTGCCAACGTTCTATATTGATCTATATACTTGGAATTaaAAAAAAAATGAAATGTCTGTAGCTAAGTCATTAAGTTCTTTTGATTTTTGTTGACGTCCAAAAATGATTGATTCTTTATTTAGTTCACATATTATGTTATAGTTTTGTTAGTAACAAAATAAGTCAATTTATTCACATGCGAAATCGTTGGAAGCAAATACGTGTATGCAAATTAAGCACAACTTGATGTACAGGCAGATGATTCTGATTATCGCAATACGTAAAGCACCTGCCTAGTGTCTAGTGCCTATGTCATGTTATAAATTTTTGAATTTTATGAAATAAATTATTCAAAAATTTATAACATGACAAAGTTGTCATTTTATTTCATAAAATTCAAAAATTTATAACATGACACCTATCATGCGGACGGCCGGGGTTCGAATCTCGGCGTAGCCGCCCTGGGTGAAttTTTTTTTTTTGGTTCCATATTGGCACTCGATATTGGTTCCAACGCTTTGAGACTCGAATATTCTCTTTAAGGGCAAATTGTATAGTGTTGGACTTAAGTTTCATCTGTAGTCGAAAAAGTAATTAACGAAGGCCATTCTTACCTTATTTTAGGCTTATTGGTAAAAAGCAGCGGCGATTCAATTCCGAGTGGCTTGAAAAATACGGATGGCTGCGTTATTCAGTTTCAAAAGACGCATTATACTGTGCCTGTTGTACCATATTTGGAAAGACAGATGCGAAGGAAAAGACTTTTACATTTGCATCGCCGGTCACTGATTGGTCAAACTTATCTCATTTAGTACATCGCCATATTCGCGAAGGGTGTTCACATTATGATTGTGAGATAATGGGCCTTAATTTTTGCGACATCGCCAACAAGAAAAGGGAATCGATTGCAAGTACAATATCGTCATATCATCAAGAACTTGTATGCCAGAATCGTCACATCCTTTTCAAAATTATTGAAGTCATCATACTATGTGGGCGTCAGAATATTCCACTTCGGGGTCATGTAGATCAAAAAAGCAATTTTGTTTCGATACTGAATACAATAGCGAAATCGGATGATATTTTAGCACGACACCTAGCTGAATCAAAGAATCCTATTTCTGAGACACCCGAGAGCAAAACACCGTCATACATGTCACCCGACATTCAAAATGAAATAATTGATTTGTGTGCTAAACAAATACGCAGTCATTTAGTTAAGTCATGTACTAACGCTCCATTTTTCGCGCTACTGGCAGATGAAACAACAGATAAATCAACCAAGGTCCAGTTATCTGTATGTGTGCGTTATATTGATGTCAGTGATGGAAACGTAACAGCTAATGAAAACTTCCTTGGTTTCTTGCATGCTAAAAGCACAAAAGCTGAACCATTAGCAGATCTGTTGTTGGGGTTTATGAATGAGCACGATTTGCCAGTTATGAAGTTAAGGGCACAAGGGTATGATGGCGCAAGCAATATGTCGGGAAGAAAAAATGGCGTACAGGCTTTAATACGCCAACATGCACCAGAGGCCCTATATGTTCACTGTAAAGCTCATTGTCTTAACCTTGCCATTGTACACAGCTGCAAGGAACCGTGTGTGAGGACAATGATGGCAACTGTTCAGGAAGTTGGTTTTGCTTTTGAATACTCTGCAAAACGCTTGGAATGCTTTAAAGATGAACTCTCAACTAACGAACATGTGAAAGACACAATGGAAAGGACAACAAAATTAAAAACATTATGCGAAACCAGATGGATAAGCCGATCCGATGCTCTTACAACCTTTAAACAAGCTTTTCCCGTTGTAATACAGGCATTTGAATATCTGCAGAACGATCACGATGACAAGGCAGGTTTGCATTTAGGTGCTTTGTTGAGGTTCGAGTTTCTGATTGGATTAGTGGTATGTGAACATGTTTTGCGCCTTATCGTACATTTGTCTTtTTTTTCTTCAGGACAAATCATGCGATATGTTGGCTGCTGTTGAGGAATGTCGTGTAGTCATCACACAACTACGAAATGAAAGAAATGACGAAGCGGTCTGGAATGCGTTGTTTGATGAAGCTGTGGGTATTGGCAGGGAATTTGGTATTGAGCCGCATATACCAAGAATAGTAGCTCGACAACAAAATAGAGCTAATGTGTTAGCTGCCAATCCATCCGATTACTGGAGAATATCTCTTTATAATGTTTTTGTTGACCATCTACTTCTGCAGTTAGAAGATCGTCTCCTTGGATCAAGCCCTAGATTTGAAGCCTTCAACTTGCTTCCCTCACGACTAAATCGACTTCGAGATGAGAATATTGTTAATCTGTACGACACTTTCAGTCATGATATCATTGGAGACCTGGATGAATTTAAACAGGAAATTGCTCGCTGGGAAACCCGTTGGGCGATGGCTGCTGATAAACCGTCTACACTAAGCAACACCGTTCTTATCACCAACAAAGGATTATATCCCTCAATATGGAACATTTTATTAATTCTTTTAACAATGCCAGTTGCAACTGCAACGGCTGAAAGATCCTTTAGTGTTTTGCGACGAATAAAAAACTTTCTGAGAACAACCATGGGCGAAAGTAGGTTGTCTAGTCTTGGGTTGATGCACATACATAGAGAGATCGATATCAATGTTGAAGATGTTGTCGACGAGTTTGCCGCAAAAAAGAACCGAAAGATGGATTTCATATACTGAAATTTTGAATTTATAAAATGTATCTTTCACTGTTTGTAGTTGATAAATTAATGCTTTGCTTAAGTTTTTGTCTTGCAAGGGCCGTCGGTAAAATGGTTTATCATCGCAAGCTGGTTTGTTGTTTTTATCCTTATCCGGATCAGTTAGAAGTTTTAAAGTTGTACACATGTTTTACTACCAATTTGGGTACAAATCTCTCGAGAAACTTTGTCAGGTTAAATACGCGGAAGGTCGGTGGtTTTTTTCCCCGATGCTTCCGTTGCCCAACATCATTCAAATTGATGTgATATTAGTGAAATAATCTTGACTGGGACGTAAAACACCATTCCATTAACCAACCGAACTaAAAAAAACGGGAAAATATTACTAAACATATCCGTCTAGAGTGCAGgAAATCGCAGCATTTAGGCTCTAAAAATCAAAAATTTTcTGGGGGGGCATGCCCCCAGAcCCCCCTAGAAATACGCGCCTTtGGCGCGTATCGGACACACACTGGTGCGTACAGATAAATGATATGCTCGCTACGCCACTG
>hAT_A.kagoshimensis_12#DNA/hAT-Ac
CAGGgATGGGGTAATCGTaATcAGTAATCGTAATCAGCTGTAATCGATTACATTTTCATTAGTAATCACATGTAATCAGTAATCATTGAATTTTATGATTACAAGTAATCATATGTAATCGATTACTGAGTGAAAAAGTCATGTAATCATGATTAcTTTTTGATTACATTTTGATTACATTGCAAAAAAATTGTTCTATAAAAAATAGATTATTAAGGAGTATTTCCCCTTTTTACATTATTTAATAAACTTAACATTTGAATGCATTGAGCTGAGTGAATACAGCTTTGGGTTATTAAATAAGTATTAAGTTAAATAAATTACTTATCCTTCTATTCTTTATAATTGAAGCAATTCAGTGAAAGACTACTCAGGTTTTATATTATAAATGATCCCTGAGGCAAACTATCTCAAGAATGAGAAAATGGGTATGATTTTTTTTGAAAACAGTTCACATGTCTCATATATAGACTGTTTATTTATTTGAAATCGCATATTGTGATTTAGTTTTCGAAGTAGGATGTCTGCTTTAAAGCAACACTTTGTTTTCCcTGATGAAACACCAACTCCTGGAACAACAGTCAAGGCAAATTGCAAATACTGCAAATCATATATTTCTTGGAATGGAAAAACTACATCCAATTTAGTGACACATTTAAAGGTAAGTTGTATTTCTTGTATTGGTTAAAGCAAACTATGACAGTGATTGATATTAGCAACTGAAAATTGAGCTTGACTATTAGACATTTATACAATTGAAAATGATTTTTCAATAAGTTTTTGTAATAATTTATTTGCAAAATCCAATGTTTATGAAGAAATCAAGTTAATGGAATTCCCTTTTAATCTATAATCATATTAATCATTTTAATTTTGCTTCAAAGAAACAAGCTTTTTCCCATTAAACCTAGAATACATGTACTGTGTAAATCATAATTTAATTAAAAGATTGAAATAGCCTCAATAAAGAGTAAATTACTGTACAATACAAACATATTACTCAATGCTATTGTTTGTAATTAACTTTCCTTTAGGCTATACAATTGTTTGTCAAATTTTGACACCTCACTTAAACAGACACTAAGTCTACTAATTAGAGTTAAATCAAAATATCATTATTgAcAAtCAGGTtTATTTATTggtGAATTGcCTTTcTTCAGtACATGTAcTAAATAAAGCAAAACATTAAAGTTTTTTTTAATTTTTTACAGAGAAAGCACAGAGAAATCTATATGCAACAGAATTATGATGAATCAACAACATCCCAATCAAGTATCAGCAATTTTACAAAGTCAACATCAGTTACAAAATACCCTGCAAGTGATCCAACACAGAAACAGATAACTAATGCTTTAGTGTCATTTATTGCTGGCAATCTTACTCCACTCTCTGTTGTTGAGAACCCTGATTTTAAGACTTTAATTGAATCCTTGAACCCCAAATATCAACTTCCAAGCAGGAAACATCTTTCTACCAAAATTTTACAACAAAAATCTTCCGAAATCCAATCTGATATAAAGGAGAAATTACGTTCCGTTCAAAGTGTCTGCTTAACAATTGATCTTTGGTCAAATCGTCAAATGAAGGGATTCTTAGGAATAACTGGCCAtTTTATACTTGATTGGTGCATGAAATCCATTATGGTTTCTTGCAAGCGCTTTAAAGGCAAACATTGTGCAGAAAACATACGTCAGGAGTATGAAGAAGCAGTTGCATGTTATGACATTGCCGATAAAATCTCAAACATTATAACAGACAATGCTTCTAATATGTCCAAGGCATTCCAGTTTAGCCTTCCTGGATATTCATGCGATACTGAAGAACTGAGTGCACAGTCTGACAGTGAAGATGAAAATGAGGAATCAGAACTTGAACCTGTAGATATAAACTTTCCAGAAAATGACTTACCGAAGCATGGTAGGTGTTATGCACACACACTTCAATTGGTTGTTAAAGATGGATTGAAGGATGCAAGTCCTCATTTAAAAACCGTCATCAGTAAGGTATCAAGTATTGTGAAGTATGTAAGGAAATCTCTTAATGCAACTGAAATATTGGAAGGTGAGAAAAGACTGCAGGCAGATAATGCAACACGGTGGAATTCCCAAATAACAATGATCCGTTCAGTTCTAGAAGTGTCAGAGGAAAAGTTGAATAAATTAGATACTATTCGTCTTACAGGGTATGAACGAAAACTGTTGCAGGAACTTTGCTTAGTACTAAAACCGTTTGAGGATGCTACCATTATGGTACAAAAGGAATTAAATGTTTCTGGAAGTTTAGCGTTACCAGTTACACTCGGTCTGGAACACAAACTTGCTGATATTTCTACTACTTATAGTAATAAAATGGTTTCCACTCTTATGTCTTCCTTGTCAAAAAGACTTGCGCCATACAAGTCTGAAGATGTGTATCAAATCTCAGCTGCCCTTGACCCAAGGTTTAAACTAAGGTGGTCTGATACTCCTGTAGAAATGGAGAACAAATTACTTAACTATGCTAGAAAACAAAACATTGACATTGATCAAAGTTATGACCATGATTGTTCTCCTCCAGCAAAAAGGTCAAAATGTGATGATTCTGGATTATTCAGTTTCATGACCCCTACTAAAGAGAGACAAAAACATGTTTCAGGTGACACAGTGAAAATGGAAGTATCTCAATACCTTATTGAGCCATGTGTTGATGGAATAGACCCCTTAAAATACTGGAAACAAAATATTGACAAATTTCCAGCTCTAGCTAAATTAGCAAGAACTTATTTAGCGATACCAGCAACTTCAGCCCCAGTTGAAAGACTGTTCAGTATAGCTGGGAAATTCTTTAGGCCGGACAGATGTAGACTCGGTGATTCTACATTTCAGATGTTAATGATGATAAAGTGCAACGAAAACAAGATTTGAAACTTTAAACTGTAACTGTCAATCAACAATTTTCAAAAGTCATGTTTATCACAGCTTTGAAATTATGTATATAATACATGAATTATTTCTTCTGCTTTAAAATTATATATAAATTATTTTGCTAAATATGTCATTACATTACCTATGCCAAAGAAGTAAATTTATTTTCTTTTATTCATGTGTGGAAATATCTGAAGTAATCATATGTAATCATGATTACTTTGACAAAAGTAATCATATGTAATCGATTACATTGGAAATTATGAGTAATCATGATGTAATCGATTACATTTTTTACCCCATGTAATCATGATGTAATCGATTACATTTGAAAGTAATCAGCCCCAACCCTG
>Academ_A.marissinica_4#DNA/Academ-1
TAGTCTAGATGCATTTCTGATAAAAAGCCCTAGAAACAAGTTCTGCTAAACATGGAGGGAACAACATGGAAACCCATCTTAAACTTTTATACTATTATAGAGGTCTCCAAAAAGTATTGCTTCCACTCTGGCAAATGAGTTTAACCATATATTATCAGCACTGACAAGGGGTCACCATATAAATGATAATTTTCCGAAAATCTGTAAACACATAATTACACCAGTTAACTATTATGGcTGAATACAATAGTTTTTCAGGTCTCAAATAACATATATTTGGTATCATTTTAAAGGCTGTAATCTCTACTCTCCATGTACTATGGTTGTAAATAGAAAATAGTATTTTAATACATGCTTTTATGAGATAATCCATCCCCAACCCAAACTGCAATGTCCGCAATTTAAAAaanaaATTGTAAAATTAAATATCTTAATAGTTAAACCTAATTAATTCCACTTCTAATATGTGGACTTGTTTATTTCACTGACCTGCGAACTATATAGTAATACTAATATTTTTGAAATATACAGTaTTTAGTTATTATTCAATAAATATTATATACACAATGGTTGATGGTTGTGTATTGTAAATAAAAAGTACCAGCTAGGCAAAGTGTTCATAACTGATCTGATTTTTtctCTACTAATATTGGTATAAAATAATAATCTATATCTATAAGTCTATATCAGTACAGCTATCTAGAAAGAAACATTTTAATTCTGATATCTACAGATTATTGATCACATAATTTGAAAGTAATATTTTAATATGGACATCTCCAGATATGTATTATAATATGTAGCATGGCACAGCAACAGAACACCAACATTTGTGAATTTGTGCTGCCCCTTCCAAGTTCCTTTATAAAATTGGCCTAATCCTTATCAAAACCCTCTTGATACATTCATAATAAAGCATACAACTGTCTTGAACAATGTATACAGAGAAAGTGTAAACATTGTAATATGTGATTTGGCATTGTTGATATAGTTCAGGTATAGTATCTGACAATATTTCAGTGTGATAAACAGCTCTATAATAGTATCAGTGCTCATGTAATTTTCTGTTAATATATTGATATAAAATTGCTAAATTGTAtctatctgtgTCTATATGTGTTTATACCAGAATGCTTGTATTTGCTACTCAGTTTGattgnTGATgacCaTGaTGTTGCAAGTGAaATTCgAGTGAAACTGATGAGTATAGCTCAGGATATTGTATACTTGGCATCAAAgGGaAAAAaGAAGACTCCAAAACATATTGGATTAGGCATTACAGTTCACCaGGCCACCAGCTCCAAAGAACTTGTCCAATTATTGCATGCAGCAGGCCACTCAATTAGTTATGATGCTGTACAAAGGGTGGACAGTTCTATAGTGCAgGCTGCACTTGAACAGTACAaAGAAaACAACAAcacatacatccCAATTAACCTTACAAATAACATTGAGACAAATtATGTGAGGTTTGCTAACGATAACATTGATATCAATGAGGAGACCCTTGATGGAAAGGGAACTTTCCATGCATCACAGTCTGCTATGTTCATCAAAGGTGACAACCAAAATTCATCTCCTGATATAAAGTTCACATCACAAAGAAAGGTTACAATACCCAAGGAATTCAATAAACTTAAAGAATCAGATATTGGTTCACAAAAGCCAGATCCTGTGTTTGCTAAaGAACTAAATCTGAACCAGTTTGAGCCTGATCAGAGTGAACTCAGGAAAGCTGAGGTACAAGACTTATCTTGGATTCTTTCAAGGATGGTCAATCCAGGAGAACAATGTGTACCTGCATGGAGTGGGTTCAATGAAGCATCATCAGTAAATGCTAAGTCAGTGCCAGTCACTAAAATTGGTCACCTACCAATAATTAATGCTCCAGCCCATGACTATGATGTCATCTGGACTGTCATGGACAGGTGTGTTAACATGACCAAAGCATTAGGCCAAAAGTATACAGTTCTAACATTTGATGAACAGTTATATTCAAAGGGAAAAATGCTGCAGTGGCTGAAACCAGAGGAATGCGAAAACATTATCATAATGTTAGGTGGATTTCACACACAACTAAACTTTTCCAAAGTCATTGGTCAGTTTATGACAGATTCAGGACTAAAAGATGTGTGGGTTGAAAGTGGTGTGTATGGAGAAACAACAGCTGACAACATTCTCAGTGGAAGGGGTTGGAATCGAATAGCACGAGCCCATAAATTAACTCTGGAATCTTTGTGGAGGATCCTGTGGCCTACCTTTGATCAGTGGATGGTGACAAATAACAAAGATCTGGATACACCCATCCTACGACTGGCCAAGGAAGTTGCTGAAGGATTCCAACAAAAGGATGAGGATCAGATTGAAGCAGCAATCAATGAAATGATTCCCTTTCTACATCAAATGCTGGATTATGTTACAGAATATGATAAATCAAATAATGATAATCCAACTTACCTATTCTGGAGAAATTATATGGACTTGGTCAGTATTCTTCTCAGATTCACAAGATCACTACGAGAGGGTAATTGGAAACTATTCCTTTCCAGTTTGGCTGAGATGATCCCCTGGTTTGCTCTCTATGACCACACCAATTATACCAGATGGGCAACAGTGTTTCTGGCTGATGCAACACAGTTTGAGGAAAAAGCTCCAGAAGTGTACAGGGGATTCATGGATGGAGATTTTGTAGTCAAAGAAACAAACCATCATTTTAACCAGCTACCAGATGACCAAGGTCTAGAACACATTAACAAGTTAGGAAAAGTATCTGGTGGTCTTGTAGGGATCACAAGAACTGAATCAGCGCGGGAGAAATGGAGTTTGAGCTACAATACCAGATCAGATCTGGCTCAGGCCACTTGGACAATGTTTGGTTTGAAACCAGAACTTGATGATGATGAATGGGATCACAAAGATCTTGGTCCATCTAGACTAAAGAGAGATGAAGCTGATGTTGTAAAACTCATCGAGACATTCCAAAAGTTTAATGTCTTCTGCATTGACTCTCCAGATCTAGTATGCATTACTACAGGGGATATTGCCACAGAAGATATCACAGATAACTTATTGAATGGCAAGACAAATGGAAAGAAGGTGATCAACACATTCATCAAAGAGAGACTGATAGAAAAAAACACTAATTTTCATGCAACACTTACAAAAGTTAAGCCCAAAACTTTTGCATCTCTTTATGTAGTGGATATTAAATCGGATAAACAGAAGACGGTCCAAATAAAGGCAGATAGAAATCTCTTCCAACGGCTGGCAGTAACAATTGAATCTGGGCGGGATATTAACATTGATCAGTTACTGGAAAAAGAATTATGTCCAGTACCTTTAGCACTGGCAAACACAGATGGAAGTCTGAGACCAACCGATAAATCACAGCTCAGTCATCTGCTGGAGCAAGACATTGTGAAAGAGGATTTGCCCCCATCAGCTGACAATACATGCACCATTATTGATGGAATGGCATTAGTGCAGGCTATAGGAAAACCAAAAGATGCAAAAATGTTTGGGGACATTGCAGACACTTATATACAGGCTGTTCTCTcCCAACTTTAAATTTCACTGTACAcGAGTCGATGTGGTCTTTGACCATTATAAGAAGGATTCAGTTAAATCATGCACAAGAGTAAAGCGCAGAAAAGGATTGAGATTAGTGAGACACCTAGTTGATAACAGACATGTGAAACTCCCTGCTAACTGGCAGAACTATATGTCATTAGAGGACAACAAAAAAGCATTGGCAAACTTTCTGTCAGAAGAACTTGCAAAAGTTCAGACAAAAGAGGGATGTGAACTAATAACAGCTGGAGGATTTAGTGATATAAGGAACATCAAATCATCAACAAACACCCCCATGATGATTTAAAATCCAACCAAGAGGAGGCTGATACTCGCATAGTACTGCATGGACATGAGGCCTCTAGACATGGCTATAAGCGACTAATAGTGCAGTGTAGAGATACAGATGTTCTGGTCTTGTTAACTTTTTTCTTTCCTGAAATAGAATGCCAGGAATTGTGGATGAAGAGTGGAACGAGCCTTAAACCAAAGTTTGTTCCTGTGCATAACATAAATTTGTCAGATGAAATTCGGAAGAGTATCCTCCAGTTCCACTCACTGACTGGTTCAGATACAACATCTCAGTTTGCTGGAATAGGGAAAAAGTCTGCTTGGAAAGTTTATTGCGATAGAAATGAAAAACTTGTAGAAAAATTAGGTGAACAGCCAATATGTAATTCTCAGGTACAATCTGATGTGGAAGCATTCATATGTAAATTATACTGCCCAGAAACTTCTGTAACAGACATACAAAAGATCCGGTCATCAATGTTCAGGAAGTCCAAGAAAACCTTAGAAAACATCCCACCCACGCATGATGCCCTGAAGCTACATATAAAACGGTCACACTTTCAAGCCTTTGTCTGGCGCCATTCCCTGATTGCTGAGCCAGATGTACCATCACCTCTACTGTGTGGCTGGAAAAAGGATGGGGACTTACTGAAACCTCTGTTAATGAATCAGGATGCTGTACCAGCAAACTATTTACAGCTAACCAGTTGTGGCTGCTCGCAAGCTGGACAATGTAGAACGAGACGTTGCCTCTGTAGAAAGGCAGGCATCCCTTGTACAGCCATATGCAAATGTTCTCACGATGATCATCATGAAAACATAGAAGACTGGTGTAAAAATCCTTTCAATCCCTCTGAAAGTAGAGACTAAAGCATGTAGTGAAACTGACATGCTTTGATATGTTGTGTAAACTGAAATATATATTATAATATCCTCGCAACAATGTCACATCACTAATGCTTTCAAAATAAATATAGTGAGTGAATATTATACATGCATACTGATTTGAACACATATATTAGTTTTGTCTTATATAAGTATTAGTATGTGTTTTAGATAAACATTAAATTATGTTAAAATATACCTTAAGTGATAATATATGTGCTATATCTCTTTAAAAGCGAGTTCCGAAAATCGCCAAAAAACGTCTAAATACAGTGTATTTTGTTATGGCCTAAAAATATATTCAAATACATTTGCCAAGATGGAAGCAAAACTTTTCTTCATCCATACATATCATAATAATATtaTATATATATGTTTCCATGTTGTTCCCCTCACGTTTATCAGTTGTAACAATTTTAGATTCTGCATCCTGTCTA
>Academ_A.marissinica_6#DNA/Academ-1
TAGACTAGTAAGCCTGGGTTATTAGCTTGAACTGTCTGCAAAAGAAAATGTCTCAATAATGGGCGAATTAGTATGATTCCAGACACTTATAAATAAAAGTTGCAAACAATCGCGCATGTAATTAAAACAATATCGCTCGTTAAACTTTTGTAAATGTCCAAATTTCTTGATAGCCAAAACAGCACACCATACACACATTTTGATCAGACATTTATCAATAAATGTTTGGTAGACGCTTGAAAATGACGTCATTCGGTAACTTTCGCGCCGCGACTTTTCAACCTTGAAAGAGTAAACAATGTGATTTATGTCTGCTTAGCGGCTTGGCAGGGGATATTTGATGATACTTTTCGGGTAAGTTGTTTTTATTTCATCAACATATTTATATATCAACATAAGAAACTGACCTGAGGAGGAATATTTGACAAAAAAAGAAATAAACAAGAAATGCACATGACTTGAACTTAGCCGTTTCCTTCGTCATTCACGGGTGCACGAGTGAGCGAACACATTATGTTGCTTTCTTGTAGGCATCCTATATACGGTATATGCTAAAGTATATCAACTGTAGTAATGTTTTATCTATATCGGGAGGAAAAAGTGTTCTTTGATTTTCAATTTATTGGTATGGTTTGACCAAAAATAAAATCTACGGAAGCGGATAAAGGCCATCATGGAATAAATAAGAAACTACTGTGGACGTGAGTTTTCTGCAAACGTACGATTTTCTTGCACAGTTTGTGATATTTACTATCACAAGTATTGCTTTACACTATGTATTGAAGCTTATACACATTTTAGACTTTAGGATTTATGACTCCAATGCGAAATAGTTGACGTGATTCAAACACTCTATATATTGAACATGTAAGTAAATACTCTGTAGATGGGATTATAACTATCATCAACCTATTAGTTAAGGTGAATGCTGATTTGCTGTCCATATGCTTGATTGTAATAATGTCCAGTGCATTCATTGTGCTACGAATATGCAAAGTTAACTACAAAGGTATGTGCATATATTGCAGTATTGGAAGCGTAATGGAAGTGTGTGAACAGCAGCTTACAGATGTACAACCGatagtgtgccctggagtgtgtgaacagcagcTTAcagATgTACaAccAaTagTGTGccctggAgTgtgTGaacaGcAgCTtACAgaTgTacaaccaatagtgtgccctggagtgtgtgaacagcagcTtACAgaTgTAcaAccnatAGTGTgccctggagtgtgtgaacagcagcttacagatgtacaacccatagtgtgccctggagtgtgtgaacagcAgcTTACAgATgtacaacCcAtaGTgtgccctggagtgtgtgaacagcagcttacagatgtacaaccnatagtgtgccctggagtgtgtgaacagcagcttCAgATGtAcAAcCcaTagtgtgccctggagtgtgtgaacagcagcTtAcagatGTACaaccaatagtgtgccctggagtgtgtgaacAGcAGCTTacagatgtacaaccaATAGTGTGCCCTGGAGTGATAGTATTAATCTGAAAAGTTAACCACAAAGGTAAATACATGTAGATATTTCACATTAACATATTCATGTCATGTATCGTTGTTTCTCTGATAACATGTATTTATTAAGGTGAGTTTCTCGTAAAGACAGATAAAATGCACACTTATTAATAAAAGAGGTTAATCAATTTTAATGTTCATATATTTCAGTATTGGGCGAATAATGGAAGAGTGCCCTATATGTGAACATCAGCTTACAGATGGACAACCGATAGTGTGCCTTGGTGAAAAGGGAAGTGATAGTATTAATAAAACGAGTAAAGACCTAGGACATAGTTTAGTGACAACTAAAGGACAAAATGTGCATGTGCAGTGCAGGAGAGATTATATACACTCACGTAATACTGTATCCAACAATGACTTCAACAATAATGATGTTACATCAAGATCGTTACGTTCTTCAGTTTCTTTTGACTTCAAGACTAAATGTCTATTTTGTACTAAAAATGCTAAACTAAATGCAAAAAAACGTGGATATGATGTGTTTCCAGTGCGCAGTCTTGACTTTCAGAACACTGTTACCAGTATATGTACTGAAAGAAAAGACGACTGGGCGACTGATGTATTAAGTAGACTTTCTCTTGCTTTAGATCTTCCAGCAGCAGAAGCAGTTTACCACCAAACATGCAATGTCAATTTTAGGACTCGACGACAAATTCCAAAGTATTTTCAAGATAATACAGAATCACTTTCAGTCAAGAAAAGTCCATCGCGGTCACGTAATGAACAGCAGATATTAGCTTTTAATAAAGTGCTTGAACATGTCGCCAACTCTGTAGATGAGATTATTACTATCAACGACTTAGCTACGATGATGGCTGATTTGTGTGATAATACTGCGTATAGCTGCAAACATATAAAGAAAAAGATTATAGAGCACTTTGGTGACTCAATAGTAATAAGTACGGTAGACGGTAAAAGTGATATTGTGACACTGAAACAAACAGCAGCATCGATTATACACACATTTTACAGTCGTTCTAAAACTATCTCAGCCGAAGAAGAAAAGAATAATATAATTGCAACTGCTGCAAAGTTGATTAAGAACGACATTTCTTTATTGGAAACATCAACAATGTTTTATCCGCCATTTTCAACAGTATCTTCTGTCAAAGATAATACAAAGTTTCTGCCTAGCAGCTTACAACTTTTCATGGATAAAATAGTTAGTGGCAAAGATATCAGCACAAGAGTGGCAGCTATTGGCCAAGCTATAGTACAGGCATGTAGGCCTAAGGGTATACTGGCTCCTCTTCAAATTGGTCTAGGCATACAACTCCACCACCATTTTGGTTCCAAGTTCCTCATTGAGACGCTGAATAGTCTTGGATTTTGTTCTTCTTACTGGGAAGTTAAAAAGTTTGAGTCAAATGCAGCTGCAGCTTTGAATACATCCATACCTGACTTCGTTCCCGGTCGTTTCCTTCAGTTTGTGGCTGACAATGTGGACCACAATATCAGAACTTTAGATGGTCATAACACCTTCCACGGAATGGGTATTATTGCATGCTCCACCCCTGGATCATCTGTACATATTCCAATTCCAAGATCAGATGTATCTGCTGATGAGCTTTCCGCCATTGGTAAAATTGATATCAAGTACTTCAAATGTCATGAAGGGGATTTGTCAGTCGCTACATTTTTGAAATTGGATGTATGTCATGACAGCGATGATGCCCACTCATATTTTGATGCATTTACAAATATTGTCTGGCCAATGCGATCATCAAGACCAAGCTGGTCCGGATTTATGCAGATGTTTGAATCATCTGGGAACAATACATATCCAGCCAAATCAAGTGTAACATTCATGCCAATGATAGATATGAATCCTAGCGATGTATCGTGTATAAATTCTACACTACACTTTGTTTGTGACCAGTCTGCTAAGTATGGGGTTACTCCCATTATAACATTTGATCAGCCATTGTATCAGAAGGCATCTTATATCATCAGTTCTCAATGTGAGCAAAGCCCATTGCATAATATCGTATTACGCTTAGGCGGATTCCACACAGAAATGAGTTTCATTGGGAGTATTGGACACTTGATGGCAGGTTCTGGATTGAAGGAAGCATTGGAACTTGTGTATGCCCCAAACGCCGTAGTACACATGTTATCAGGAAAAGCAGTTGCAAGAGCTCTAAGAGGTCACTTCCTTGTAAACGCAGCGCTTTATGCTTTGTTAGTTTACAAATTATTCGGAATAGACACACCAAATGTAGAAGAAAATGAGTTTGACCAAGCTAATCAAACTGACGAAGAAAACTCAGATCCTCAGCAAGAGCAAACATACAGTGCAAAGAAGCACATGACTGATAATGTACAGCTTCATTCCCTTGCACATGTATATGATCAGCTTGCACAAGAAGAAACAAATATTGATACTATTTGTCAGAACGCTAATTTACAAAGTATTTGTAAAATGTTAGGTGTGCAGAGGAAAATTCTGGAAACTAATCGTACAGCAAAGCTATGGTTACAGTACATGGATATGATTGCCATACTTCAGCAATTCATTAGGGCAGAGAGGACAGGTAATTGGGAGCTGCACTTATCTACCGTAAAGAAAATGCTACCATATTTTGCTGCCTCGGGTCATAATTTATACTTGAAGTCTGCCTACTTATACCTGCAGAAAATGTTGGATCTTGAGAAAGAACACCCAGACGTATATTCGGCTTTTCTATCCGGTAACCACGTTATTAGAAGATCTGATAGATATTGGGCAGGACTCTCTACCGATCTGGTTATCGAACAAATTCTGATGAGATCATTGAAGACAACTGGGGGACTGACACGAGGAAGAGGAATGACCGAGTTACAGAGGACCAAGTGGCTTTTCTCAATGCCGGCTAGTGCAGAGATGAACAACGCAATGCAAGAATTTTGTAAAACTATGTATGAAACAAGTGGACAGCACAGGGAAGTAGGTAAGTCGCGTCTATTGAGAGACGAAAAAGATACAAATACACTGGTTACCTTTCTTATGGAACGAAACCCTTTTGAAGACTCTGAAACATCGCTGCGCAATATCGAAACTGGAGTTACTGCAGATGTTGGCGTAAATGTAGATGCTGCAAAGGACATCGGAAATGCTGCCATTGAAAATATGATTGGCAACAAAATCGATAGATATTCTTTCAAAAGATCTCAACAGGCGGTGACGCTCAATACCAAGACGTCTGTAAAAGTCGCCGGTGATATTATATCGATAGATCCCCAGCTACTATTCCAGCGGCTGACTACTGCTGCCAGTAGGTATGTGGACAACATTACCGAAATATTTCAGTACGAGTTATGTGGCGTTCCATCCGCGCTGTTCGACAACACTGGGTTACCAAGGGAACCCCAGAAGGGTAATCTCGCCGATTCCATTTGGAAATTAGGTGACTGTGGGAAAACTTCAGCTGAACTTTCATGCGTCCAGTATGTCATAGACGGAGGATCTTTATTACAGAAAATTCCCTGGCAACGGAACGGAACATTTGGGGCAATTTGTACTCAGTATAGCGATTACTTGCAGCAAAAGTATGCAAACCCCATTGTGGTCTTCGACGGGTATTCTGCTGGTCCCAGCACGAAAGATATCACTCATTTCCGGCGAACAAAGGGAGCTATAGGAACACGCATCAAATTTTCTAGGGACACACCATTCAAATCAAATAAAGAGGCGTTTCTTCGAAACACGGAAAACAAGCAAAATTTTCTATTGTTTCTTGGTGACTGTCTTACCACATGTGGTATGAAGGTCATACATGCCATTGGGGATGCTGATCGTTTGATTGTACAGACCGCGGTTGATTCTGCTAACAATCACGACACCGTCGTTATCGGCGAAGACACAGATTTATTGGTATTGCTTTGCTACCATTCTAGCACAAGTTCAAAAAAACTTTTCTTCAGGTCCGATTCGAGACAGTCAAATACAAAATGCCCTAAAGTATGGGATTTGTACAAAACAAAGCAACTTCTTGGTGAGGATACTTGCCGTATATTACCTTTCATACATGCACTTACTGGATGTGACACAACATCTCGAATATATGGAATAGGCAAAGGAACTGCGTTGAAGGCATTCATTCGTAACGCAAACCTCCATGAAACTGCTGAGTGCTTCACGAAGGCAGAATCGAAAGAGGAAGTGTCCAAGTTAGGACAAGAAGCGTTGATGTACCTATTTGGTGGTTTGCCTGAAGATGGCTTAAACTTGTTGCGATATAGAACATTTGCAAGAAAGGTAATGGCGAGCACAACATGCATTCAAGTCCATTCTCTGCCACCTACCGCTGCAGCCGCGGCATACCATATATACAGAGTGTACCTCCAAGTACAGACATGGACTGGTAATGACTCCCTCAATCCACTAGACTGGGGTTGGGAGATTGTAGACAACAAGTTGCTACCGACTAAAACAGATCTTCCACCAGCCCCAGAGAAACTACTCCATATAATCAGATGCAGTTGCAAAACAAATTGTGACTCAAGACGCTGTAGTTGCCGAAAACATGGCCTAAAGTGTTCGGTTGGTTGTGGTGACTGTAGAGGCATCGGTTGTACAAACTCGTATACATTAGCAGATGTTGATATGGATGACAGTGATTAAGATATTGCGTGAACAGTAACAACACAGAATAAGTTATTTGTTTCTTTATTAGAATTAACAAATAGTTATTAATGTATATTCAGTTACAGTGCTCCAAGTAGGTGTAAGTGTTGCACTTTCTTCAAGAACAATTACTATAATAGGGCACAGTTTGCGCTTCACGTCAGTAGGATCAAGTCACGTGTTAATCTGACTTATAATATGTTAGTTTGTCTAGAAAGATAATGACATATTTGTTGGTAGATATAGTTGAAACCATATATAAATGTTAAAACGAAATTCCAGAAAAATTGGGGGTTGGGTGGGTGACCCCTAGGAGGGACAGCTAGGGTCCACCATTTCAAGGGCATATCGCCCAACTTGTATGGCAAGGCGTCCATTACAGTTAGGCAAGCTGGAACTCAAGAGTTTTTTAAATTGTTTGTTATATATCATGTATATACAGTTTAATATTTGAAATACTGACATGTTAATACCAATACGTGTACTATGTATTGTCACAAGGTTTATCTATACAAGTGCTATAGCGGAATCTCAATATAGCGAACGTGTGTAGTGTTATGTTCTTGTTTTGTGTAATTAATAGTGTTTCTAGATTCCACAGCATCTATATCAAATTATACATTAGAGTATATGAGTCTTATGTGAATAAACACAATTACAATACAAGTGGGTGGGGTAATTTAACCCCGTTTAGAACATGAAATTGTGATTTCAGAGAATTTGGTTTAGGTTAGTACAAGCCTAATGTACCGAGAATCTACTGTGAATATTCTACGGTCATCATAAACGAAAATAAATGTCTTAATATACATTAAACTGTTACCTTTCTTCATACCATCATCTAACCCAGTAGTTTTATTTATTTTAGGGTGCTCTTATGTATGAGCCATTTTTACAAACTTCCCCCCAACATAGGATATGCAACTTTTAGTTAGTGAAATTAGAGGTATGCCTCGTATCAAAATCGTAAGAAACATTTCTTTTGCATGCAGTTCTAGGTTACGCCCTCTTTTGAGCTAGCCCGACTAGACta
>Academ_A.marissinica_8#DNA/Academ-1
TAGTCCAGTCAAAATATCGCCCACAGCACCTCAACCCACCACAAATTGCAACAGAAAGTTTTTATACGTTTTTGTCATCAGGAAGGTCACTAGAATGACATACTAAAAATCTACCAAAATCTACACAGGCGAAGTTAGTTATTTTCACCCAAATCCAAGATGGCCGCCGTAAAACCTTATTTTTCGATATCTTCGCTTCTAATGAACATTTTCTCATTATGTTAAGTTCTAAATTAGGGTTTTTAATAACAATGAATATGCTGACATACATGGCTTGCACATTGAAATAATATTTATTTTGCATTCATCCAATTTATGCAACAAAATACCATTTTTTACAACAAAATACCATTTTTTACCCCGAAAAAAccCATTAACTATCATATCTATCACTTGACTGACATGTCGTGTACCAAACTTTGCAATATAGAGCAAGAACACATACATGTAGGTCACATAAAATCCCACATGAGACAACAGAACAAAGAGAGACATAGGCCTACTGTTTAAACAATGATAAAATGTACGATATAACATACTAGTATATCAAAATGTCACTAAAACGACGACAAATCTGGATGATGGCCAATTACATGTCATCCTCATCATCTCCGACATCTTCGGCGATTTGGGTAGTCATGTTTGAGCATATACCCCTACACTCTCCACATGCAGTGGAACAATCAAGTCCTGCTTTGCGACATGTGCAACGTAGAGTTTCACATCCTGACTTACAGTTACATCGTACAACTTCAAGTAGTGTTTTGGGAGCCACTTCAAGATCACATTGCAATGGCAGCAATTTCCCATCCTGCACAGCCCAGCCATAGACACAAGGAGACAAGTTTGGAACTCCCTTCCATACCTGAACTTGGTGAAATACACGCAGGCTGTGATACTTGCCTGCTGCTGATGTTGGGGGCAGTGTTTCAGGCTGCACACACGTTTTGCTCGTAGCTACTTTATGGTGGAAACGCTGTAATCTCAGCTTATCAAGGGTGTCTTCCGGGGCACCTTTTAAAATGCTCACAAGACACTTTTCACCAGCACTCACTATCTCCCTCTGGGTTGCAGTTTCATCGAGGAACACACCAGCGTGTAACTGAAAATAAGGGTCATTACGAATAAGCTTCATAACAACCCCTTTCCCAATGCCAAACACCCTTGATGTGGTGTCGCATCCTAATATGGCGTGTGCTAATAGAAGATGGTTACAGACTCCCCTTCCCAGGATTCTCTGCACGGTTTTGATGTCCCAACATCGTGTGATATTCTTTTGGGTTGCCTTTGGTTCTGGCCTGTAGAATATGTTATGGGAATCATCCTTGATATGGTAGCAAAGGAGCACAAGAAGGTCTGTGTCATCTCCTACCAAAATTGTTTGACCAGTGGCAGCGCAACCTGCAGCAGTTTGCACAATCAGAAGATCAGCATCGCCATCTGCATGATGTGTTTGACATCCAGCTTGTTGTAGACGGTCACTTAGCAAGTTTATAAATTTCTGCTTATTGTGCTTGTTCGACAAAAAATCATCCTTCTTTGATTTCATTACCATGTCACTCGAGAACTCCACAGTTGCTCCTACTCGTCCACCTGTTCGTCTCTGCTGAGCACTGTCCTTCGTGGACAGTTCTTCTCCATATCCATCAAACACAATTACTGCTTGTCCATATTTTCTAGTGACATAGTCTGTGTATTGTTTGCATAAGAGATTGTACGTTGTTCCACTTGACCATGGTATTCGGTGCAGAAGGGCACCCCCATCCAAAACATATTGACTGTCGCCAATTGGTTTAGAAACTGTTTCAGGCATCAGAGTCCACAGATCATCTGCCAGGGCTGGTTTATTGGCAGCCCGCATTACATATTTAGCTTCAAAAATGGATGTTGGGTAACTGCAAAGTTCAAACTGGAATATATCTTGCAGCTGATCAGTCCGTGTTCCCGCAGTGATAAGCCTTTGAAACAATAACATTGGGTCGATGTGGATTGTTTCATTGTGGATTTTGACAGATGATGCACTCGGTGTCACTACTTGATCCTTCTTCTTGAATGTGTAATCAAGAACTGACTTGTTCAACATTGATGTCAGGATTTTGCCTCCTATATCTCTTGCCTTATCAACATTCACTCTGTTGTCAGCGTTCACACCAGTGGCAATACTTCGCAAACTGCTGTTGTCACAGAATGGATTTCGTGACTCCAGGAATGTTAACAGTTCACAAGTGTCACTCATGTCCTTCTCTTGTCTGGCTTTTGTTAAATCTTTGTGTTGATCACTTGTAGTGTAATTAACACCAGTTAGCTGCTGCATTGCGTTGTTCACCTCAGAACAATGTGGATGTGACAGCAGCCACAAAAGCCGTTGTGTCTCTGACATGCCACGTCCTCTGGTCAAACCACCACTCGTTTTCATACTCCTCATCAATACTTGTTCAATCACAAGGTCAGCTGAAAGTCCTGCCCACAATCGATCAGACCTACGCACAACGTGGAGTCCTTCGCTGAACTGTCTGTATACTTCTGGGGACGTCTGGGGGAGTTTTGTCATCTGCTGTAAGTAGATATGGAGGCTTTTGGTATACAAGTTATGCCCAGAAGCAGCTAAGTATGGTAGCATTTCATGCATAGCTTTCATATGGAGAGCCCAGTTCCCCAGTCGTTCGGCTTTCACGAACTTACGAAGGATTTGCATCATCTCCATGAACTGTAGCCACAGAGTTGCTGTGCGTGAAGTCTGCATGGACTGCTTTCTCATCTGTAGCCTATCTGTGACTCTGATCAATTCCTCGGCTGCACAGGCTTCCTCAACAGTCAACTTTCCTGTCAGAAGACTGTCGTGTAGATTACCTATTTTGTCAAGGTCAGTCAGTGTAGCATCTCCACTCTGATCACTTTGAGTCACTGATGAAGAGGCAGGTTCTTCTTGGACAACACTCTCATCTGTACCGGTACCATCGTGTGTGATCATGCATGGTGGCTTGATGTGGAACTCTGCAGAAACAATCATAGCATTCAATGCTCCATCAACAAGCAGTAGGCCCCGAACTGCTCGCTGTATTGCCTTCCCATTAAGCATGTGTATGACTGTATTGTTTGCATATATTGTTTCAAGGAGTTCATGCAACCCTGATCCTTCCATAATGTGACCAATACTTCCAATGAAACTCATCAGTGTGTGAAATCCTCCTAACCTCAGCACAATGGAACGTAGTGGATTGTTCTCTGGTGAACTGTGTATCACTTGTAAGGCCTTCCACCAAAGTGGCTGATCGAAGGTTACAATCGGTGTTATATTGTAACGCCTAGCATGATCACATATGAACAGAAGAGTTGACTTCACACATGACATGTTACCCGGATCCATGTCTATCATTGGCAGGAAGAATACTGATGATTTTCCTGGATGGTCACCAGTGTGGACCATCTGCATCATGCCAGACCAAGCTGATCTTGGCGAACGCACAGACAATGACACTTTCCACAACTCATCAAGAATAGCTGTTTTGTCATCAGTGAAATCAGAAAGCTTTTCATACAATATGGATTTCAGTCCATTGCTTTCTGGCATGAATGGCACTATGTTGACAGTACCAATAGCCGAGATGTCTGCTGCACTGACCACAACACGTGGAATTCGTTGATTATTCTTCGTTGCAGGTGTAATTGTTGCAATCATGCCCATACCATGGAATGTATTCATGCCGTCGATTGTCCTGATATTGTGGTCGACATTATCTGCCACATACTGCACAAAATTATCTGCTGTGTAACTAGGAATATCGGTTCCCTGTGCTTTTGCAGAACTGCGAGCAAACTTCATGACCTCTGAATATGAGCAGCAGAATCCGTGCTTATTTAGTGACTCTACTAGAAATTTAGATGCGAAGTGATGATGTAATTGAACTGCTAGTCCCACCTGTAGTGGTGCTATAATAGTTCTTGGTCGCGTAGCTTGCATGATTCCCTGTCCCAAtGAAGCCAACTTTACACTTTGACTGCCAGATGGAAACAACACATGTAACATCAAGCGCAGTGATTCTGGAAGGAAGGATATGGCCTCGTCTACAGACGATATCTCATGTAAGCTTGCATATGATTCCTTCGATTGATTTAATGATTGTATGTCACTTTTAATCAGTTTTGCTGCCGTCTCGATTATTCtCATCTTCTCaGCCACAGCATCCTCCTGTTTTGTTTGACTATAgAACTCGTGGAGAATCGAAgAGGCTTTAcGTCGTAatgttacAacGTTTGTtTTTccatttatctcacttataactatttcatcaccaaaatgCTgTATAAGCTgGtCTTTCataTAcgtgAaaTggtATggAGTGttTtCagTacccacatattctgacatcctttcaatgagatcatgtatggtggtttgttcatcatcgttctcttgtaagtacgttgttactttaagaaaagcttctgcttgaacaGaAcatCgAggTCtgccAcgTttggcttcTggGtggTcatTtgTTGTgaAAtGTtgcggaacagattTATTtGTTctAAAATttATAcTgCacAcTTGgTGATAtaaTgcaTcAgcTgcaAAaAGGtcGTTcaCAcTGTtGAtcCTCCcTTtcACTagttctgAcCAacATGATGGTACGGTAACTACATGTATCTTAACTAAGCATGATTTATAACACCAGTCATATTGGTACCACAGATCACAACGATCTAACCTGAAATGTATTACATGATGAACTCCTGAAATGAAACGCCTTCCAGTTGTCGTTGAAAAACTCGTCAAGCTGCCATCGATTGCAAATTCACAGTTGCTGTGTACCAAATTTATCCATGTAAATTTGATATTTTTGGTAAATGCAAAGGAAATATCACTTCAATGTGCATGGCATATATGTCAACAGATTCGTTGATATTAAAAACCCTAATTTAGAACTTAACATAATGAGAAAATGTTCATTAGAAGCGAAGATATCGAAAAATAAGGTTTTACGGCGGCCATCTTGGATTTGGGTGAAAATAACTAACTTCGCCTGTGTAGATTTTGGTAGATTTTTAGTATGTCATTCTAGTGACCTTCCTGATGGCAAAAACGTATAAAAAGGTTCTGTTGCAATTTGTGGTGGGTCCATCTATATATTGACCGGACTA
>Academ_A.marissinica_9#DNA/Academ-1
TAGTGTGGTACATTTTGTAGCTTTTAAAATAGTTGTGGGAAATATTGCTCAAGTTTGATTTTTTGTGTTATTTATGTTATTTAGTTACCAAAGAGTTAAAAAAGTATTTTATACATTTTTTTCAATCACTATATTGGCGGCCATCTTGGATTTCAAAATGGCCACCATTTTAAACCTATTTTGGACAATATCTCTACTTGTAGATGATATAGGGCCTTGATtTTGGTACCTATACCCACAATTTAGGAGTCTGGGAATCTAGAAATTACATTAACAATATTGCAGAACACATCAAACTAATATAAATTGTACTAAGATGATGGTTTAACATGTTTTATAGAGGTGTTTAAACAAAATATGAATGAATGCTATTAAAATGTTACTGAATGTTGACTATAacCActATCTGTCCATAATAGATAATCCAGCCCATGAGTTGTCCACACTGGTGACAGTAATAGAACACTTATATCAGCTAAACAGAGTTGTATGTCCTGAGAACAATAGAAAGGTCATGGTTACTTTTGATATGGACCTTTACAAAAGGGCAGTTAAATTCGAGCATCTCAGTGACCAGTACAAGGACAAGTGGTGGATATTGCCAGGCCCCaTCCACACCAGTCTTTGTTCTATCAGGTGTTTAGGGAAGACTATAGAGCATAGTGGTATCGACGAGACCTGGGTTCAATCGGGACTGTACGgctcAGTTGTTATCAATCAAATAATAAATGGTAGCCACTACAACCGCGCTGTGGATGCTCATGAAACAACATTACAAGTGTTATCTGACCTTAGGTTCCAGGAATACTTTTCTGAAAATCCTCAAGTGCAACTAGCTCTAACTAGCAGCTTGGGTGAATTGGCTGAAGCATGTAGAGGTGACCTTGTTGACAGAACAGCTATTCAAAATTCCCACAAAGGATTGATGGTACAGATAGAAAGCATAAATATAGAAAAACAGTTGGATGATTTTGACAAGAGCCATGACGCATTTCCTATGTATAGATGGATTCGTATATACATGCGCCAAGTCCAGACACTTCTGAATTTCCATCGATATGTCAAGGATCCCAACAAACATTGTATTTAGCATCTTTGGAAAAACTTTCCACATACTTTTTTGCCTACAACAGACTGGATTATGCTCAGAATATTGTGGAATTCACTTCATGTGCATATTCAGCTAAAGATACTGACCCTGATATATGGAACATGCTCATGGCAGGTGAGTTTGCTGTGACAACGAAGAAAGCCTCATTCACAAGTGTTGGTGTAGACCAAACTCAGGAACAAGAAAATAAGATCCGGAAAGGAGAAGGTGGTCTAGGAGTGATTACCAATAAGCCAGCAACCCTAATGAAGTACTGTCTTGCTGCTCCTGAATTAGGCCGTCTGTCTCGAGAAACCAGAGACATGCTAGGAGTGTCTGAGTTTCCACACAGTCCTGATCACCACCTCTCCTCACATACTCTAGTAGAACGACAGGGCAAGAATATAGAATCCCTTAAGCTGGTCTTAGAGCCAATGAAGCTATTGAAAGACAAAGGAGCACATCTATTGAACTGCATGAGCAAGAAAGTGTTGGGAAAAGAAACACAGGAAAGTGTTCTTAACTTAGAGGTTCGAGGAGAAAATGCAAAGGAATCCTTTGTTGAAAACCGTATACGTGGAGATGTAAACTTGTGGGACCGTATGACCAAACTGAAATATAAAAACTGGGATAATCTGTCCAAGAAGATAACTATCAAAAGTAACACCAAAGAGTATCAGCTAAAGTCGAATGACAATCAATCTATTACATCCAACATCAACAAGAGATACCTCATTATAGATGcCATGGCAGTTGTTCAGGCGTTGGTGCATGCAGTCACATTTATGTCCTGTGAAGATCTTGGCAAAACGTTTGCTAATAACATTGATGCCATGCTAAATGAATACACTGGTGGACGCATTTTTGACAATTATGCCATACAAATCAAGGACAACATCAGATACGGGAAGGATTGCCCTAGTGAAGACCTACATATTGAGATTTCCACTCCTATAAAGGACAAGACAAAGTTTCTGTCTAGCAAGAAGACTAAAGATCAGCTTACCTTCTTCTTAGCTGAGAAAGCAATAGCACTGTGTAAGAAGCCAGTAGTTACAGCAACTCGCATGAAAATCCTTACCAACTTAcCAAAtTACCACCCAATCACAGACATCAGCACACACGAGGAAGCAGACACTGTCATGATGCTACATGTATTGGAGGTGGTGAATGAAGAAAATGGTAATGAGGTTGATTTCTTTACACAGGACATAGACTGTGGGTCCTCATTTTACGAAGACTAAATCTGTTGGGTTTAAAGTCTGGTATTGTAACAGGCACCAGTGAAAATCGAAGAAGAGTAGACTTAGAAGCAATTTATACAAAATTAGGGTCAGAAAAGGCAGCTGCTTTGCCTGGGTcCCATGCCATCACTGGAACAGACACAACATGACATATTAGTAGAGTTGGAAAGAAAACATGACTGAAGGTGTTTATGAAGGCTCCTTAACATATTATTGAAGCACTTTCACAACTTGGAGAAGGTGATACACCACAGGAAGATGTGATTACTGGGTGCAAAGAGTTTCTTTGTATGCTTGGAAGCACAAATAATGTTTCTGGTAGTGATCCTGGTTCCCTGAGGTTGCAGAAGTACAGAAGACGTTCTGCAAATGAAGGCGTTGATCGGCTTCCACCAACTGATGGTGATTGGCTTCAACATATATTGCGCTCTCACCTTCAAGCAAATATATGGGCTCAGGATAGAGTACTTGATCCAACACTCCTTGATCCATGTAACCTATGTTGGATGAAAGACAATGACAGGCTGGTGTCTGCTGTGCAAGCTGCCCCAGCAGCAGTCGTAGAACTACTAAAGTGCAACTGTAAAGTTAGCCAGTGTTCTGGTAGATCTACATGTAAACAGAACAATCTGTGCTGTACAGAGATGTGTGAATGTGAGGGTGATGACAACTGCTTAAACACACAACAAACTGTAGATATGGATTCTGATGGGGAATAAATTAATGTCTCTTTCCACAGTATTTTAAATGATGGTAAGCCAAATTCATAAGCCATAAAAATTATACAAGTTCATGTGCAATATTAAATAAAAATCCTATAATATGTACACAAACATTCCCCAAATAGCTGTTATATTAACATCCATATGTACTAACACTTTAATAATGGCATTTTCAGATTCCTGTACCCTTAAAATGTGGGCATAGACACCAACATCAATGTCCTAGGTTATCTACAAGTAGAGATATTGTACAGAATAGGTTGAAAATGGCGGCCATTTTGAAATTCAAGATGGCCGCCAATATAGTGATTGAAAAAAATGTATAAAATACTTTTTTTACTCTTTGGTGTCTAAATAACCTAAATAACACAAAAAATCAAACTTGAGCAAAAATTCCCACAACATTACAACATGTACCACACTA
>Academ_A.marissinica_12#DNA/Academ-1
TACTGAGAATCCCTGGTGTCAAAATAGGGTCCAATCGTGCGTTTATGGAAGAAAGCACCATCTGTTGTGTAGTGGTAGCTTAGGGCATAAACTTTTATTTTAGCCCAGGAGACGAGCATGAGATGTCACGTGCCTCCCAGAAATCCAAGATGGCCGCCATGATGGCTGCCATTTACATCGATATGGTACAACATACATATATGTCTCTACCTTTATTATTTATAGATATATCAATATGAAATAAAGTTTTATATGTCAATGTATTAATTACCTAAATTAAATAATAACTTTAGGCCTACTTGATTGTCAAGGTCAAGGTCATTTGGAGGTCAAAAGGTCAAAAATCGTTAAAAAATGAAAGAATGGGTGATAACTCTTTCAATATATTTGTTATTTACATTCAAATATCACTTAATTTGCATTTCTAAGTTAGATAAGACAGGGGAACTACAATTACCAAGCAACAAATGAAATGCACTTTATTAAAGAGGGAAAATATTCATTTATAAATGGGTGGGGTAAGTTTAATAATTTCAGACATTATCCGTAATTAATAAACAGATATAGTGATTGTAAGCCATATTTGCATATTTGCTGTAGGCTTTCAAATATTAACCTAATGTAAATTGTGATTGCACTTTAATTTTAATATCAAACCATCTTTGACCTTGATCACCATATATGACCTTCCTAAGTAATGACATAGTTACATGCATACATGTATTTGGTTGAACATACATGTATATTACAATTTTGTAATGATATTGCATACAATAGTATTGCATTAAGTGTGCCCTCTCTCTCTTATTTCAAGCACTAATTATTTTAACATAGAAAGCATAGACACAGTGTGCTGGCTGGATCACTATTTAAGGTAAGATTGAGTTACTTCCCTTATGAACAAACCCGCCATTTGCAGAATAGCACACACTGGCACAAAAACCAAACTTTGCCTTATTTTAAAACACCCAATTACATTATATACAGGAGAACTATATTTGAAACTGGTAAAAGGGTTTAACTAATGATTACTAATGTATAAAACAAATTCTAATTTGGTCTGATAAGGGAGTTCTACGTTCTATTATTTTGTGAAGTGTAATAGTGGTCGGACGAACACGTAATTAGGATATTTAAATTGTATGCGGAATATAATAGGCGAAATTGTTCTGTCTTCTnTTTTAAAAATCATAAAATGTGCTAAAGCTCTTTAAACAGTTCCTTAACAGTGCTAATTCAGTGTACTGTAAAAATGTTTTTAACATTTTAGGCATCTGTAGAGGAAGTCTCCAGTCTCACTTGAAGGGTGTCCATTGGTTATCATATACTGGGCGATGTTTTGAACAGAAAACTATATGAGAGATTAGTTGCTCCATGCTGTCTAAGGTATGTTCAAATCATGCTTAGTGTATATTTTTCAACATTGATGTATAATCACAGACTTGATGAGCATAGAATGACACATAGTAAGCTTTTCAAGATGGACATTTTAGATTCCTAATTTAGCTGCTGTGTATGTCACATGCATTGTATATTTTACTTATGACATAACTGTGTGCAATCATAAATAATGTTGACACCATTATAGTGGCATACATATGTTTTAGCACACATCTATCATTGTAACGTTCTTTATAGAAGATCACTGCAATATTATGTCTTATTATTTTAAGTACAATATGTGTATACCATGTAATATATATATAATATTGTATTTACTTATTCTTTCCATCTACATTTCAGATTGTGCAACTAGGATGCTGATCGAAGTTGGTGGAAAGTCCACAGTTGTTCATTGGTTTATTATTGTTCCAAGTGTTTCCATTACATGGCACAAACATGGTAAGCATAGCTATATCGTATAAGAACGTCAACTGTAGTGATTGTGATGTATATTGTTGCTCAATCATCAATTGGTCGACTAAAAGCGTCGGATACTTCTTATCAGCGTGGGTTCAACTCAGAATCGTCCATGATTCCCACACACAAAGTTTTTCCAGTTTTGCCAGTGTAGGGTACTGGTTAGAAAACCAGACAGCAGACATCAAGCGCAGTTAATATCAGTTGTGAGAATTTGTTTTGCAGTTAATATAAAATAAATAGGTTTGGACTAGTATAAAGTATATATTTAAATTCTCAATTATTCATATTATTGCAGCAATATATATATATGAGATATGAGCATGCATTTAAAGTATATAAATGTATCTATTGTAGGCATCCAATGTAGAGGACACAGATATCACATCGGATGCTGGACTACTATCATCTCCCTTGACAAACATACCTGTAACTGACTGGAGCCGGTGTTGCCTATGTCAGACTAAACTTCAAAATATAACATTACGAACACCAGCTACTAGCACATATAAACAGCTTGCAGAGAGATTGTTACAGTTAAAGGAACTTAATGCATTACCATTTGGTCTGAATCTTAAGCGATTGAATGAAGCTGGTGATATAGCACATACACTATTGGAACAGAAAGCAGCTTGGCATAAAGAGTGCTATGACATGTGTAATGAGCAGAAGATTCAGAGAGCTAGGAGGAAGCTATCAAGTGAAAACGAGAATACAACATCTTGTAGACGAAGTTTAAGAACAAGCCTTGATAGCAAAGTCCCAAATACATACAGCGATTGTTGTTTTTACTGTAGTGAAAATGGTGGAAAACTACACCAAGTTGAATTCTTGACATTAGATGAGAACACGAGATATATGGCAAATGAAATGATGGAAATTGATATACTAAGGAAGCTGTCAGAAGGAGATATGTGTGCAAGAGATGCAATGTATCACAAAACATGCCAAACTTCATTTTATAACAAATATAAAGCATATCAGAGAGAGCAGGAAAATGTACAGTCCCAGAAGTCTAGTCAAAATGAATTAAGAGACATTGCATTTGCCGAGTTAGTCTCTTATATAGAATATTCCCAAACAAAATGTGAAGAGCCACAAGTGTTCATTTTGTCTGACATAGTTAAACTTTATACAGAACGTTTAGATCAATTAAGAATAGATACCCGAGTGCATTCGACTCACCTGAAAGAAAAACTTATGAAATCTATTCCTGACCTCACAGAAAGTAAGAATGGTAGACAGGTTGTGCTAACTTTTAAAAGTGAAATTGGTCATACCATGATAAATGCTTCACAATCCAATGATAACATTATATCAATGATGAAATTAGCGAACACAATAAGAAATGAAATGTTTGAAATGCAATATGATTTCAGGGGATCATTGAAAGATCCAAGATATTCACAACTCCCAACCACTCTGATTAAATTGATTGACATGATCCTTACAGGACCGAGTATTTCCAACAAGCATGACCAGTATAGCACAGCGGCCACAAATCTGTCACAATTAATAGTGTATAACACTGTTAAAAGACAACGAGTCAAAGAGCCAACTGAAAGTTACGACATTACTAGACATAACTTAGATCGGGAAACAATGCTACCATTATATGTAGGACTATTGGTTCATGGCAAAACGAGAAAAAAGGAGCTAGTTGATGCATTACATGACCAAGGCTTGTCAGTGTCTTATCGAAGAGTAATGGATGTCTCAACTGATGTGGCAAATGCTGTTCTGCAGAAGTATGAACAAACTGGAATTGTATGTCCTCCAAATTTAAAGAGTGGTGTGTATACGACTGGAAATCTCGATAATATTGATCACAACCCGTCCTCTATAACAGCCAGCGATTCGTTCCATGGGACAGCTATTTCATTGACACAGCATAAATTTACTCATGTTGACAATGACAATGTCACACCCACATATATTGACATTGACAGTACCCACTCACGAAGTGTAAGCAGGCCATTGCCAGCTACATACACGGACATACCACCAACTGTATTCCGTACCAATCAGCCACAGCCAGTTTTTGTGCATGGATGTCAAGAAAGACCACCTGTGCCATCACACGCTGTAACAGAAACAGACTGGTTATATAACGTCCGAATGAAAGTAGAAAGTGAGAATATTGCGGTTGATAAAGGCCAGTCCTTCTCTTGGTCAGCCTATAGGGCTGAACAGATGAGCGAAACAAGACCACCTGCAACATCAGCTCTGCTACCACTATTCAGAGAGGAAGCACATACACCCGCCATGATAAAACATGGCATGAATATTGTGAAGCTTGCTACCGAATTCACAAATCCTGGACAAATCCCTGTTCTCACGGTAGATCAACCTTTGTATGTCTTGGCAAAGAAAGTACAATGGCTGTGGCCATATGAATATGGACCGGACAAATATGTGATAATGATGGGCGGCCTCCATATTGAAATGTCCTATCTGAAGGCGATAGGGGAATGGCTAGAGGGTAGTGGGTGGCTTAATTCCCTAGTCACAGCGGAGATTGTTACCGCAGGTAGAGGTGAAAGTGTACAGAAGGGTAGCAGTGTTGCCAGAGGTCAGTGGATACACCAAGTCATGGTTGCTGCATTACATATGTTAAAGCAAGACGCGTATAAAACACACCAGGTCAGAAACAATCAACACTCTCTATCATTCGCATCCTGGTCGGATTCAATGGTAAACACTAATCCACAATTCCACTACTGGACACGAGTAATGGACATGGAATTGCTACTGCTGAAATTCATCAGATCCCAACGTGAAGCAAACTTCGACATGTATATTGAATGTCTCCGAGAGATGCTTCCATGGTTCTTCCTCCTGGATCATGTCCATTATGCCAGATGGCTCACCGTTCACGTACAAGACCTAACACAGCTACAAGTGTCAAACCAAGCAACATTTGAACAGTTCTCCAAAGGTGCATTTGTAACACAAAAATCTACACGAAAGTTTTCAGCTATGGCTCACGATCAAGTTCACGAACAGTTAAATGCAATTTTGAAGGGAGATGGAGGATTCATAGGGATCACAGAGAATGCGGAAACACTAAAACGTTGGACTGTGTCAGCTCCAGAATTGACCAGAATCATTTCAGAGGTTACGACATCCAATGCTGAGCCAACCAATCATCATGATAGTGGGACCACCAACCAGACCCGATTTGTGATGCAAGTCCAATCCCTAGTAAGAACAATGAATGAGCTGGGCAACCCATTCACCGAGAACTCGTCGGAACTATTGACACTAGATACCAAGGTGATAATGAGTCAGGACTCTGTAAAACAACTCAAGATGGCAGCCACTGAAGGCCAGGTAAAATACAGAAAATTTCTTGAAGGCCAAAACATCTCATTCTACGATCCAATAAAGAAAACGAAATTACAGCTCTTTCAACTGCAGAAACCTTCCAAATCATCAACACTTAAACAAAAGGTCCAGTCAATGAAGGATGATGTGAGTCTCTTTTCAAGAATGTACATTGCTTGCCAAAATCGCGGAGGGGACATGGAGAATTTCTTCCGACACGAGAACCACCCATATCCTCCAGCATTAGCTGAGCACAAGGTAATGCGATTTATTGTAAACAAGTCGGATTTACTTGACCCGCTAGAGAAGATGTGTGAGGCAGAGGATGTACAAGCTGTGGACTGCAGGATCATTGATGGTGCTGCACTTGTTCAGTCACTGGAACCTAAAAACGCCTATGGGAAAATGACTACATTCCAAGACTATATAGACAACTTGTTTCGACCATACATTTTGAAACGGCTGCTAACAACCAAGCGTCTAGACATTGTATGGGACGTCTATATAGATAACAGCCTGAAGGCTCAGACTCGGAAGAACAGGGGAAGTGGAGACACAATTAAAGTGGCGCCTTCTACTACTCTTCCAACAGCGACATGGAAAAATTTCCTCCGAAATGATAGCAATAAGTCCAACTTTTACCGCTTCCTTTCTCAGTCAATACCAGAAATACAAGTTCCGCCTGGAAAATGTATCCTGTCTACTGTAGGGAATCAAGTGTTGCATACAAACAGTGAAATACCGGACATCACAGCCATAGTCCCATGCAATCATGAAGAAGCTGATTACCGTATGATGTTGCATGCAGCCAATGCCATGAACAACGGAGCCAAACAGATATCTATATCAGCGACAGATACTGATGTTGTGGTCCTTGCAGTAGCCTTGTCAAGTCTTTATAAGGGATGTAAGATATGGGTAGCATTTGGCCATGGCGCCAAGGATTTTCGATATATTCCCGCCCACACTATATCAGAAAAGCTAGGACCAGCATCTGCCTGGGGATTATTGTTATTGCATGCCATTTCTGGCTGTGATACTGTGTCCCAATTCGCGGGAATTGGAAAGAAAACTGCCTTCGCAGTATGGGCATCATTACCTGAAATTCATACAGAGTTCAGGAAATTATCTTTAGCTCCAGAGTCAGTATCAAGTGATGACATGCTGATGTTGGAACGGTTTGTTGTTCTGCTATACAGTAGAACATCCTCACTGTCGACGGTGAATGATGCCCGACAATATATGTTTGGATATCAAGGCAGACAGATTGATCACATCCCGCCTACCAAAGATGCCCTTCATCAACATGTTCTTAGGGCTGTCTTCCAGGCTGGTCACGTATGGGGTCAAATGCTGGTGAAATGCCCCCCACTGCCTTCACCATCAAATTGGGGATGGAAACAGGATGAGGATGAAAATATCTGGATACCTAACTGGACGACACTTCCCGAGGCCTCCAAGGCATGTCCGGAATTAATCAAATGTAAATGCCAAGTTGCATGTAGTGGACGTTGCAAATGTTGTAAGGCTAACTTGCCTTGCACAAAGTTGTGTTTATGTGGTGGCAACTGCGAGCGCGATAATTGAAAACTGTTATCAATCAATTTGGAGATTAGACTGATGTTTTTACTTTAAATTCGTGATATGGACCGTGTTTTGCTACAATTAGCCTACTGACGTATACAGTCTACGCAATGTGTCCTTATTATGCAATTTGTATAGCAATACATTTAATTCATTGAACTTGTTGAACTTAATTAAACTGAAATAATTAATAATCTACAATACAATAGACTAAAATTAATGTTTAAACTACATAATATACTGTAGTTTAAACATTAATTTTAGTCTATTGTATTGTAGATTATTAATTATTTCAGTTTAATTAAGTTCAACAAGTTCAATGAATTAAATGTATTGCTATACAAATTGCATAATAGACAATTTGACCTTCACAAAGGTCACTATGAAGGTCAAGGTCAAGCATTGTATGTTAGAGAGGAGTAATGATCATATGTACTGTAGAACATTGGGAAATAATCCCAGAACTTTAAAACAAGTTTTGTATACCATAAATTGTCTTTATAAGATTAAACTATATTTCATATTAAATTACCCCACCCGCTTATAAACGTCTGTATATTTTTTGTTGAGCATTTTCATAACCGGGTGCTAGTATTATGAGTTGCAGGTGTTGTAGAAAGTATTTAAATAAGAGTAAGCAGCTATTTTACTGGAATGTATTGCAATTTTAGTGAATTTATTGTTCAAATAGTCACATTTGTCGTATATTTGACCTTTTGACCTCCAATATGACCTTGACCTTCACATATAATGGGCACTGCGTTACTCAGTATTGTTTGTGTTTACAATTATGAACATATTACAGTTTATTTTATTTGGATAAATTAATAAACAAAAGAGTTATAGCCATGTTAGTATTTTCTGGCTGAACGGCGGCCATCTTGGCGGCCATCTTGGATTCTGGGAAGCACGTGACCTCTCAAGCGTGTCTCCTGGGCTCAAATGAAAGTTCGTGATCTAAGCTATCAACATGCAAAAGATGGTGCTTTCTTCCATAAATGCACGATTCTTACACCAGGGATCCTCAGTA
>Academ_A.marissinica_14#DNA/Academ-1
TAGTCTAGATGCCAGCCAGTGATATATATATGCATAACCTAACTTTGGAGTACACACAAAATGTTTTGGTATCAAAATGTTCAGGAAGAAGTCCTCTCTTAGAATCTGTTGTATGACACTTTGTCACCCTTGAGCATTTTGAAATAATCCAAGATGGCCGCCAAAAATTGATACTGTCTGTATCTTTATATATCTTCATAGTTATGTTATTTTGAGGATATAAAAATGTGCAAAGTAATGTGTTTTGTGTTACTAGGGTATTTTGTATCTTATAAATACGTGCATATGAAATCAAAATCTAAGATGGCCACCAAAATGGCTGCTGAAAAAtAAAAAAAaataAaAaATTGTTCATTTTGAATTATTTATGCAAAATACCTACTGCAATCACTGGAACTAAATGGAATTATGATGCTATATTTCATAATCTATCAAAATGAGTAAAACTTAGGAAATAATACATCCACTATAAAAAAGGAATAAATATGTAAAaATGTATATCCTACGCACATATACGGAACAGGTGGTATGTGTAACtTTGTACAAGAAGAAGATATTTATTATGAGTGACACCAAaTTATTTTATTTGgTGTGTTTCCTTGTAagactctgttgtactgcaagtttatcaatatatgttaagAggaagtaagaaCatTggttactGAAtAtgGGGgTTaTAAtacAGCAatCTTTaggTCACaAGgtAAaGgaCTGaAacCTGCGACAAAAGTGATGTACAcTCCTCTTATAGACATGGTTCCGTCTGACCCCGATACCATGATGACAGCGATGTACCgGGCTCAGCAGTTGTCTCATGATTTTGGCCAGTCCTTCACAGTCTTCACCGCAGATCAACAGTTGTATCGCGTTATGATTAATGTACTATGGGTTCATCCGCAGCTGTTTCCAAACTTCTACCCAAGACTAGGTGGCATGCATACTCTAATGAGTTTTGTTGGTTGTGTTGGTAGTTTGATGTCCAACAGTGGACTGGAAGATATTCTAAAGGCAGCGTTTGGAGGGGTTCCAAAGATGTTGTCTGGCAAGAATTTCCCCCAGAATGTTCGAGCACTACGAATGGTTGCTGAAGAAGTTCTAAGAAAGGATCTTCAAGAGGCAGATACCTACGATGATCTTCTTTACAGACTTCAAAACAAAGCAGCACAAAGTCGGACAGCCAAGTTGTGGCTGGAATGTCTTATAAAGCCAGTCATGATAATGATGTTGTTCATCCGAGCAGAACGTGAAGGTGAATGGGCCCTCCACCTGACTGCAGTAACTGCCATGATGCCATATTTCTTTGCAGCAGGACACATCAATTATGCCAGGTATGGTCTCTATTACCTACGATCGATGGAAAAACTCCCCGAAAACGTACAGGCTAATTTCCTTGCCGGTGAACATGTCATGAGACACCAGACCGGGTTGTGGAATGGGCTGTGGTCGGACATGTTTATTGAAACAACCTTTATGAGGTATGGACATGGGCCAGGTGGTCTTATTGGAATCACATTGAAAGACGAATCTGTCAAGCGTTGGGCCCTAAGTCTGCATACCTGCAGTCTTCTCTTGCAAGACATCAAACGCATGAGAGATACTGATGCGTCTACCACTGTCACTAAGCATAAAGAGGAGGGAAATGCCCGCATAGAAGCTGATAGTGAAGACCGTATTAAGATTCGCAAGAAGTTAGAAATGTCAATACACCCCATGCAATCCGACGAACATCCTGAAGGAGTAGTAAATATTGTTTCTGGGAAGATCAGTTCAAACCTGGTGAATGTAGACAATGCTGTGACAATAGGAAATAAACAAATGGAAATGTTTGAATGTTCTTGGCCAGAAGGGTTTAATGCAACCATCACAAATAAAGTGGTTACAATGAAGATTAATAAGAAGAATGTGAAAATTGATGAAACTGCAATTATATATGACACACAATTGATTTACAGCCGAGTTATTGGACTACTGTCATCAAGAGCAGTGGATTTGAAAGACATAATGTCTCATGAGCTTGCACCAGTCCCCACAGCTATGTTCGATGACAATGGCGACATGAGGATAGCAACTTCAAAATcTATCCTTAAGAAGAAACTCCAGATTACGCAGCCTACCAGATCAGCTGAGAAACCAGATACAATTGTGGTTGATGGTTGCGCAATTTTGTGGTGCATTCACTGGCCAAAGACTGGTACTATTCAAAACTACTTAAATGGATTCTGGAGTTACATATCACTACTCTTGCGCACAAGCAATGTCTTCTTGGTATTTGATAGATACTTCCAATACAGTATCAAGAGCTGCACGAGAATAGGAAGAGCGGATCCGCAATCCATAGCATATAAGTTGACACACGAAACTCCATTACCAAAACAATCGACAGTCTTCACAAATACAGAGAATAAGGTACAGTTGATAAACCTAATATGTGAAGACCTGACACAGAAAGCGCTCACATATACTGGATCTAGTAAAAGTTTGATGATAACTGGATCTTCTGATGTTCCTTTAGAAATACAAATGGGTGTTCCTGTTTCCCGTTATGATATAAGAACAAGTCATGAGGAAGCAGATGTTATCATCACTCAACAAGCAGTATATGCCGCAACACAAGGGGCCAAATGTGTTaAAAGTTATATGTGACGACACTGATGTCTTCGTGCTTCTCCTTCACTTCTATTCCCTGACTAAATTGTCTTCCATGATGTTGATGGAGGGTACTAGTGGTGAACGGACGATGGTCGATATCGGGGCAACTGCAGCAAAACACCAATTGATCATACCAAGTTTACTAGCTGCCCATGCACTTACAGGATGCGACACCGTAGCGAGATTGACCGGTATTGGCAAACTCAAGGTTATCAAACAATTAGAAAAGGGAACAGAAATCAGACTTCTAGGTGAACTTGATTGTAACACTGATGAGGTAGTAACCGAAGCCACCACTTTCATCGCTGGATGCTATGGAAAAGCAGGAAATAGCATGTCTGATGTACGTTATGAAGTTTGGAAGACAAAGGTTGGAAGAAAAGCAATGAGGAAGATGCCAAAACTTCAGACACTCCCACCAACGTCCGAGTCATTTCGAGAAAATGTCAAGCGGGCCCATTTTCAAACATGTGTATGGAAGTCGTCACTGGATCCCATTCCACCAGACCTTGATGCTGAGCAGTTTGGATGGAGAAAAGACATACCATCAAAAGTACTTGTTCCTGTAACAGTACTAGACAACAAAACACCAGCTCCACCATGCGTCATGAAGCTCATCAGCTGTAGCTGTAGTTCTGAAACTCCTTGTATTACAAATAGATGTGGTTGCAACAATGCAAATCTAGCATGTACAATATTTTGCAAATGTAATGAAACTAGTAATTGTGAAAACAAGTGTACCAAAGAAGCATTATTGGACGATGACAGTGATAATCGCGATTCTGAAAGTGACACAGAAAGTTGAACATATTCGTTTCACTACACAGTGTATATCACGTGTGTATAAATAGAAAATGTATAATAAATATTGTGTACGTATTCAAAACATAAACAGTATAATAAATACAAAGATATGATTTGACAATATATGTGAATCTAGTCAATAATTATGTGCATTGTTTAAAAAAATAAATGACTTCAATACCTTGTACTATATTCAAATGATATCATTTTCAAGGCTACGGGTACATGTATACTATTTGTTTTGAATACTACAACATGTATTGAAAAGTTAAGTTGAAATATTAGTTTATATTCTAAGTCACTACTATTAGCTAAAATTTGAATATACAATTGTCCAATTTACCATTGTTGAAACAGTGATAAAAATACAGTTTTCATACTTTGGCGGCCATTTTGTCGGCCATTTTGGGATTTAGAACCTGCCTATAAATACTTTTGAGTCTACAAATACAATAATAACACAAGTCATACCATTATGTATGATTTAGGGTATGTGAAATAACTATTAAGACGAAATACAAAGGTATAGACCGCTTTATAATTTTTGGCGGCCATCTTGGATTATTTCAAAATGCTCAAGGGTGACAAAGTGTCATACAACAGATTCTAAGAGAGGACATCTTCCTGAACAATTTGATACCAAAACATTTTGTGTGTACTCCAAAGTTAGGTTACCCCCTTTGGCATCTGGACTA
>Academ_A.marissinica_19#DNA/Academ-1
TAGTCCAGCAGCCAACTAGCTTACCCTGGAAGTGGAGTATATACAATGTTTTTTGATTGATTTGGGTCACTGAGACCATAAATATTAAAAATCCGCTTGATGACACCCTGTCACCTTTGGGCATTTTTTCTAATTTGCATAAAACCAAGATGGCCGCCAGTGTTCTATTGAATATACTATAATTAAGATATCTCGGCTTCTAGAATGGATTTTAAAACAATCTAAAATGTTTTAACAGGGCTTTAAGACATTAGGAACCAAATGGAATAATTTTTATTATGATTCGACAACTCCTTCATTTGCATAAATCCAAGATGGCCGCCGTCAAACCTCTCGGGAGACCGGTTTGATGTCACCACGTTATCTATTTTTTTTTCAgtgaCCtAAAtCAaCCAAACATGTGGTACTGCGTCTTGGCGGCATGCATATGCTAATGAGCTTTGTTGGGGCAGTTGGAAGCTTGATGGCAGAAAGTGGACTCGCAGAGGTCATGAATGAAGCgTTTTCGGGgGTTGCAAAAATGTTGTCTGGAAAGAAGTTCCCACAGAATGTGCGCGCCCTTCGCATTGTTGCCGAGGAACTGCTGCGTAGGATTGTACAGGAAAATAACATGGCAAGTTATGATGAACTCATCTTATTCCTTGACGATGTGGCTAGCAGCAGAACGGCAAAGTTGTGGGTCGATGTGGTTATTAAACCCGTCTTCATCATGATGCAGTACATCAGAGCAGAGAGGGAAGGTGACTGGCCACTTCATCTAGAGGCTGTTCAACAGATGATGCCTTACTTCTTTGCCAGCGGGCATGTCAATTATGCACGATATGGGCTGTATTACCTTCGGTCAATGGAAGGAATGCCATCAGAGGTCAGAGATAGATTCATGAAAGGTGAACATGTCATGCACCACATTCCAGGTGTATGGAACGGCATCTGGAGTGATATGTTCATAGAAACCACCTTCATGAGGTATGGTCACAGTCATGGAGGAATCATTGGAATCACGCTGCGACCAGACACTCTGAAGACATGGGCACTTGGTCTGCACATTCGAAGCAAGCTGGTTGAAGACATTGCCCGTATGAGTGACCCAGATCATGAAGCAAGACAGGACACCCACAAAGAGGAGCAGAAATCAAGGATTGCAGCAGACGCAGCTGACAGGGCAACCATTCGTCAGAAGTTAGATCGGAGCATCGATCCTCTGTCCACCAGCAACGAAGCAGACAAGATAGTGAACATTGTCAGTGGTCGAGTGGCACCTGTTTCAGTGAACGTTGATAAGACTGTGACCATTGGGACCAAAGAAATGGAAGAATTCGAGGGTGCTTGGCCAGATGGCTTCTACAATCCCATTTCAAAGAAGACGGTGACAATGCAAGTAACAAAAAAGCATGTGAATATTGGTACAGCAAAGTTGTTCAATACCACTCTTCTCTTTTCACGAGTCATAGGACTCCAGGCTAGCTGTCGTGACACAATAGACATCAAGACATTACTATCGTATGAGCTATCTCCGGTGCCTACATCGATGTTCAACGACTCGGGTGACATGAGAACCGGAAAGGCTAAGGCACAGTTGAAGAAGCAACTACAAGTTGAGATGTCATCAAGGAACGTATCACCCAAAGTCGACTGTAGGGTGCTAGATGGTTCAGCTGTCCTCTGGGTGATACACTGGCCAGCGAATGGGACAGTCTGCGACTTTGTTGTGAACTTCAAACAGTACATCCAACATAAACTTACTTCTAGCGATGTCTATCTCGTGTTCGACAGGTACCAGGATTTCAGTACCAAGAGTACGACCAGATGCAATAGAACAACAGAAGCAAGCAGAGTACATCGACTGGCTCTAGATACACCTCTACCCCCACAGAAAGTTGTCCTGACAGTGTCAGAAAATAAATCACAGCTGATGGAAATTATCTGTGAAGAGCTGACCAGAGACACTACCTTCCATCGAGACTACACAATGACCCACAAACTTGTCATCACTAGCAGTTGTGATAACACACCAGTTGAAATAAGTTATGGGGGAGTGGTGATCAACCGGGAAGACATGTCTACATCTCATGAAGAGGCAGACTGCATCATTGTTCAACAAGCAGTAACAGTTGCGACTGAATGCCAAGTAGGCGTGTCAGTGATTGCAGATGACACCGACGTCTTCATCCTTCTGCTTCACCACTACTTTGAGCGACAGTTAACCAGTCACATGATCATGGAATCGCCGATTCATGGTAGAAATGTTATTGACATACAAGCTACTGTTAAACAACATCAGAGCATAGTAGATGGACTGTTGTCTATGCACgCCCTATCGGGTTGTGATACATGTGCATGCTATTTCGGTATTGGTAAAGTCAGGGTACTGAAAGTACTGCGAGAAGGCTACTCCTTGTCACTTTTGGGTGACATTCATGCATTGTTACCAGATATAACAAGACAGGCATCCAAGTTTGTGGCCGCATGCTATGGACACAAGGACTGTAGTAGTATGTCTGAAGCAAGGAAGAAGTCATGGGCCACAAAGGTGGGAAAGGGCACCACAGCCATACCAAAGCTGAAGTCTCTACCTCCCACAACAGAAGCATTTCTGGAAAATGTCAAACGAGCACACCTGCAGGCAGCTGTTTGGAAACATGCTTTGGATCTAGACCCTCCCTCGCTAGATCCAACAGAACATGGATACGTTCGTGACGACAGTTCCAAGACTATGCTGCCTAAACCGATACATGAAGATGTGTCCCTTGCTCCACAAGAGATTTTGAAACTGATTCGCTGCGCTTGTGAAAGTGATAGACCTTGCAAATCAGGAAGATGTGGATGTGTGAGCGGTAAACTACCGTGCACTGTATTTTGCGGATGTCATGCTGAGGACTGTCATAACGAACTGACTAAATGTGATGTAGCCTCTGATGCAGATGACGACGATGACAATTAGACATACAGGTATTAATGTCAACACAGACAAATGAGAGAAACATCATATTGATAACTGTGTACAATGTCATATACTAAAAACACTAATATCGCAGTAGTTAAGGAGAGGAAATGTGAACGATTTCTTTATGCGCCATGGCTTGTTCAGCATAGACACTACTAGAACATTATGACTTTTCAGTCACTTTATTCTTTTGATGCATATCTGAAATTAGTTTACTTTATGACCTGGTGTCTGTCAGCTTACAAATATTGTAACGTATCTGTCAATGACAAACTATTAATATTATATTGAAGGTGTTCAATGATATTGTCAACATTTAGATCAATCAAGCATGTCATTTAAAAGTACAGCAAAATGTTAACAGATTGACAACGGCCATATTGGAATATGCAAATGAAGCTAATATATTTACATTGTAATATAAGATGTATTATATGGGACCTCTATTTTTTCAAAACACTAGAACAAAGAATTTCAAATGTATCCAAAATTGTATCCAGAATGTGGTGACATAAAACCGGTCTCATGAGAGATTTGAGAGCGGCCATCTTGGATTTATGCAAATGAAGGAGTTGTCAAATGATAATAAAAGCTATTCCATTGGGTTCCTTGTGTCTTAAAGTCCCGTTAAAACATTTTAGATTGTTTTAAAATCCCTTCTAGAAGCCGAGATATCTTAATTATAGTATATTCAATAGAACACTGGCGGCCATCTTGGTTTTATGCAAATTAGAAAAAATGCCCAAAGGTGATAGGGTGTCATCAAGCGGATTTTTAATATTTATGGTCTCAGTGACCAAAATCAATCAAAAAACATTGTATATACTCTACTTCCAGGTATACCCCTAAAATCCCATTTGGCTGCCAGACTA
>Academ_A.marissinica_21#DNA/Academ-1
TAGTGGAGCGGATAAGTGATATAATCGTTCAGTTGGTGATACAAGCATGAAaATTGTCATGAGTAGTCTCCTTGGGTCACTTGACAAGAAAACGATCCTAGCCACTTGAAATTTCAAAATGGCGGCCATTTTCCAAGATGGCCGCCATCTGGATCTTTAAATTATACCTTTTCTCATAGAAATTGATTGGGTTGTCGGATCAAGGAGGTTTTGGTGTTGTTTCATATGTTTTAGACTATGCCGAAGCCAATGGTGCTAAAATAATCCACCTAAAATTCCAACATGGTGGCCAATTTCCAAGATGGCCGCCATCTGGATCTTAAATTTGCCTTTTCTCATAGAAATTGATTGGGTTGTCCGATTAAGGAGGTGTTGGTGTCGTTTCTTATGTATTTGACTATGCTGAAGCCAATGGTGCTAAAATAGTCCACCTAAAATTCCAACATGTCAGCCATTTTCCAAGATGGCCGCCAACCATTTTCCAGGATGGTCGTCATCTGACACAAACAAATCTAGCTTTTGTTAGAGTTGTCGGAGTAATGTGGTTTTGGTGTCATTTATTATGTTTCGGATCATGTTGAAAGCAATTATGCTATGAAAAAGAACATATCATGCCCTTTTAATGCATCAAAATCAAATTTTGTTGATATGTTGATCCATAGATAGATCCAACAATGAGATGGATTAGAGACGAGTGAATATCTGCACTACCAGGGCACACTGGTGATATTTCACTGCTGTTAAACTCAGAATTGGGTTCAATGTCAGCTAACTGAAAGTTAGTATCCCAAATGCTATCTAATTTACCCCCAAAAGGTTAGATAGCCGCACCTGAATTGACAGGTTGTGCCAGCGCGGGAGAGCCGAGCCAAGGATAACGGGGGTTTTAGTTATCTGGATGGTGTACAGATCGCACGGGATTTAAATGGCATTGGATGAACGATCGGACTAGGTGTAGGGCTATAAAGCATGAACCTAGTTGAATCCCATACATCAAAGTGCATGGTAAAAGGTGGTAAAAGGATAAACCCTCGGCCTTTACCTATTTGGTAGATTCGAAAAAACGAGAAAAAAATTTCACCTTGTGACTTAGTTGGAATTTCGTTGGGACTTAGTCATTTCTGCCCTCTCAGCGACATTCATCCTTTGCATATAGTAGTCTGCACACATGGCAGTTCAGAAAACTAACTGGGACAAATGCTGCATTTGTCAGCAGGACACCAAGGAAAAACTCATTCAGCCAAGTTTATTCAACAGAGAGCAGGATCGTGCTGGTTATGCCAACATTGCAAGAAATGTTCCATTGTTTTACGAGATCAATGCTCTGCCAATCTTACTGAATCCGACCAGACTAGATGAAGGTGATGGCATAGATAGCACGTTGACGAAAAACAGAGCAAAATATCATCAGAGTTGTAAATTGTTGTTCAACAACACCAAGTTGGAAAGGGCCCAAAAGAGAGTGTATTCTACTGCTGCTGAAGCCGATACCGAAGAGATCCGTGTCAAGAGGCCAAGAACACCCCAGCCCTTGCAAGCTGTGTGCTTTATCTGTGAACGTGAGAGTCCAACGACCGCCTTAAGAGAAGCGATGACATTGAAAGTGAATGACAGGCTTAATGAATGTGCCAGGAATCTAAGCGACGAAAAGCTCCTTGCAAAGCTTAGTGCCGGGGATGCTGTTGCACAGGAATTTAAATACCACCCTGCCTGTCTAGCAGGACTGTACAACAGAGAGCGAGCCCTTCTCAATGCCCTCAAGTATGAGCAGAACCCAGAAAGCTCAGCCAGCCAGAACTTGTATCCCTTTGCCTTTTCAGAACTTGTCATCTACATCATGGACATGAAGACCACAAGTGAAGGCAAGGATACAGTTATATTCAAGCTTGCAGATCTAGTCGCTCTCTACAAGCAACGACTTCAGCAACTTGGTGTGGAATCACCAAATGTGAATTCAACCAGATTGAAGGAGCAGCTGCTTTCTCGCATACCTGAGCTAGAAGCGCACAAGACAGGACGTGATGTACTGATTGCATTCAAGAAGGACGTCAGCTCTGTTCTTTCCGATGCAAGCAAATACAACGAAGCCATTCACCTAGCTAAGGCTGCCAACATCATACGTAAAGAGATGCTTAATCACAAGACAAAGTTTGACAACGAATTCCATGAGGGATTTGTTGAAGAATCCATTCCGCCAACGCTTCTTCAGTTCATCTGCAATATCGAACATGGTGTGGATATCAAGTCACATTTGAATCATGGTGTATTCCAATCAGACATTGCTATAGCACAATTGTTGCAATATAATTGCTACACTAAGAACAAAGATGGCGCAACAACCCACAGGCACTCGAAAGACCGTGAAACTCCATTCGCTGTATACATCGGGATGACGGTTTTTGCAAAGACACGAAAAAGACAACTAATTGACATGCTTCATGAGAATGGAATTAGCATCTCCTACGACAGGGTGTTGGAAGTTTCCGCAATGCTAGGGGAATCCGTGGTGAACCAGTATGTGGCAGATGGGGTTGTGTGCCCACCGATTCTTCGAAAGGGACTCTTCACCACCTCTGCTATGGACAACATCGACCATAATCCAACAGCAACTACGGCAACTACATCATTTCATGGTACAAGTATTTCCATGTTCCAACATCCAAGCCCCGATAATGAAGGTGAGATAAGGCCACCACTCCAACTTTCAGACAACAGAGCAAAGAAAGTTCCTGAGATTCCTGAATCCTTCACCAACATCCGACCAGCTTTCTTCAATAAGAAAAACCCGGAGCCCCATCCTATAGCCAACATACCTTTGCAAGACCCAACCTTATTCAGTAGAAATTTCGCACCCGAGCATGACTGGCTGGAGAAGGTTAGCCTAACACAAGAAGTCAACGATTCTGCCAGCATAACATGGTCAGCTCACCATGCATCCCAAAGGAGGAGCCAGGGTTTTGACGTTAGCATTACATCACTGTTTCCCCTCCTCCGAGACCAGGCCCATTCTGTTGCGACAATAAGGCATGTCATGGACAAAGTTAGGGATACACTAGCATTCCTGAATCCAGGACAGACACCAGTTATAACTGCTGACCAGCCACTCTATGCCCTTGCTAAGCAGATCCAATGGCACTGGCCGGAGCATTATGGAGAAGACAAGTTTGTTATCATGTTCGGAGGTCTACATATTGAAATGACAGCATTGAAATCTATCGGAACGCTACTCAAAGACAGCGGATGGACTAGTGCCCTTGTTGAGGCTGGTGTAGCCTCACCTGGTACTGCAGATTCGTTTCTTTCAGCATCAAGTGTAACCAGAACACGCCTTTCACATCAGATCACAGTGTGCAGCCTGTATGAGCTCATGAAGGATGCATACAACACCTACAGGGAAGAGACACCTGACCACACTACCATCAGTTTTGAAAGCTGGAGCACGGAACAGAAGAGGCCACAATTCAAGTTCTGGCTTCTCATTTATAGGATGGAGCTGACCATTCTCATTTTGATCCGATCATTTCGAGAAGCTAACTTCAGACTGTACCGTGAGGCACTGTTTGAACTGATACCGTACTTCTTTGCTGACAACAACGTTAACTATGCTCGATGGCTTCCAATCCACCTCCGAGACATGATGTGCATTGAGGAGCAACATCCAGAAGTGGCTAGAGAATTTCACAAGGGGAACTTTGTTGTTCACAAGTCAAACAGAGAATTCTCTGCAGTCGCAATTGATCAAGCTCATGAACAAAACAATGCTGTCATCAAAGGTGATGGGGGAGCAGTCGGCCTGACGGAGGACCCATCAGCACTGAGAAGATGGATGGTAGCAGGTCCAGAGGTGAGCCGTCTGGTTGCAAACTATGAAGCTGTGTCAGGAGCCAAAGATGTGAAgAAAAGTAGGTCTAATTGCCACCATGAACAAACAGAGGCTGCTCAAAAAGCATTTTTTGAGAAAGTGAAACGACTCACATCAGTGATGCGGGAAATGGGCAACCCTTTCACGGAAGAATCAGATGATCTGCTTGTGTTGGACACGAAGGACATTGCTGATTCCAGTgCAGCTGAGCTGATAACAGTACATCACGAACGAGGCAAAGAGCAGTTCAAGTCATTCATGACAGGTCTACAAAGCGGCGAAGGTCAGTGCTCTTTCTACAAGCCTATCAAGAAGAATatgataaatttcttccgacacaagccaactgtcagcggaacaaactccaagatgaaggaactaaaggatgactaccgacttttctcccgactattcatatcctgccagaacaggcactgtgatttgcaagagttcttcaaacatgagaaccAATcAGGTcccGcCTcTctcagtgatagaggaaaactccgcacgtgtaccaaatcacaattgtctgatatactacaagccaaAGtgaCATTGcCcgagaaAaAGcCaGAAtCAgATGttctcatcgtggatggatcagctatggtgaatacactgccgccacgttcacccaagacgtttgacgaatatgcaagaatggacatacttccgagaatagagacatacagcaatacatacaggaggacggacattgtgtttgatgtttactggcagtccagtctgaagtccgaggcaaggtctaaacggggaaaagcaattaggaggagAgTGACAggcacaggCAAAACtcCaTcAAaCtGgcaaagcttcctacgagatgaaaacaacaagcgggaattgttccatttcattgctgataaagttacggaaatgacaACAgtCaAcTtAgTcatTgTGAcgAAgGGggaAgacgctgTTAgcaATCaAGATGcTGagctagatgcagtagccccgtgtagccatgaagaggcagacacgcgtattttcctacatgcccgacacgcagtgaatgagggaaacaaatccctgatgatcgatgccaatgacacggacattgtagtcatagccacttccgttatGCCcTCTTtGAtgcaacttGgCcTTgaGAAAaTgtggGTGaCtttcggcaaaggagagaagacgagatggattccaatacatgaggtggtttcagccataggaccagagaaaacacgTgGtATCcTgTTCTTccatgccttcaccgggtgtgatgttgtgtcagccttccatggcaaagcaaagaagtctgcctggcaaacatgggacgtgtgtgacgaggtctcaagcacatttgcgaaactcagccaatgcccctctgcagtggaggatagtgacctgcaagctctggagagatttgtggtgctaatgtatgacagGTCcAGcGATgtAAaaActgTAaaCgaGgCAAggCTTgATctctttgccagaaagcaaagaccatatgactCGATAcCACcAACTcAAGCagcactcaaagagcatgccaaacgtgcttcttatgaggccggacatgtgtggGGACAGGCATTGATGCGACAGCCAGAAACGACCAGTCCATCAGACTGGGGATGGATCAAACAGGGCGAAGAGTGGAAAATCTTCTGGACTCCTCTTGCACCTATTGCGAAGAATTGTCAGGAGTTGACCAAATGTGGGTGTACCAAGGCATGTACTGGAAGGTGCAAGTGCTACAGCTATGGACTCAGTTGCACAGGTCTATGTAGTTGTCCCTGCCAGGCCTAGATGGGCACAATATGATGGATATCAGGAATGACACTTTACTGCATCACATGCATGaCAAAAAAGAGGTTTCATTACATTACAATGAAACAgATTTCAAAGAAGTACACTTCCTGCCGATTGTGGTACGTTGTTTAAGGATCAAATAATCATTATACATTCTTTTTGATGGCAGAATTGGCTTCAGCATAGTCTAAAACATAAGAAACGACACCAACACCTCCTTAATCGGGCAACCCAATCAATTTCTATGAGAAAAGGTATAATTTAAAGATCAAGATGTCGGCCATCTTGGAAAATGGCCGCCATCTTGGAATTTTAGGTGGAGTCTTTTAGCACCATTGGCTTCAGCATAGTCTGAAACATATGAAATGACACCAAAACCTCCTTAATCGGACAACCCAATCAATTCCTATGAGAAAAGGTATAATTTAAAGATCCAGATGGCGGCCATCTTGGAAAATGGCCGCCATTTTGAAATTTCAAGTGGCTAGGATCGTTTTCTTGTCAAGTGACCCAAGGAGACTACTCATGACAATTTTCATGCTTGTATCACCAACTGAACGATTCTGCCCAAAAATCACTCTTATCCGCTCCACTA
>Academ_A.marissinica_23#DNA/Academ-1
TAGTCCGGCAGAACCTGGGTTGGACCTGGATTTGTTGTCTTAAGTTTTTTTTTGGACTGATTTAGGTGGACTAATACATAGAGTTCCAAAATCTGTCGCATGACCCCCCGTCACCCTTGAGCATTTTCCGCCATCTTGAATTCAAAATGGCCGCCATGCACATTTTATGAAAAATGCAGTTACTGATCAATACAGTTTACTTTCTGAGAACAGAGTGCCATTTTAGCAACATTTTAATGAGGGCAAGCTCCAAAATGTTCAAGATACTATTAATAATGCATTTTCTGTACATAACAATGTTGGTACAATGAAATCAATATGGTCGCCATCATCAAATAATATTGATATTTAATGGAAATGTATATATGATCCTTCAATTACCTTCACCTCTATATTAATTTGTGACTTGTTTAATATATTTTACAAATATAATGCATGAATAATGCATCTATAGCTTTATTTTTAAGAATATGTCAATAATAAATGTAATATATATAAACAAGCACGTGTTGTGCAAATATTTCCAATCAATTATGTATAGATTATTTCCCCAAAAAAGTCCTAAAGTTAGAACTGCATTTTGTTTCTTTGTAACTTTAAAACCCTATAAACTAAACCTAATATACTTTGTTTtTGTGCCTGCATGTAATCAGAGTAACCATGGAAGATGTAGTATAGTATTAGTAGTAGTAGCAATACCTTCCATTCCATAAAAGGCAGCAGATTACAGGACAGCTAACAACTGGTAAAAAAACAGTCATGGCAAGTAAAGACGTCTGTTTCTTCCAGTGGATGTTTAACGGCGAAAATAAGGAAGAGCAGTTCATTGAATGTGGAGTTGCCCGCATAATAAGCATCATTAAGTGTAGTAAAATTTACAATGATGGTATTCATGAACAACTTGAAGAAGATCTACAACAAAACAGTGAATTTAAAATAAAGTGCCATAAAAACTGTCCATCAACTTATACCTCACCAACACAAACAAAAAGGTATATCAAGAGACAAGCATCAGAAACACATGGTTCACATGCTCCTGCAAAAAAGAATGGGCAGTCTAGTAGTGTAAGCTGTGACTTTAAACTGCAGTGTCTATTCTGTGCAAAAGAATGCCTTCTAAAGAAAGACCCTACAAATCCAACTCGTTGGCGAGAAGCATACTTGTTCCGTCAGATTCTGAAGAAAGGTGACAAAAAACAATTAAACAGTCTATTTTGGATATTTGTGACAAAAGAAATGATGAGTGGGCTATGGAGGTCAGAACACGTCTTGAAGGAGCAATCAGTGATCTGCATGAATCAAGGTATCATGTAGACCAAATTTTTATGTCAGAAAAGTCAGTAGTATCAGCTGTGAATTTGCAAACAATCCCAAATGAAGTGGATAGTGCTCTTCAGTCTTTGATTAAAAACATTGGTGAAGACTTTTGGTGATGATCTGTTAGTGCTGTCCTCACCTGGTATAGCTAGCATAATTGTGTTCCGAAGCAAAGCCTCCAATGTTCTAAGGTTAGTTGATGAGGAGGAGGAtGATATGGATGCTGCCATAACTAAAGTTTGTAAACAAATCAAAAGTGATGTGAAGGGTATACCAGTAGACAAAGAAAAGTATGATGCCCATATCAACTGTGAAATGGGATTGGACTCCATGAGTTATACACTTATTGAACTGCTAGCAAGTTTATCTCCAAAGCTAGACAGGACACTTCCAGCTATATTGATTGGTTCAGTAATTAGTAGCTCTCTACATAACCATCCTACATCCTTACAGTTTTCCCTTGGAGTTTTAATTCGAAGTTCAAAAGAGCTTGTGAACAAAATGCATGATTATGCAATAACCTGTTCTTATGATGAAGTTCTCCGTTTCAAGAAGTCGACAGCATTCGCAGCAGTGGAGAAAATGGTCGCAGATAACTTTGATACTGAGATATCATCTCAAAATGGGAAATTGTCAACTCACTCATTAGCAGTACTGTTAACACAGGCAGAGCAGACTGTAGACATGATCGACAAGCAACAGAAAATCAAACGCATTAAGAAGAGAGTAATGTCTGATCCCATTAACTTTGAAACAACTGTTCACAGATATAATGGACCAAAGAAGCCTGATGTGCatggaccaaagaaGCCTGATGTGCACAACACTACAaAATTGTGGGTTGATGTTGTAATCAAACCAGTGTTTATTATGATGATGTTTATCAGAGCAGAAAGAGAAGGAGATTGGTTGCTCCACCTAGATGTTTACAGACTTATGGTGCCATACTTCTTCGCAGCTGGGCATGTGTACTATGCACGGTATGGACTATACTACCTCAGGTCCATGGAACATCTACCTGATAATGTGCTGAAACCATTCCTGAAAGGACAGCATGTTATGAGACATGTTCCTGGTCTCTGGAATGGTATCTGGAGTGACATGTTCATAGAAACTACTTTTATGAGGTATGGGCATGGACAGTGAGGAATTATTGGTATCACACTTAAGCCAGAAACACTTAAAACCTGGGCATTAAGTCTCCACATATGCAGTCAACTGGAGGTAGACCTGTCTGACATGATTGATGGAGGAAAAGTTAATGTTCAAAGTTGTCACAAGGAGGAAAACAAAGGAAGGATTGCAAGTGATACAAAAGCCAGGGAAGGGATAAGGAAGAAACTTCAGCTCTGCATTGACCCCCCTTGATCCAACAAAGCATCCAGATGAGATAGTGAACATCATTAGTGGCAGACTAGGCTCATCATCAGTTAATGTGCATGATGCTGTTGAAATAGGGACAACTCAGATGAAAGAGTATGAAAAGACATGCCCAGAAGGTTTTTATAAAACAATTCATAAGAAAGTAACAACCATGACAGCATCAAAgAAACATGTATGAGTGGATGATGAGAAAGTCTTTGATACAAGCCTTATCTACTCAAGAGTGATAGGGCTTCAgGCCAGTTCCCGCAAAACAGACATCAATGGTGGGTCAATTGAATGTACCTTTATCTGCAGTAATAAAACAGGCTACACAATTTATGGCTACATGTTATGGACAGTCAGAATGTGATACCATGTCAACTGCACGCATCAATGTTTGGGCTGCTAAGACTGGCAAAGGGTACACCTCAACACCCAAACTCTGCTCCCTTCCTCCTACAACGCAGGCATTTGAGGAGAATGTCAAACGGGCACATCACCAAGCTTGCACATGGAGATCTCTGGAAAATTTGGAGTCACCTAGACTTGACACAGAGAAATACGGATGGAAGAAAGATGAAACAAACTGTTCCGGAGAACGTACCCCTTGCACCTGCTAACATATTGCGCCTTATTAAGTGTGGGTGTGAAAGTCAGGCTCCTTGTAGTTCTTCCAGGTGTGGCTGCATCAATGCAAAGCTTGCATGTACTGTATTCTGTGCCTGCCATGGAGTGAGTTGCTTCAATCCACATACCATTGACAATGTTTGATTATACTAAATAATAGAGTTGTTTCTTAATGTTCATGTGTATGTACCCACACGAAACTTGCGGTCGCAGAACAATGCCACTACACTCGTGGTGCCAAGAGGCCGCAAAGTCATGTACGGTGACAGAAGCTTTGCTACTGCTGCACCAAGACTATGGAATGCTCTCCCGGCAGGAATCAGAGAGTCTAGATCAGTATCTAGTTTTAAGACATCACTTAAAACACACTTTTTCTTACAAATACACGGACACTAAACTGGTGTGCATATAGAAGTGTTTTGACAACTTCAACATTAAGAATGTTTGAAGTAGTTTTATCTTGTGCTTATTTATATTGTTTTAACAAACAATCCTTAAATCTTTTAACATATATATCTGGTATACATATTCTTTAACTGCATATCTTAGTCTTATGGCGTATGCCTTTTAGTTCTTGCTTTGAAGTCCACCCACGCTTTCCCTCTTCTGCCATGGGGACAGGGcCTCTGGCAGGCGAGGGTGGGCCTGGTATGCGACCCTTACATTATTTTTTTTAAACCTCATTGACTAAATTAGTTAGGATACATTTTTACATTACTTTAAGTTATACTATTGTTTTATTACATGTTTTACTGTTTTTACCTGCAGACTCTTATTGTAAAGCACCTTTGAACGTATCTGATATGAAAAGGGTGCTATATAAATGTGGTATAATAATAATAATAAAAATGTTCATGAATTTCATGTGTGTTATACATCTGCATTTCATTTTGATGGCGGCCATTTTGAAATCAAGATGGCCGACAATGCTCAAGCATGACATGATGTCATGCGACAGTTTATGAAACTACATACCCTACTCTAACATAATAAGCAATAAAAAAAACTTAAGACAACAAAACCAGGTCCAGCTTATATCTTGGGTTTGGCTGCCGGACTA
>Academ_A.marissinica_29#DNA/Academ-1
TAGTGTAGGAGATAGCAGAAAAATCGTGCAAATGATGATACAAGCATCAAATTTGGCACACTTGTTCTCCAAGTGATACTAATCAAATCTGCCCGATTGGCCAATTGAAAATCCAAGATGGCGGCCATTTTTCAAGATGGCCGCCAAATTAGCCGCCCGAAGTTGACGTTTTGCTTAGAAGTATTTGTAGTTGTCCGATTTGCATGATCTAGGTGTGGATTCCTATGTTTTCAAGCCTGCTGAAGTAGATTTTCCTGTTTATAAAGCACACTGACACATATTTTTATCACTTCGCACATTTGTTTATGATTtTCATAaGTTTGcATGGcTatgGGgtgtaggggTGTAgTGTTAGagGtAGTaccTTTGTttcagcagtcagccacaTcCATTGGATGGACTACTGGCACTGGTCCTCACCACTAgCCCAAcTCTcATcTatggctccaagaagatgctagtgcacggcatcggccacaccctggtaaaccgcgttggctcgcgggctaaactagatgagggtagcacacagaaggtctctgcgtgtgatggagtacatctagctccaaaactttcaagtgcatgaagttgatgaagttcttgaaggagtgattgtcgggcactaccaaggcacattggtgacatcactgctgtgaaactcagcatggggttcagtgtcagctaagtaggaaatgtatgttggcatcatactgcaacaacctactagtgtcccaaatgctgcctaatcaaccccggatcagttaggcagctgcacctgaatggacaggacgtgccagcacgggagagccgagccaaggataatggggttttagttatctggatggtgtacagatcgcacgggacttatgacactggatgaacgatcggactaggtgtagggcacggtgcaagaacctagttgtatcccatacaggaaagtgtctattttacatgtacagggtggtaaaaggataaaccctcgaccctgaacgtcatactgaccatggacgcgagttctactggaaaatcgtggaacactgactggaccaagtgttgcctatgtcaggaggttaagaaagaagatctaaagtccccccaggccaatcctgccagaagaggcgatgatggatatatgaacttggcaacgaatattcctctgtttcactcactcaatgcactaccaatcaagctagaccctgcaagacttgacgaaggtggtgggatagatgaaaccttgagacaaaagaaggcacgatatcatgagagttgcaggcttctatttaacaacacaaagttacacagagctgaaaaaagatcaacccctgcaggtgatgagggcggtagaagtaagatcccacgaaaggtccaagaagctaaaacacaagaatgtttcttttgcgaaaccaaagggggggagcttagagaagcaatgacaatgcaagtgaataagagaataaacgaatgtgcaaaaacactcagtgatagaaaactccttgccaaactaagtgtaggagatgtcatagcacaagaactgaaatatcaccctgcctgcttggtggcattgtataaccgagaacgagcctacctaaaggtgcaggagcaagagaaagcacaggagctctggaaggaagcatatccaattgctttctccgaactagtcacctacattagtgagatgaaaaatgccagtgatagtagagatccactcattttcaagcttgctgatttgaccatgctttacaagaagaggctggagcagcttggtgttgaatcgcctgaTGTTCATCCTACTCgactcaagGACCAGCTGCttTtTcACATTCCCAAGCTGCAAGCTCATCGCCAAGGACGAGATGTTCTGCTGGCTTTTGAAAATGATGTAGGCTCAATCCTCTCACAAGCATCCAAGTACGGTGAAGCGATCCATCTAGCGAAAGCTGCTGGGATAATAAGACGAGACATGCTCCATCAAAAGTCAAATTTCAGCAGCAGCTTTCACGACACAGACCTAGAACAGGCTGTACCACCATCACTGCTGCAATTTGTATGCATGATCGAACATGGTGCAGACATCAAGTCCCAACTCCAGCATGGAGCATCGAAATCTGACCTTTCTATATCACAACTCCTACAGTACAACTGCTTTGCCAAATACAAGGAAGGAACGGATGTCCACAGGCATTCCAAGGACCGTGAGCCACCTTTTGCAGTCTACATGGGTCTGTATGTGTTTGCCAAGACGAGGAAGAGACAAATCATTGAAATGCTCCATGAGAATGGGCTCAGCATATCATACGACAGAGTCCTAGAAATCTCAGCACAGTTAGGAGAAGCAGTTGTTGCACAGTATGTGGAAGATGGAGTAATCTGTCCCCCAGTCTTGAGAAAGCAGTTGTTCACAACTGCAGCAGTGGACAACATAGATCATAATCCGACTGCGACCACAGCTCAAACATCTTTCCATGGTACAAGTGTGTCCATTTTCCAACATCCAAGCACTGAAAATGCTGGCGATGAACGTGAGCCGCTCAAACTAGAGTCAGAAATGAAGGTTAAGAAAGTTCCAGAGCTTCCAGAAGCATACACCAATATTCGACCAGCATACATCACGATAAACCCCAATCCTCCTCCAGTAGCAAGCCAATCCTTACCAGCACCCGAGTCGATCTGGTCACACTTGAAAGAAGAATATTCTTGGTTGGAGGAAGTCTTCCTCACTGAGGATGTGGCTGATGCAGTCAGCATCACATGGTCAGCCCACCATGCAACGCAGAAAAGGAGCCATCCATTTGAAGTGAGCATTTCAGCAATGATGCCTCTGTGGCGAGACCAGGCTCACTCTGTTGCAACGATCAAGCATGCCATGGCGAAGGTCCGTGATACAGTGGCTTTCCTGAACCCAGGGCAGACACCTGTCATTGCTGCTGACCAACCGTTGTATGCTCTGGCAAAACAAATACAATGGAAGTGGCCCGAATATGGAGAGGACAAGTTCGTGATCATGTTCGGTGGACTTCATATAGAAATGGCTGCACTGAGATCGATAGGAACATTACTACGGGACAGTGGCTGGACCAGTGCCATTGTGGAAGCAGAGGTGGCCTCATCTGGTACAACAGAGTCTTACCTGTCTGCATCCAGTGTCACCAGGACAAGACAAGCACACCAGATCACTGCATGCAGCTTGTACAAACTGATGAAGAAGGCATACCATGATTACCGCTCTGAAGAGTCTAGCATATCAGATATAACCTTTGAGGATTGGTGTGAACAACGGAGGAAAGAGAGTCCGCAGTTCCAGTTCTGGAGTCTGGTGCTGGACATGGAGCTCACCATATTCACCCTGATCCGCTCATTCAGAGAAGGAGACTTCAACTTGTACCGTGAAGCACTTTCAGAACTGGTGCCTTACTTCTTTGCGAATAACAATGTCAACTATGCGCGATGGATCCCAATTCACCTCCGAGATATGATGTCACTTGAGCAACAACATCCAGATGTGGCCAGGGAGTTTCACAAAGGGAACTTCGCCATCCACAAGTCAAGAAGAGAATTaTCTGCCCTGGCGATCGACCAAGCACACGAGCACAATAATGCAGTGATCAAAGGTGACGGAGGAGCAATTGGGTTGACAGAAGACCCGTCAGCACTTCGTAGGTGGATGGTCGCTGGACCCGAAGTTAGTCGTCTAGTAGCTGGATACGAGGCCATGTCTGGTATGAAAGATGCCACCTACAGCAGCAGACACCATGAGCAGACACTGAGTGCCCAGAAATCTTTCTTTGAAAAGGTGAAATCACTCTCTGCAGTGATGCAGGAGATGGGCAACCCATTCCAAGAAGAATCAGCCGACCTGCTGGTGCTAGACACGAAGAACATTGCAGACCCAACTCTAGCTGAAATGGTAGCTACACATCACCGGCAGGGAAAAGAGCAGTTCCAATCATTCATGGAGGGGCTAGAGGATGAAGGTGAAAGTCCTTTCTATCATCCAATCAAGAAAAACCTTGTTTCTTTCTTCAAAGAAGAGCAGGCTGAGGGAATTTCTAAGGTGAAAGTCCTGAAAGACGACTGTCAGTTATTCTCGCGACTGTTCATCTCGTGCCAGAACAGGCAGTGTGACTTGCAAGAATTCTTCAAGCACGAGAATCAGTCACACCCTGCATCTCTCAGTGACAGCGGCAAGCTTCATACGTGTCAGAAGTCACAGCTGGTTGAAATTCTTGAAGCGCAAGTGAACATCCCAGACAGAGAACCAAAGGGAGATGCAATCATCATTGATGGCTCAGCACTTATCAATGCCTTACCTCCACGTACTTCAAAGACATTTTCTGACTATGCTAAAGAAGACATCATCCCAAAGGTGGAATCCTATGGTGCCAGGTACGAGCGGGTGGACGTAGTCTTTGATGTGTACAAGAAGTCAAGTCTGAAATCCGAGACGAGGTCGAAAAGGGGGCAAGGAATCAGAAGAAGAGTGACAGGAACGAGTAAGACACCAGGTAACTGGCAAAGCTTCCTTCGTGACGCCAGCAACAAGACTGAGCTGTTTCACTTCCTTGCGGAAAAGATGTGTGAAGCAGAGACGACAAGCACAGTCATCGTCACAAAAGGAGAAGATGCCATTAGCAACACAAGGAAGTCTCTGGATGCTGTGTCCCCATGTTGTCATGAAGAAGCTGACAGTCGAATATTTGTACACGCCAGGGATGCAACGACTGATGGGAGCAAGTCTATTATCATTAAGGCTAATGACACGGACGTGCTAGTCATAGCAATATCTGTACTGCCATCCTTACAGGAACTAGGTCTTGAGAAAATGTGGATTGCCTTTGGCCAAGGAGCCAAGATGCGATGGATTCCAGTCCATGAGGTAGTTTCTGCAATAGGGCTTGAGAAAGCTGGAGGGATCCCATACTTTCATGCGTTCACTGGATGTGACGTCGTGTCTGCCTTCCGTGGGAAAGCGAAGAAATCTGCATGGCAGACTTGGAACGTATTTGATGATGTTTCTGAAACATTCACTAATCTCAGCCAGCATCCAACATTGATTCGTGATCTTGACCTGCAGAGGCTGGAGAGATTCGTTGTCCTCATGTACGACAGATCAAGCGCAGCCACTGGTGTGGACGAAGCAAGACTAGATCTCTTTGCCCGCAAGCAGAGGCCGTACAACTCAATTCCACCAACACAGGCAGCCCTCAGAGAACATGCAAAGCGTGCGGCCTATCAGGCTGGGATCATCTGGGGCCAGGCAACCATCTCCAATCCAGACACGAGCAGTCCCGCTGAATGGGGGTGGACACAGAAAGGAGAGACATGGCAGATATGTTGGACAACACTACCCCCTATTGCAGCGAGCTGTCGGGAACTGACGAAATGTTCCTGTAAGAAAGGTTGCAAAGGAAGATGCAAGTGCTTTCAGTCAGAGCTCCCCTGCACATCACTCTGCAGCTGCATATGTGAACAGTAGCAGCTGGAGGACCAGTGGCATGGTATGCATAACTTTGAACATTTACTAGCCGGGGCAAAGCTTACGTAATGAAAAACAGACAATCTGGTGGCCATCTTGAAAAATATGTGTCAGTGTGCTTTATAAACAGGAAAATCTACTTCAGCAGGCTTGAAAACATAGGAATCCACACCTAGATCATGCAAATCGGACAACTACAAATACTTCTAAGCAAAACGTCAACTTCGGGCGGCTAATTTGGCGGCCATCTTGAAAAATGGCCGCCATCTTGGATTTTCAATTGGCCAATCGGGCAGATTTGATTAGTATCACTTGGAGAACAAGTGTGCCAAATTTGATGCTTGTATCATCATTTGCACGATTCCTCTCAAAAATTGCTGTTATCTGCCCCACTA
>Academ_A.marissinica_34#DNA/Academ-1
TAGTCCGGTAATTAAAGGTGGCGATATGCAGTGAGGTTCAAACAAATTGATGGGAAAGGTTTTTCAATGGATATGACTTCAATGATACCTCTATAGTGTGTAAAAAAAAGTCCCACGAAATCCAGCTATGGAAAATACCTTAAAAGTGACGAAATCCAAGATGGCCGCCATCCGGATGACGGAAATAAGAAAACGGTCATAATTATGTATCTAATCATGATACAATCAAnTGTAATATGTCTATTCGTACTAGTTTCTCATGAGGCATGAGATGGACACTGTGTTGGCTTCGTAAAACCAACATGACAAAGCCAAAACAAAATGGCCGCCATATATTACTAAAAAATACTCGTTTTTCGATGTATTTGCAGTTGAACGATTCTGATTCATGAAACATGGCCACCCTATCGGACAAGTTTACCTGTGCATTGTGCATGGAGACAGTCGACATGGATAAACCTCAAGAATATTCACAATTGCGAGAAAAAGGCTGCAGGACAATCAACGAATCTACGAAAGCTCGAAACATTAATATTCCCGAAATAAAGTACAATCCGAATGAACGACTCCATGTACACAAGGAGTGCAGAcGCTTGCATACGCATCCAACTAGTATCAGGGCATCTCAGCAACAGGGTCCTTCAACTGGTTCCCGCCATCTACGATCGCATGCCACAGCTTTCAATTTTAAACAAAATTGTGTTCTCGAACGTTTGCGACGGTCGCATGAGTCTAGGTGATGCCCTAGCTTCGGATGTCATTTCACAACTACAGTTAGCGTTaGAGAACTGGTGTGCGATGATGAAACCATATCGCACAGCCAACCTCTGGATCATGTATATGCATCTGGTTAGCATCCTCCGATCTCTGCTCCAATCTTCACGTGGCGGGAACTGGAAGCTCTATCTTCAGTCCCTTCACGATATGCTCCCATTCCTAGCTGCTTCAGGTCATAATAACTACACCAAGCCACTCGTTCTATACTTGGAGAAGATGGAAAAGCTCGAGAAGACACATCCAGCTGTTTATAGCAAGTTCCTAGAGGGACTGTTCGTCATCCGCCACAGTGACAGTTATTGGTCCGGAATATTCAGCGATCTGTGCATCGAGCAGGTACTGATGGGAAGCATTAAATCAGTTGATGGGCTTACCCGAGGACGAGGATTTCAGGAGTCAACCAGTTTGCTATGGCTGTTATCAATGCCAGCATGTGGGGAAGTCCACAAGGCCCTACAGAAAGTGACTGTTCTCTCACGGACTGATGGTGATGCGGTGCACAAAGATCTTTCCCAATCAAGATTGAAGCGGGATGCAAAAGACCTCCAGACAGTCCTTGACTATCTACAAGAAAGAAAACCATTCACACAAAACAGTAAGGAACTCCACAGTCTCTCATCTGGGATCGTTGGAGAAGGGTCAGTTAACGTTGACAGCGCTAAGACCATAGGGGATGCTATTCTGACCTCTATGGCAGGAAAGTCTGTCTCGCAACACAAATTTGTGAAGAAAGATCAGGTCCGTACTCTGGCTTCCTCAGTGTATGTTTCCTCTGAAGGCGAGAAGATTGAGATTAATCCACAaCAGCTATACCAACGCCTAATCGTTGCTGGTATCGGCAATATCGAACTCACGGAATTGTTCCAGTATGAGTTGTGTTCGTATCCCTCATCGCTGTTCGACTCCAAACTGCTTATGCGGCTTCCAGACAAAGCTGATCTCCAGAATGGCCTTGTTAAGAAGATCCCAGCGTATGTTGTCTCTGACCAACCACTTGACATGCTTGAAGTGATGTATGTTGTAGATGTAGGTGCAATGCTGCAGCGTATACCCTGGTCAAAGTCCACCTCATATTTCAATCTCTGCAAACTCTACATCCAGTTCATTCAGAGACATTACCAGCGCGTGCTAGTCGTGTTTGATGGCTATGGAAGTGACCCGTCTACCAAGGATGAGACTCACGAACGGCGGACTGGAAGCGAGATGGGAGTGGATGTCGATTTCACGGACGACATGATTCTCAAAATGAAGAAAAAACCTTTTCTTGCTAACTCCAAGAACAAGCAAAAGTTCATCAACAGCCTCTCGTCACAGATGGAGAAAGAAGGCATCCATGTGAAGCAGTCCTCTGGAGATGCTGATAATGACATCGCAATGTCTGCATGTGCCCTCGCCCGAACGAAACCTGTGGTAGTTGTTGGTGATGACACTGACTTGCTGATAATTCTACAGCACCATTTCAACCcTGATGATGATGATTGAGCTTATTtACCCTCGCCTCCGGCGAACCATATGGGcGAGCGATTTCAACCCTGCTGAACACCGGAGTATTTATCTTCAGACCAGCTCTAAACTCATCAACATAGGTAGCCTCCACAGTTCACTGGATCCAGGCCTCAGTGAATCATTGCTCTTCATCCACGCCTTATCTGGTTGCGATACAACCTCAAGACCTTATGGAATAGGAAAAGTATCTGCAATGGGGAAGTATAAAGATTTGCAAGGACCATCATCAGTGTTCATAACGCCTGAGAAAAGCCAGGAAGCAGTTGAAGCAGCGGGAAACATAGCACTGGCAGTGCTATATGCTTGTAAGCAGGGCACATACCTCAATCTCGAACGAGCATCCATGTTCTCTGAGAAGGTAGCTTCAAGCTCAAGCTATGTACCTCCTGAACGTCTTCCACCAACTACTGATGCTGCTAGATTTCACAGTAGAAGGGTCTACCACCAAGTACAGACCTGGTTGGGGAACAACATGGAGGCCACTGAGTGGGGATGGGTCCTACGCAAGACAAGGCTCGGGACTGTcCTGAAACCAAATAGAATGGAGCAGGTTGCAGCTCCTGCCTCCCTCCTAAAGATGATCCGGTGTAAATGCACTGGAAATTGTGGAAAGAACACGTGTTCATGCAGGtAAAAATGGACTCCAGTGCACGCTTGGCTGTGGACAGTGCAAGGGCATCAATGGGCCAATTCCTGATGACTCGGACACTGACTCTGAAACTTAACGTGTTGTACTAGTATTAACAAGTTGTATACAGTATTGAACATGATAAACATATTGAAaAtTTTTGAAAAATGTGTCTGTTATTTTTTTCATCAGCAATATTGTACCAAGGTTTAAAACTTACCATTTAGGTCATATATGGCCGCCATTTTGTTTTTGtTTGGCTCTACGAAGCCAACACAGTGTCCATCGCATGCCTCATGAGATGCTAGTAnGAATAGACATATTACACTTGATTGTATCATGATTAGGTACATAATTATGACCATTTTCCTATTTCCGTCATCCGGATGGCGGCCATCTTGGATTTCGTCAATTTTAAGGTATTTTCCATAGCTGGATTTCGTGGGACTTTTTTTTACACACTATAGAGGTATCATTGAAGTCATATCCATTGAAAAACCTTTCCCATCAATTTGTTTGAACCTCTtTACTTTAATTACCGGACTA
>Academ_A.marissinica_35#DNA/Academ-1
tAgTCCGGGCAATCTATATATAGTACCCAAAAAAAATCGCAAATGTTTCCAACCATGGTTTTTCTGATTCCTTATACATCTGAGAACATCTGTTTCAAAATAGACCAAAATAGACTTAGTGGAACATATTTTTATGACGTCATCAAGATGGCCACCACACAAAATTATATTATTTTATAAAAAAAAAATATTTTCCTCATGGGAATACATTTAACATAAATTTAGAGTATTTGAGGTATAGAAAGTTCATTAAAAAATAAAATTTTGAAGATTGGAGTATTTCTCATTTGCATAAATCCAAGATGGCCGCCATATGTAGTGAATTTTGACTGTGTGGTTACTTTCAATATTATAAATATCTTTAATTTATGGCCAGACATCATTGAGAAACATTTCAGGGCGAATCACTGTGTCTAGCGAAATGTATCCGAGTCATCCGGTGATGAATATCGTTGTTGTTTTAAACAGAAATGGCTTCAAAAGTGGGTGGGGTAAATTGACCCCCTAAAATGAAAATTCCATTTTAATGCCAAAATGCAGTTTTATTCATTAAATGCCATTTCAGTAGCTTAGAAATGTTATAGTAATGCATGATATAATTAAAATGTGTCTATCTTGTACCATTACATGCCGTTTCATAAGTGGGTGGGGTAAATTGACCCCTAAAAATGTAACATTGACATCATTTCTTGATACACACATATCGGTTAATTTTATTCCAATAGATTGTTGGTGCTTACTAATGCTATTATAGAGTTATGTATGTATTATAAAGCTAGCTTCTAATTGCTTTTTTTGCATTTCAACTGCTATATTCAATTATTGGAGTATTCCTCACTTGCATAAATCCAAGATGGCCGCCATATTTATTGTATTTTGATAAAAAAACAAACAAACTTCTAATGGATTCACAGGAATATATTTAATATCAATTCAGGGTCTAGACACAGTCTGATCAGGGCACACACCGTTCGCCATTCCGACACCGATCGACCCGTAATGATGTAATAATATATAATCGGGTTAGTACATAGCATACACTGTTGCCCCGCATACAACTTTAACATTAGATATGTGTTTGTATTGTCATACCATGCATTTTCTCAAACGGCGGTCAATCTATGAAATAGTCAAAAAGTATCGCACAAATGTACAAATAAATTATATAAATATTGAGAGAAAAAAATACGGCGTTGTCTTTTGCTAAACTTGAACAATTTTTTCGCCGGGAATAAATGCTAGCATTGTTAAGTAATATCTGCGAATCGTTGTTAGGCACCAAAATAAACTCGCATGACGTATGTGCGTGCATAGTGGAAGGTGCAGTTTATTTTGAGCTGCTGCTGTAGCAAGAGTAATATATATTTCATCTGTGTGTTTCAGGTTCAATAGTGCCACCAGTCTCACAAGTGGATAAAGACATAGTGTAGCAAGATGAATACCTGTATATTTTGCCAAAAGCCCTTGTCAAATGGAGAAGACACCGTTATATTGCAGCAAAAGGGTTGTGATAGTATCCTGAAAGCCAGTGAAGCTAGAGGCAGTGATATAACTGTTACCCTTAACCAGGTTGTACATGCAAGATGTAGACTTGACTTCACAAACAAGAGAACAATTCAGTCCCATTTGAAACGAAAACAGTGTGGCCAACCAGAACAGTACTTGCATCAAACACTCAGGTCAGAGGAATCCACATTCAGCTATGAATATAACTGTATATTTTGTGGCTGTCCAGATGCTTACCAAGGCAAAAAGCCAGAACATAAACTGATTCCTGTTAGAACACTGGATTTTCAGAACAAAATATTGAAGGCCTGTGATGAGTTCAAATGTGAATGGGCCGATGCTGTAAGAGGAAGAGTGACCTTTGTCCAAGATCTACCAGCTGCAGATGCAGTTTATCACAATATGTGTAACATTAACTTTCGAACTGGGAAACAAAAACCACAAATATTTCAGAAAAGCACCGAACCGAGAGCATCAAAATGCAAGAAGATTGCAGGGAGTAGCGGCAGACCCAGGGATTCTAAAAAATATGAAGCATTTCAAGCAGTGGCAGAGTATATTGAAATGAATGATGATGAACAAGTGACCATCGGTGACCTGCTAAATAAAATGAAAGAATTCCTCAAAGACACTGACACAGAACCATACAGCTTCCCACAAATGAAGAACGAGTTAAAAGGCTATTTCCAAGACAGAATTGTCATATCAGAGATTGATGGTAAACAAAATATTGTTACCTTGAAAACCACTGCTTCCAAAATATTGTACAATTTCCACCAGCAAACTCGGCAAGAAGACTGTGACACGAAGAAGCACATAATTGAGGCAGCAGCAAAGTTCATAAAGCAAGACATCAGAGACATTTCTCAGACAAAGGACACGTACCCCTCTGTCGAGGATCTATCAATAGACACGGCAATGCAGTTCCTTCCATCGTCTTTGCTACTATTGTTGAATATACTATTCTGTGGGAAAGATTCAAGGAGCAAACTTGCTTCAATAGGCCAAGCAATCATGCAGGCAACGCGCCCTCGTTTACTTATGGCCCCACTGCTAGTCGGGTTGGGTGTTCAAATGCATCATGTTTTCCAGTCCAAGTTTTTGGTGGATTCCTTGCATCAACATGGATTTTCCTGCTCATATAGTGAAGTGAAAATGTTTGAAAGGAGTGCTTCTGTAGCACAGGGTACATACATACCAAATTTGACCACCAACAATTTTGTACAATACTCCGGTGACAACGTTGACCACAATGTGAGAAGCCTGGATGGAAATGGCACGTTCCATGGTATGGGAATTATTGCTATGGTGACACCCGGGGCAGCATCAACAAGACGTATTCCAAGGGGGAAGGTTACCTCTGAGGACATTGAATCTGTTGGACAGATACGAACCCATCAATTCTTGTCAGAAAGAGATAGCCTACAGTCTCTCTGCTATCAACTGATAACTAATCCGAATGTTAAAGAACCATACACAGATGTAGACCTACTGTGGAAGTCATCTCAGCTGCTAAAGGTACCCCGACCACAATGGTCTGGGTTCATGCAGCTCGTCCACAAGGGACAGCATCCTGGAACCTCATCGGTCATATTTCTTCCCATGATCGACATGGACCCAAATGACCTGTCCTGCATTTACTCTACATTGAAGTTTATATCTTCGCATGCACAACGACACCAGACATATCCAGTGGTCACATTTGATCAGCCGCTATGGTGGAAGGCACATACCATGGTAGAGAGCATGCCAGAATTACAGCCAGCTGTCATTCGTCTAGGAGGCTTCCATACTCAAATGAGTTTCTTGGGATCTATTGGTCACTTGATGGAAGGATCTGGCCTACAGGAGCTGCTGGAAGTGGTGTATGCTGGGAACACTGTAGGACACATGCTCTCAGGTAAAGCAGTCAGTCGTGCGGTTAGAGGTCATTTGCTTGTCGATGCGGCCCTGAATACAATGGTGACTTCAAGTGCTCTGAACATTGACCTGCCCGAACATTCAGTACCATCGCAACCAGATGCAAGCGTCCACTCTGATGACGACAGTACTGTTGAGGAACCACCCACGCCAGATGTTTCAAATCCTACTGATGCTGCTGTTCACGATACCCTTCTTCCCGCACTGACAAACCTGTTGGAGGGAATACTGTCAGCATCACTTTCTTCTGCTGACGTGGAGGAAAATGACGCCATGCACGATCTTCGAGAAAACGTGGAGGAAGAGAAAAAGAAGTTGGGAGAGTACCGAATGGCAAGACTTTGGCTCCAATATATGGACATGGTAGACCTGCTCCGAAGATTTATCAAAGCGGAAAGGCTTGGACATTGGGCGCTTCATCTTCAGTGTCTGTATGACATGCTGCCATACCTCGCGGCATCTGGGCACAATCTCTATGTGAAAAGCGTTCATGTGTATCTACAGAACATGCTGAAACTTGAGACAGATCAACCTGAGATACACAAACATTTCATGGATGGCCTTCACGTGGTGCGCCGGTCTGACAGGCTTTGGGCTGGCATTTCTACCGATCTTGCAATAGAGCAGTGTCTTATGCGCGCTTTGAAGACACGCGGGGGGCTGACGAGAGGACGAGGAATAACAGAGACTCAACGCCTCATATGGGTTCTCTCCACTCCTGCCTGTGCAGAGATCAACAGTGCAATGCAAGATGTCACTGGGACGACATTCACCACCAGTGAACAGCACAAGGAGAACAACAGTACCAGAATGGCCAAAGATTCCAGTGATATCCAAGACCTGTTGCAATACCTGACACAGAGAAATCCCTTCAGCACAGAGGTTCCAATGTCGTTGAGAAACATCGCAACTGGTATAACAGCACATGCCTCTGTGAATTGTGACACTGCTAAACACGTGGGACAGAAAATAATGCAGTCAATGACAGATCAAAAAGTAGTTGAGCATACATTCAGAAAGAAGGATCAAGCTGTTACAATGGGAACAAGACGTTCAGTGAAGATCAGAGACGAAGTTGTCAGTGTGGATCCTCTGCTCCTTTTCCAACGTTTGTTAGCTGCTGGCGATAGATGTGGTGAATTACCTGATACCTTCACATATGAGATGTGCTCTTATCCACCTGCTTTGTTTGAATCTCCAGACGTGATGAGGTCGGCTAATAAAGCGAGTCTAGCTGATAGTCTGTGGTCTCCAACAATTGCAGAATCCCCCAAACCTCCTGACCAAGTCCAATATGTCCTCGATGGAGGTGCTCTCCTTCACAGAATACCGTGGACAAAGGGTGCTCTCTGGGATGAGATTTTGATGATGTACACGGAGTATGTTACTCACAGATATGGAAAAGCCACTGTTGTTTTTGACGGCTACGGAGACTCTCCCAGCACAAAGGATTGTACACACGCACGAAGAAGTGGTAGTTGCATTGGCGCAGCAGTGCACTTTGATGATACCATGGCACTGCAGACGAAAAAAGAAGACTTTCTCTCAAACCAACAGAACAAGCAACGGTTTATCACCATGTTAGGCAACAGATTGGAAACAGCTGGCTGTGACGTTCACCATGCAAAAGGTGATGCAGATCTTTTGGTAGTGGAGGTGGCTGTGGATTGTGCTGAACACATAGACACGGTTGTCATTGCAGATGACACAGACATATTGGTTCTTCTGATCCACTATGCTGGGCATGCCAAGTACAATGTGTGGTTCAAGCCAAACGTCAAAAGAGAAAGTAAAAAGCCTCAAAGGTGCTGGAACATGTCAGCAACACGATGCCACCTGGGAAGTACTGTCTGCAACAGTATTCTCTTTCTCCATGCCGTACTTGGATGCGACACCACGTCAAGACTGTATGGAATCGGCAAAAACAAGGCAGTTGTCAAAGTGAAGAGTGACATCTTCTTTGCTAGACAAGCTGAAGTGTTCGAGGATTCCGGTTCAAGCCCAGAAGATGTCATCGAGGCAGGGAACCATGCACTCGTCTCCTTGTACAACGGTGAGAAGGGTGAAACCCTGGACTGCCTCCGGCTTCGCAGGTTTTATGAGAAGACGGCACGCAGCACTGCAGCACTTGAGCCACGTACACTACCTCCAACATCAGGTGCTGCTAAATACCACAGCTTCAGAGTGTATCAACAGGTTCAAGTCTGGCTAGGCAGTGGAGACCAGGGCGTACCCCCAGAGCAGTGGGGATGGAAGGTCAGTGACGGGAGACTGGTTCCAATCTTGACGGACAATCCACCAGCTCCACAGCACCTACTGCAAGTGATCAGATGTTTGTGCAAAACTGGTTGCTACACAATGCGATGCACCTGCAGAAAGAACGGACTGGACTGTTCCATGGCTTGCAGTGAATGTCGTGGCGTGTGTTCAAATAGATCACTGTCTGTTGTGGATAGTGATTCGGAGGACGAACTAACAGTGGACTAGTGTCTTGTTACACGCAAATGGACATACATGTACGCGAGCCATCTGTTAATCCTGCAGTACTTGACAGACTCATACAAAACTATGTAACAGTTATTGATGTGATTAATAATTATTGTCAAGAAAGTATACATGGAACGTATTTGAGCATATATAACATTCTAACAAAACGGCAACATTATTGTTTGAAATGAAGCATTTACAGTCAATGCTTCCTAAACGTTCGGGTCGAATCTTTTAATATAATTAAACGTTTTCGGCAGATCATCTTCAGTTATGTTTGTTCCATCTGGGAAAAATACTGTCTGTCCCAAGAAAAATAGCCCAAAGTCGACATATATACGGTCTGGGCCATCACTACATATGGCGGCCATCTTGGATTTATGCAAATGAGGAATACTCCAATCTTCAATTTATTTTTATTTTTAAAGAACATACCATACCTCAAATACCCTGATTCTATGTTAAATCTATTCCCATGAGGACAATATAATTGTTTTTAGTTTTATTCTAAAATAATATATTTTTCATGGTGGCCATCTTGATGACGTCATAAAAATATGTTCCACTAAGTTTATTTTGGTCTATTTTGAAAGTGATGTTCCCAGATAACTAGGGAATCAGAAAAACCATGGTTGGAAACATTTGCGATTTTTTTTTGGTCACCCCATGTTTTCTTGTAGATTGCCCGGACTA
>Academ_A.marissinica_36#DNA/Academ-1
TAGTCTGGTTGTATAACTCCTATATGAACATTTTGCAGGAAAAAAGTAAAGGAAAAATAATTCTTAGTTTTTCTGAATCAGTACACCCCATAGCGCATCAGAAAAAAAATCCCCATGAATTGGGCTTGGGGAATGTTTTTCCCAGCACTTTGAAATTTCGGCCCCAAGACCCAATCGAAGATCCATCAAGATGAGGGGTAGGGCTAACAAATTTAAGTCTCTAGTCACTTCTGGTCTAGGTATGATAATGCAAATTGGCATGAGGTTACAAAAATGATTACTCTTCACTGGGGTCAATGGACCAAATTGATGTGATGACGTAATCATGACGAAATCCAAGATGGCGTCCATTTTGGCGGAAAAAACGAAAATATTGGCTACCAGTCAACTCGCGTCATTCTGACTCATTGTTTACTGTTTTTGTTTCATGTAGGCTACCAATTATTCTTGGATATCGACTCTGACAGTGTTTTTACAGCTTACTCCATGACATCCTCCACAAGCCTCAACACACTGGATTCCATGCTTGAAACAGGTACACAAGTTCGTACCACATTGGTTGGGATTTTGGCTTTTACACTTGCACCTAATGAATTTCAACACACTCTCCGGTGCTACGTCCATGTCCGTCATTAATGGTACAAGTCCGGAACGATCATGTTGCCAACCCCATGAGCATGGATCAAGCACTTCAGTATCCAAGTTCATCCACTGAATAGTTTGTAGAAATACCCTGAGGCTGTGGAAATGGGCGGCACGTACTGTCGGAGGCATTCGTTGCGGTTCCAAGATGTTTGACTGCGCAATCATCGTCTGGTACTTGTGAAAGCGAATGGTCGTCAGAGTCCTTTCCTTGCAATATTCACCAAACAACAAAGTGAATAAATCTATGCCAAGCTTCCCGACTGTGTCCTGAGTTTCAGCTGAATAGAAATTGTCGGCAATCGCTTGAATTGAGCGGTCTTTTGCTATAGTTTTCATCAGTTTAGTCTTGCTATGTCCGAATGTTGAAGATGTTGTGTCACATCCACTCCATGCATGTATGAACAGAATGTTTTTTTTAATGACTGGATCAACCTTTGATGACACATCCTTTACGGAATGAATTGTGGAAGGCCCCACTAGTTTTCGCCTTGTTCCTCCGATGACCTTATGAACGTATATGTTCGCCATATCCTCTTTCCAGTGATGCAGAAACAAAACCAAGATGTCCGTGTCATTTGCGATTACTTCAACAGTTTGCTGGTTCTTGGCATAATCTAGTGCGGTAGAGACTATTAGTGTATCGGCATCTGCTTGTGCTTGCTTTATGATATGACCATTTGCTTCCAAGTGATCAGTGAGCATAGCAATGAAGCCAACTTTATTTGCAATGTTAGCAAAGAACGCTTCCTGATCCTTGTACCTACGACGTGACGGGTTCACTTCTATTGTAGCGGCGGGAAGTCGATCTGATTTGCGTCGGTGGTGTTCGTGATCCTTAGTTGAAAACTCAGGATATCCATCGAATACAACAATACACTGACCGAATTGATGTGTGAGATATGACGAGTACTGCTCGAAGACTTCCTGGTATGTGTTGTGTTTCCACCGTATGTAGTGAAGAAGCCAACCGCCGTCGACAACACGCATTTGCTCACCAGATGGCCTAGTATCTGCTACATCCTTATACAGTGCGTTAGCTAATTCAGACTTCACCGGCTTCCTCATGAAATTGTCCTTGAACAAGGATGGAGGACTCACACACATTTCCCATTGGAAATATGGCTCCATGTTCTCGCTGATTCTTTGTGAGATGGCCGAACATCGACTGAGTAGAATAGCCGGATCAATGTGCAGTGTTTTCTTTCGTCCTACCCTTACTCCGGGTTGGAGATCTTGCAAAGTCTTAATTTGCTCAGATCGCTTAATCTTTGCGCCGTTATATGACACGGAGTCTATCTTTGACTGTAATTTAGAGCCAACTTCCTCGGTGATATCACAGTTGATACCATCCCCTTGTTCCGCTGTCAAACCGGTTGACAATGAACGCAAGTCACAACCGTTGCTGACGAATGGATTGTGATCACCAAACCAGTCTAACAGTTTATCAAGATCAGTGAGGTCGCGGTCTTTTCGAGCAATGCTGAGATCTACGTGTTGTTCGGACGTCCGTATCTTCTTCTGCGAGCGAGTTGTCATTGCATCATGGATTGCCACACAGATTGGTAAGGTGAACACCCATTGGTGACGGACAGATTCAGTCAGACCTCGTCCATGTGTCAAACCACCACGACTTTTTAGCGAACACATGAGCGTTTGCTCTATCACCAAGTCTGACCAGAGTCCGTTAAAACAGTGTTCTGTTCTTTCCACAGCATGAGCGCCTTCTATGTACTTCTGATATAGCCAGGGATGCTGTTCTGGTAGCTTGGCCATATTTTGCACGTAAAGCCTTGCACTTTTTGCGTAGTGAATATGTCCTGTTGCTGCAAATAAGTTCAGAAACTCACTACATACTCTCAAATGTCCGTTCCAGTCCTTTAGTCTCTCACATGCTACAAAGTCTTCTATTTTCCGAATATAATTCAGTAATTGGATCCATAATTTTGCTGTTCTAGACTGTGATGACAATGATATTTTCAATTCTTCAATGCATTTATCTAACAAGACAAGTGGCTCCGAGTTTACAATGTCATCACAACGAGTTTCAGCATCGGAATTCAATACGTCACCGAGAAGCTTTTGCAAGGCCTCCACATCCTTTGTAGTAAGACTGGACTGAAATTTCTCATTGATACCACCGTCATAATCATCATTCTCGTCACGATGTGCCTCGCAGTCCGGTATTATCTGTTCCAGTAATTTGGTGGTCAGGCATGCGTCGAGAAGATAGAGAACCCGTAGTGCCCGTGCAATGGCTTTGCCAGACAATATGTGCAAAATAGCATTGGGGCCAAATATCTGACCCAGAGCTTCATATATTCCAGATCCTCGCATCGTATGAAAGATGCTACTGATTGCGCTCATTAATGTATGGAACCCACCCAGTCTAATCACAAGTTTGTTAAGCTGTTTGGTGGCAGCAATTTCAACAGCTTTAATGAAGAGCGGTTGGTCAAATGTTACTGATGTACTTGGCAGTTTCAGTTTCGTCACTTGGTCTTGTATGTAAGACAACGTGGAGTAGATGCAGGTTTCATCACTAGGGTTCAGGTCTATGATTGGAAGCATCAACACTTCATCGGCACTAATTCCATCTGTGTCGTTTTGATAGACACAGTGCATGAATCCAGACCAATTTGTCCAATCCGGGCTAGGAGTCATTTTGGTTGCAAGTACTTTGGCAGAACTCCAGAGCACCTTTGAATAATATGACACAGGTGGGATAGTGAATGGTAATATCGTTTCACATATCGCATTGAACTTGAATGTTGACAAGGCGGGGATGGCTGGTGTGACATAAAGAATAATTGGTATGCCTTTATCGTAAGTAAGATCGGAAATTTTGACCCTTGCCATACGTTTTACACGCTGGTCGGTAATTTGCTGGCTACTTCGGCGTTGGTACCAAGCAATAATACCCATACCGTGAAAGGTTCCGGTCCCGTCCAAGGTGCGTATGTTTGAATCTGCATTATCTGCAATGTACTGTCCTAACGTCGGGAATGGCGGTGGGGACAACGATTGCAATGTTTGCTGCTGAAGAATGGACTGCTTGAAAAGCTGAACTTCATTGTAGGTGATGGACAAGCCAAATGAGGAAAGTTCTTCTGTGAGCCACTTTGATCCAAAGACGTGATCTAACTCTATACCAAGACCGAACAGCAGTGGTGAAATTACAGAGTTCGGACGTGCGGCTTGTGTGATGGCTTGCCCAATTACGTCACACTTTAGCTCATCTTTAATCAGTGTTTCCAGGAACACACGTAaACTAGGAGTCAAAAAGTCTCCGCATTCTTCGGAACTTTTAATCTCATTTATTCCTGGATACACATCTTTATTATAATTTCTCGCTCGTATTTCTTCCCGGACAAGCTTTGCAGCAGCTATCATCACCCTTTCTGACTCTTTCTTGCTATCATTGTTCCTCTCCTTGTACCACTCATCACTGACTATGTATGATGCCATATTTTGGAAGCAAAGCACATCTTTTCTACTGCCACCTACCCTGGCGAAAAAGACGGAAAAAATATTGTCACACCTGGGATTCGAACCCAGGACACTACGCAAGGCACCAGAAATGCAAATCAAACTGTGAGGATCTACAAGAGAGATACATCAAATTACATTACAGGCTGGTATAGAATATATTTCTCAAGTCAGAATGACGTGAGTTGACTGGTAACCAATATTTTCGTTTTTCCCGCCAAAATGGACGCCATCTTGGATTTCGTCATGATTACATCATCACATCAATTTGCTCCATTGACCCCAGGGAAGAGTAATCACCTTTGTAACCTCCTGCCAATTTCCATTATCATACCTAGACCAGAAGTGACTAGAGACTTAAATTTGTTAGTCCTACCCCCTATCTTGATGGATCTTCGATTGGGTCTTGGGGCCGAAATTTCAAAGTGCTTGGAAAAAAATTACCCAAGCCCAATTCATGGGGATTTTTTTTCTGAGGCACTATGGGGTGTACTGATTCAGAAAAACTAAGAATTATTTTTCCTTTACTTTTTTCCCGCAAATTTTCTTCTGCACCCTGACTA
>Academ_A.marissinica_37#DNA/Academ-1
TAGTAGGGTTCTTTTAAAAGAAAAATGTCAAATAAAGGAATTAATTCCTACAAAGGCGATTTTTGGTATATGCAATATATAGGGTGTTTTACCTAATATAGTAAAAGTCCACCACAGTCTTCCGATGTTAAATGCCCTTTTTTGGGGTAAAAAGTTGAAAATGTAGACGAAATGGTGAATTTCTGGAATCCGCCCATAACTTCATCCATATTTGTCTGAGGAAGTTGAAAATTGCCAGGAATGTATAAATGAATATTGCGCAAATACTAGAGACATTATCGTTTTCGAAAAAAAATCCAATATGGCTGCAAAATCCAAAATGGCCGCCAAAAATGTCTTTTTTCAAGCTTTACCGATGCGTTTACATGAACACAGTTTTCATTAGCTAGCTTAATGTTAATGTTTATTGTAAATATTCATGACACCACATGTTTATATCAACAATTGATGCAGAGAAGCAGATAGAAgAATTCAAAAGAGCGCAAAGTATTTGATTGACACTCTTCACAACCTCGGTTTCTGCTGTAGTTACAAAGAGGTTCAGAGATATGAACAAAACGCTGCTGTCAGTAACGACTCCGATATACCCGGACATACTTCAGACCAATTTGTGCCGACAACGTTGACCACAATATCCAGACTATAGACGGCCATGGAACCTTTCATGGAATGGGTATCATTGCAGCAGCGACGCCAGGTGGAAAATGTAATAAAACTATTCCCAGACTGAAGATATCAATGACTGAACTAAATGAGATTGGCAAGATCAATGTGCACTTTTATAGTCCAACGAAAAGCTCCGATATGAGTTATGGGACGTTATCTGAACTTCCCAGTACCATGGATGATACATCAAACATAGATATCCTCTGGAAGACGACGTGGTTGTTAAAAGATGATCGAACATCTTGGAGTGGAAGCATGCAAATGATTAATACCAATGGTGAATACCCAGGTCAGTCATCAGTAGTATTCATGCCCATGATTGATCTCAACCCAAGCAACGAGACATGTATATATTCAACGCTGATCTGGGTCAGCCAGCATGCAAAGCAATATAATGTGACGCCTGTGTTAACATTCGACCAACCTCTGTGGTTCAAGGCAAATATGATTGTTAGTGCAGAACCATCCAGCAGTGATGTCAGTAAGGTTGTTGTTCGATTAGGAGGGTTTCACACGGAAATGAGCTTCCTTGGTGCTGTTGGACACATAATGAACGACTCGGGTCTCCAGGAAGTAATCACAACAGTGTATGCGGAAAAGGCAGTGAGTCATATGCTTACCGGAAAAGCTGTAGCTAGAGCCTTAAGAGGTCATGGACTGGTTTACATGGccCCCTCCAGTCACTCATAGTATGTGAAGTGTTTAATCTCGACCTGATTGGTAGAGATCTGGATGAAACTGATGGCCAGGAACACGAAGCAGAAGGAATTTATCTTGAGGACATTGAGAATGTCGCACAGAGCAGTTCACAATCTGTAGAACATGAGGATAGTATTCCACAGCCTCACAATGATAGTACCTCAACACATGGGAAAAGTAAGAATATCTCTGATGAGATGAGGAATGATACAGTTTCGAAAACTGATAGAGAATCGACAATGGATGGGATTTCGCATGAGATTGACGCTGATTTAGAATCTGCTCTGGAATTGTTTGACAATGTATTGACAGGAGAAATAGGCATAGAACAGGCATGTAAAGATGAAATAGTCACAAAAATTCAAAGCAGAATGGATGCATATTGTGACAAAATATCAGCTAACAGTAGAACAGCACGATTGTGGTTGCAATATATTGAAATGGTGGAATTACTGAGAGAATTCATAAAAGCAGAGCGAACAGGAAACTGGCAGTTACACCTGAAGACATTAAGGGCCATGTTACCATATTTCACAGCATCTGGGCATAACTTATATGCCAAATCAGCCTATTTGTATCTAGTGAAAATGAATGCCTTGCAGAAAACACACCCAAAGCTCTATGAATATTTCATGAAAGGGTTTCATGTTGTTAGACGGAGTGATAGGTATTGGGCTGGATTGTCGACAGATCTAGTGATTGAGCAGGTGCTTATGCGGAGTTTGAAGAGTGCAGGGGGACTGACTCGAGGTAGAGGAATGACTGAGATACAAAGAGCCGTGTGGGTACTCTCTCGACCTGCAACATCGTCTATTAATGAAGCAATGCAAACCTTCTCTGGTGCGATATATACCTCAAGTGAACAACACAAAGATACATACTTATCAGTGCGAAAGCGATATAAAAAAGACATGCAAGTGGTAACTGAGTATCTACTTGAACGAAACCCATTCAAAACCGAAAATGATCTCAAAAGCATAACAAGTGGGGTAGTGTCGTATGACAGTACTGCTGATCAGGCAAAGCAGATTGGAGAGAATATTGTGACAAAGATGGCTGGCCAAAAAGTAAACGAGTTCTCGTTCAAGAGGAAAGATGCAGTCGTGCCTATGAATGATAAATCTGCGTTCAAAATTGACGAAGATACAGTcAAGATCGACCCTCAGTTGTTGTTCCAGAGATTAGTTAGTGCGGCTAACAGAATGACTAATGAACCCGATCTTCCACTTACATATGAtatGTTATGCACACACCCACCGGCATTATTTGAATCATCCAGACAAATGAGAGTAGCAGACAAACCTGTATTAGCGAATGCTATGAAGTCAGCCGACAATCCTAGTCCGAGAACACATGATCCTGGTGATAGTTATCATGTTGTTGATGGTGGTATGTTGCTGCAGTGGATTCCTTGGGAAAGTGGTCAGATATTTGAAGAAATTTGTTCTACATACGTCCAGTTTGTGCAGTCTAGGTACACCAATTGCATTGTTGCCTTTGATGGTTATGACAATGGGCCAACTACTAAAGACAGCACTCATGGTCGTAGAACTGCAGGAATGGTTGGTACAGAAGTAAGATTTACCCAATCCAGCACATTTAGAGTGAAAAAGAAAACATTTCTAGCTAACCCAAAAAACAAACAGCTCTTCATAAACATGTTGTCAGGGAAAATGAACAGTGAGGGCATAGAAACATCACACGCCGTTGCCGATGCCGATTTACTCATCGTATTAACAGCTGTACGCCGTTCACAGTCAAAACCAACCATATTGGTCGGAGATGACACTGACCTATTGGTGTTATTGTGTTATCACACATCACATGACTCGCACCCTGTATATCTACAGCCTAGGCCCAAATTCAACCGTAGTATATGTTGGGATATACACAAACTACAAGCGTACCTTGGCGACGATGTTTGTAGGAACATATTGTTCTTACATGCTGTGTTGGGGTGCGATACGACGTCAAAAGTGTATGGCTTAGGAAAAGGGACTGCTCTGAAAGCATTTGAAAAGAGTGAAGTATTCCGTCATGTTGCATCAGTGTTTCATACACCACCAACAGAGGTGACAAAAGAGAATATTGTCAGCAGTGGGGAACAAGCTCTCGTGTATCTATACAAAGGCAGTCGTGGAGAAACATTGGACAGCTTACGTGTGAGCAAGTTTGTCGAAAAGGTAGCCAAAAGTACCATGTTTGTTGATCCGAAACAACTCCCCCCAACCTCTGATGCTGCAGAATTCCACAGCTTGCGAGTTTACCTGCAAGTACAGGACTGGAAATGTGATGATGCACTGAATCCAACGGACTGGGGCTGGGAACTAGTTGGAGACaGGCTATTCCCTGTGACAACTAGGAAAGGTCCAGCTCCAGTACATATATTGAAGGTTGTGCGTTGTACTTGTTCTAGTGGCTGTAAAACAAAGGCATGCAGCTGCAAAAAAGTTGGCCTTGAATGTAGTTCTGCATGTAGTTCCTGCAAAGGATTTAGTTGTGAAAATTCAGTACATCCAGACTTTGAACCTGACTACTAGCAGTTTACATTGTGCATAACTGTCTGCACATAAAATAGATTTGTAATCATCTTGGAATGTGAATTTGATAGTACACTAATTGAGAACCAGTACCAGTTTTAACATTTCCTATGTTTGTTTTCTGCGACCACATTGTCAAATCCAGATTATTACAATAATGTATACGCGTAATATTCATTGATGCTAATTTGCATAGTTCTGTGTTTTGACGCCATATTGGATATTCTAAATTGACCAGCAGCAATGGACTCTCATGACCTTTTCACATGTTGTATTTCACATTCTATACAATAAATACACCATACAATTGTTTATGTAGGACACCATTACTTTGTATATGTAAAAATATTGATATATCTTGAAAAACGAATTTTCGGCGGCCATTTTGGATTTTTGCCACCATATTGGATTGTTTTTGAAAACGGTAATGGCTTTAATCTATGCGCAATTTATATTTATACTTCCATGGCCAATTTTAACTTCCTAAGACAAATAAAGATGGAGTTATAGGCGGATTCCAGAATTTCGCAGTTTTGTTTATATTTTCAACGTTTTACCCCAAAAAAAGGCATTTAGCATCAGAAGACTGTGGTGGACTTTTACTATGTTAGTTAAGACACCCTATATATTGCATATACCAAAAATCGCTTTTGTAGGAATTAATTCCTTTATTTTCATAAAAGAACCCTACTA
>Academ_A.marissinica_39#DNA/Academ-1
TAGTCAGGTTCACTATGTTTTTTCGTTCAGAATCATGGTAGATTAGCAAACCTATACATTTTTGGAAACATTATTACATGGAAAATCTGAAAATCAATGTTTACATTTGCGGTGATACCTGTATGGCCGCCATTTTGGATTTTCAAAATGGCCACCATAAAAATACATATTTTGCTCTATTTCTGCCTCTAATTACCCTAACAACTTTTTAAAATATACTAAGCCTATGTTTTCAGGTACAAGGAATCCATTGGTGACATAATCAGACTTCTGACTGTAACAGTTCTTTCTTTTTTCAGGAAATATGCATCCTGGGAGCAGCCATCAATACAAAAAAAATGTGTTAATATATTTATTTTACATATTAACTATCTTGGTGGAGGTGTTTATGGTGGTTGTTGTTCTTGTTGTGTATTTTCAGTGCATAAATCATCATGAGTGAAGATCCTGATGGAAGCAAGTTGTCTTTGGGCACATCCAAGGAGTCTGTAGACTGGAAACTGTGCATCATTTGCCAGGAGAAAAACACTAACAAAGGGACAGTTGTTCTAAATCCCAGGACAGAATCCTACCAGAAGTTACTGGACATAGTGGCTGAGAGAGCCAGCCTACAGGATGGAGAATATGTTGCTATCCAAAGACGTATCCAGGACTGCACAAAACAAATGATGCTCGAAGCGAAAACAATGTGGCATCGAAGCTGCTATTCTGACGCCACTAATCAGATATCCTTGCAGCGTGCCAGGGAACGCTTTGAACATTCCAAGTCCACAGGAAGGTATGCTGTCAAAAAACGTGGCCATAAGAGAACAAGCTCAGAAATGGAAGCAAACACACCAACCACATCAACGACATTCACACGATCTGCAACAGAACCTTTGTCGAAAGATCAATGTTTCTTCTGTCAAGTGGATGACGGCCAGCGTCTCTTCACTGTACGAACCGGAAACTCTGGGAATGCACTGAAGCAAGCGATACAAATTACCCAAGACCCAGTGCTGATGACAAGGTTAAACAATGCAATCTCACCAAGTGATGCCCATGCAATCGATGTGAGATACCACAAGCTGTGCTGGACGAATCATGTGTTTCGTGTCCTCAGGGATGATGTCAGAAACCAAGCCAGGCCCACGACGGCAGACCTGCCAATGCAGATGCCATGCTTGATTGAGTTGATCAATATTGTAGACATTCAAACTCAAAACAAAGCGTATCTTCCCATGGATGCCATTGAGAAAACATACATCTCAATGCTGGGAGGTAGTGATGAGGCAGAGAAGCACACACCGACGTTGACCCGACAATGGCTGAAGGACAAGATGCTCTCAGAGTTGCCACGTGTAACGTCTGTGAGACAGAAAGACAGACGGAAGCCTTCTGTTCTTTATTGCCCTGAAGCCTGCAAGGAAGACATGGTCCACACGTCTATGATGCAAGACCATGCAAGTGAAATGGATAACACAAAGATGCTCTACAAAACAGCTAAGCTAATACGCAGACGCATTACAGACTTCACCGAGGAGAAGAAGCAGATCGATACAGTCACAGTAGCAAGCACAAAAGAAGATGTTCCACCTGAGTTGTACAGCCTGATACGGTGGATTTTGGTAGGACCCGAAGAAGAGCTACAGACAGAGATGAGGAGCAGGACAGTCGACCGATCAGCACTGACCATAAGTCAGAACATAATGTATGCTTTCAAGACCCGAAGGCAGGTGCAACACAAACCCAAGCAAGCACTGGACTCATTCCGTACACAGTGTGTACGAGAAAATCCACAGGTTCTAGGGTTGGCACTTAGTGTTCACCATGACACCAGAAACAAGAAGTTGGTGCATCTCCTCCACGCACATAACTATTGTGTACCTTATGGCCGTGCCCTGCTGCTGGAAACATCAATTGCCAATGCTGTTGTAGAAAATACAAGAGAGTTCAATGGCCTGTATGTACCACCGTTCCTCAAGAAAGGGTCGTTTGTGTTCTTTGCTATTGACAACACTGACTTTGCAGAGGACACAGATGATGGGAAAgGAACCACACATGGGACAATCACTGCTGTGTATCAAAAGGCAAATGCTACTGGAGAAACCATTGCACCCAGCCTGGAACTTCGTGAGGCAAAGAACCTATCGGTTCTTCCATATCATGTTCCCATCAAGCCATGCAGCAAACCAAAGCCTGGGCCATACACGAGAGCGAACGAGTTTAAGGTCGACAACACAGGTGTTCCTGCATCTTATGAACTGACCACCTTAGGTTGGGTCATAGCTTCTGCTCTTTCTAGAGCAAAGGAGAATGGAGAACCGAGCCAAATCCCAGGTTGGGCAGGATTCAAATCACTAGTGTCAGTTGGCCAATCTCTAACCCAAGTTGGTGCACTACCACTGCTGCCAGAAGTTGCACACGAGTGGTCTACGATGCTGACTGTGATCCTGCAAGCGTCTGAATTGAAGACGTTGGTCGTTGGTGAAGAATTCCCAACAGTGATTTCATTCGACATGGCCTTGTACGAGAAGGCAGTGCAGTTGCTGGATGCAAGACTTGATCTGAAAGGAGCAGTTGTCCCCAGACTGGGTGAGTTACATACTGTGATGGCTGCGCTGAGAGCTCTAGGAACCTCAATAGAAAACTCCGGGATAGATGATGCATGGATTGAGGCTGATGTATACGGCTCTGCCACAACCAGACAGATCCTCAAGTGCGCCCACTACAAGAGAACCCTTCGGGCACACATCCATACTTACATGGCTCTATATGAACTTGTCCTGGAACAATTCTTCACAGAGAAGCCCAACCTTAAAGCCATCTGCTTGAAACCAGCACACCAGGTCCACAAAGCTTGTGCAAAATCAGCAGTTGACAGAAGCACGAGTCCAGAAATCGTGACTATGGCCAAGGACGAGCTACTGCACACCCTCACCAATGAAGATGTCATTCAACAGCTGAAAACGTGGGAAGCACAGAAATCTTCAAACGCGATGTTCAAGTCCTTGATGAACTATATCCATCGAGTTGAAAACATaTTGTACTTTGTTGAGGCATCCAGGAGTTCAGATCTCATTCTCCACCTGCAAGCAGGGGAGGCACTAAGCAGGCTATTCTTTGCCATGGATCGAATAAAATACAAGCGTCTCTGGCCACGGTACATCGCAGATATGTATGAGTTGAAGACAAGTCATCCAAGAACCTGGAGTGAACTTCAAGACGGGAACATATCTGTCACCAAGAGTGTCATCCCATTTGTCTCTATTGGAGCAGATCACGCATGCGAACAACTCAACAGGATGATGAAGATCCACTCTGGGTTAATTGGCATTTCCAATAATGCCAATGCTCGTCAACGGTTCTTCTTGGCTACACCAGAGATGTCACGTCTTTCAGGAGAATTCAAAGAGCAATTCGATGTTGCTCTCGACAAGCCACAAGAGCATCATCATTTACAACCAAGTGCTGTCAAGAAAGAGCATGAAAATGTTGACCGGATAAAGGCTGCCATACTGAGTCATGGCAATCCATTCGCTGCTGAAGGTGACCAGCTCTACAACTTCATCACACAGGCATATGTTCCACAAGAATATGTCCCACAGATTCTGAATATCGATGACACCGGCCAGAAGCTCTATGTGGATTACGTTGCaGAACGCATCAATGGAGATGTCAGTTTGTGGGCACCAGTCAAGAAGCAGAATAACAAAATGTACATGTCAGGAAACAAAAAGCAAACAGTCAAGATCCGTGACCAGTCAGTCGAcCTGAAAGAAACGAAAGACCTGTATGGTCGGTTGATGGTACTAGCCACATCAAGCCGTGACATCGATCAGAAGAATGCGATTGGGAACTATGAGTTCACTCTTACCCCCAGAGCACTGTTTGCACCTGATGGCTCGATCCTTCCATGCAGTGATAAGTCAAAGCTAATCCATAGCCTCGTGAACTTCAGTAAAACGACTGAAAATCATACTGATGGACAAGCAGCAGAATCAACAGAACAGACTGATGATATTGCCGATGCAGTAACTCCATTTCCAGGACCATCTATGAGTCAGAGAATCGCTGTTGTTGATGGAATGGTGCTCGTCCAGAAGATGACAAAGAAACCAGCAACAATCAgCACAGTCAAAGATCTCGGCCAGCATTTCAATGACCGCCTCATGACCTTGACAgCAGGATCCGATGAGATTATCCTGGTCTTCGACACGTACAAGTCAGACTCCTTAAAACAGAAAACCAGAGAAAAAAGACGACAAGGCAAAGACCCTGTTCAATACCAGATTGCGGATGATATAAACATCAAACATATACCAATGGGCCGCTTCCTATCTCACGAAAAGACcAAAGCTGATCTAACAGTGTACCTTGCTGAGGCAACACTCAAGTATAACGCAAACTCTCCAAAGTTAATCATCACGTCAGCAGCAGGCCACACTAGAAGCAACCGGAGCATGCAGTTTGACTCAAACAACCATGAGGAAGCTGACACACTGATGATCAGCTTAAGCAGCAGCAGCATCACAACGTTGTCCCGAgGCACAGTTAGTCTTCTTCACCCCGGATACAGACGTCCTGGTTCTAGCTATTGCAGCCTATGACAAGCTCTGCAAAAACACATCGATGACGATGGTATCAGGAACCGTGGAGGTAGGGCCAATCTGGAGAGCGCTAGGAAGAGAAAAGGCAACAGCATTACCTATATTGCACGCATTTACTGGAGCAGACAATGTTGGTCGATTCTCAGGAGTGGGTAAAACGAAGTGGTTTCAACACTACATCAAGGCTGAAAGGGACGTAGTCAGAGCACTGATGAAACTACCGGAGGATGGTGACCTAACGCATGAGATATTAGAAACATTGGCCAGCTTTGTATGCTTAGCGTATTGCCCAAAAGGTATTCAGATCACAAGTATTCCTGACCTAAGATGGCATCTGTTTTGCAAACATCTGGCAGAAAGTAACAAGTTGCCTCCAACAATTGGTGCACTTGAGGAGCACATTGAACGTGTGCGAGTACAGAGTAGAGTTTGGTGCCAAGCCACTGTTATGTGGCAACAGCTGTTTGACCCACTCAAACATGGCTACCATCAGGACGAGAAAGGCCATATACTCCCTATCACCACCAAGGTTCTACCAGCTCCACAGGCCATTGTCGAGTTAGTCAGATGTCAATGTAAAGCCAATTGCTCAACCCAGCGGTGCTCATGCAGAAGAAATGACTTAACTTGCACCGACCTTTGCTTGTGTGGAACAGACTGTGAAAACGATGCGGACTATATTGTCGGATACGACACACAGGACAGTGATGATGAACTCTAAATGGCATATTCTGTAATCATGTATGTTTGATGCCATTGACTGCCTGTGTACATTTTGTCATTGACTGCCTGTGTAGATGTGAAGTTATACTGACTGCATGTGTATGTTTGGTGATATGAATTATTGTGACACATTTTGATGTTATTAACTGCCTGTACAAAATGATAACATGTATTTGATTATGCAACTTATCGCGAATATAAAGGCAGTATTTTGCAATTCAAAACCTTTGATTCATGTCTTAGCACTAATTTAATACTTTCATTGGATTCCTTGTCCCTGAAAATATAGGTTTAGTATATTTTAAAAAGTTTTTAGGGTTATTAGAGGCAGAAATAGAACAAAATATGTATTTTACATTGGCCATTTTGAAAATCCAAAATGGCCGCCATACAGGTATCACCGCAAATGTAAACATTGATTTTCAGATTTTCCATGTAATAATGTTTCCAAAAATGTATAGGTTTGCTAATCTACCATAAtTCTGAACGAAATTTAATTTATTGACATAGTGAACCTGACTA
>Academ_A.marissinica_42#DNA/Academ-1
TAGTGTGGTACATTTTGTAGATTTTAAAATAGTTGTGGGAAATTTTGCTCAAGTTTGATTTTTTGTGTTATTTATGTTATTTAGTTACCAAAGAGTAAAAAAAGTATTTTATACATTTTTTTCAATCACTATATTGGCGGCCATCTTGGATTTCAAAATGGCCACCATTTTAAACCTATTTTGGACAATATCTCTACTTGTAGATGATATAGGGCCTTGATTTTGGTACCTATACCCACATTTTAGGGGTCTGGGAATCTGGAAATTGCATTAACAATATTGCAGAACACATCAAACTAATATAAATTGTACTAAGATGATGGTTTAACATGTTTTATAGAGGTGTTTAACAAAATATGAATGAATGCTATTAAAATGTTACTGAATGTTGACTATAACCACTCTCTGTCCATAATAAATAATCCAGCCCATGAGTTGTCCACACTGGTGACAGCATTAGAACACTTATATCAGCTAAACAGAGTTGTATGTCCTGAGAACAATAGAAAGGTCGTGGTTACTTTTGATATGGACCTTTACAAAAGGGCAGTTAAACTCGAGCATCTCAGTGACCAGTACAAGGACAAGTGGTGGATATTGCCAGGCCCCTTCCACACCAGTCTTTGTGCTATCAGGTGTTTAGGGAAGACTATAGAGCATAGTGGTATCGATGAGACCTGGGTTCAATCGGGACTGTACGGCTCAGTTGTTGTCAATCAAATAATAAATGGTAGCCACTACAACCGAGCTGTGGATGCTCATGAAACAACATTACAAGTGTTATCTGACCTTTGGTTCCAGGAATACTTTTCTGAAAATCCTCAAGTGCAACTAGCTCTAACTAGCAGCTTGgGTGAATTGGCTGAAGCATGTAGAGGTGACCTTGTTGACAGAACAGCTATTCAAAATGCCCACAAAGGATTGATGGTACAGATAGAAAGCATAAATATAGAGAAACAGTTGGATGATTTTGACAAGAGCCATGACGCATTTCCTATGTATAGATGGATTCGTATATACATGCGCCAAGTCCAGACACTTCTGAATTTCCATCGATCTGTCAAGGATCCCAACTTACCATTGTATTTAGCATCTTTGGAAAAACTTTCCACATACTTTTTTGCCTACAACAGACTGGATTATGCTCAGAATATTGTGGAATTCACTTCAtGTGCATATTCAGCTAAAGATACTGACCCTGATATATGGAACATGCTCATGGCAGGTGAGTTTGCTGTGACAACGAAGAAAGCCCCATTCACAAGTGTTGGTGTAGACCAAGCTCAGGAACAAGAAAATAAGATCCGGAAAGGAGAAGGTGGTCTAGGAGTGATTACCAATAAGCCAGCAACCcTAATGAAGTACTGTCTTGCTGCTCCTGAATTAGGCCGTCTGTCTCAAGAAACCAGAGACATGCTAGGAGTGTCTGAGTTTCCACACAGTCCTGATCACCACCTCTCCTCACATACaCAGTAGAACGGCAGGGCAAGAATATAGAATCCCTTATGCTGGTCTTAGAGCCAATGAAGCTATTCAAAGACAAAGGAGCACATCTATTTAACTGCATGAGCAAGAAAGTGTTGGGAAAAGAAACACAGGAAAGTGTTCTTAACTTAGAGGAGAAAATGCAAAGGAATCCTTTGTCGAAAACCGTATACGTGGAGATGTAAACTTGTGGGACtGTATGACCAAACTGAAATATAAAAACTGGGATGATCTGTCCAAGAAGATAACTATCAAAAGAGTATCAGCTAAAGTCGACAACTACACTTTTCTCCAGACTCTTAGTTATTGCCAGATCAGAACGAGACTTTGACCTCCAGTCAGCAATTTCTGAATGTAAATCCCATGCTTATGAACCCAGATGGAAGTCTTCTGTTTTCCAATACTAAAAGTGACCTCATCCATGCCTTGAAATGACAATCAATCTATTACATCCAACATCAACAAGAGATACCTCATTATAGATGcCATGGCAGTTGTTCAGGCGTTGGTGCATGCAGTCACATTTATGTtCTGTGAAGATCTTGGCAAAACTTTTGCTAATAACATTGATGCCATGCTCAATGAATACACTGGTGGACGCATTTTTGACAATTATGCCAAGAAATTACAAATCAAGGACGACATCAGATACGGGAAGGATTGCCCTAGTGAAGACCTACATATTGAGAATTCCACTCCTATAAAGGACAAAACAAAGTTTCTGTCTAGCAAGAAGACTAAAGATCAGCTTACCTTCTTCTTAGCTGAGAAAGCAATAGCACTGTGTAAGAAGCCAGTAGTTACAGCAACACGCATGnACGTCCTTAtCAACTTACCAAATTACCACCCAACCACAGACATCAGCACACACGAGGAAGCAGACACTCTCATGATGCTACATGCATTGGAGGTGGTGAATGAAGAAAATGGTAATGAGGTTGATTTCTTTACACAGGACACAGACTGGTGGGTCCTCATTTTACGAAGACTAAATATGTTGGGTTTAAAGTCTGGTATTGTAACAGGCACCAGTGCAAATCGAAGAAGAGTAGACTTAGAAGCAATTTATACAAAATTAGGGTCAGAAAAGGCAGCTGCTTTGCCTGGGTTCCATGCCATCACTGGAACAGACACAACAGGACACATTAGTAGAGTTGGAAAGAAAACAGGACTGAAAGTGTTTATGAAGGCTCCTCAAAATATTATTGAAGCACTTTCACAACTTGGAGAAGGTGATACACCACAGGAAGATGTGATTACTGGGTGCAAAGAGTTTCTTTGTATGCTTGGAAGCACAcATAATGTTTCTGGTAGTGATCCTGGTTCCCTGAGGTTGCAGAAGTACAGAAGACtTTCTGCAAATGAAGGCGTTGAGCGGCTTCCACCAACTGATGGTGATTGGCTTCAACATATATTGCGCTCTCACCTTCAAGCAAATATATGGGCTCAGGATAGAGTACTTGATCCAACACTCCTTGATCCATGTAACCTAGGTTGGATGAAAGACAATGACAGGCTGGTGCCAATTTTGTCTGCTGTGCAAGCTGCcCCAGCAGCAGTCGTAGAACTACTAAAGTGCAACTGTAAAGTTAGCCAGTGTTCTGGTAGATGTACATGTAAACAGAACAATcTGTGCTGTACAGAGATGTGTGAATGTGAGGGTGATGACAACTGCTTAAACACACAACAAACTGTAGATATGGATTCTGATGGGGAATAAATTAATGTCTCTTTCCACAATATTTTAAATGAGGGTAAGCCAAATTCATAAGCCATAAAAATTATACAAGTTCATGTGCAATATTAAAAAAAAATTATTTTGCTAAAAATCCAATATGTACAAAAACATTCCCCAAATAGCTGTTATATTAACATCCATATGTACTAACACTTTAATAATGGCATTTTCAGATTCCTGTACCCTTAAAATGTGGGCATAGACACCAACATCAAGGTCCTAGGTTGTCTACAAGTAGAGATATTGTATAGAATAGGTTGAAAATGGCGGCCATTTTGAAATTCAAGATGGCCGCCAACATAGTGATTGAAAAAAATGTATAAAATACTTTTTTTACTCTTTGGTGTCTAAATAACCTAAATAACACAAAAAATCAAACTTGAGCAAAAAATCCCACAACATTACAGAATGTACCACACTA
>Academ_A.marissinica_46#DNA/Academ-1
TAGTCCAATCAAGATAAATATACGTTCAAACTAATTGCAAAAGTCTGTATTTTCATACTGGATGAAAGTTCATATGCATATTAGTCATACAAAAAAAGTTGCACTTTACAGATGGAGCTAAAATTGGAAAAAACTGGCGGTGAAATCTTGCAAAATCTTAAAATGCAAAGATGGCATACAAAGCCCACCATACCGAATACTCTTCAATCTCCTTTTAAGTATGCACGCGCGATATATTATTTAAAAACAAACGCGGAAGTGTCAAGAGTGGACCCGTGAAAAGCCGTATTGCTTTACAATAAGAAGAGGGTAAGTTTTAAATGTAGTTTATATTATTTTACTATGATAACCGTTCAAGAAGCAAAACATTAACCAGTCCTATACAAATTTAATAATTACTAAGAATAACGTGTTTTCGCGACAAGTGCTGCATTTTGAATTGACCTTTTATTTGGTGTAAACTGTGGTAAGTTGAAACATATGCCAAGTATCAATTGTATACCATGTGAAAATCATCATCACCTTACTTGTACACGAATTTAATCAGTATTGATTTTTGAACAGCGTGAATTAATAAAAATGCTGCTCAATTTCCAAAAACTACGGAAGCGTGTATGTGCCACATTTACACACATTTTTCTTGCTTCATTCCACGATCGTCGAAAGCTTGATTCGTACGCCAAAGTCTGGAATACAATTCTCCTTTTTATGTATATTGTAGATGGATGTCTGTCCAATCTGCAAAAAGGTTTTGGACGGTAGCACACCGACAGTCAAGCTTCGAGCAAAAGGTTGCGAAGGGATAAATAAAGCTAGCCTCGAAAGAAAACAAGATATTAGTGTAACTAGAGGACAAGTGGTGCATGTCGAGTGTCGAAGAGATTATATCCATCATAGAAATACAACCATCGCAACTTCTAGTAGTGACATTACCAGTGATGAGAAGCCAGCAACTAGATCGTGTTTTTCTTTTGACTTTAAGAATAAGTGCCTTTTCTGTGGTCAAgGTGTGAAGTTGAGTAGGGGAAAACATAGTATTGATGCATATCCTGTCCGTACCTTTGACTTCCAGGATGCAATAAAACAGAAGTGTATTGACAGGAATGACGAGTGGTCTCACGACGTTATGGGTAGGCTCGCACTAGCTATTGACTTACCAGCTGCTGATGCTGTATACCATCAAAGTTGCAATGTTAACTTCCGAACATTGCGTAACATTCCAAACTGTTTTTCAGACAGTGAAGCTAGTAGCAGGAAAAGAACACCAGGAAGGCCTACCAGCATTGACACAtCAGAGGCATTTCAGGCAGTGCTAAGGTATATGGAAGACAATGTAGATACTGTGTTAACATTAACTGAACTTGTCAAAGTAATGGAAGATATATGTGGGGATCGAGCATATTCAAAGGTACACTTAAATAAGAAACTGAAAGACCATTTTGGAGATCAGATCTCAATAAGTACACTTGCTGGTAAAGAAAGCAAGATAACTTGGACTCCAACATCATCAACAATCATTCATGAATTTTATAAAACAAATGCTGGTATAACACAAGATGAACAAAAGCAAAATATAATAATGACTGCAGGAAAGTTAATCAAAGCTGACATAGCTGATATAGAGTCAAACAAGATCAAtTATCCATCATTTGATACAGtAGCTTCAGTTCAAGAAAACACGGCATTCATCCCAGAAAGTCTGCGATTGTTTTTGTCTTCAGTTTGTCAAAAAGCCAATGAGGTAAAGTTAGCGGCAATAGGACAAGCCATAATTCAAGCCTGTAGGCCTaAAAGGTATGATTGCCCCATTACAGATTGGACTAGGTGTACAGCTTCACCACCACTTTGGATCAAGGTTTCTGATCGATACACTCAGTAGTTTAGGCTTTACCGTgTCCTACAGTGAAGTTCAACGGTTTGAATCAAATGCAGCTGCAGCTATCAATACGACAATACCAGACTTTTTTCCAGGCAAATTTGTTCAATTCGTAGCAGATAATGTTGATCACAACATCAGAACTTTAGATGGACAAAATACATTCCATGGCATGGGAATAATCGCGTGTACAACACCAGGCTCTACGGTGTGCACATCAATACCTAGAGTCGAAGTAAGCATCGATGAGCTGACCAAGATTGGAAAAGTTAATATCAAATATTATAACTATCCTGCACAGAGGGCTCACAATGCAATATGTTTCAGGGAATTAGAGAAGTTAGGTGACATAGATAGTGCAACAGGTGATTCATTtGACACATTTTCAAAGGTAATTTGGCCAATGAAAACGTTGAGACCCAGCTGGGGTGGctttatgcatatgtatgacaaaggtaaaagtggtcagaatatgcccatgaagtCTAGCGTTACCTTTTTACCGATGATTGATATGAATCCAAGTGATTTATCTTGCATTAATTCAGTGTTACACTTTGTCTGTGAACAGGCTTTGAAGTATGATGTTACGCCAGTGTTGACCTTCGATCAACCACTTTTTCAAAAGGCTACTCAGATCATATCTCACTCTGAAAGTGGAAGTCAACTGAATCAGATAGTGTTACGATTAGGTGGATTTCACACAGAAATGAGTTTCTTAGGTAGTATCGGTTACATTATGTCCGGATCTGGGTTGCAGGAAGTCCTCGAGACTGTTTATGCGTCAAATGCTGTGGCACATATGATGAGTGGGAAGGCGATAACAAGGGCAATACGGGGTCATTTTCTTGTAGACACTGCACTGCATGCACTTCTATTATCAACTATGCCTGATACCGAATTGCAACCAGAATTAGCAGCAGAGCAGCAaATGTTGGCAAATGTAAACAGTCATTCGGTTATTGACATAGCAGCGAATAGTAGTGGACATGAACATGTTAACATGTCAAGTGTTACTGAACCTGAAGTAGATAACCAACAACAGACGATGACACAGTTAGCGAAACTCTATGAAGGACTTTTAGAGGACAGTGTTTCCAGAGATGAGGTGTGCAAAAGTGAAGCCTTACGGGACGTTTCCAAACAACTTGCTGCTGCTAAGTCAGCGCTACAGAAAAGCCGAACCGGGTGTCTTTGGATTCAGTACATGGAAATGGTTGAAATTTTGCAACAGTTCATTAGAGCAGAGAGAACTGGTGATTGGTTAGGACACTTGCATACGCTTCAAAAAATGCTTCCATATTTTGCAGCTTCTGGTCACTCTCTGTATCTAAAGTCAGCATACATATATTTACAGAACATGTTAAAAATTGAAGCTGATCACCCAGAAGTATATCAACAGTTTATAGCTGGAAACCATTCCTTAAAAAGAAGTAACAAACATTGGGCTGGTTTATCAACAGATCTCATGATCGAACAAGTCCTAATGCGATCACTAAAAACCACTGGAGGACTAACTAGGGGAAGAGGTATGTCAGAAGCACAGCGGTCACTATGGTTGATGTCAATGCCAGCTAACGCGGAAATGAACAATGCAATGCAGCACGTCTCTAATACTGAGTATGCAACCAGTGAGCAGCACAAGGATGTCGGTAAAGCTAGATCTGCCCGTGACAGTAAGGACACTAAACAAGTGTTGACATTTCTTCTTCAGCGATCTCCTTTTGATGAGACAGATACAGCGTTGAGGAATATTGAAACAGGAGTTACTGCGGGTGACAAAGTAAATGTCGACAAGGCAAAGGAAATTGGAGAAGGAATCGTTGAAGATATGGTTGGTAAATCTTCAGAGGAATACACATTTAAAAGATCTAGGCAGGTCATAACGCTAAATGACAAAAACACTGTTAAGGTGACAGGTGAAACAGTAGAAATTGATCCTCAACTACTTTTTCAGAGATTAACAGCAGTTGCTGATAGACAAGTTGAAGATATTTCAACACTATTCATGTATGAGCTCAGTAGCCTTCCATCAGCTTTGTTTGAAAGCAATGGACTACCGCGTGTGCCACAGAAGTCAAGTCTGGCAGACGCTATTTGGGCACTTGGAGACTGCAGACTCAGCAATGAAGAGGAACAATCTGATGCACAGACATGTTATGTGGTAGATGGAGGTTCCCTCCTACAAAAGATTCCCTGGCAAAAGAATAAAACATTTGGTGATATTTGCCAGCAATATCACAATTATTTAAAAAAATACACAAATGTCACAGTGGTGTTTGATGGATACTCCCACGAACCATCTACAAAAGACGTGACCCATTACAGGCGAGGAAAAGGTATAGTTGGAACTGAAGTTAAATTCACATACAACACGCCATTCAAATCAAAGAAAGATGTATTTTTGAAAAACCTGAACAACAAACAAAACTTTATTACACTCCTAGGAGAATTCCTGACGTCAATCGGCATTGACATCAGATATGCATCCAGTGATGCAGATACACTTATTGTCAATGTGGCACTTGAGCTTGCAGCAACACAAAACACTTTCATTATTGGTGAAGACACAGACTTACTGGTTCTCTTATGTTACTATGTGAGGCAAGATTCGAAACAAATAATCTTCAGATCAGACTCGAGGCAAACTGCGGTAAACAGAAACAAGATATGGGATATTCAAAAGACCCAAAATGTTCTGTCGAGAGAAATATGTGATCTTCTTCTTTTCTTTCATGCCATGACAGGTTGTGACACAACATCTCGAATTTATGGCATTGGAAAAACGTCTGCTCTTAAATGCATTCGAGAAAAGCCAAAACTTAGAGAAGTTGCCAAACATTTCATTGAAAGTTCTGCACAGCATGATGTTGCAAAATTTGGCGAGTTAGCAGTCATTCTTTTTATTGATAGTGACTTTACTGAAAGTCTGGACACAGCCAGGTTTAAGAAGTTTTCGTCAAAGGTTATGACAAATACTTCATTTGTACAGGTTCACACCCTTCCGCCCACGTCTGCTGCCTTGAGATTTCATAGTTTACGTGTTTTTTACCAAATACAAGTGTGGAAAGGATCCGAAGAACTTCGCCCAGAAGATTGGGGTTGGGAAGTTGTCAgTGGAATGTTCATGCCAGTGAAAACGAGTCTCCCTCCTGCTCCTGAAAGTCTTCTGAACATTATACGCTGTAAATGCAAAGCAAACTGTGACAGCAAACGTTGCACATGTCGAAAACATGGATTACTGTGTTCTGTGGCGTGCGGAGCTTGTCGAGGCGTTGGTTGCTCAAATTCGCCTACTCTTGCTGAATTACATATCGAGGAATTGGGAGAAAATTGTTGTGATGAATAGTTAGAGAGTTGAATTTAGGTAATGACTAGTTTGATACATTCTACAAACTAAAGGGCTCTGCTTTCATTGCACACTGATGATATGTTGACCGTCGCGATAAAATTGTCCTTTgGACAAAATCgCTTTTGCAAAAGCATAGAGCCAACATATTCGAATGCGTGATATCATATTTGAGTgATATCATCTATTCAATATTGTTGATACAATCATATAATATAGTTGAATATGTGATTCTTAgGCATAGTTCATATTCGATAAATACGATTCACATATTCAAATATGTGATACCAACAATCTGATTTTGTATATCACaTTTCGACTATTTATAATATATTGGTTCCataatgATAcTGATATGACATTTTTGAAAGGTTGATATGGAATTCTTGGCACTCACTATCGAGTAAGTGTAATTGATATAATGATtTTAACTATGTGACAATTCTAGAATATATATATAGTTGTAAAATgTGGATCATAATAGTCCTAGtACATATTCGACAGCGTGATTTCAACTATTTGAATGGTAGGAATAACTAACTAACAAACAATCATTACATTTAAAAAATATATTCAGtTTGTATAAAGCATACATGTACgTGTGGATCTACTTACATATGAATTATATTCAAATCTTAATCCAGTTAAAATACATGTTCTAACGTGTATAAATAGTGGGTGGGGTATTTCAACCCTCTATAAAgGCAGAACATTTCTATTTCACATGCCAGAATGTCTTATATAGGCATTTGTCATATGCAAATGGAGTATTTATTATTAATTGACAAaATGAATTCAAGGCACCCGACATCCGGGTGCATTTAAAGTGTAGATCAACTGGCATACTATCGATCAAATAGCCGTATCAAAGTGCTCACgAcTTACATATGGCAATTTTAACCAGTTTTGACAGTATAACAAGTAACTATAGCTGTTAATATATTACACTTGACCCGGCCTTCATATCAGAAAATCAGACGCATGTTCTTTTGCTGCCACTTTGATGCATAGCAATATTGGTAGTGGGTGGGGTAACTTTACCCCCGAAAAAGTCTTATTGTGTCAACCATATTAGTTTTATTTATGCCATTTACATAAAATATGGCTAGTTACCTTATACATGTAATTGAACGTAAAGAAAATCTAACGAATTGAAATAGCAATGCTACGGAACGCTGTTACTGCACACCGAATGCTCAGAATAAATGTCCTGATATTTCGTCAGTAGTCTCTTTCTAGGACATTTTTGACCAATTTTAGCTTATTGTACAGATTGCAACTTTTAGTGTCGGATGCTTCACATATCATCATAATCAAAACTGCTAAAATAAATCCTTTTGCAATTAGTTTGCACTTAGATGCCAATTCCAGCTACCTTGACTGGACTA
>Academ_A.marissinica_47#DNA/Academ-1
TAGTGCAGCAGATAAATGTATTTTCTCAGGGGAATCTTTCAAAATGTGATACAAGCACCAAAGTTGGCACAAATACTCCTTGGGGGTTACTTGTTTGaAAAAAAACGCTGGCCACCTGAAATTCAAGATGGCCGCCATTTTTCAAGATGGCCGCCATAATCAATACCGATATATTGCTTTTTGCAATAAATATGCACAGACTTGCCCAATATGGACGATTTTGGTATCGAATCCTACATTTTAGACCACGCAGAATCTGATTCTTGAACTTCTGAATCACTAAGAGTCTTTATGTTATCATATTTGGGACTTCGGATCAAAATTACAGAACTGTGGTCAACCTTCATAATGAACAGACCTGTGGTCAACCTACATAGTACAGTAGGTATTCGATGTATATAGTTTGTACACCATTCCCTATCTACATGGGGATGTCTGTCTATGCCAAGACTAGAAAGAGGACACTAGTCGAAATGCTTCATGAGCATGGTGTCAGCATTTCGTACGACAGAGTGTTGGATATATCTGCACAGCTGGGAGATGCAACAGTGAACAAGTATGTGGATGATGGTGTGGTCTGTCCACCAGTTCTGCGCAGAGGGTTGTtCACCACAGCAGCCATGgATAACATAGACCATAACCCCACTGCAACGACAGCTACCACTTCTTTCCATGGCACTAGCATCTCACTTTTCCAGCATCCAACAAAGGATGACAAAGGTGAAGAGCGTtAACCATTCAAGTTTGGAGGAGAGAAGGTTAAGACAGTTCCAGAACTTCCTGACTCCTACACCAATATCCGTCCTGCCTTCTTTGCCAAGAAGAACACTTCTCCTCCACAGGGTAGTGTGACAGTTCCAGACGCCAGTCTCCTGAGACCACACCTGGCACTCGAGTATGAGTGGCTGGAGAAGGTCGGTGATACTGATGAAACAGATGGTATAGAGAACGTGACATGGGCAGCCCACCATGCCTCCAAGAAGAGAAGCCCTGCATTTGAGGCCACCATCACATCACTGTTACCTCTCCTTCGAGATCCAGCCCACTGCGTTGCTACAGTCAGACATGTGATGGACAAGATCAAGGAGACTGTATCGTTCCTGAACCCAGGCCAAGTACCTGTCATGACAGCCGACCAGCCCATCTATGCAGTGGCAAAACAAGTCCAGTGGCACTGGCCTGAACAGTATGGTGAGGACAAGTTCGTCATCATGTTTGGAGGCCTACATATAGAGATGGCTGCCCTGAGGTCAATCGGAACTCTTCTCAAGGACAGTGGCTGGACTGGCGCCCTAGTGGAGGCAGGGGTGACTTCTTCAGGAACAGCAGAATCTTTCTTAACAGCGTCAAGCATTACTAGGACACGCCAAATCCACCAGATAACAGCATGCAGTCTCAATCAACTCCTAAAGGCAGCCTACACTGACTACTGCACAGAGGCAGCTGAGAACCCTAAGGAAGTGATGAGCTTTGATGTCTGGTGTGAGAAGCGCAAACTGGAAAGCCCCCAGTTTCAGTTCTGGCACCTGGTGCTGTCCATGGAACTAGTGATCCTCCTCCTGGTTCGAGCATTTAGAGAAGCCAACTTCAGCCTGTACTGCCAATCACTGGCTGAGCTAATCCCATACTTCTTTGCCAACAACAACACAAACTATGCACGCTGGCTTCCAATCCATCTCAGAGACATGGTGACCCTGAAGGCGAAACATCCCCAGCTTGCCCAAGAATTCGAGAGTGGCAAATTTGTTGTTCACAAGTCCAGTCGGAATTTCTCTGCAATGGCTATTGACCAAGCCCACGAACAGGCCAATGCTGTTATCAAAGCCGACGGGGGAGCCATTGGCGTGACTGAAGATCCATCAGCCCTGAGAAGATGGATGGTAGCCGGTCCCCAGGTCAGCCACCTAGTTGAGTTGTATGAGGCAGCATCCGAAGCGAAGGAGGCTATAAAACAAACCAGCCACCATGAGCAGACACAACGAGCCCAAAGAGATTTCCTTGAGAAAGTTCAGAAGCTCTCCCATGCAATGACAGATCTGGGAAATCCTTTCCAGGAGGAGAGTCAGGACCTGCTGTCACTGGACACCAAGGACATTGCTGACCCCAGTGCAGCTAAACTGATCAGCACACATCATGAGAGAGGCAGAACCCGTTTCCATGAGTTCATGGCGGGACTGGCACTAGAAGTTACCACCTTCTATGAACCAATCAAGAATAAGGTGGACTTCTTCCGACAGCAACCAGCCTCGATTGATGCTACAAAGCAAAAGATTCTGAAGGAAGACTGCCAACTCTTCTCTAAGCTGTTCATATCATGCTAGAACAGAGAATGTGACCTGCAGGAGTTCTTTCGTCATGAGAATCAGCAGTTCCCTGCTTCCCTGAGTGAAGGTGGGAATCTCTACACCTGTCAGAAATCCCAGCTTGCTGCCATTCTTGAAAGCCATGTTGAAATCCCTGACAGAGAACCTGAGGCTGATACAATCATCATTGACGGCTCAGCACTGGTGAACTCTCTGCCACCACGAACTTCAAAGACTTTCGAGGACTATGCTATGCTGGTGGTCCTTCCAACCATCCAAGCATACTCCACCAAGTTCCAGAGAACGGACCTTGTGTTTGATGTCTACCACCCATCAAGTTTGAAGGCAGAGACAAGGACCAAGCGAGGACGTGGAGTCAGACGAAGGGTGACAAGCAAGGGAAAAATTCCCCGAAACTGGCAGAACTTCCTGAGAGACAATGACAATAAAACAGAGATGTTCAACTTTCTAGCTGAGAAGATTGCACAgATGTCTACACCCAATAAAGTCATTGTGACAAGACAAGATGATGTTACTAGCAGCCATGCAGTCAGCACGGATAGGCTGGCTCCTTGTAGTCATGAAGAAGCTGACACACGCATCTTCCTCCATGCCAGGAATGCAGTAGAAGGGGGTAGCAAAGTCCTGATGGTCAAAGCCAATGACACAGATGTTCTCGTCATCGCCATCAGTGTGCTGTCAGCCCTTCAAGAGATTGGTTTGCAGCAGCTGTGGGTGGCCTTTGGACAAGGACGGCATCTCAAATGGATTCCTGTGCATGACCTTCATCACTCCATAGGACAGGAGAAAAGCAAAgGGGATTCTCTTCTTCCATGCATTCACAGGCTGCGATGTTGTGTCCGGATTCCGTGGTAAAGGGAAAAAGTCTGCATGGCAAACCTGGGATGTATGTCCTGAGGCTTCTGATGTCTTCACAAAACTTAGCCAGTACCTACCAACAGTAGCTGATGGTGATCTGGAGACCCTGGAGAAGTTTGTGGTGACGATGTATGACAGGTCCAGTACAGCTGCAGGCGTGGATGACGCCAGACTAGACATGTTTGCCAGGAAGCAGAGACCTTACGAAGGCATTCCTCCAACTCGAGCAGCACTGCTTCAGCATGCCAAGCGTGCAGCTTATGAGGCAGGTTGCATATGGAGTCAGTCAACACTGCGCCAACCAGAAGCACAGAGTCCTGCTGACTGGGGCTGGACAAAGAAGGGTGATCTGTGGCAGGTCTTCTGGACAACACTTCCTCCTATTGCAGAGAGTTGTCAACAGCTGACCAAGTGCGGGTGCAAGACAGAATGTTGTGTAGGAAGATGCAAATGCTACCGCTTTGGTCTAACTTGTACAGCATTATGCAGCTGCAGATGTGAGAATTAGGCCCAGCTCCAACTCATCTAGCTTTAAAGCACAAAGACAATGAAGGGCAAAGAAGACTGTATACCACATACTACATAATGTCATGTAGTAACTTCTAGGAATAATGTGTTTGTAGACTTTAATAcATTTAtTAACAAAATTATGACCGTTGACTAGTTTGACTGCCCTCGGTATGGACATGGACATGATATTTGGGAGATATGTTCTACTTAAAAGATCTACAGCCGGTTGTCCAAAATATGCAGAATAGATGAATATACATGTTGTAGATATACATGTATCACTCTTAATAAAAGTTTGTTTCATATCATTGCAAATGCTGTGTTCCTTGTACATTTTTCACTGTTTTGGGCTAGAAATGATAGAAAGAAGCTCCAAAGAGACCTTGGAGTTGTTTTTTTGGATTCCCCATGCTTGAAAACCTACTTTTTTACTCAAAGATCAACTAAATCGGTTACTGTACTGAGATTCTGTGGTAAAATAGGCAATTTGTATGTCAGAATGGCGGCCATCTTGAAAAAATGGCGGCCATCTTGAATTTCAGGTGGCCAGCGTTTTTTTCCACAAACGTGACCCCTAAGGAGTATnTATGCCAAGTTTGGTGCTTGTATCACATTTTGAAAGATAGTTTCAATTATCTGCTTCACTA
>Academ_A.marissinica_48#DNA/Academ-1
TACTCTAGTAGCTCATGGTGGTTGAGTATGCACTTTATTGTACAGACCTAAACTCTTCAGGAATCCACTAATTGAAGGTCCAGGAACAATATTTGGTTGGTAACACATTTGCCACCGACGGCGAAATAGCTGAAATGGCCACACCCCTTTTTGGGCCACGCCCCCTTAACGCCGTGACTGTATCTACAGAACCGTTGGACCTAGGAGGTTGCCCGACCACTCAAAATTTGCGCAATGGCCACATTATGGGGGTCACAATACATTTTCATATCCAAAAGTCAATGGTTTTTGAGATAATTGCCAAAAACCGATTTCAACATGTTACGAACTACAATTGTATGATACCACCAAGGCCACAACATTATATGACACTTTATCATAACCTGTTATACCTTTTATTTTGCATATATATTTTATTTTGCATATATATTTTGCATCTTCCTATTTTGGAATTTAATTATTTGGATTTCTACACTTTTCGCCTTTACTACAGCCACAAAACGTCACACATTTAATGTTCCTGTCTCTGCAAGTGCACTTTTTGGTACTCATACATGCTCTTGGGCATTTGCATGGAGGAGGCAGGTCATCGGGCCTGCACGATACTGGCAGTATCACTGGTGTTATGCCAACGTCCGTTGCTTCATACCCATACTGGAGTGGATCTGGTTTGGTGACGGCAGGAGTTGGGGCTTGCAACCACATCTTACACTGAATATATGCTCGCTTTATGTGTTCTCGTAGCGTTGATGAACAGCACACAAGCTGGTTGAAGTCCAGTTCTTTCTTGGAGTTGTGGTACTGCTCCCATCGATATTCATCGAAAGTGGAACAGTCGGTCTTCTTTAATCCAGACACAAGGAACTTTTCAGCATTGCTTGTTATCTGTGGTGACAGTTCTTCTACACCAAACCCTTCCAGTAGGGAGAGATCGATGGATGCTTTCAGGCCAGACAGCTTTGGACCCACCTTGCTGGTACTGTCGCAACCGCTGAGAGCATGAATGGCTGGGAGACACGACACCAAACCGTTGTCCAGTTGATCAACCAACAGGTGGACTGGTACAGTTTTCTTTGTTTTCCGGTTACCAAGCTTCACGTACAGCTTTTGTAGTTGCCAGGTTGTGTTGAAGTGGAAGATGAGGTTGACAAAGACATCTGTGTCAGGCGAGTCGACCAAGACTGATTGAACCCCGTGTTTCACAACACCATCATTAATATGGAACATGATTCTGTCGTCGGCTTCTTCTTGGTTGCTTGAGAGCTCTGCGATCTGTGTTTCAGTGCCAGCTAACAGTTTCCTGCATTCACCCCCATATACTCCTCCAAAGAAGATTTCCTTGTCCGACTCGACATTCTGCAGCATCCACTTGAAGACATACTCCTGCAACCGAACTTTGTTCAACATTGAGCTCCAGAACATATCAAGATCGACAGGGAGTTTCTGATTGTCAGACCGAATGGTGATTGTGATTTGTTCTGAGGAACTTCTCTGTGCCCGTTCCATTTGCTTGATTGATGATTTTTGATAAACATCAAAAATAATGTCTATTCTTGTGGACACGGAGCCTGTAGCAAGAATCCTGTTGGAAAGACTCTCAGCCAATTCCCCGAATGTGTGAAGGCCCATCTTTTTCATCGGTAGTTTACGCACAAGTGCCATGAAGTCCACTATTGTCATCTGAGCGTCACTCTTTACATTCCTCGTCTCCTGTGGAAGGTGACTGACAAGTTCCCTGGCTAAGGAGGCTTTATCGGGCTTCTTCAATTTGATGCCATCTTTACATTCAGTGGTGAGGAACTGGGATGTGCTGGTCAATTCATACTTCAGGAGTTCTACCATGCTGTACCCTCTTTCTCTAGCATAGTCAATGTACCTATTCGTTTCCGCTGCATCCTTTTTCGCCATCGATTTCTTCGCTGTGGACGGAGTAGAAGTACGTTTCACGAAAACAGTCTTGCGGTTGGTAGGGATTGTATCATGTAGGTGCTTCTCCTTATCCTGAAATCTGGTCTCAACAAACTCTTCATAACTCTTCTCACCAATTTCCAGGCATTCAAGTAATCCGTTGACAACCTCCTGGGGAATGTCAGCTCCTGTAGAGATGTTCTGAAGTCTGATTCCAGCGTCGAACGGATTGTTGATGGATTTTATGTAATCCAGAAGCGTCTTTGCACGAACATGGCCAATCTTCGTAGAACTTGGATTGAACTCATGGTGTAGGCTCAGCTCACTGTCATCTTTGTCTCCCAAGTTGCACCATTCCAGCAGCTGTGCCACATGAAGATCTTTCTCATGCTTTAGGAGATTCCATAAGGCTACTGCTTCTTTCTGTCTCGTCATCCCAATGATACCTCCAGCAACCTTGGCGGGTTTATTGTAACACTTCTCGAGTGCCATGTCAAATCCTACTGCACTGCCTTGTCGGGGAGTGTGGTACATCACCCATCCACCATCTGTAAAGCATCTGTAGATACCCGGGAACTTCCTTTGTAGGTCCAGGCAATCTTCAAGGAACAGCGTACCCCATCTGCTATAGTTTGTCCGGCCAAACCCGAAGAACAAAGGCATGCACCTCCGCACAGCTGAAACGAAAAGATGCCAATCGCCTTGCCGAATAGAGTGTGTAAGATCTCTCAGGATAGGATACAGCTCATCCAGAAACAAGCTCCAGTACCTCACATTCTCATTACAGGCCGTTTCTTTCCATTCTGTGAAAGACTTCTTCAAGTCTGCATGTAAGATCTTGCTTTCTTCCCAAATCTCTCTGAACTCTGTATGGTCAGCATCTAAAGCCTGCTGCATCTTAGTTTCCATGGTCTCTATTTGCTGGTCTAATTCACAACTAGTACTGTCCTGGTCAGGTTGAAACTTCTCAAACATAAGAACTGTCATCACCTCTGCTACAAGACTCATTCCCTCCTTGCCTTTGCAATAGTGACCTCCAGTCATGACACTATTCTCTACAACGAGCTTGCCAAAGGCTTCAGTCTCAATCAAAGCCAGATCAATACCGATACAGCCTAAAAACTTCCCAAGGCAAGCGATGACAATCTTCTCCATGTGAAATGGTCCCATTCCAAGGAATATGTTACCAAACTGATCTGGCTTCAACAGCTGGATTTCCTTGGCGATTGCATACACCCCTTCATCAGACCACAATGCCCCTGACACGGCATTCTTCTGCTTCAAGACATCCTGAAAGTTTATCATGGATGTAAATATTGTGTCCATTTCGGTTGCGACATATGGAAGGATGGGTACAAATGACGTCTTTGTAACATCAAACTTCAGTGGATCCTGGAGTGCACTCATTGTTGCTGTGAAGCTAgGAAAAGAGCCCTCCTCGCGATCGGTGTACTTCTGTCTTGCCATGCACCAAAGGAAATAATCATCATCAACACTGTGCTTTCGATTATCCTTGTATGGTGTAGTTGAAAATGTCTCCGGTATATCACCAGTGCCTTTGACAAGGTGTGACTTCTCAATGACCTGACATGGCAGCACATCAGCAAACTTTCTCTTTCCTAGTGGTGttgAgcAGCtTGTcatctgaatgtcctcagaatcgctAtcTCtcGgTTgGTtCtgAAAtaTGACTCTTCAGGAATCAAGTAATTGAACAATAGGAACAGGAACAGGAACAATTACGAATAATATTGTAGTGCGTAACATGCTGAAATCGGTTTTTGGCAATTATCTCAAAAACCATTGACTTTTGGATATGAAAATGTATTGTGACCCCCATAATGTGGCCATTGCGCAAATTTTGAGTGGTCGGGCAACCTCCTAGGTCCAACGGTTCTGTAGATACAGTCACGGCGTTAAGGGGGCGTGGCCCAAAAAGGGGTGTGGCCATTTCAGCTATTTCGCCGTCGGTGGCAAATGTGTTACCAACCAAATATTGTTCCTAGACCTTCAATTAGTGGATTCCTGAAGAGTTTAGGTCTGTACAATAAAGTGCATACTCAACAACCATGAGCTACTCTAGTA
>Academ_A.marissinica_49#DNA/Academ-1
TAGACTAGGACAATTTTCAGGAAGTGTGAATGTTGGAGGCATTTTTGAGGAAAAGTTGGCAAACAACTTTTTCCAATGGATTTGGGTATGCTAAAAATGAATATTTTGTTTGCCAAGCTCAATTTTGATTTTTTGGTACCCAAATTGCTAAAAACAAAAATGGCCGCCATGGAAAACTTAAAACGTCCATAACTTTTGAATGAAGGGTGATAAAGCAAAGgTTTTTGCACCAAATACCATGTTTTTGATGCCTACCAACACACTGAACATACCATAATGGAGCTATGATCAATATATATCAGTGAAAACTAGTGTAAgTGGcATTTCTATTnAAAACTgACaaATTTGAATGGGACAATTGCATTTggGACATTGCACAAGATCTTGTCTACAGTGTCAGtGGGGGAAAGAAAATGACTCCAAAGCATGTTGGCCTTGGATCAACTCTGCACCAGGCAACTAGATCCAAACAACTGGTGGAGTTATTTCACAGTGCTGGCCACATTGTTAGCTACAGAGATATCCTCCGGATTGACACAGCATTAGCCGAGAGCACATTGGAAAACATGAACTGTGATAATGGAGCTGTAGTCCCACCTAACTTAGTGCAGGGAAGGTTTGTTCACTTCTCAGCAGACAACATAGACATAAATGATTCAACTTTAGATGGCAAGAACACTTTCCATGCCACCCAAGTTGCAGCTTGGCAGAGAGGGCCAGCTCCTGACGACTTGTTGAAGAACATAGAACCCTCCAAACATACATCTTTGAGTGTTCCAGAAGCAATGGAAGCTATCATCCCAGTCAACATCAATGAAGGCACCACCGAACCACAGTTTGGGGAATTGAAAGCGGAATGGTTTGAGAAATCCAATGATATTCCCACATCGGCATTGAAAGCTAAAGCTACAGACAAAGCATTTATGTTTATACGTCAACACGAAGAACCTAAATCCACCTGGACATCTTTTAACAGAAGGCACAGTCAAATGGATCCAGAAAAAACCACTGTTGGATACATGCCTATCATTCAGGCACCAGCACATGAGATCCAAACTTTGAACACAATTGTTCAAAGAGTTCTACATGTAGCAGCCTCTTTACAGCAAAAGCATGCCGTGATTACAGTAGACCAGGCTCTCTTCCCTGCACTGATGGAGCTGAAATGGACAATACCACAGTACAAGGATCTTCTGATACCCAGATTAGGAGGCCTACATACGGCGATGAACTTTCTGAAGGTCTTGGGACAACACACTGCAGATTCTGGTTTGGCAGACGTCTGGATAGATAGTGGAATTTTGGGACCAAATTCAACAGAGAAAGCAATGACTGGAAAATCATATGCTAAGGGAGTGCGTGCACACAAACTAACCCTGCAAGCTATGTGGCAACTTGTGCTTCCACAACTCCTGCCGTATATAGAGAAGAAAGACCATGAGCTGAAAGAAGATATATTGAAAGCAGCATGGTCAGATGCTCCACAAGATTATGATGCACTGGTGACAACACTGGCATCCACACGATTTTGCAATCTCATGGCTGAATTTGTTCTTAGCAAAGAGCAAGATGTCAACTTCCAGTACTGGTGGCAGTATATGAACATGGTATGTATACTACTCCTGTTCATCAGGGCCCAGCGTGATGGTCTCTGGGAGCTTCACCTCTATGCTTTTAAGCAAATGCTTCCATACTTCCACCGCTATGACCACATAAACTATGCCAGGTGGGGTACTGTGTACTTAGCCGAGATGAACCAGCTACCTGATGAAGTCAAAGAGGAATTCTACAAAGGCAACTTTGTTGTGAAGGGATCAGACCAGAGATTCAACCAGGTTGACCCAcACCACAGCCAAGAGTGGCTAAATGGCACAGGGAAAAAGGGTGGTGGTATCATTGGAATTACCAAAACCACAGCAGCATTGAGCCGCTGGGCCTTGTCATATAATCTCAGGGCCTGCATTGCAACCAAGACAAGGGCACTGTTTATGGTTGGACATGAAGACCAAATGATTCACAATGAAACCACTCCTGCTAGAATGAAACGGGACACCGAGGATGAAGACAAAATCATGTCAGTTCTACAAAGAATGAAAGTTTTTGCACTAGACACATCCTGTGATGTGCTCCAGAATATTTCTACCAAGGATTTAGCAACTACTGATATCaAAGAATGTCTTCTGAAAGCTGAGCATCTGGGCCAGGTACAACTCAATACATTCGTGAATGAGAGATTGATTGCCTCTGGTGGCGGCCATACAAGAGTCAAGTTCAGAGATCCCATACATAAGTCAAAGGCACTCACCTTCTCATCTCTATATGTGGCGCAGAAAGACTCCAAGGGTAAAGAATCCACCATGAAGGCAGACCGGAATATACTTCAGCGCCTCATCATTGCCTACCAGGCTGGCAGGAAGGTGGATCTTCACAATGTATTACAGCATGAACTGATGACTGTGCCAGTTGCAATTGCAAACACAAATGGCAGTCTGCGGGTTGGTAATAAAGCTATCCTAACTGATGTGATGACCAAAGATGTGACCTGTCCACCAGAGATTACCCTTGACAGAACATCCTGTCTGGTGATAGATGGCCAAGCCCTAGTAGTGGCACTTGGGAAACCTTCAGGTGTTAATAACTTTGGTGAACTGGGAGATGCATTTGTGCTGAATGTCAGTCATGCTGGGAGATCTTTTGACAGGATCGATGTCACCTTTGATCGGTACAGAGAAACATCAATCAAGGCTGGTACCAGGAAGAAACGTTCAAAACATTCTCGTCCGATCAGAAGAGTTGTCGAGGACAGTTCTGTGCCAATCCCCAACAACTGGAATGATTTTCTGGCTGTGCCTGCTAACAAGGCAGACCTAGCAGATTTCCTCTCAAAACATTTGATCGCAAATGCTCCTCCAGGGAAAATACTGGTAGTCTCTGGTGGATTCCAGAGGGAGGACAAAGTTTGGACATCTGACCCGGAATTGGACATTCATCTGCTtGAGGCCAGCCATGAGGAGGCAGATACAAGGCTTGTCTTGCATTGTATGCACACAGATGCAGAGAGTGTGGTTGTGTCAGCGCGAGACACAGATGTCTTGGTGCTACTGCTAGCACATTTCCCCAAAATGAATTGCAGAAAGTTGTGGATGAAGGCAGGCACATCAAAACGTCGGAAATACATACCTGTACATGATATCAGGCATAATCTTCCATTCAGCAACTCAGTGTTTGAAACCCTCATCCCATTCCATGCAATAACGGGCTGCGATACTGTGTCCTACTTTGCTGGACATAGCAAGAAAACTGCATGGAAACTGTTCACCACAGACAACCATCTCCTCAAAGACCTTGGAACAGGAGAACTGACACAAAATACAATGAAGGATGCAGAACAGTTTGTGTGCAAGTTGTACAACGTTCAAGAAGTAGCCAGCTGTGACAATGCTCGTGTCAAATTGTTCTTCAAATGTAAATCGCAAGATGCATTGCCTCCTACATCAGATGCACTACAATTTCATGTTCAGCGAGCACACTTCCAAAGTATGGTTTGGATGCAGGCTACCAATCCACAACCAGTCCTACCCTCACCTGCAACCATGGGCTGGACATTGGAAGGTGGACAGCTGTCACCAAAACTTGTGTCACTCGCTCCAATTCCACAGTCATGCAAGGACATTGTTGCATGTGGATGCACAAAAGGCTGTAAATCACAGAGTTGCACCTGCAGAAAGGGCAAACTGACATGCACTGGAGCCTGCAAGTGTGTAGACAGTGACAACATTTGCATGAACAAATGAAGCTGAAAGAAATACTTCAAAGACTTGCGATACAGTACACCGTTATAGACATTTACTATTTAAACATAATATAATATGCTGAATAACATTACGGCCTAGTTTTCCTACTATGTATAATATATGTTGGACAGTTTATAAATCATGTAAAATACACTTATTAATATTATCAGTCACTATGTGCCATGCTTCTGGTAATATAAAGGCATTTCATGATCTAACGTTCTGATTTTGTTTATTATTTGTCAGTTTTCAAATGAAATGCCACTTATATTATTTTCCACCCATTTATATTGAACATAGCTCCATTATGATGTGTTCAGTGTGTTCGTAGGCATCAAAAACATGGTATTTGGTGCAAACAATTAAGCTTTATCACCCTTCATTCAAAAGTTATGGGCGTTTTAAGTTTCCCATGGCGGCCATTTTTGTTTTTAGCAATTTGGGTACCGAAAAATCAAAATTGAGCTTGGCAAACAAAATATTCATTTTCAGCATACCCAAATCCCTTGGAAAAAGTTGTTTGCCAACTTTTCCTCAAAAACGCCTCATAAACTCTAAGCGCCAACATTTCGCTGAAATTGTCCCAGTCTA
>Academ_A.marissinica_51#DNA/Academ-1
TAGTGCAGTGGCAAGGTCTCAAAAAGAGCCCTAAAAAGGGGACCTACCCCTCCCGGTGGTATAACAAGATGAAACCGGTCTTAAATTAAAGGTATTGATGTCCTTGAATAATTTAGTGGGTGTGTACTAAGCTAAAAGGTGTACAACTATGCATATTAACCCCTTATGTCCGGCTATCTTCATCATTTCCTTCAAAACCATTTGCTGGCATTTTGGCTTGTTTTTAGGCATGATACAACTTAAAAACCACAATGAGGCCTAGGTTTTGGTTAAAAGACATCCCGTAGAAGGTATTTATGGTGGTTGGAAGCCTTTAAGCCCACTTTAAGTCAACAAATTAACCCCTTATTGGCCATTTTTGGCCATTTTTTAATGATTTTCTTCGAAATTATTTCTCTTTTATTCTGAAAACATGGATTTCATTGAAACATTCTTTCCCATCATCTTGTGGGTATGTCACTGATAAAACCACCCAAAAGAAAAAATACTTTGTTGGTGGTATTTAACTGTTGAACATATTCTATCAAAAAAAATGTATAATGAAATAATACCATGTTACCATGTTTATAGTTTCATTCATCTTTTTGCAGATAGATGGCATAGCAGTCAATCATTTGTTTTAGTTTCACTTTCACTTTcaattttGTAAGAAAAAAATGTGCACATTTTTTTGATTCCAAAGCTATGATTGCTAACATGGCTAAAGCTCTACCTTCTTTACAAGTTCGTAATACATTCATAGCAGGTAAGTGTAAGCAAAAAATATCATAATCGATGACTATCATTTTTATCAATGATAATCCTACTTGCCAGCATCATAAACCTGACTGGACAATGGTCATTGCCTATGCATGGGCATGTTAACCTGGTGATACACTCACCTTTGTTCACACAGGTATAGGCCTACTATGTGGTGTGTATATTTTGATGTGCTTTCTTAGGGTGCCCTATATATTTGGTACTGTGTACCGGAGACACCCCTAGCATGCAACTAGCTGTGCATTTGCACGCTCATTTAGTTGTATTACGGAAGAAGCAACCACATGCGCTAGTTTTTAGCGCTACTGCTATTCACTTTAAGATAGCGATAATGGCAGTGAAAGCATAGTTGTATATGGCTCCCTAATGGGCGTACACCAATGGAAACTAGTTTATAAATATAAACATTTATGATGAAATTCCCTCAGACTTAAATTGATGTGAATATTACAATAATAATGTTTTGTTTCTTACATAACAGGAAAATGGAATTGAGTGAAGAACCCCAACCCAAAAGGCGAAAACTTAGCGATGTGAACTGCGTCATCTGTGACAAACCCTTAACTGATGGCCAGGGAAAGTTTATTAAAAAGCCGACAGTTGACGGAATACGCACATTCCTTAATGCTGCAAAAGTACGAAATGATGAAGTTTATGACCGGATCGCTTCATATATTCCAGACATTCAAAATGGCAACATTGGAATTGCTTTCCACCATAATTGTAGAGCGTCATATACAAGCAAGCGTAACTTAGAATGCCTCCAAACGTCTGCACCGGACTCTTCTGCGGATGCTGGTGAAGGACCTTCAAGCAGACTTCGAAGGAATGATACATCAAAGTTTAATATTCGAGGAGATTGCTTTATATGCGGTAAAGCATACAAACGACACGAACAATTAACCCCGATTTCATCTGGAACTGGATCTTCAACCCGGCAGCATGTGCTTGATGCGGCGGAACAGAGACAGGATCATGAGGTGCGTCTTCGAATGCTTTCGTATCCCGATCTCTTTGCATTTGATGCAAAGTACCATAGATCCTGCTATGGTCCATATATATCTGACCGAAATATCAAGGCTGGGCGAGTAAGGAATGAGACTGCTCAATTAGAAACTATCCATGAAAAAGCTTTGCACAAACTTTGTAAGGAAATGGAGAAAAATGTGTTTTCCCCAAAGAAGTCTGTTGTTCTACTCTCGGTCTTACAAAGCAGGTTTGTTGAGATACTCGGAGATACTGGCGACAGTGATGTCACGGGCTATTCGTCATGGAAGCTGAAAGAAAAACTGAAACAACACTTCGGTGATCAGATTGTATTCATCTCTCAAGCTGGGAAGTCTGACTTTGTATGTTCTAATCGGGTAACATTAGGAGATGCGCTTAAGAAAGTGAGCGACCTTCAGATGGAAATGTCAGAAAATGGTGATTTTGAACTCATTGAAAACTCAGTGTACCAGGAGGACAGTGTGACCCTTCACAAAGCGGCTGGAATAATTCGAAAGACAATAGATGAAATAACATTTCAGGCTAGTGAATATAAACAAAGTGGTGAACTTGAAATGGGTAAATGCAAAGAGTTTGTACCTGGTATTTTGGTAGATTTTATATGTTGGCTTACTTCAAAACATGATTTCAATAATGCATCAGGTGCGTCAGAAGGTCGTGAAGATTCCAGTTTGCTTCGAGTCTTGGGAATTTGTCATAGCATCATCAGCGTCTCATGCTCAATTCAAACTCCTATAACCTTTGGTCTTGGCATACAAATGCACCATGACTTCGGTAGTAGATCTCTGATAGATGTTCTGAACTCCCTTGGCTTCTCCATTTCATATGATGAAGTGAGACGATTTATCACTTCTGTGGCAAAAGATGAATTGTCCCAGTCAGAAGTCTACATTCCACGTGGCATATCATGCTTCGACAGCGGCGATCTGAATTCGACTGTACATGCAGCAATTGATAATTTTGATCAAAATGAAGATACTCTGGATGGCAAATCATCCACTCATTGTATGGCAGTTGTTCTCTACCAGCAGTTGCCAAAGCAAAGTGATCTAGGTGGAATCCCACGCACTGCTGCCAAGTCCTTGGATGTGTCTGAATATGAAGAACCTGCCCTTCAAAGATACCTTAAACCTCACAAAAAGCCAGAACCACCCACAGCATCGTCTGTCTCATTACTACAGGTAAAAAAAGGGGACAGCTATATCTCATCTCAGCTGAGAGATCTGATATGGGAGTTGGCGCGGAAATCAAAAGGCGAGAATTCGTCACTTCCAGCATGGAGTGGATTCAATTCGTTGGTAACTGGTATGTCCATTCCTGTTACCACAATCAGATACCTTCCATTTATTCATGCACCACCATCGGACTTCTCAACCATTTTCACAACTCTGCTGAAACTTGTATTGATTGCTGAGCGCTTGGGACAAGGACATATTGTTGTGACAGCTGACCTGGCGATTTATAGCAAGGCACAGCAAATACTGTGGAACAAGCCAGAGTCGCTTGATGGTAAGGTGACCATGAGATTAGGGGGGATGCACCTGGTCATGGCATTAATAGCTTCGATCGGCAAACTGTTTGGTGATGGAGGTCTCCAAGATATACTCTCTTCATCAGGACTTTTTGCTACAGCATCTACAGTCCAAATGCTTCAGGGGAAGCATTATGCACGAGCCCTTCGAGGGTTGAAGATAGTTCTTGAAGCAATGATGCATTTGTACTTGTCTGCTGCAGAGTCTTATGCCAGAGCCAACGGCCTTCCGTGGGTTGATGATGAAATCGCTGGCCTCATCAATGACCTTGATGCCTCTTTCCAGGAGAGGGATACTGCAATGGCAAATGCTAAGTGTCAAGATATTGAAGGTCGTTTGTCTGCTGTCCGCAGCACGATATCTAGGTTTCGGGAAGACGGAAGGAAGCAATCATCTACATTTGCATTTTGGGACAGTTTCTTAGAGATAGTTTCTGTGCTCCTCAGGTTAACAAGAGCCGACAGAGAGGCAAACTTTTCGTTACATCTCGATGCCGTTTTGGAAACTGTACCATTCTTTCATTTAGCTGGGAGGGTCAACTACGCCAGATATACACCTGTTTATGTCCTGGAAATGAAAATGCTTGAAACAACACAACCAGCTGCATTTCACCATCTTCAAAATGGTGGCTTTGTAGTTAGAAGGAAGGATGAAACCACCTTCAATTGTGTACCAACTGACCAGGCACTGGAGCAGACAATAAATCGAGAGGCCAAGAGCGATGGTGGAGTTATAGGGTTTACTCTTCGGAAAGGTGCTCTTCTGCGATGGCTCTTGACAAGGCACATAACTGGTGAGTATGCAGAGGTGTTCAAGCAGTTGTGCAGTTCGAAAAGGAGTAGGAAAGAACACGAGGAGCTCCAAAAGACAAGAATGGGCCGTGATGTCGAAGACGTATATAAAGTGGAAGGATACATTTTGAATCACTGCCAGGACCCCTTTGATTTAAATGAGGTTCCGGAAAGACTAGTGAACATTGTCAGCGGAAGAGTTGCCTCGACAGCCGTTGAACAGTCCCTCAGTTCCTTGCCGGTAAAGGGAAAAGCTGTCTTCGATGAGTTCATAAATGATCGGTTAGTTGAGCAGAAACtGGAGTTTTTGGGATGCAATCCCAAGGAAAACAGCCCTGACATTTGCCGACATGAAGAAACATCTGACCAATGACAAACAGAACAAGGTAATCATCAACACCGAAGTGCTATTCAGACGTCTCCTTGCCGTTTCAAAGAACAGAGATGTTGACCTGAAGATGGTACTTTCTTATGAGCTAGCGGCAGTCCCTCCGTCCTTATTCCACGACGATGGTGCCATGAGGAAGACAAACAAGGCTGACCTAGCAAAGAAGATTGAGTCTGTTTGCGATGAAATTCTGGAACTACCACAAACTGACCAGGAATGTTCTGCCTACATTGTTGATGGTATGGCGATGATACAAGCCCTGAATGAAGACCACTTCAAAACGTTTGATAACCTTGCAGAAATCATTGTCAAAAGGCTGATTCGGCTACTGAAAAATCCTGCCATCCAAACAGGTGTGGTCATTTTAGTCTTTGACAGATATGACTGCCAGGTGTCCATCAAGTCTGATGAACGCCAGCGGAGAGGAACCTCAACCACGGACACACCGACTGCCCAAACTCATCACATCATTGGGAACAGAACAGTTCCTAATTTCAGACAGTTCTTGAGAGGAGCAGGGAACAAACCCGAATTGGTTCAATTCATTAGCGAATATGTGGTCACCAATGCCCAGGACAGAGTTCCAGCTGACAAGTCAGTTGTAATTGCAGGCGGCTTTCAGAATGGTGAAAAGGTTGTCACGGTGTCAGATGCTGGTGTAGAGGACTTAAAGACTCATTTCAGCAGTCAGGAAGAAGCTGATACAAGGATGGTTCTGCATGCAGTAAATCTAACGTCCGATTATCATCGAACCATCATCAGGACAGACGACACAGATGTGCTTGTGATACTCCTTTTCTACATGAACATTGGAATGTTGACTGATCAGGTTTACATGCATGCTGGCCATGCCGGAAAATTTGTCACAAGAGAACGATTCATCCCAATCCACACCATAGCCTCGGAACTCGGCAATGATGTCTGCATGTCTCTGCCGTCAGCGCATGCCCTGACTGGTTGTGACTCAACAAACTCCATGTTTGGCATTGGTAAGAAGACAGCATTCACTGTTCTGACTAAACCAACGAGTTCTGTCCTTGAATTGGACAGCAACAATTCTTTAGATAAATGGTCGGAAGCTGCCAGGACTTTCACACTTGCACTTTACGGGAGTAAAGGGAAGAAGTGTAAGACATTGGATGAGCTACGCTATGTGCTAGCAACTACCACGGATAAACCAGCCACTCAGTTGCCACCAACTGAGGATGCTTTCGCGCAGCATGCACTCAGAGCGAGATATCAGTCTTTGATCTGGTGCAATAGTCATGTTCCCAAGCCAGAGTTAGGAGATCCAGCTGAATGCGGATGGTTCCGTGAGGAGTCAGGACTCCACCCAGTCATGTTTAAAAAGGAATCAGCTCCAGCGGAAGTAAGGGATCTCACCCATCTATACTGCAAAGACGGGGATTGCAAAGAAGGCGCAAGGTGCACATGTGTCCTTGCAGGACTAAAGTGCATTGAACTTTGCAGCTGCGAGAATTGTCCAAATGTGAATGTCAATGAACTCGATAATGTTGAGGATTGAAAATGAAAAACTGGCCTACAGTCATGCACATTGTATCATTGGCCTACTACTTATCAGCAAAACAATTGATTTATAATCTTTGGAAGGATGCTAAATAGGTAATCTGAAGAAATATTTCTTAATCAATGGCATATAACCAACCGTTTATCAAAGTAGGCAGACATTAGATGATGGACGAAAGCAAAAATGGCCCTCAATGGGTTAATTTTGAATTTAAAGTGGGCTAAAATGCAATTTATCATCGTAAATCCCTTCTATTGCCTTTTCCTAGACAAAGAGGAAGAGTATCATGGTGGTTTATATGATGTATCATGCCTGAAAACTAGCTAAATGCCAGCTAATGATTTTGAAGGAAATTATGAAGGTAGCCGGACATAAGGGGTTAATATGCATATTTGTACACCTTTTTGCTTAGTACACACCCACTAAATTATTCGAGGACATCAATACCTATCATTTAAAAGTAGTTTTGTCTTGTTATACCACCGGGAGGGGTAGGTCACTTTTTTACCCCCTGTTGCCGCTGCACTA
>Academ_A.marissinica_52#DNA/Academ-1
TACTCTAGGAGCTAGCTGTAGTTGAGTATGCACTTTTATGTGCGCTCAGTTTGACTTTGGATCTTTGTTCCTTGTGGTCTGGGGATGAAAAAAAGTTTGGTCACATGCTCTGGATCAGGTGCAGGAAGTCGCCATCTTGGATTGAAAATGGCCGCCATGCACAACCTATTTCATCCAATATCTCAGCTCCTGGTAGGGATAGGCTCATGAAAATGGTGGCTATATCAACATTTTCATGGTCAAGGGTTCCAATAATGTCAGTTTCAACAATGTCAGATGGCCGCCATCTTGGATTCCAATATGGCCGCCTTATAATACCTATTTTCTTACATATCTCTGTTTCTATTGCAGATAGAGTCATCAAACTGGTGACTATACCCAGGTTTTCATGGGCAACGAATCCAGTAATGGCATTTTCAACAAAGATTGGTGGCCGCCATCTTGGATTCCAATATGGCCGCCTTATAATACCTATTTTCTTCCATGTCTCCGTTTCTATTGCAGATAGAGTCATCAAACTGGTGACTATACCcAgGTTTTCATGGGCAAGGcATCCAATAATGCAATGTAATGGCAGTTTCAACAATGATTGACGGCCGCCATCTTGGATTCCAATATGGCCACCATTTAGTGGTGATCAGGTGTCGTCTGAGTAGACCAAAATCTTGAAATTACATAGCTGCAAGTACTGAGGGCCCTGtCGCTGTTCTTTGCTTTTGGTAGAACaAACTATAGTCGCTGGTTGCCTCTCTACTATGAAGATTGCATCAAATTAGAGGAAAACTTCCCTTTAATCTATGATTCGTTCAAGAAAGGAGGATTCGTTGTGAAACACACAATGAGACGTGGCAGTGGCGTCCCCATGGATCAAGCTCTGGAGAAAGAGTACAACAAACCGGCGAAAGGACAAGGTGGAATAATTGGCATTACTCGCAAAAAAGAAGCAGTGTGCCAATGGAACATAATAAAGCAGGAGAAAGCACAATTTACAACGCACTTGCGGGAGATTTGTAACTTGAACGAAGATGACGAGTATTCTTTGCACCATGAGTTTGTACAAACACGAACCGAAGCTGATGAGCAATGTGTAGAACAGATTGTTAGTTACATTGATGAAAGGACCAATCCATTCAAGGTCAGCACAAACAACGAAGTGAAAAACATCGTTACAGGAAAGCAACTAGTCAAGGAcACGTCGTCTTTCTTGATACATTGCATAGATGAAGGTGAAAAGAGCTATTGTGAATTTCGAGTATCGAGGCTGCAGACGAAAGAGTTGAAGTTGTTTGATCCAATTCCAAAGATaCGAAAAGTGGCAAAAGCAGTTGGACCAAAGAAGAAGATTGATGTGAAGAAAGAAACAGTTTCAGCCTTGCGAAATATTGACTTTGCGAGGTTGCaAATGTACAGCATAGAAAAGTTACTGCGTTATGAGCTCACAAGTACCTCTTTCTACCTAACTAAAGATGAGTTTCTAAGAAAACCACAAAAGTCCGAACTTACAAGAGAGATTGAGAAGAACATGCAAACTCCACCCCCTGCTGATATTCCACAGGAAGATGAAGCCACtGcAaTCATGATCGACTTCATGGCATATGCTCGAAAAGTGGCAGTAAAGAAGTTAAAGCTCAGGACGTTCGGTGACTTGGTGAAGAAACTGTGGAACACATGCATCTACCTGTCAAGAGACTGTAACCGGATTGATATAATCTTCGACTTATATCTTCAACATAGTATCAAGCAATGTGAGCGTGATCGTCGCAGCAAACATGATGCAATAAACACTATTATTAGTCGAACTGATCAACCACTACCTGTCGATATGGAAAGTTTCTgGTCATCAACAGAAAACAAAGTGAGACTGCAGCAATTCTTCATAAAATGGATGATTGAAACATACAAAGACTGCAAACCTGTATACCTTGGAGGATCACACTTAaCAGACTTGACAGCTTGCATGaAACTTGTTCAGGGGAACGAAGAATATGAGCGTCTGCTGAAATGTGACCATGAGGAGGCTGATGACAGAATCATGTTCCATGTGAATCATGCTGTTACTGTTGATAAGTTTCGGAGAGTCATTGTTGCATCAGCAGACACTGATGTCTTTATCTGTCTGGTGTACCATTTCATGCAGTGGGTTCATTTTGGCATGAAAGAGCTcTGgGATTTATGTGGACAGGGTATTTCCACAAGGGCAATCCCTGTTCACGATGTCGGGTCCGGAATAGATTCTAGTGTAGCTGAAAGCTTACCAGCTATCCATGCATTGAGTGGCTGTGACAGCACAAGCAAGATAGGAACAAAGAAGTCTGCACTTAAAACTGCGCAAGCGTTGGGATGTGAGCATGTTCTTTCATTCGCAAAGGCTCCAATTATGGATGGAATGATTCATACTGCCGAGAAATTTCTGGTTGCTTGTATCTCTAGCGATAATACAGTAGGAACATTCGATAAAATGAGGTTCAAAATATACCACAAGAAAACATTTCAACTAGATCTCGAAAAACTACCGTGTACATCGGCTAGTGTTCACCTCCATATAAAACGTGCATATCTTCAATGTTATCGCTGGCTTCATGCACCGTTTCTAGAAAACGTTCCGCTTGATCCAACCGAGTACGGGTACACTTTGGACAAAGAAGGTCATCTTTCACCTGAGATAGTACACGATGTACTATCTAGTGACTTTCCTGCGCCTTGCAATTGCATCAAATGTGCAAAAGGTACTGTCTGTCCGTGCAGGGTCAGAAACATTACTTGCTGTGAGTTCTGCAAGTGTGGAGCTGGTGAAGGcTGTAGAAACCCGATTAAATAACTCATCTCTTACTACTCTAGAAGAGATATTGAAGAACATATTATAGGTACCAGTATATACTATAAGGTGGCCATATTAGAATCCAAGATGGCGGCCGTCAATCATTGTTGAAATTGCCATTACATTGCATTATTGGATTCCTTGCCCATGAAAACCTGGGTATAGTCACCAGTTTCtTGACTCTATCTGCAATAGAAACGGAGACATGGAAGAAAATAGGTATTATAAGGCGGCCATATTGGAATCCAAGATGGCGGCCACCAGTCTTTGTTGAAAATGCCATTATTGGATTCCTTGCCCATGAAAACATGGGTATAGCCATCAGTTTGATGACTCTATCTGCAATAGAAACcGAGATATGTAAGAAAATAGGTATTATAAGGCGGCCATATTGGAATCCAAGATGGCGgCCATCTGACATTGTTGAAACTGACATTATTGGAACCCTTGACCATGAAAATGTTGATATAGCCACCATTTTCATGAGCCTATCCCTACCAGGAGCTGAGATATTGGATGAAATAGGTTGTGCATGGCGGCCATTTTCAATCCAAGATGGCGACTTCCTGCACCTGATCCAGAGCATGTGACCAAACTTTTTTTCATCCCCAGACCACAAGGAACAAAGATCCAAAGTCAAACTGAGCGCACATAAAAGTGCATACTCAACTACAGCTAGCTCCTAGAGTA
>Academ_A.marissinica_55#DNA/Academ-1
TAGTCTGGCAGTTGAATGGCATATATCCTCATAACCGTGCAAAGTTCACTATAGAAAATGTTTTATCATTTTTGTGTAGGTATGGTACTGTAATTTATGAATCCGGTTGATGCAGAAGTGGCACCATTGAGCATTTAGCTAGAAACAAGATGGTGGCCAAGATGGCGGCCAGAAAAAAATAACACATATCATAGCTAAAGTTTTTATTTATAGCAACTCAATATAATCAAAATATGACTAGAACACAATTAAAATCAACGTCGATGTACGAGTATCGATTTATGATGGTTTCTATCTATGAAATTTGGAATATTGTAGTGCTGCGTTACCAAAAAATAGCGAAAATAGCATTGTATCAATATAACTTACTGTTTGAGAAATAAGATTATAATTTTAAATATATATTATATTAATATCATCGATATTTATTAACGGGAATAAAGTTCTTTCAACAAAGACACACTATTCAAGACTACTGGTGTACTGTCAATGTTCTTTAAGGGTTGATAAACTGTATAATACGTAGCCTACATTGGACCTAAATGATGTCTATCCTGCTTAATTTGAAACATCGTTTCGTATAACGTCGTAACAAGTTGTTGTAAAGCAATAACACATATACATTTCTTATGTAATGTAAAAACAAATTAAAACATACACTGACTGACTCACTCATTGTTCTGGTTGTAACGGTATATAAGATACATGGTATTGGACTCGATATGGGTTGACACCCGAAACTAGAGTGTATGTAATATATAACGTCTCTTGTATAATATGAAAATAACGGTGACTACATTAAACATGATACATGTATAGTTCGCATTTGCATTGAAATGTTCCATTCATGTAGTCAGTCACTAGTTTCACTTATTTTGTTCGTTACAACACATGTCCTCGCCTCGACAAGCACAGAACACTGTACACGACAATCGAGCACTATTACATCGACATCGCATATTCGAGCATGGCAGCTGGCTCTCACATGAACACCTTATCAATTTTAAGATATCCTGTGGTGCCATTTGAACACCAACAGGCACCATGACCGGGGACAACGACTTTAGCTCTTCATTTTTCGTCCATCCATAGTCGACTGGGTCAAGTTCCGGCGGATCCGGATCCACAGCGTGTTTCCACACACACGCTTGGAAATGCGCCCGTTTCACGTTTTCGCTGAACGATTCTGTCGTTGGCGGGAGTGAGTGTATCTTTGGGGCAGATGCGGGAGATTTTCCGACCTTTTTGGCCCAGGCTGCAACTCTAGCTTCAGACATTGTGTTCTTTCCGTTGATTCCATAACAAGAGGCAATAAATGCCGTCGATTCTCTGACAACATCTTCATGATTTGCTGAATCGTCTCCGACCGCCTTGATGGGACATTTACCTGACTTCAGCACTTTGATGGCTGTGCCCTTTCCTATCCCATGACAACATGCCACAGTGTCACATCCAGATAAGGCGTGAACTGCTGGTAGGTCATTTATTATGCCCTTGTTGGCATCAACCGTCGCATTGATGTCAATAACGGCTCTATCTTGAATGGGTGATTCCATTATGACCTGAACAGACACCTGGTGTACCATGAAATGGTATAATGCAAGCACAAATACATCTGTATCGTCGGCTATGATAGATACGCCCTGATTGGTCTCATTTGCGACAAGTACCATTTGCTGAGCTAGGATGTTGTCCGCCTCTTCGTGGGTTGTCCGCATGTCCTCACGTCTAATTCTTACACCTTCCGTAACTTCAAGGGGAATTTCATCTTCACCTGTGATGACCAGCTTATGTTGTAAACCTGTGGCATCGTTCGGGAACGATGTGTTCTTCGAAAGATCATCACATATGAGAGCAATCAGCTGCTTCTTATTCTCTGATATTGTTAGGATAGCTTTCTGTGGTGGTAGTTGCATCACTGTTGACAGCTGGTGTATTCGACAGGATGTTGCACCCCGTGCTACTCTCGTTTCACATTTTGTGCTGAAAGGCCGATACCTGTCGAATACAATGTATACATTGTATTGAACCAGTTTTCTTTCGATGAATCTCCTGAATTGCGTGACGTAATCCATAACAGTTCCATTTGATGGCCAGCGAATTATGTACAGGATTGCCGAACCATCAATTACAACACTCTCAATCTGTTTGGAGGACTGTCTGGCAGAAGTTTCCGTCTGTAAGATCTTTTTCAATTGTGACTTAGATTTTGCAATTCTAAGATCACCAGAATCTGTAAACATAGACGTGGGAACGGGTGATAATTCATAGGACAGAACCTCTTTTAAGTCAATTTCCCTGGAACTAGCTTGCAGACCAATTACCCTGGTGTATATTAATTCTGTGTCAAATGACCTTGCATCACCTATCTTCACAGACTTCTTGGAAGCGGTTTGCGTTGTAACTGATCGTGAAATCGTTTCATGGAACGATTCTGGCCATCCATTTTCGAACTCTGTCATTTGTTTTGATCCTAATTCAACGGCATTTTCTACATTGACTATCGGTGGAGCTACTTTTCCGGTCACAACATTGACCAGTTCTGGTGGATGCTCAACGGGTCGTAATGGGTGAATGCTTTCGTCAATTTTCTTCTTGATGGAATAACGATCTTTCATGTCCGCTGATATTCGACCTTTCATTTCTTCCTTGTGCTTTCCCACCTCTTTTGGTCGATCTTCGTTACCAAGTGATTCCAAATCCTGCTCGATCTGACTGCATATGTGGAGACTGAGCGCCCATACCTTTAGGGTTTCTGGTTTCAGAGTGATTCCGATTATGCCAGTCGCGCCATGCCCATATCTCATGAACGTCGTTTCAATGTACATATCGCTCCAGATCCCATTCCAGATTCCCGGAACATGGTGCATCACGTGCTCGCCCTTGATGAACTTCTCTTGGACCGCTGGTGGAAGTGACTCCATCGATCGCAGATAGTATAACCCATATCTTGCATAGTTTACATGACCCGCGGCAAAGAAATATGGGATCATGGCCTTCATTGCTGCAAGATGTAAGCACCAATCGCACTCTCGCTCTGCGCGAATGAACATCATCATAATTAGCACACCCTTTACGAGACACGTTACCCAAAGTTTGGATGTTTTACTTTGCTGTGCAACATTACTGAGAATGTCCTCTAATGGTTTCATGTCATTGACGGAATCTTCTAAATGTGTACGCAGGAGTTCTTCCGTAAGAATACGCAATGCCCGGACATTTTGTGGGAATTTTTTGCCACTCAACATCTTTGTCACACCTCCAAACGTGGATTCTAGGATATCTGACAGGCCACTGTCCGCCATAAGTGTACCAACGGACCCCACAAAACTCATTAAGGTGTGCATGCCCCCTAACCGTAGCACAACGTTTTTGAACTGTTCTGGATATGCCCATATCACATGTACAGCTACTCGATATAGCTGCAGATCACCAGTATATACGGCATATTCTTGGCCACATTTAACAGTTAATGTCTGTGATTGCCGCAGCGATGTCATGATGGTGTCGGGGTCCGAGGGTGTCATGTCAATCAACGGCAGATACACAGCTTTCGTCGACGGCTTCACAGAGTGGCCCTGTTGTCGACTATGTCGCGTGTTATACCCGTTGAACTCTGGGCAATCATCTGACTTGACAACATCACGAAGGAAAGCAGTATCAATTGTTTCTGTCCGGGACTTTGATATAGCTATACTTGCTAACATCTTCAGCGGTAATACTGTTTTACGCACCTTATCCGGGGGCATTTGTGGTTTCTTGGGTCCATTATAGTGTTCAACCGGAAAATCGAAGTCCAATGTCTCTTTCATGTCCGCCAATTCTACACGTGTAATGATATTCGGTACTTTCGTGTTTGTATCCGGCCCATTTGGTTGTGTAAGGAGAATGGCTAGGGAATGTGTGGATAGTTTTCCATTTTGGGAAGAAATGTCGGCATCAAAGTTATCTACTACAGTTTGTATTAGTCCTTCTGACGCACTTGATATACCCTGCAAAGTTGCAGATGATGTGGCTGCAACGGCCGCAGATTTCTTGAATCGCAACACCTCGTCGTAACTACACGTGACACCAATACTGTACATTTGGTTGATAAGTGCCTTCGAACTACGCATTAAGACaCCCAGGCCGATTTGCAACATTGTGGGGAAATTGATGATGGCACACGTTATAaTACTCCCAATTaGATAcGACTGcAATGAACGGTCAAGTTTAATTGAGAGTTTGGATAAAAAGGACATCAATGTATCGCTCACTGACTCTTGAAGCACTTCATCACTTAACCTAGTGCTATATTGTTTCTTGGAAATGTTGATAGCTCTCACCTCTTGAATAAtTGCtTTTGTAAGTTTTTCAATTGAAGTTTCAAtTCCGCTGTCATCAAAATCGGACACAATTtTTAATAGTCCTGGAGCCATGCTTTTGAATACCACAATGCTGGCAACACCATTGGCTGACAATATAAGCAAaTCATCGCCAAACCACTCgCGCAATTTTTGCATCAGCACTcTTCTAGAGTAATTTCCGTTAGTCTCATTTGAGTACAACTCATATAgTTCAACCGAGTTCCATATTCGTGACTTGTCCTCTTTCATTAGGTTCACAACAAACTCAAGATTTAGGTCAATGTCCACATTAGCACTCGaGGTTGAGGTTGGTACAGCGAAAATACcAGTCCTAgACATAAAGTTACTTTTACAGTCAACATGATATCTTGCATCAGCAGCATGCAGGTCGCTTACTGCACCTTCGACTCGTACACGAACCTCTTCTGCCAATTTGTCTCCAGTTCGTTTATTGCATACTTCCACAATGTCATGCTTGAAGTTGTAATTAGcgCCCAATTGTCTACATAAAAATGCCCGTCGCCATCGCCCAGGGtTTTTGCTGTCCTTATGTatGttacATTcTtcTCCgcaaaatatgcaaTGtctTTggaagtcaaactcttgcatccccgatcgcctcctgCaTttAgCtggAGAcGgcacacCAgcTgAATctAcATcAccctTtctcCgAAgAGcTTctTTaCAgTGTtGTGGAGAacAAtAatTTgAcAcAcAATTcCTGTgAAcaGTtAatgTGAgcTgtGgAtTTTTgtCtaATGTGTctTGtaATGTTTtGTGCaGGcCATCAtcGTACTTcTtGCtATATTCAATAAtTGTGCgTAttcgTCTCTCTcCCgcATTggaCATttgGCCtGatGTgccccCAcCAcGAcATGCTtgTAcTGTTTTtAAAATGCaCtcAgACATTgCATcACTactgAAaCAGAcgAAAtgggAGatcataagagattttcacatttaataaagggagtaacttttatAatacAtattaagatgattATTaaagaaagaagtgtntgctatttaaccactGATaagctgttgagagatagttgtgagtacagttttaacagtatctcccgattagcattgaacacagattaccaaattcgccaaataaacattaattacctttgcgagggnaatattccccgttccgattTTaTaagGAcaaTggcgaatTTaTAAgTAAgGggAGtAACttTTgTAaTACATATTTAGATGATTTTTgaggaTtGgacTAtTtGTtATaaaaccgctcaactaCtTAAtATAaAaTAACcaatgcAtgCTatcGTTAtTgcTgcATgAAATGgatacTatAaaaTgCATtgAccattattaggggcgaatatccaatgcatttAGAgcTACTAAaTTatGTTTCcGTaTCAtAAaCATCtAAtACATaTAttTATcAttgtaTACcGTTGTAATTGtAAAtAaAgTgTATTAgCTGAACTAaATCATCGTGTTTAAGTTAAAAAAAATACAATAAAATATACCATTTTGTTCTGTTCCAATACGATTGCTTTATTTTGGCGTCCATTTTGGGGGCCATCTTGACATCTGAGCCACATGCAGTGAATCATTATATTATTTTAACGATGTAATATTATTTAAAGTATATCATTATACTTAATGTACATGTTTAAGTTAAAAAAGGTAATACAATTAATCGTATATATGTCATTCCTATGCGGTCTTTTTTAAATGGCGACCATTTTGGACGCCATCTTGAATTCTGGGAGTTGCTCAAGTGTGCCACTTCGGCACCAACCGGATTCTTTACCTACTAGGCTATACCTACACGATAATGTATAAACATTTTGTATAGTAACCAATGCATGGTCCAAGTTGGGTTCTACTGGACTA
>Academ_A.marissinica_58#DNA/Academ-1
TAGTCCGGTAATTAAAGATGGCGATATGCAGTGAGGTTAAAACAAATTGATGGGAAAGGTTTTTCAATGGATATGACTTCAATGATACCTCTATAGTGTGTAAAAAAAAGTCCCACGAAATCCAGCTATGGAAAATACCTTAAAATTGACGAAATCCAAGATGGCCGCCATCCGGATGACGGAAATAGGAAAACGGTCATAATTATGTATCTAATCATGATACAATCAAGTGTAATATGTCTATTCGTACTAGTTTCTCATGAGGCATGCGATGGACACTGTGTTGGCTTCGTAAAACCAACATGACAAAGCAAAAACAAAATGGCCGCCATATATTACTAAAAATTACTCGTTTTTCGATGTATTTGCAGTTGAACGATTCTGATTCATGAAACATGGCCACCCTAATCCTTGTGTACACTCCTGCAGTCGATAATAAAGAGTAAAAACTCCAAGCTCCTCACCGCATCACTTGGTCAGTCAATAATGCATCAACTTGTCCTCGGTCATTTTTGCCACCTCTACAAGTCGGAGTCTGTGTGACTTTGGAACACAAATACGGCCACCGAGAATTGGTAGACATGATGAACAGGTTGGGCTTTTGCTCATCCTACACAGAGGCGTCaAGGTATAGGAAAAATGCAGCATCCTCCCAGGGTGTGGATATACTTGGAGATATTTCAGACACATTTGGACAATACCAAGCAGATAACGTTGACCATGCCAGCAGAACCTTAGATGGCAGTGGCACAATCCATGTCATGGGCCAGATGGCTACTTTCACCCCTGCCATAAAGACCGTACGGAGGGTACCCCGAGCGAACGTCAACATGGAGGATCTCAGGAAAATTGGACATGTTAATCTGGTGACACAAACGAACCCAAAGGCTGCAGAGGGGAGAATAGTCTACACGAAACTAGGAGAGTTCAGTCGTGATGAAAACAGCAACAGATTGGATATGTTGTGGCGTGTGTCACTTCATTTCCCGAAACCGAGCCCACTCTGGTCTGGATGGATGCAAATGATGCATGCTCATATCCCCCACCCTGGTAAGAGCTCCGAGATGTTTCTACCACTCATCGACATGACGCCAAGTGACCCTACTTGTGTACGCTCGACGTTGGAGTACTTGTCCGATCACGCCAGACGAAATGGTCAAACACCGATCATTACATTTGACCAACAGCTGTGGTGGATTGCGTACACAATCGTAGAATCACAACCGGCGGACAGTCCACTGCGAGATATCATCTTGGTCCTGGGCGGCTTCCACACTGAGATGAGCTTCCTTGGCACAATTGGAAGCTTGATGGCTGGATCTGGCTTGAGAGAGATCATGTCCCAGGTGTATTCTGAGGGAAGTGTGGACCAGATGTTATCAGGCAAGGCGGTGGCCCGAGCTGTGAGGGCTCATTTTCTGATTGACAGTGCTCTGAATGCTCTCGCTACCTCTGAGATGTGCGGTCTTGCTAAACCTCAAGTGTACACGGATCAGCTTGTGGCGACCGAAGCATGCTCTACTGATAGCAACAACAACCAAACAGGTAGATATCAAACTGTCTTAGTTATATATATCTGACTTTAGGTAATTGGTTCTCAGTCCAGTCGGTAGTCTATTAACCAGGTCATTGCTTTGTTTCAgATgGCTCAGATGTCAACAAACAAGACGAGAGTTCTCCGACGGTCCCTTTGGTTGAGGCTGATATTTACCTAAGTGAGATGACGCTACAACATGAAGGTGTTGCATATGAGAGAAGTGAGTGAGATTGAAACCATGTTTCTTTTTTAGTTTATGGAAACTTGTATTGTCATAAATTGCTTGACAATTGTTTATCAATTTAAACACATGCACAAAATGTGTTGCTATTTTCAGTGCCCAACATTGAGGCCCAAAGTCTTCTTGAAAGTGCTGGCGACTTGATATCGAACGTTTGCGACGGTCGCATGAGTCTAGGTGATGCCCTAGCTTCGGATGTCATTTCACAACTACAGTTAGCGTTGGAGAACTGGTGTGCGATGATGAAACCATATCGCACAGCCAACCTCTGGATCATGTATATGCATCTGGTTAGCATCCTCCGATCTCTGCTCCAATCTTCACGTGGCGGGAACTGGAAGCTCTATCTTCAGTCCCTTCACGATATGCTCCCATTCCTAGCTGCTTCAGGTCATAATAACTACACCAAGTCACTCGTTCTATACTTGGAGAAGATGGAAAAGCTCGAGGAGACACATCCAGCTGTTtATAGCAAGTTCCTAGAGGGACTGTTCGTCATCCGCCACAGTGACAGTTATTGGTCCGGAATATTCAGCGATCTGTGCATCGAGCAGGTACTGATGnGAAGCATTAAATCAGTTGGTGGGCTTACCCGAGGACGAGGATTTCAGGAGTCAACCAGTTTGCTATGGCTGTTATCAATGCCAGCATGTGGGGAAGTCCACAAGGCCCTACAGAAAGTGACTGTTCTCTCAnGGACTGATGGTGATGCGGTGCACAAAGATCTTTCCCAATCAAGATTGAAGCGGGATGCAAAAGACCTCCAGACAGTCCTTGACTATCTACAAGAAAGAAAACCATTCACACAAAACAGTAAGGAACTCCACAGTCTCTCATCTGGGATCGTTGGAGAAGGGTCAGTTAACGTTGACAGCGCTAAGACCATAGGGGATGCTATTCTGACCTCTATGGCAGGAAAGTCTGTCTCGCAACACAAATTTGTGAAGAAAGATCAGGTCCGTACTCTGGCTTCCTCAGTGTATGTTTCCTCTGAAGGCGAGAAGATTGAGATCAATCCACAACAGCTATACCAACGCCTAATCGTTGCTGGTATCGGCAATATCGAACTCACGGAATTGTTCCAGTATGAGCTGTGTTCGTATCCCTCATCGCTGTTCGACTCCAAACTGCTTATGCGGCTCCCAGACAAAGCTGATCTCCAGAATGGCCTTGTTAAGAAGATCCCAGCGTGTGTTGTCTCTGACCAACCACTTGATnTTGAAGTGATGTATGTTGTAGATGGAGGTGCAATGCTGCAGCGTATACCCTGGTCAAAGTCCACCTCATATTTCAATCTCTGCAAACTCTACATCCAGTTCATTCAGAGACATTACCAGCGCGTGCTAGTCGTGTTTGATGGCTATGGAAGTGACCCGTCTACCAAGGATGAGACTCACGAACGGCGGACTGGAAGCGAGATGGGAGTGGATGTCGATTTCACGGACGACATGATTCTCAAAATGAAGAAAAAACCTTTTCTTGCTAACTCCAAGAACAAGCAAAAGTTCATCAACAGCCTCTCGTCACAGATGGAGAAAGAAGGCATCCGTGTGAAGCAGTCCTCTGGAGATGCTGACTATGACATCGCAATGTCTGCATGTGCCCTCGCCCGAACGAAACCTGTGGTAGTTGTTGGTGATGACACTGACTTGCTGATACTTCTACAGCACCATTTCAACCCTGGTGAACACCGGAGTATTTATCTTCAGACCAGCTCTAAACTCATCAACATAGGTAGCCTCCACAGTTCACTGGATCCAGGCCTCAGTGAATCATTGCTCTTCATCCACGCCTTATCTGGTTGCGATACAACCTCAAGACCTTATGGAATAGGAAAAGTATCTGCAATnGGGGAAGTATAAAGATTTGCAAGGACCATCATCAGTGTTCATAACGCCTGAGAAAAGCCAGGAAGCAGTTGAAGCAGCGGGAAACATAGCACTGGCAGTGCTATATGCTTGTAAGCAGGGCACAGACCTCAATCTCGAACGAGCATCCAAGTTCTCTGAGAAGGTAGCTTCAAGCTCAAGCTATGTACCTCCTGAACGTCTTCCACCAACTACTGATGCTGCTAGATTGCACAGTAGAAGGGTCTACCACCAAGTACAGACCTGGTTGGGGAACAACATGGAGGCCACTGAGTGGGGATGGGTCCTACGCAAGACAAGACTCGGGACTGTCCTGAAACCAAATAGAATGGAGCAGGTTGCAGCTCCTGCCTCCCTCCTAAAGATGATCCGGTGTAAATGCACTGGAAATTGTGGAAAGAACACGTGTTCATGCAGGAAAAATGGACTCCAGTGCACGCTTGGCTGTGGACAGTGCAAGGGCATCACATGTACAAATGGGCCAATTCCTGATGACTCGGACACTGACTCTGAAACTTAACGTGTTGTACTAGTATTAACAAGTTGTATACAGTATTGAACATGATAAACATATTGAAnATTTTTGAAAAATGTGTCTGTTATTTTTTTCATCAGCGATATTGTACCAAGGTTTAAAACTTACCATTTAGGTCATATATGGCCGCCATTTTGTTTTTgcTtggctctacgaaGCCAACACAGTGTCCATCGCATGCCTCATGAGATGCTAGTACGAATAGACATATTACACTTGATTGTATCATGATTAGGTACATAATTATGACCATTTTCCTATTTCCGTCATCCGGATGGCGGCCATCTTGGATTTCGTCAATTTTAAGGTATTTTCCATAGCTGGATTTCGTGGGACTTTTTTTTACACACTATAGAGGTATCATTGAAGTCATATCCATTGAAAAACCTTTCCCATCAATTTGTTTGAACCTCTGTACTTTAATTACCGGACTA
>Academ_A.marissinica_59#DNA/Academ-1
TAGTCCATGGGCTACCGGCgGtacCatGCCCCCCCCAAAACTAAACTTGGTTGTTATTTTATAGTTGCCTGGGTACCACTGGTCAAGAAAAATGATGTTAACAGAAAAAATCCTCATTCCCAATCCACCTACCACGCCCATTTTTGATCTCTCCTCTGCTTCAATGCGACTCCAAATTTTTGGGGCAGGGGAAACTAAATCTGACATAACGTTAGTTCTAATGGACCGATTTTAATAAATCTTCCACCATTTTAAAGGTCTTGCTGATACCTATCAAAAAGATATCTAGCAAATTaTGatgacgtcAttTATnaCgTcatcaGagGTcAAAAGgTCActAATTTTCGGGTTTGcccAaAatcTgggatGCcgATtTAaAcAgcctAcTaaggccaggaacagacccaaATggTTaCtTTtAcACATAaATATgTTTGagTAgAcAcccTgCtaTGaTTttaAcccAcccATGTTCAATTAtATTAcATAatacCCgcTcCgTaGgaaAcgaaagacaaCcTATgTGGaAAaagTGcTAAAAATAacTATTtTTGTTaaGggaaaCTAAATgTgTnCTAaCatcgGTTtcAATTGaccGaTtTtaATAaAccTTCCAccatTgtAaAggTcTTggtgaTaCcTatcAaAaAgATATgtagcaAATGATGATGACGTCATTGATGACGTCATCAGAGGTCAAAAGGTCACTAATTTTCGGGTTTGCCCAaAATCTGGGAGGCCGATTTAAACAGCCTACTAAGGCCAGGAACATACAAAAATGGTTCCTTTTACAGATAAATATGTTTGAGTAGACACCCTGCTATGATTTTAACCCACCCATGTTCTTTTCAGGTCTGACTGCATGAGCCCGATGCTACAATGGACTCGATAAAAAAACGAAAACTTGATGATGCCCATGAACATGGGGAGAGATACGGTGTGTGCATAATTCACATGAAGGACTCGACCTCTGATGCTTTTACGTTCATTGTAAAAACAAAGGACCCAGCTGAACGATTTCAACGGATTAAAGACATTAAAAAACTGAGACTTTCACAGGCATTAGAATCACCATATCGTATGTCTGAGGCATGTGAACAAATCCCTGATACGTATTCTGATCACCATGGGTaTCACAGAGACTGCTATGCACGCTTTACGTCGAATCTGAAACGCCTTGAAGATAGTGAACTGCCATCAACTAGCAATAGAGAACCGAGGAGATCATCCCTTGATAAAGAAAAAACTATATTCAAACCGGACTGTATTTTTTGCAGAAAGGAAGGCAAAAAATCGATCAAAGTTCGCAATGCATGGACAACCGAAGTGACAAGGCTCTTTGCACGAGGAGGTGGTGTGTCAGTTGAAATAGAAGCCACGAAGAGAGAGGACTATGAACTTTTGAGAAGAATTTCTGGTTTTGATTTATTCGCATGTGAAGCAAGGTATCACCCAAGTTGCCAACGAAAATACAAACTACTAAGTAAACCGGAAATGTGGAGATCGAAAAATGAGGAGCAAGCACATGAGCAAGCTGCATTGGAGGATGCTCATAAGAAAACGTTTGATCTGGTGTGTGAGGTGATTACTGATGTAATCATCAATAACGAGAAAATCCTCAAACTGAGTGAATTACGGGATCTTTATGTTTCGCATTTACAGAGTACTCCGTTTGCAAACCCGGATTATCGAAGTGAAAATCTGAAGCTCAAATTGGAAAGACACAAAGACTATCAAGAAGTATTGGGATTCTGTCCAGTTAAATCGGGTGGCAAATTCCAATCATACCTTGTGTTCAACACCAAAACAGACCTAAGGAATGCAATCTCAGCGAGTTATCTCTTAGGTCGGAGTGGTAGAGTGAAGGACTTGGCTGGACAGTTGAAAAACGAAGTCGTAAGCGCATTCAAGAAGACTGACGACATTCCATGGCCACTACTTGCTACTGACCTCTCTGCCAGCATTGATCGTGTTGTCCCCAGCCAACTGAAGATGTTTCTCAGCATCCTTTTATCTCAGGATAGAAATAACAGAGAACCATCAAAGCGGGTTCTTCGATTGGTCAACTCCATTGGACAAGACATTTGCCGTGCAGTAACGAATGGAAGGTGGAAGATGCCAAAACATGTGCTGCTTGGCATGACACTCAGACATCTATTCAGGAGTGCTGATCTCATTAGACTACTAAACCGTCTTGGTCAGTGCGAAAATTATTCGTTTCTGCTTGAGCTCGAAACTGCCATAGCCCAAGCTGTAGAGAATACTTCCAGCTTGCTACCAGTCTCCATCATCAGGAACCCAGCATGTCCATTCCTTTTTCATTCAGATTTTGACAATTTCGATGAATTCATCAATGATCTTTCAGGAGCCGGATCAGTGCACAGATCTCATGGGATCATGTTGCAGGAAATCTGTGGTACAGGACAAGAGGTTCGCGGCACACAGCCTGAGCTTCCTGCTTTACCAAGGACTGGTCAGCGTTCATTCAACCCAGGTGTGAATGAGCTAGAAGAATGCTATGTTGGAAAGCGACAGAGTCCCCATTATGAAATAAAGCGAAAAGCCATTGATGGCGCAGAGAAAGCACAACATAACTTGATTATGAAAAACATGATATGGCTACTGTTACGGCTCCATTGTGCAACGCAAGAACAGACCATGTCTGGATGGGCAGGATATGTGTCCTCAACTGGGGATGTTCCTCATCGGCTGACCACTGTTGACTACTTCCCTGTGATTCCATTCCCTATCACTGACAACAAGGCGGTAAAGGAATGTCTGCGATTTTCAGAGGAAGCATCACTTGAAGTTGGACAAAAGTATGTGATCACGTCCTTTGATTTGGGCGTGTGCATGAAAGCTTATCCTCTGGTGTGGAACTACCAAAAGCGATACGAGAACCATATCATCATGATAGGAACATTTCATCTTGCATGTAGCTACTTGAAGATGATAGGAAAGAAGATGGAGTGTTCCGGTCTATCCGATGTACTGTTGGAGGCTGGTCTTATCTCTCCAGGGTCTCTCACTGGTGTACTTTCTGGTAAAAGTTATGCTAGGGCAATCCACTGCCACAAGGTCATGGTCGAATCACTTGAGCGGCTACTGCTTGAACAATTCAAAGAGAAAACAGAGGTGTTTTTCATAAATATCCCACAGGCATCCAAAGATCTTCTCAATGAACTCATGAAATCCCCGAGCAAGGAAAATGAAACTGTTGTATTAGCTGATCTGCACCTAGTATCGTACATTGAAAGGTTCTTGAAATTTCGTGAAAATGTTCGAACTGGAGTCCTCGGGAAAACGGCAACCTTTTGGATGTCCTACATGGATCATGTCTGGTTGACATTGAATTTGTTGCAGGCTGTGAAGACGAACGACTTCCTTGCATATTCGCATTGTCTCTGTCTAATGCCAGATATCTTCTTCAGCTTCGGAGGACAAAATTATGCACGTTACATGGCATTCTTTTCTATGTTCATCACAAATATTGAAACGTCTCATCCTGGTGCCACTGAACTGCTGCGAAGGGGGGCCTTCAGTGTGGCAAGGTCTTTCATTCCAGGAAATCGGTGTGAAGTTGACAAAACTATGGAGGAAACTTTCATGAAGCAGTCCAAGTCAAGGGGTGGAAGTGGATCATCTGGTGCAGnGACTGACAGGGTTACAAACCAACTATGGTGCATATCAACGATGGACCAGGTCTGCTTCAGAGCGAGCGAAGTATCTACAGGCCACGTATAGCATGGCAGATATGGTGGACGACCAGTATGTCGGCAAAGAACATCGTGATAATCGAAATGCAGAGAAACTGCGAAGTGAAAGACACGTCTCAAAAACTGTTGAGGCCATTCAAAGTTTCAACGACCCATTTGCAATAGCAGACCAGGATAAAGTATATTGCATATCTTCAGGAGCGCCAGCATCCGCAGTTATCGAAGTGGACATTCTCCGTGCAGACTCTGTGGGTAGAGCCAGCAAGGAAAGTTTCATTACGAACCGCTTGGAAGCAAAGGAAAACTTTTTTGAACCAATAAAGCGCTTGAATCTGAAGACCATGTCGGCGATGCACACATCTGTCAAAGTCACATCCTCAAAGAACAAGACAATCGTGTACAAACAACAGGGGAATGTTGCGTTTCAGCTTCTGGTCAAATCACAGCAGGCTGCAGATAAAATGGATTTGAGGAAGCTCCTAACCTATCCACTTGTTCCAGTACCCTACAGCATTGGACTTCCCGACAACTTCCTTGCAAAGACAGACAAGGCCAAAGGACTACACTATCTCATCAAAGATCTGGATGACGCAAACATACCAGAAGATCCAAAAAGCTGTCTGGTCATTGAGGATGGGAATGCCATCTTTCACTACATACAAGAAATCCCTAGAAACTTTGAGGAGATATCGGAGATGGTATTGAAAACAGCACTGCAGAATTCACCAGTTATATTTAGTACAGACATGTACCAAGACTGTTCAGTGAAGGGAGTTGAGAGGAAAAGAAGAGGCACTGGAGAGAAACTTATTGTTCGAGGAGAAAAAACTAGGCGCCCTAAAGATTGGAAAGATTTCCTGACAAACGATGAAAACAAGGAACAACTAATTCGTCTTTTGCTTTCCACATGGAGCAAATCGTTCTCCCATAAACTAGAAGGTCATGAAGTGACATTGATTTGTGAAGGTCGGGCTTATCAGCTTACATCTGATGGGGAGTCAACTTTGTGCCAGGAGATTGCCTCTCTAGCGTCTACCCAAGAAGAAACGGACTCGAGGGTTATCCTCTACTGTCATTATGCAAAGGAAAAGGGCTTTAAGTTTGTTCGGGTGAGAAGCCCAGACTCTGACATTTTCTTTATCCTCCTTAAACATGCACATGAACTCCAAGGAATTGATATCTTATTCGAAACCGGGAAAGGAAACAAGAAGCGCCGCATCAACATTGGCAAGCTAGCACAAGAGTTATCACCACTCATATGTGATGCCTTCCTAGGCCTTCACGCCTTCACTGGCTGTGATAGCACAAGCGCATTCAGAGGCAAAGGAAAGGTGAAGGCATTGAAGATAGTTCAGAAAAGCAAGCACTTCCAGAAAGTATTCTCGGCTTTGGGCGAATCTTGGGAAGTGACCACAGAAACTCTGGTTGTTATTGAAGAATTCACATGTGCCCTCTATGGGAATCGGAGGATTAAGACAGTTAATGAACTGCGACACTCCCTCCTGCTGACGAAATGTGGTGGACAAGACAAAGCCCTTGCTATGTCTAGTAGTTTTGACTTGAGTGCTCTACCACCTTGCAATAGTTGTTTGCTTGAACACTTAAACCGTGCAAACTACCAGGTTGGCATTTGGAAACGGGCTCATATTGCCAAGCCTGACATTCCACATCCACTAAATGGACATGGATGGACGCGTAATGAAAATGGTGAAATGATACCGAAATGGACCAATGGCGAGATCATGCCAGTCAAGCTGGTGGATGTGCTTGAGGCAACACTGGAAGTTGAAGATGAAAGCGAAGATGATGAACAATTTCACAATGAAGAACTGTCCAGTGACAGCAACGATGACTCGGAGTGATTATATCATTATGTAATATACTTGAACGTTGGTTAAAATCATAACAGAATGTCTAATATTTATCTGTAAAAGGAACCATTTTTGTATGTTCCTGGCCTTAGTAGGCTGTTTAAATCGGCCTCCCAGATTTTGGGCAAACCCGAAAATTAGTGACCTTTTGACCTCTGATGACGTCATCAATGACGTCATCATCATTTGCTACATATCTTTTTGATAGGTATCACCAAGACCTTTACAATGGTGGAAGGTTTATTAAAATCGGTCAATTGAAACCGATGTTAGGACACATTTAGTTTCCCTTAACAAAAATAGTTATTTTTAGCACTTTTTCCACATAGGTTGTCTTTCGTTTCCTACGGAGCGGGTATTATGTAATATAATTGAACATGGGTGGGTTAAAATCATAGCAGGGTGTCTACTCAAACATATTTATGTGTAAAAGTAACCATTTGGGTCTGTTCCTGGCCTTAGTAGGCTGTTTAAATCGGCCTCCCAGATTTTGGGCAAACCCGAAAATTAGTGACCTTTTGACCTCTGATGACGTCATAAATGACGTCATCATAATTTGCTAGATATCTTTTTGATAGGTATCAGCAAGACCTTTAAAATGGTGGAAGATTTATTAAAATCGGTCCATTAGAACTAACGTTATGTCAGATTTAGTTTCCCCTGCCCCAAAAATTTGGAGTCGCATTGAAGCAGAGGAGAGATCAAAAATGGGCGTGGTAGGTGGATTGGGAATGAGGATTTTTTCTGTTAACATCATTTTTCTTGACCAGTGGTACCCAGGCAACTATAAAATAACAACCAAGTTTAGTTTTGGGGGGggggGTGCcTGGaACCGCCGGTAGCCCATGGACTA
>Academ_A.marissinica_60#DNA/Academ-1
tAGCCGGGTCAATATACGGTTTAACCCCAAAAAAATTGCAACAAAttGTTTTATTGTTTTAAATGCATTGGGGGGTCATACTGAACCCCAGAAAAAAAGTCTTCGAAAATCCCACCACGGGAAAGTGGTTAATTAGCATAAATTCAAAATGGCCACGCCCTGAAATTTCAATGTACTACAAACTTTTTTATGGTTGGAATTAGACCCTATAAATGTATTACCAATAGATAGAAACATGATACCTCTTAACTAAATAAGCATGTTGAAAATTTTCTATGACGTCACTGTGACGTAGAAATGACGTCACCATGACGTAGAAATGATGTCACGGCTAATGTATTGCACTAAATTTTCAAAAACCAATGAAAATGAGCAATAGTAGTGCCACATTGCCACATACGATAGATTACAGGTCATCATTGTCATCGTCATTGCCAGTATCCTGATCCGCCTGCGAATGGTTATGAGGGTTGTTGCATGAATCAAGTTGGCACTGTCCACAAGCAGATGTACAGGGTAATCCATAGGTTCGACAAGTGCAGCGTTGTGTACTGCAGCCTGTTGTGCAGTTGCAATGGACTACTTTTAGTAGATTGTCTGGTGCGGCATTCTTATCAGTCATTACTGGGATGAATTGATTGGCCTCAGATTTCCATCCCCAGTCTGTTGCATCGAGGCTAGTCTCTTTTCCCATCCATGTCATGATCTGATAGTAGACTCGTAAGGAATGGTATTTTGTTGCAGATGCAGTTGGTGGAAGCCGTTTTGGTGTTACAAATGATGTGGCAGAAACTACTTTCTTTGTTAAGATGCTATGTCGCAATGAGGTGAGAGTGTCAGATGTAACCTTTCCGCCAAACAGAAGAATCATCGCTTTCAATCCATTTTCTTCAATAGTGTCACTTTTTTGGCCTGGTTCAGTGAACGCAAGGGCACAAGACTTCATGTTAGTGTCTCCTTTCGAAATTTTCTGAAACAGTACCTTTTTCCCTATCCCAAAGATGCGTGAGGTGGTATCACACCCTGTAAATGCGTGAACAAAGAGCAGCAGAGAACATAACTCGTTACCCAACAGGCACTTTAGCTTGTTAATGTTGTAAACTCGAATTTGGCTTTTAGACTTGTCCGAACGATAGTATAGACATTTTCTTTCTGGTTTTGAATGGTAGAGGAGGAGAATGAGCAAATCAGTGTCTTCACCTATGAGAGTTGTTGACTGAAACTCTGATGCTGCAATGGCTGCTTGTACAATATCACAGTCAGCATCTCCACGTGCATTGATTACATTGCATCCTTTCTCCCTTAACCTTTGGCTGATGATGTTGATTAAACCTTGCTTGTTGCAACCTCGTGACAAAAACTCTTCTTTTTTCCCCATGAATACAGTCTCTGCTGTAAAGTTTACTATAGGATGCTTTGTCTGTTGACGTCGCAGATGGGCGTTGTCCTTTATGGATGGTTCATCAAGATATCCATCAAAGACAACTGTAGCTTTCCCATAATTGTGAAGGGTAAGGTCCACATAGTCATTAGCTATCGCGCCATAGGTACTTCCCTTTGTCCATTTAACGCGGTGCATTAGTGAACCACCATCTAACACATAATGTTCAGTCTTTGGTATTTTGTCTGAAACAGCCTCATCTGAAGAACTACTTGAATATTCATCAATTGCTTTAGCAAGCTGGGGTTTGTCTGCTTTCCTGAATATGTTGTTTGCATCAAAGAGGGCTGGAGGAAATGGACTAAGTTCATAACTAAGAGCCTCCTCCAAAGAGACGTCCCCTGCTCTAGAAATGACAAGAAGCCTCTGAAACAACAGAGCAGGGTCTATAGTGCGATCTGCAGTAACTTTGATTGCGGATGCGTCACCCATTGTTTTAGCCTTTTCCTTCCGTTTGCATGTATATGTAAATACTGGCTGTCCAGTCATTTTTTCAATGACTTTTTTCACAACTGATTGAAAATCATCAACATTCACATCATCTTTTGCAACAACTCCAGTTACAATATTTCGCAAGCTGGGATCCACTGAGAAAGGTGTGCATGATTCAAGTTTATCTTTAATCTTTGCCAGGTCTGACTGATCCCGTTTCATCCGCGATTCCATGGAGTCCTTGTGTTGTTCACTTGTTGTAAAACCAAGATTATTGAAATCTTGCATGGCAGCATTATATAAAGAACATACTGGGGATGACAGTGTCCACAGTGCACGCTGCTCCTCCGTCATGCCACTACCCCTTGTCAGACCACCAGTTGACTTCAGTGATCTCATCAATGTCTGTTCGATCACAAGGTCACAACCAAGACCAGCCCAGAATTGATCGGTTCGGCGAATAACATGAAAACCATCTTCAAACTTTCTATGGACAGTCGGATTCGTCTTTTCCAGTTGTTGCATGTTTTGTAGATACAGATATGCTGATTTCAAGTAATTGAAATGGCCTGCAGCAGCGAATATTGGCAGGCATTCAGCCACAGCAGAAAGATGTGCCTTCCACGAACCCATACGATCGGCCATGATCAGCATCCTACCCACTTTAACCATATTAATGTAGGAAAGCCACAGTTTACTTGTCCTTGATCGACTAGTGAGTTCTTGTCTCCTTTTCTCCAGTGCTTGTTCAATTTTAATCTTCAAATCAGATGTAGCTAGGGATTCCAAATTGCTTTCTCCTGCAATCAGTGAGGTGTAAATATCCTCATACTGATCGACTAAGGTAGCAAACTCAGAGTCACTGTCAATGAGATCAGACACTATCATGCCATTTATACATTTCTCTACTAAAAGGTGTCCACGGAATGCCCTTTGCACTGATTTTCCAGTGAACATATGCTTAACCGCATTCTCTCCATAGACTACCTCCAGAGTTTCTCTTAAGCCAGAGCCTTGCATCAGTGTACCGATGGCACCTAGCACATTCATAAATGTATGAAAACTGCCAAGCATCAAAGTTATTTCTTTCAGTGGAcTGTTCGTTTGTGCGTTATAGATGAtctcggaGGcctTcCAAAACAAAGGTTGGtCATTTgAtCcACTAAAACAATAGAAAGGTCACACTCTACTTTCGCCCATTATCACccAAGTGTCGTTTGCAATATCActaATAAGTATTTTAGCTtGTCACATTTCCATTTATCCAGACAGAATGCCAATTCCCTGTGATGTTATCCACAAAATGGTAATGCATGTTATGACTAAGGTTTGTGCATAAAATGCAaAACTGCATATTTGTGTACTTACTGTTGTCTGCACTTGCAGGATGTTTTGACTGTTTGATCTACAAGGTGGCAGCACCAATGTGAAAAACAAACCCTGGTGGACAAAGCTTGTAAACACAAGATATGAGGGGTGGGCCTTTTACCTCATGTGGGCATCTTGCCCCACCCTACCCTACTTTATTCGTTTTGAAAATTAATAAAATAAAGACAAGAATCAATCACCATCAGCAAGAGTTAATATCAGACAATAACTCTTATGAAAATTATTCAATTAACCTTCTGTTTCAACTTTTTTGTCCATGTTTGCGTAGGCCTACAATACGGTACCTGTGACGTCATGGTGACGTCATTTCTACATCACAGTGACATCATAGAACATTTTAAACATGCTTATTTGGTTAAGAGGTATCATGTTTCTATCTATTGGTAATACATTTATAGGGTCTAATTCCATCCATAAAAAAGTTTGTAGTACATTGAAATTTCAGGGCGTGGCCATTTTGAATTTATGCTAATTAACCCCTTTCCCGTGGTGGGATTTTCGAAGACTTTTTTTCTGAGGTTCAGTATGACCCCCCAATGCATTTAAAACAATAAAACCTTTTGTTGCAATTTTTTTGGGGTAAGGCCATTATTTTTCATATATTGACCCGTCTA
>Academ_A.marissinica_64#DNA/Academ-1
TAGGCGGGTCAATATACCACCTGACCCCAAAAAAATTGCAACAtTTTGTTTTTTGGTTGTTTCTTGCAGTTTAGGATGTGGACAACACCATATCAAAAGTTTACCAAATTTGaCCTACGGGAAAGTcCCTAAAATGACGTCATAAAACAAGATGGCCACCAAACATAAAAATGTACTAGAAATCAGCCTTTTGGACATTATGTGTGCTGAAGATACATTTTAAACAGCCAGAAATACATTTTTGGACACAAACAaATTATCCAAGGGCTCAAGAAAGTTAAATTTAACCATAAAGGTTtGAtTGgtGgcgGcCAttTTGAAATTcAAGATGGCCGCCACCATCAACCTAGAATCATCATTATCTCAGTAATTAAGcCAGATAGGACGATGATTCCAGTGCCTATACCCACATTTGTGGGGTCAAGGAATACAATAACATCAGTTTCAGTAATTAATGGGCTGCCCTAATGTCTGTTTTGTAAGGcagccatcttggatttcaagatgGCTGtTGGCGaTTaCCTgGTTTTgCTTCTATCTcggTAATTAAGGCACATAGAacGATGAtTTTAGCGtCTACGCTGACTTGAAGCTTGTTGAACTGACAAAGATTGATATAATAGACTACCGCTATGCAGAGCATGTCAACCGTGATGTCAAATTTAAGCCCCTCCCCTCCTCATCCAGTTGTGACCGTACAGTTGACATCTTCTGGGAAATGTCCTTTCGCTTCAGCAAGAGTGCACCTAGTTGGCAAGGTATGATGCATTTTCTGCATGAAGAGTGTGAGCACCCAGGGAAATCCTCGGTACAGTTTCTCCCGATGATTGAtATGAATCCAGGGGACAAAACCTGCATTCTGTCCACTCTAGATTACCTTTGCAAAGTTGCATCAAAGCACAAGATGCCAGCTGTCATCACCTTCGATCAACCACTGTTTTGGAAAGCCTCTGAGATAGTCAATGGTCTTCCAGATGATAACCCAATCAGGAATGCGGTGCTATTGCTTGGTAGCTTCCATACCTTCATGAATCTGTTGGGCGCCATTGGAAGTTTGATGGACGGCAGTGGACTGAAGGAGATCCTGGAGGCAGTGTATGGTGAAAATGCCATTGTGCACATGATGAGCGGAAAGGCGGTGCAACGAGCATTCCGTGGACACCTGCTGGTGGATCAGTGTCTTACACGTCAGATTGTGACTAAAATCATTGAGGATAACCCTCAGTTTCAAGAAGAAGTGGAGGAATTGGAGAGACTTCACGCACTCATGGAGACTGGCAGAAGGGACCTTGACTCAGTGTTGCAATCAGATTGCATTCGTTGTATCGATAAAAGGTTGACCGAGGAAAGGGATAAACTTGCAACAACATCGAAAACCAGTGCACTGTGGATCAACTACCAGCGCATGGTAGAAGTTGCAAGGGGACTTGTGGCGGCTGATCGGATGGGGTCGTGGGAGATGCACCTCCAAAGTATCTCAGCTTGCCTGCCGATATTTGCAGCCGCTGGTCATCCCAATTATCTGAAGTCAGCGCGTCTCTATCTCGAGAAGATGATAGCATTAGAAGAAGACAACCCTAAGGTTCATCAAATGTTCAAGTCTGGGTTTCATGTCATCAGGCGCAGCAACCAATACTGGGCTGGCCTTGGCTCTGATCTTGTGATAGAACAGACACTAATGCGGTCACTAAAAAGCCAAGGTGGTCTCACGCGAGGTAGTGGGATGTCGGAGCACCAGAGAGCAGTTTGGACAATGTCGTCTAGTGTATCATCCTCTTATAACCTCGCAATGCAAGAACTGACCGCGAATAGCTTCACAACAGGTGAACAGCATAAAGAGTTGTCCAGCTCCAGAATTAGTCGAGATGAAGCTGACCGTGAGAAGGTTGCAGCGAAACTGAATAGCTTCACGCCATTCTCGGATGACAAGTCATTGCGCAATATCATTACTGGTATCACTGCAAATGAGGATGTCAATGTTCATGACCTATTCACAGTAGGAAATGGCGTTGTCAAGAAGATGGATGGTCATTCTGTTTTCTCCTATTCGCACAAAAGGAGTTCAAAAGTCAAGACACTTGCATCAAGCAGGGAAGTCAGAGTTTCTGAGGACCGAACCATAGATCCTGCATTGTTATTCCAGAGGTTCTTAGTTGTGTCACGGACAGGCGATCTCCAGATAGACGAAGTGATGAACTATGAACTCTGTCCATACCCAATGTCTCTGTTCGAAGaCAAAGAACATCTTGCGCCAGCCAGATAAGCCACAATTGGCAGAAGCAATAAAAGACTATGCTTCACCCAAATCTGACGATGCCATCACCCAGACAGTTCCCGGAACAGACTGCTATGTTCTCGATGGGGGATCACTTCTGCACCGGTTAAAGTGGAAGGAAGGATGCACCTACAGTTCAATTGCTGACGAGTATGCCTCATTCACAGTCAACCACTATGGCAAAGCCACTGTAGTGTTCGATGGTTATGAAGTTGGGCCGAGTACAAAGGATTGCACTCATCAGCGTCGTAGTAAAAATAAGAATGTAAACAAGGTGAACATCACGGAGTCAACAAAATTTGTTGGCAAAAAGGAGGACTTCCTATCGAATGACGCAAATAAGCAAGCACTTATCaAGCTCATCATGGAATGTTTGCGCCAGAGAGGCTGCGAGGTGATGCAAGCTGAGGGAGATGCCGACGTTGAGATCGCAAAAGCAGCCGTCACAAAGTCTGCTTTCAAGTCTACCACGCTCGTTGGAGAGGACACAGATCTCCTTGTGCTGTTGCTCTTCTACTCGGTGAaAACAAACTGCACTGAACTCTATTTCCGCTCTGACAAGGCAAAATCCAATGTGTATAATATCAAGGTCCTCAAGCGGATACTTGGAGAAACAGTCTGTAGAGATCTCTTGTTCCTTCATGCCTTCACGGGCTGTGACTCAACGTCCAGAGTaTTTGGGATCGGAAAGAAGTCAGTGTTCCAAAGAATCATGAAGAAAGAAAATGGACTCAAAAGTTGTTCAAAAGTGTTCTGTACACCACAACAAGGTCAGGATGTTGTGGAAACCACAGGCTGCAGGGCAATGGTGGAATTGTTTCATGCAAATCAGAAAGACTCCCTGGCATCTATCAGATACAACATTCTCTGCAAGAAAGTTGCAAGAGCTAAGGCTTTTGTTACGCCAGAAAGACTGCCCCCAACATCAGCTGCCTGCAAGTTTCATTCCCTGCGGACCTATTACCAGGTCATGGAGTGGATGGGCCATTGTGGTGAAATGGAAGCAACTGAGTGGGGATGGAGGGAAGAAGGGCAAAAGCTCGTTCCAGTGATGACAGACAAAAACCCTGCTCCAGATCTACTCCTCCAGATGATTCACTGCAACTGTTCAGGAGGGTGCAAAACTCTGAgGTGTACCTGCAGAAAGCATGGGTTAGAATGCACCGGTGCATGcGGACATTGCCAAGATGGcAACTGTGACAATACGAGCAATGAACCAGTGATAGAGGAGGACGAtGAGGAAGAAAaTGACATTTgAGTAGGCATAcAGTTGCATACTATCGTaTTAGTGTcAATGTTGAGCAACACATAAGTgGTCACTTAATGATCTCtCTGATGACaTCATGGCATCATTTCAAAATTACATTCACTTCTGAGGGTAATTTTACCTAAACAAACTGGTGATCTGATGGTTATGAGGTTTCTCTGTTGACAGGCATCTGGTTTtCTGATGTCATTTTATGAACTTTGGACTTGCGTCAAAATTGcCCAAcTTTTGATATGTTGTTCTCCTCATCAAACACTGCAGGAAACAATTACGAAGTATTcCAAGATGGCTGCCTTACTAATCAGACACAGGGACAGTCCAAACATCACTTGAGTTAATATCATTGTATTCCTTGCCCCTGAAATgTgAGTGAAGGTGCCAAaAACACCGTTCTATGTGCCTTAATTACCGAGATAGAAGCAAAACCAGGTAATCGCCAACGGCCATCTTGAAATCCAAGATGGCTGCCTTACAAAACAGACATTAGGGCAGCCCATTAATAACTGAAAATGATGTAATTGTATTCaTTGACCCCACAAATGTGGGTATAGGCACTGGAATCATCGTCCTATCTGCCTTAATTACTGAGATAATGATGATTCTAgGTTGACGGTGGCGGCCATcnTGAttttCAaAatgGCcgCCAcCAATCAAACCgTTATGgTTAAATTTAGCTTTCTTGAGCCCTTgGATGATTTGTTTGTGTCCAAAATGTATTTCTGGCTGTTTAAAATGTATCTTCAGCTCACATAATGTCCAAAAGGCTGATTTCTAGTACATTTTTATGTTTGGTGGCCATCTTGTTTTATGACGTCATTTTAGGCACTTTCCCGTGGGTCAAATTTGGTAAACTTTTGATGTGGTGTTTTCCACATCCTAAACTGCAAGAAACAATCAAAAAACAAACTGTTGCAATTTATTTGGGGTAGGGCTGTCTTGGCCATATATTGACCtATCta
>Academ_A.marissinica_65#DNA/Academ-1
TAGTCCAGTCAATCTAGTGAAAAAAGGGGCTCAACCCAGGACAAATTGCAAAAGAAATGAAACCACTTGTAATAGTTTCATTGATACCATATTAATAACATATCAAAAGTTTACCACGGTCCTGGTAGGGGAAGTGGGTCAAATAGGGGGTGTTACATAATACGTCATCCGCCATTATAGAAAAACCTTATTTTTGATATATCTCTGCCCCTGATCATCCAAACTCACCAGAAATGGTGTCTACACCCATGTTTTAGGGGTCAAGGAATACAATGAAGGTATTTCTAACAATCTCAACCCATTACATAACACCAAATATGCTAATGAGCTTCCGCCATTGCCCGGAAATACCTTATTTTTTATATATCTCTGCCACTGCCCTTTGGGAAATTTCTCACGAGAATTCCATGAAATCTCGTGAGAATTGTACGAGATCTCATAAGATTTCGCGAGAATCCTACGAGATCACATGTAAAATAGTACATGCAAATCATATTACTAGCAATGCATAACACAAGAGCTGCCCCAGTAATAAGGATATTTGATTTTTGGGTAATTATTGCATTTCATTTTCATTTTCAGTCATGAGGTGACGTATGGCAACTATGGCGGCCTGTATCTTCTGCAAAGGGACTTTAGCTGATGATCGCTCCACTGAAGTCAAGATCACTGAGAGAGGTGCTGAAAGCATCAATAACGCCAGTCGAGAACGAGGATCTGATATTAGAGTAGAAGCGGGACAAATCGTACATAAGGAATGTCGGGCAAAGCATATAAATAAAAAACTCATAAGCCTTGAGCAGAAGCGAAATGCAGAAAAAGCATCAAGTTCGTTTTGCTCCCTCCGATCGCAGTCTTCCTTGTTTAACTTCAGCGGACACTGTTTATTCTGTGGTACCAGTGCGAAGGTTGAAGGACGAAAGCGAGGTTACGAAACTTTTCCTGTCAGAACTCTGGACTTTCAAGACACCATTCTGGGTATATGCAAGGAACGGCATGACGAATGGGCGGATGACGTTACCGGACGGCTGGAATATGCCCAGGACTTACACGCAGCAGATGCCATTTATCATCAACCATGCAATGTTAATTTTCGAACGGGACGGCAGATACCATCACAGTTCTGTTCAGATGAGAGTAAATCTGCTCGCCTGTCTCAAGGACGACCAGAAGAAACGGAAAGGACAGAAGCCTTCATGAAATGCATGACATTTTTTGAAGAAAATGATGATGAGCAGGTTACTATCAATGACCTCATTAGAAAAATGGATGACTATTTGAAGGGGTCGCCTTGTGATACATACAGCTTTCGATATATGAAAAAGAAAATGCTTGAATATTATGGTGATAGAATAATTGTAACCGAGCTTAATGGGAAATCAAATGTTGTGACCTTCAGGACTACTGCATCCATCATTCTAAATGATTTCTATGGTCAACAAAATAGGAATGACTCAGAATCGGAGAAACTCAGAATAATTCAGACTGCTGCCAAACTAATCAAGAATGACATAAAGCGTTTAGATTTGAATACCGACACGTATCCTACTTGTGATGAAATGTCTTCTACTACAAGGGCCCTCGAATTTGTACCAAAGTCATTGCTGTCCTTTCTACAGGTGTTGTTTACAGGGAAGGATACGGATTTAAAGCAGGCATCACTTGGTCAAGCTCTCATGCAGGCAACTCGCCCACGAGTTCTTTTGGCACCAATGCAGTTCGGGCTGTCTGCGGAGATGCACAGCAAGTTCGCGTCTCGCTACTTAGTAGATACACTGCACAAGCGGGGATTTGGTGTTGGATATTCTGAGGTTCAAGCCTATGAACGTTGTGCTGCAATGCAAGGTGGAGATTTGCCAGAGAGACAACCAGACCAGTTTGTCCAGTTCATAGCCGATAATGTCGATCACAACATTAGAACATTGGACGGCTTAGACACCTTTCACGGGATGGGTATCATTGCCACATTCTCTCCTGGGAAGTTACCATCAAAGTCAATACCAAGGGTAAAGGTTTCGGCAGAAGATATCAAACAGGTTGGTAGGATCAATATAAAGTACTTTCAGTCACAGCACACTGGCAAATCCGTCACAACCTACAAGGAACTAGTAGCAATGGAGGTTTCAGACCCCACTGATCAAATTGATCTTCTCTGGGATGTATCTCTCATGCTGGAGTCTCGAAGACCAGCATGGTCCGGTATGATGCAGAGTTTCCATAAAGGTGCTCACCATGGCATATCATCAATCCTGTTTCTACCGATCATCGATTTGGATCCCGGGAACATGTCGTGCATTTTGTCCACTTTGACATACATAAGTGATCAAGCAAAGCGCTATGGTGTAGATCCAGTGATTACCTTTGACCAGCCACTTTTTTGGAAAGCGAAGGTGATTGTTGACTCCGAACCCAGTTGGAGCTCTTTAAAGGAGGTCGTTGTCAGACTTGGCGGACTTCATACACAAATGAGCTTCCTTGGATCCATTGGCGACTTGATGTCTGGCACCGGCCTTGCAGAAGTCCTTGAAACAGTATATGCAGAGAACGCCGTCAAAGCCATGATGACAGGAAAGGCCATATCTCGCGCCATTCGCGGTCACCTTTTGGTATATGCAGCTCTGCAGACGATGCTCATTGCGAATACATACAATTTGCCTCTTCCAACACATGAAAATGAATCCAACGACGACACTGGACCACCATCTGAAGGAAACGATGGAGAAGATGAAGATGCCCAAGTCCATGCCCTTGAAGCCGACCTATTGAAAGCAAAAGACTTGTATCACAAGATGTCAGGTGATAACGAGGCTGCCTCACAGCCCGAGTACGCTGATGCACTTCGCTCTATCTTGGAAAAACTTGATGCTGAAAAAGAATCCATGAAGGACCACAGGACAGCAAAACTATGGCTGCAATACATGGAAATGGTGAGCCTACTACGCACGTTTATCAAGGCGGAGAGGACGGGGAACTGGCTCCTACACCTGCAAACAGTTCAGAAGATGCTTCCGTACTTTGCTGCTGCAGGCCACAATCATTACTCGAAATCTGCCTATATCTATCTACAGATGATGAAGGACCTACCCAAGACGCACCCCATAGTCCATGAACACTTCCTTAATGGTAATCATGTGGTGAGACGGAGCAATCGATATTGGGCAGGATTATCAACAGATTTAATCATTGAGCAGGTCCTGATGAGGAGCTTGAAGACCAGTGGAGGTCTCACCCGGGGAAGAGGTTTCACTGAAGTTCAGCGTTTGGTATGGCTCTTATCAATGCCTACCTGCGCAAAAGTTAATCAGGCAATGCAGGAACTAACTGGTATCAACTGTGACAGCAGTGAGCAACACAAAGACTCTACACCATCAAGGATTAAGAGGGACAGCGAGGATACATACAAGGTTTTGCAGACTCTTAGTGCTCTTGACCCATTTGGTAATGATACCACACTTCGTGGTCTTGTTAGCGGTTTGGTTGCAAGTGATCAGGTTAATGTTGATGATGCAAAACGCGTTGGGCAGCTAATCTTAGATTCGATGGTAGGGCAGGACATGTGCGCGTACACCTTTCGGCGCAAAATGCAAGCTGTTACCATCGGAGCAAAGTCGGCCGTGAAAGTTGATGGTAAACCAGTACAAGTAGACCCCCAACTCCTTTTCCAAAGACTCAGCGTGTTAGCTACCAATGGATCGTATGAAGACCCAGCATCCGTTTTTCAATATGAACTGTGTACCAACCCAGCAGCTCTGTTCGACCAATCGTCGATGCCACGAGAAGCAGACAAACCAGTTCTAGCTGAAGCAATTTGGAAGCTAGTAGGCCCTGACCCCGGATCTGACACTGCAGTGAACATTCCATCAGATGTAAGATATGTTATTGATGGAGGAGCACTACTTCAGCGAATACCATGGACCAAGGGAGAAACCTTTGAGTCAGTCTGTCAGCGATACGTTCATTATGTCTGCTCTAAGTATGGACGACCAATAGTAGTCTTCGACGGGTATAATGACGGTCCATCCATAAAAGATGCAACCCATCAGAGGCGCAGTAAGGGTGCGGGACCCAATATTGTACCAAGTGGCCAAACGGTCTTGTCCTTGAAGAAAGCTGCCTTCCTAGCCAACAGTACCAATAAACATCAGTTTCTGTCACTTCTGGGCTTTTATCTTGAGCAATCGGGCTGCGAGATCAAACATGCAAAGGGAGATGCCGACGTACTCATTGTGCAAACTGCTGTGGAATCGGCAAAGTCGAAAGCTTCAGTGCTTGTGGGAGATGATACAGATTTGTTAATCTTGTTATTGTATCATGTTGACATGAACAGCCATCAGGTTTACTTTAAGCCTGAACCCAAAAGCACGTCAACAAAACTTGCCAGAGTTTGGGATATCAAGGCTTGCAAAACAAAACTTGGATTACAGCTGTGTTTAGACATGCTCTTCGTTCACGCCATTCTTGGGTGTGACTCAACATCTAGATTGTACGGTATTGGCAAGGCTGCAGGGCTGACAAAAGTGAAAAGCAATGTGGAGTTTCAGTCCGTTGCCAAAGTATTCCTGCAGGATAATGGGATCCAGGACAATGTCGTCAAATCTGGAGAAAAAGCGTTGGTAGTTCTATATGGAGGAGATCCGAAAACGGGGTTGGATTCACTTAGGCACACACGCTTCCAGGAAAAGGTGATAAGAAGTTCCAAGTTCGTTGAGGCACGGTCATTACCACCAACATCGGCATCTGCTAGGTTTCATAGCCTGAGGGTGTATTATCAGGTTCAGGAGTGGAGAGGGAAGATTGAACATTTGAAACCAGAAGAATGGGGATGGGAGCTTCTAAAGGAACGCTTAATGCCTACGAAAACTGACAAACCTCCGGCTCCAGAAAAGCTCCTGCGGCTCTTCCGTTGTAATTGTAAAACGGACTGTGATAGTAAAAGGTGCACATGCAAATGCAATGGACTAGAATGCACCCCTGCCTGTGGACAATGCAGAGGGACAAGCTGCAGCAATAGCTCAAAGATTCCAGTGGAAGAGGACGATGACGATGACGATGAGTGAAACTGTTGGCAGCAGTGTAGGAACGAGGATAAGTGATTTGAAGAGACACAAGATCCACACACAATGACACATACAGGAGAGAGTCCTCACGAGTGTGAACATTGTGGAAAACGATTCTCTCAGATGAGTTATTTCAGACGCTTCATAAAATGACACATAAGGTATTTCCACCGTACAATGGCGGAAGCTCATTAGCATATTTGGTGTTATGTAATGGGTTGAGATTGTTAGAAATACCTTCATTGTATTCCTTGACCCCTAAAACATGGGTGTAGACACCATTTCTGGTGAGTTTGGATGATCAGGGGCAGAGATATATCAAAAATAAGGTTTTTCTATAATGGCGGATGACGTATTATGTAACACCCCCTATTTGACCCACTTCCCCTACCAGGACCGTGGTAAACTTTTGATATGTTATTAATATGGTATCAATGAAACTATTGCAAGTGGTTTCATTTCTTTTGCAATTTGTCCTGGGTCAAAATCATATATTGACTGGACTA
>Academ_A.marissinica_66#DNA/Academ-1
taGTGGGGTTCCCACCATTACATAATTTTCATTTTCACTTCAAGTtTTTGCAAAAGTTTAGTTTTTGGTACCAGGTCGAAGCTTATGGTCTAAGTAACAATTTTGGTCCGAGTGGACAAAAATCACATGGAGTCTTCATATATTCCCGCCATTTTCCAAGATGGCCACCATCAAAATCTAAAAATGTCAATATCTCGGAAACTATTCAACCTAGAAACATGAATTTGGTGTCTATACCTAGGTTTTCATGGTCAAGGAATCAGATAAAACCATTTCTGACTACATCAGAGTATTTATTTGTCCCGAAATGGTAAATTACACAACAAACGTTATATCATCATTATCATATAACATATTATCATATAATTTTATGGCCAGGGAAGCAAACAGTTATGTCTCGAAATCAGTAGATGTATCTCTGTTCCCCAAAAGTAGAAAAATAACCATGGCAAGGGCTATAATGTATGTGAAACTGCTTCTGCTGAATCCCTACTTGTCAGATTCTTGTGTTATGTTATGTCCATGTATACTTACTGATTATGCGTGGTTATTATATACTTACATGTATTTTCTTTTCTTTCCAGGCTGGTGTAATGGCTGAGACAACGAACTGTGAGTTGTGTGTCCTCTGCCAAGAAAAAACAAACGAAGAACTTGTCTGTCCGCTTGACAACCCAGTTTGTGTACGTAGGGCGGAGGCATACAAAGATATTATCAGCCTTGTAAATCAATTCCGAGATGTTGATGGTGCACCTCACCCAAACTTGGAACTTCCAGATGAGGCATCTATGCAAGCAAATCGAGCATCCTGGCACAAAACATGTCGTCAGTTGTACAAGGCATCAGCACTTGACCGGGCAAAAACACGTTATTCCAAAGGCTTGCCACCTCTACGAAAACGACCAAGAAGATCTAGCACAGAAACTAATCGAAATTTATGTCTCTTCTGTAATGAAGAAACGAGTAAAGATGACCATTCATTCCAAAAAGTTTCCCTCACCGAGGACATCAATCACAAAGCAGTTTCATTGGGAGAGGATCGCATTGTAGCACGGCTTGCAGAAGGAGATCTGGTAGCTATTGAAGCTAAGTATCATCGAAATTGCTACTCTAAATTCAAACGTCGGCATTATGAAATGATAATCAGTACaAAAACAAGGTCAAGTCACCCAAGACACTGAAATCACAGTAGAAAATGAGCTACTACAATTCATCAGTGAAGAAATTGCTGGAGGACGTAAAATCTTTGCTCTCCAAGATTTGACAGATATAATGACAGAAAGGTTGGGACAGCATGAGAATCGTAAGACAGTGAACTGCACACGCCTGAAAGAGAGAGTACTTGAACACTTCCCACATCTGACAGAAGAAAAAGGGATCCGAAATCGAGTATTCATTGTTTGCTCGGAGACGGCTCGAAAAATCATCTCCAGCGCGAGCCAGACACCAGAGGAAGAATCACGTACCTTACTGTTGGCAGCATCAATTCTACGTAAAGCAGTTTTGGATCATGATACTGCTTTCAATTTCAAGGGGCCGTTTCCTGAAGGTTGTGAGGAATCTGCTGTTCCAACAAAGCTGAAATATTTCTTTCGTCAACTGCTTACTGGTCCTAACTCATCTCCTATGCAAGATAATTCCAGGGCAGTTCTCTCCATGAGTCAACTAACTATGTTGAACATCACTTCTCTTCCTGCAAACCGGAGATGTGAGCCTCCTCTTGCAGTGTTTTTGGCCTTAAAACTGCATTCCCAAACAAGGAGCAAGAAACTGGTACAACTGCTACATCAGTATCGCCTTAGCGTGTCATATAAGAGAGTGCTTACCATTGAAGTTGGCTATGCACAAGCTGCTGCTGAAAGAGCACATGCCAACGCTGATATAGTCTGTCCTAGCAACCTTCGTCAGCAGATTTTTACGGTTGCAGCCCTTGACAATCTAGATCACAATCCTACATCCAGAACAGCCACATCCTCATTTCATGGAACAGGTATCTCCATGTTTCAGTTTCCTTCAGTAAAAAACCCAGGGCTGGACCAAGAACCTATGGAAATCGACTTCCATCGACGAGCATCAAGCACCAAGGGACCAATGCTGCCTCCTCTGTACACGTTTGTTCCACCTATGAGCCGGAATCTTGTCACCCAACCTCCTGTGAAAGACGTGCAGCCACAGTTCATGGCATCATTTGACAAGGAGGAACACCACGAAAAGGCCTGGATGAAAATGGTGCAGGAAAATATGAAAATGGAATTTGAAAgtGAAACtGTTCCTCCAATTATGTGGTCGGCATATCATGCTTCTCGATCGGATGCTGTGGGATCAACAGAGAAATGTAATGAAGCCATGCTACCACTATTCCGTGATAAAGCAGCTACACCAAAAATGATTCGACATGGAATGGACCTGGTCAAGAAAACAACCGAGTTCCTCAACCCACAGCAAATCCCAATCATGGTAGTGGACCAGCCACTCTTTGATATTGCCAAGAAAATGCAATGGACCTTTCCTGAACTCTTTGGAGAAGAGAAGTTTCTTGTGATGTTGGGAGGGCTCCACATCGAAATGGCTTTGTGGGCGACTATGGGAGATTTCCTACGAGGGTCTGGATGGCCTGAAGCCTTTGCAGACGCTGGCATTGCCTTGACAGTAGCTGCAGCGACATCTTACTTGAGAGCAAATGATCCAATGAGAACACGGTATGCTCACCAGATTACTGTTGTGGTGCTCGATAGTCTACTGAAACGAGCCTATGAGGACGGCGGAAGTGAAATGACCTTCGACGACTGGGTCTCTGTAGCTTGCAAAGAGAAACCAACAGTGCAGtTCTGGTTACTCATTCACAAGTACGAACAGCTCATCTTTATGTTTATTAGATCACACAGGGAGCGAAAGTTCAAACTTATGGTGGCTACTCTGCAAAAACTTGTGCTTCTGTTCTTTGCACTTGATCACCAgAATTATGCAAgGTGGCTTCCCGTATTCATCAgAGACCTTGAAAGTCTTCCACCTAGCATCCAAGAGGAGTTTGAAGCAGGTCACTGGGTAATAGCTCGAAGCAATCATCGTTACTCTTCCATTCCGATTGATCATGCACACGAGCAGGCCAACAAACGGGTCAAAGGGGTTGGGGGAGTGATCGGGATCACTGAGAACCCTGAGATGCTAGAACGCTGGATTGCAAGTGGTCCAGAAATTAGCCGTGTTCTAGAGCAATTCACTGATGTAGATGACGACGAAGATCAAGAGCTCCCTCATCACGAGGAAGGAAGTACATCCCAGCACCGCTTTAGGCGTCATGTCACAAATCTCATGGATGTGCTGCAAAGCAGAGGGAATCCCTTTGAAGAGAGTAGTGCAGATCTAGTTACATTAGACAATAAAGTGTGTGTTGACAAGTCCGCCGCCACATCTGTCCGTGTTTTAGAATCTAGAGGACAAGAGCAGTATGACCACTTTCGGAAGAATGTGCTGGACACAAATGATGTACCTCTGGCAGCTCCGATCAAGAAAAACAACTTGCTGCTGTTCCATGAGGAGAAAACTCGAAAAAAGACAGCACTTCAGAAGAAGGTGCAGCACTTCAAACAACATACAGAGTTGTATGGACAAGCATTCATTATGCTTGATAGCCGGGGTGGAAATTTGGAGGAATTTTTCCGTCACGAATCCTCCTCATCACCAGCTGCACTGGCTTCTGAAGGGTCCATCAACTCTTGCATCAAGTCAGATTTATTGGCGTGCATTATGGAAGCAAGTGCAAGTACCGGACTACTCGCGGATGAGGAGCTCGTCGCACCAGATGATTATGGGGTCATCGTTATTGATGGTGGTGCACTGATCCACTCTCTTCCTGGCACAACTGTCCAAGGCAAAACATTTGATGAATATTTCACCAAAGTTTTCTGCCCAAGAATCAAGCATGAGTTGAAAAGAGCAGCGAGAGTGGATATTGTATGGGATCAGTATCGCATAATGTCAATCAAAGCGACCACAAGAGAAAAGCGAGGAACAGGCGCACGACAGCGAGTATCTGGTTCTGCCAAAGTACCTGTAAACTGGCAAAACTTTTTGGCTAATGCCGAAAATAAAAAAGAGCTCTTCTCATACCTGTCAACAAGCATTGTGCAAACACCATTCCAAGATGGCAAACAGGTTTATACCACTTCTGGTGACCAAGTTCTCAATGCAGGGAATGGACCGCCCATGGGACGATGTAATCATGAGGAGGCAGATACTCGTGTCCTGGTACAtctTCTTCATGCCCTCCAATATTCATCACTGGGAATGGTCTATACTGGCGACACAGACGTTGTCGTAATACTTCTGTGTAACTTCCACCACATCAAGGCGCTGAATCCGGAGTCAGAAATCTGGATTTCTTTCAAAGCAGGAAAGACAGTCAATATGATCTCCCTCAACAACATTGCCTCAAGTTTGGGTGTGACAACGTGCAAAGCCTTGGCTCTCTtaCATGCATTCACTGGATCAGACAGCACGTCATCTTTCAAATTCAAGGGCAAGCGATACTGCTTCAAGCGGAAAGATGAGGTTCCACCCCTCTTGAGTGAGTTTGCGACaATTGCTAGTACCCCGTTTCTTACATCGCCAGAGTTGAGGGAAGTGGTGAGTCACTTTGTTTGCAAAATGTACTCCAACGAACCTATCACTGATGACACCAACGTTGACCTTGTTCGAATGAGGGTTTTCTGTCACAGGACTAGGGATGTGGAAAGAATACCCCCTACAAGTGATGCGTTGGACCAACATCTGAAAAGGAGTGTCTTCCAGGCGAGCATCTGGACTAaAGCGCACGAGCCACTGGCACTAGTCCCAAGCCCAAGCAATCATGGATGGATGGAAAAAGATGGCCAACTGGTTCCCATATGGACCACGTTGCCCCTTGCCAGGGACGTGTTTGATCTAGACGTAAAATGCGCGTGCACAAAACCTTGCTCGTCATGCAAGTGCAAAAAGGCTGACTTGAAGTGCTCACGTTTATGCAAGTGCAAATGTCCTAACTAAATGACCCTGATTGTTGTGAGAGTGAGTATTGATTTTATATGATAATGATGATATAACGTTTGTTTACAAATTTAcAAATAAACAAATAAATACTCTGATGTAGTCAGAAaTGGTTTTATCTGATTCCTTGACCATGAAAACCTAGGTATAGACACCAAATTCATGTTTCTAGGTTGAATAGTTTCCGAGATATTGACATTTTTAGATTTTGATGGtGGCCATCTTGGAAAATGGCGGGAATGTATGAAGTCTCCATGTGATTTTTGTCCACTCGGACCAAAATTGTTCCTTAGACCCTAAGCTTCGACCTGGTACCAAAAACTAAACTTTTGCAAAAACTTGAAGTGACTGATGCCCCAGGCCCCCCACTA
>Academ_A.marissinica_68#DNA/Academ-1
TAGTGTAGGTCGTTATGTTGCAATTAACAGGGGAGTGAAACTTTCATATAGAATCTTGAAACTGGTACTTATTGACTTCTTTAGATCACATAGGACTCAAAACCACCTGTTTCCAATTTTTTCCAGCATGGATACGCACTAAATCCAAGATGGCGGCCATTTAACACGATAATCGCTTAATCGCCAACTATTTTGGACATTTGTAATGGATATAGTTGTCCAGTATATCGTTTTATAGGTTTttTTGGTCACTGAATTCATTGAAGTACTTATATCATCAATAACACAAAGCATAAAGTGAATAATCATCCAaTATGAGGTATAATTGGCGCCATATGGCATGGCACACCCATAAATACCCAATGaaTGAAACTGTCAAATCTACTTTCACAAGCCGGTTTGGGAGTTCCATACCGACGCGTAAAGCAGTGTGTCGCTCAAATTTCGGAAGGGGTACAGATGAACAtGGAGAAGAATGATGGAAACTATTTACCACCAGGGCTTCACAAAAAACGAAGATTGCGATTCTCAATTGACAACGTTGATGCCAAGGTTGATACCTCTGATGGCAGGAATTCTTTCCATGCAACGGCAATGGCTGTGTATCAACGGGAACCCAGCATGGATGAAACCGTGGAGGTGGTCACATAGTATGCAACCCCCACACACAACAAATCGGCAAGATCGTTGACGGATGTCCCCATGACTGTCGTCCCACTGATTCCGAGCAACATAACAGGTACTCCTAAACCTCCCACGAGTCCTTCTTATCCGaAACTTCAAACTGGGGATGAATGAGGAACAGCTCAGAGGACCTGCATTTGATGACCTATCATGGCTGTTGGTACGCCATTACCATCGCAATCATGCCAATCCAGTTATTGAGCTAGCTGAACCACACGACAGCTCTCGAGATGGtGAAGTGATTCATgTGCGACACCAACCTGTCCCTGTCTGGACAGCATATAATTCACTTCTGCGTACGTCAGCATCCAACACTGAATCTATCAAACTGGACAAAGTGCATGCACTGCCCCTCATAAATGCACCAGCCCATGAGTGGACGACCCTTACCACAGCCCTGACTCAGCTCTCTAATCTCAACAAACTGATGGCCCGAGACAATCAGGACAATGAGCCAATACTTGTGTGGCTAGATATGGACTTGTATAAAAGAGnTTAGAAAACTGAGCTTCCTGGATCTACAGTTCCAAGCCAACATAATCCCAAGTCCCGGTCCTTTCCATGTAGTTCTCTGTGCCTTACGGTGTCTTGGAGAGACTCTTGAGAGCAGCGGTCTAGATGAAGCATGGaTTGAAGCCGGCCTGTACAGTAGCGTAACTGTAGTACAGATACTGAATGGAAAGCACCACAACAGAGCCTTGGATGCTCACCAGATCACTCTGCAAGTTCTATTTGATTTGTGGATCGAGGCATTCTGCGAGCAACATCCAGTGCTACTCAACAAACTGACGTCTGCAATAGAAGATGTGACAACAGCATGTCAAAATGGTCTGGATATAGCTCAAGCTCATCGTGAATTGGTGAACTTGGCATCCGATCTGAAGCTGATGGAAACGCTAGAAGCATTCGACCACCAGAACGAGAAGTACCCGATGTACAAGTGGGCTCGTATGTATATGAGACAGGTCAACAACCTACTCCACTTCATGCGAGGTACCCGCGACCATAACTGGCTCTTGTACCTTGCCTCATTGGAAAAGATGTGCGTCTACTTTTTCGCATATAACAGGCATGACTATGCACAGAACATTCCCGACTACATCGCACACATGTATCACCTGGAAAGCAGCCATCCCTCGATATGGCAAGAGCTCAAGAGTGGTGACTTTGTCGTCAGTACGAACCCTGTTGCATTCACATCCATTGGACCTGATCACGCACAGGAACATGTGAACAAGATCCACAAAGGTGAAGGTGCCATTTCTGGCTTAACCACCGATCCCCAGGGTCTGCTCAAATACTGCCTCAGCTCCCCAGAACTGGCAAGGCTGGCTGGAGAAACCGAGCGTATGCTAAACATATCAGATTATATCCCAAAGAAGCACCACCAACACTCGGCATCTAAAACTGCACGACAGGAAAAGGCTGTGAGACAACTCAAGGATGTCATAGGCAGTGCAAACCCCTTCAATGCACCAGAACATGATGATGGATCTGAAATGAAGTTGGTCAACTTCGTCACCAAGCGGATAATGCCAACGGCAGTGCAGCGTGGCGTTTTGGACATAGAGGTACGCGGACGCACGGCACTTGCAACATATGTTGATGAGAGGGTCAATGGAGACAAGAACATGTGGGACAAAATGTCGAAGCTCAAGTATCTGACTTGGAAAGATGGATGCAAAAGTATCAGTCTGAAGGCATCCTCCGAAGTAGTCAGCTTGAAAGCAACTAACTCCCTGTTCGTTCGCTTGCTGCTCGTTGCAAAGTCCTCAAGAGAACTGGACCTGCAGGACATTGTGGGAACACATGAATTTGCCCATTACAATGCAAGCCTAATGAGGCCCGATGGTTCTCTGCTACCTACTACAAGCAAGTCCACCCTCATCcATGAACTGGAAGGAGTGGTTTCGGGGTCAGAAACTTCTGAAGAATCCATAGAAGAGCCGATCATCCCACGTCAATCAGCACATGTCTTGACCAGCATCGTAATAGATGGCATGGCTCTCGTGCAGGAGATGGTTGTTCGGAAGGATGATATAAAGTGTTGCCGAGACCTGTCAGGCTGTTTCATTCGAAGTGTTGACAACAAGTCGCGAGGCTACAGTGACATATACTTATTATTCGATAACTACACTGTTACAAACTCCATGAAGGACAGAACGAGACAGCTCCGAACAGCAGGAAGAGCACAAGACAAGGGATACAAAATAGAAGATTCCACACCTATCAAAGACTTTAAGGTATTCCTAGGAACCAAGGAAACCAAAGCCAACCTCGTGCTATACCTTGCACAAAAAGCTGTCCAGCTGTGCAAACTGCCGATCACTACCCACACACACAAAGGTGTTATGTCTTCCCAATCAAACATGGTGAACATCACAAGTACACAGGAGGAAGCCGACACGTTACTGGTCATGTATGCAGTAGCAGTGAGTAGTTTGGGTAATACACCACATATATACTCCTCGGACACAGATGTGTTGGTGCTCGCTCTGCGCAGGGTGCCAGACCTCAACACAGAGAGTCTCATCATCATGGGCTCTGGTGATCGACGACGGAAGATTAAACTCAAACCTATCTACATGGCCATTGGCACAGAACGTGCAGCAGCTTTGCCAGGATTCCACGCGCTCACTGGATGTGATACCACTGGCCACATCCAGGGAAAGGGAAAGCCTACTTGCTTCAAAGCCTTCATGAAGGCTAGTGATGACGTAATCCATGCACTAGCTGGGCTTGGTGTTGGTGTGTATCCATCTCCGGAGGTGTGGGCTGGTTGTGAAAAGTtTGTGTGTCAGCTCTTCAAACCTGGTTATGAATCAGCTAAAGCACTCCGGTGGCATATGTTCAAGCAACTCAAGGGCAACCAGGGTGTAGAGAAACTACCTCCAACTCAAGGATCCATAACTGAACACATTCTGCGAGCACACTTCCAAGCTAACATTTGGGTGCAGGACACAGTAGCTGTTCCAAGTCTTCTAGATCCAGTATCATTGGGATGGAAACAACTAGATGACGGACGTTGTGTTCCTGTGACGTCGAAAGTTCCACCGGCACCAGAGGCTGTCGTCGGCCTCGTGAAGTGTTCATGTATTGCCAGCAAATGCAGTGGACGGTGTTCTTGCAAGACCAATAATATGTCATGCACAGAGCTTTGCAAGTGTGAAGGTGCTGAAGGATCATGCACTAATGTTGCAAATGAGGAGACAGAGAGTGATGATGATGATGATGACAGCGACAGTGATGACTAATAACGTGGCAGATAACTAGCATCCGGATACATGTATAATTGAGCATCCAATTTGATATGTGTATGAACACCATTTTGTTTTCCCCATGTTTGTTAGATACATAATATGCCTAGGTAAATTTCCATAACACAAGTATGTTGATAAATGGTTTGATTTTTCTGTATATGGTGGCCACCATCTTGGACTTATTCTACGACATTAATGAAAACATTGAAAACTTCTTAAAGAAGTGACATACTTGGTAGAAAAGAATATATTGTAATCACAAAAATGTCCTTAGCTTATCATTATACATGTACGTAAATAAATGGTTCAGATATAAAATATCGTATTTTTTCGAAATTTGGTGGACGCCATCTTGGATGTTGTCAATGGATATGAATGAAAACATTGAAGACAGTCTATTTCATACAACCATATGTAGATACAAATATATTGTAATCAAAAGCATGTCCATAATAAGTTTATCATTGTGCATATATTGAATACGTTGGTTCAAATATAACGATTTATTGCTTTTTCGGTATATGCTGGCGGCCATCTTGAATTTTGCCACTGGACATAAATTAAAAAATTGGAAACAGGTTGTTTTGTGTTCAGTGTGATCATAGAAAGTAAAAAATCACAAGTTTCCAGATTCTATATGAACCGTTCACTAAATAACACAACGACCTACACTa
>Academ_A.marissinica_71#DNA/Academ-1
TAGAATAGTGGGATTTGAGAAAAATGTGAATGTTAGGGGCATTTTTGGGTAAAAGTTGGGAACCAGACTTTTTAACATAATTCAGGCATGCCGAATCCGATAAACCCGGTTCCCAAGTGAAATTTTGAGTTTTTGACCACCTAATTTGCATAAACAAAATGGCCGCCAAATGGCAAATGTTGGACCATTCCTCTGCGATATCTCTGTAACCGGGCAAGCTATAATGACAAATCAAGTGTCTATACCTATGTTTTGAAGGGCAGAGAATATGATTAAGACATTTCTGAGGTCATTGGTAGTGAACAATACTCATGAATATGCAAATTAGTGGCCGCCATTACAGAAAAGTCCGTTTCGACCAATATCTCCGTAACCAGAAATGCAATATTGACAAACCAAGTGTCTATACCTGTTTTGAAGGGCAGATAATGTTTGTTCGGCTAGGCCGTATTCATGCAACGAGTTTGGTCATCAGTCTCTTGCTCACATGCACACATTGCTGTGCATCGTAAGTTGTATTTTCGGCATTTGCACCGGCGTGTCTTGCATTGTTTCTTGCATGAACATGAAATCACTTCCATACAACTTTCAGGGATGGGACTCAATGACATTAGTTTGGGCTTTAGTCCTGTATCAGTACGTTCCCATCCCATGTCCACGGGGGCTGGAAGCTCAGGTACAGCACAGTGAGCATTTCTCCAAACCATTGTTTGATAGTGTGCTCGCATCACATGATAGCGGAAAGCATCACTCGTTGGGGGCATCGCTTCAGGTTTCCCTGTCTTAGAGAATAGTATATGCCGTGCCGTATCAATAGAGTCTGTTTTTTGCACATTGTATACTCTGCAAAGAAATGTTTCTGAAGATCGAATGGTCTCCTCTGTGAGTTCAGCGATTCCTAAGTCCTTGAGCAACTGATGGTGCTCTTTAAAGACTTCCCATGCGGTCCTTTTCGTGTGATTTGCGATGTATGATGTGGTGTCACACCCGGTTAATGCATGAAATGGCAAAAGATTTGTAGCTGAATCTCTTGGCAGGTTACTGAAAACTGCATCAATGGGTATATATCGCCGTTTCTTGGCAGTACCAGACAGCATCCAGAGACGTTCACACTGAACACGTGGGAAATTGGAAACCAAAAGCATGAGAACATCAGTGTCCCTTGATGACACAACAACTGTGTTAAACTGACTCTGCACAACATGTAACACCAACCTAGTGTCAGCTTCTTCGTGTGTGGCTTTCAGCTGAGTCAAATCGGTTGTTGTCTTTGAAGACCTAACTTCAAGTTCCTCCCTGAATCCCCCTGCAGCTACTATCTCCTTATCATCTGGTGCCTGAAGACACAATTCCCCAGACAAGAAATGTGCAAGATCAACTTTATTATCAGGAAGCGACAGAAAGTTTGTCCAGTTTTTTGGAAGCGGCACATCACGATTTTCAACAAGCCGTCTGATTGGGCGAGCTGCTTTCGTGCGTCGTGTCCTGGTAGCACCCTTGATTGTCTCTTCTCTGTACCTGTCGAACACAACGTCTATTCGTTGATAGTTAGAACCTGCCTTCAGTACTGCTCTTACGTATGTGTCGGCCAAGTCCCCGAAGGTCACTGCTTTTTCAGGCTTTCCCAGAGCAACCACCAGTGCTTGTCCATCAATGATAAGGCAAGATGACAAGTTGTGAACTTCTATAGCTTCAGGACATACTATGTCTTCTGTTAACTTATCTGCCAGCACGGACTTGTTTCCAGTCCGGAGTGAACCATTCATTTCGGCAAGTGATATAGGAACTGGCAGAAGCTCGTGCTTCATGACAGCTTGCAAGTCAACAGGACGACCTGCCTCATAGGCAATGACGAGGCGTTGAAGGACGTTTCTATCTGCTTTTATGATAGTTTTCTTGTCTTTGTCTTTACTGTCCTTGACCACTTCATACAGGGATTCAAACGTTTTGGCACGACTCTTGTGTAGTGGCGCATGAATCGGGACATCCGGCATGTCACCTTGCTTAGGTACAATCATTCTCTCCTCAACAAATGTATTCACTTGTTCCTGTCCGAGGTCTTTGGCACAAAGTAACGAGTCCTGGATTTCCTCCGTTGCTAGGTCTTTCGTGACGAGGTTGTGCAAGGACCCTGGTGAAACTGATGCAAGCACCTTGAATCCCTGGAAGGCCGTGACTAATGCCATCTCATCATCGTTGTCTCGCTTTTGCCGTGATTTGGTGGCTTCATTGTGAACGTATCCACTGCCAGGATGGTGATCGTACATGTCATACGTTTCAGCTGCAATGTGAGACCTCAGATTATACGAAAGGGTCCATCTAGTAAGAGCTGATGTTGTTTTTGTGATGCCAACGATTCCACCTCCTTTCTTGCCTGTACCATTTATCCACTCCATGGCTTGGTCTGGGTCTACTTGGTTGAACTTATGTGCCGAACGCTTGACAACAAAGTTTCCCTTTTGAAACTCCGATAGCACAGGTTCTGGAAGTTGGTGCATCTCGGCCAAGTACAGCGGACCCCATCTTGCATAGTTCAGGTGGTCATATCGCATGATGTAGGGCAACATCAGACTGAAGGAGTAGAGATGAAGGTCCCATACTCCATCACGCTGTGCTCGGGTGAAATGCAACAGTATCGAGACCATGTCCATGTAGTTCCACCAAAAGACGAAGTTCACATCATCCGATCTACTAGCAACGAAATCTTTCAGAACTCTGTGAAACATTTCCTGCCTGAGACACGCTATCAGCTCAGGAATTCTCTCGGGGTTGTCATCAGCTGCCATTGCAGAAACTTCATCATAGCATTCCTTGTTCGATTCTGCAGCAAACAAGAGAAATGTTGGCAACAAAAGCCGCCACAGGGCCTGCAAGGTAAGTTTGTGAGCTCTCATAGCCTTGCTGTATGCCTTTCCTGACAAGACAAGCTGCACAGCACCCTCTCCGAGCAGTCCACACTCCAACCACACTTCAGCTAGACCAGACCCGGCCATGTGATCTCCGATAGTCTTTAGGAAGTTCATCGCAGTATGAAGTCCACCAAGACGAGGGATTAATTTATCCCGGTATTCTTCAACAGACCACTTCAGTTCCATGAGTTTGCAGAATAGAGCTTGGTCGACTGTAAGGACAGTGTACTCCTGGCCAAAATGGGACGATATTGCCATGCACCTTTTCACAACTGTATTCAGCGTATCTAATTCATGGGCCGGAGCAAGAATGATAGGCAAATATCCTACTGCTGTCTCCTCTGGTTCCTCTGATGAGATCGACTGATTGAATACTGTCCAAGAAGGTTTTGTGTCAGAATCTTGACGTCGCAGAAAGAACGCCATATCCTTTGCCTCCGCTTGTTTTACACAATCAGGGTCTGCTTCAGGTTTCGTAAACCATTTCTTGTCAACAGGTGTGGCGAATACCGGCTCACTTGTTGCAGGATTTATGTTCGCAGGATACAGGTTCTgCTTACCCTAATTTaaAAaGGTCAaTttaAaAgaATACAATCGGTAATCAGTGTCATGGTTCAACGGAAAACCACTGGTGCCAAGCAAGATATCAAAATTAGACCCTTCAGGCTTTCTCCATTATAGTCTAGTGCATAGTGGTCCATCAGATGGGAAACATGATTCAGTGAATCCCCTTGCAAATACTTTCGGGGAATCCCCTTTCTGAAACCCTTGGATTACCCGGTACTCAAAACATAGGTATAGACACTTGAATTTTTCTTATTGCTTGCCTGGTTACAgATATGTTGGTAAAAATGGACTTTTCTGTAATGGCGGCCACTAATTTGCATATTCATGAGTATTGTTTATGACTCTAGAAATGTCCTAATCATATTCTCTGCCCTTCAAAACATAGGTATAGACACTTGATTTGTCATTATAGCTTGCCCGGTTACAGAGATATTGGTGAAAACGGACTTTTCTGTAATGGCGGCCACTAATTTGCATATTCATGAGTATTTTTCACCACCAATGACTTCGGAAATGTCATAACCATATTCTCTGCCCTTCAAAACATAGGTATAGACACTTGATTTGTCATTATAGCTTGCCTGGTTACAGAAATATCGTAGAAGAATGGTTCAACATTTGCCATTTGGCGGCCATTTTGTTTATGCAAATTAGATGGTCAAAAACTCAAAATTTTGCTTGGgAACCGGGTTTATCGGATTCGGCATGCCTGAATTATGTTAAAAAGTCCGGTTCCCAACTTTTACCCAAAAATGCCCCTAGAACCTTATGCAGGGCCTTTTTTCTGAAATCCCACCAGTCTA
>Academ_A.marissinica_72#DNA/Academ-1
TAGTCCGGCAGAACCTGGGTTGGACCTGGATTTGTTGTCTTAAGTTTTTTTTTGGACTGATTTAGGTGGACTAATACATAGAGTTCCAAAATCTGTCGCATGACCCCCCGTCACCCTTGAGCATTTTCCGCCATCTTGAATTCAAAATGGCCGCCATGCACATTTTATGAAAAATGCAGTTACTGATCAATACAGTTTACTTTCTGAGAACAGAGTGCCATTTTAGCAACATTTTAATGAGGGCAAGCTCCAAAATGTTCAAGATACTATTAATAATGCATTTTCTGTACATAACAATGTTGGTACAATGAAATCAATATGGTCGCCATCATCAAATAATATTGATATTTAATGGAAATGTATATATGATCCTTCAATTACCTTCACCTCTATATTAATTTGTGACTTGTTTAATATATTTTACAAATATAATGCATGAATAATGCATCTATAGCTTTATTTTTAAGAATATGTCAATAATAAATGTAATATATATAAACAAGCACGTGTTGTGCAAATATTTCCAATCAATTATGTATAGATTATTTCCCCAAAAAAGTCCTAAAGTTAGAACTGCATTTTGTTTCTTTGTAACTTTAAAACCCTATAAACTAAACCTAATATACTTTGTTTtTGTGCCTGCATGTAATCAGAGTAACCATGGAAGATGTAGTATAGTATTAGTAGTAGTAGCAATACCTTCCATTCCATAAAAGGCAGCAGATTACAGGACAGCTAACAACTGGTAAAAAAACAGTCATGGCAAGTAAAGACGTCTGTTTCTTCCAGTGGATGTTTAACGGCGAAAATAAGGAAGAGCAGTTCATTGAATGTGGAGTTGCCCGCATAATAAGCATCATTAAGTGTAGTAAAATTTACAATGATGGTATTCATGAACAACTTGAAGAAGATCTACAACAAAACAGTGAATTTAAAATAAAGTGCCATAAAAACTGTCCATCAACTTATACCTCACCAACACAAACAAAAAGGTATATCAAGAGACAAGCATCAGAAACACATGGTTCACATGCTCCTGCAAAAAAGAATGGGCAGTCTAGTAGTGTAAGCTGTGACTTTAAACTGCAGTGTCTATTCTGTGCAAAAGAATGCCTTCTAAAGAAAGACCCTACAAATCCAACTCGTTGGCGAGAAGCATACTTGTTCCGTCAGATTCTGAAGAAAGGTGACAAAAAACAATTAAACAGTCTATTTTGGATATTTGTGACAAAAGAAATGATGAGTGGGCTATGGAGGTCAGAACACGTCTTGAAGGAGCAATCAGTGATCTGCATGCAGCTGAATCAAGGTATCATGTAGACCAAATTTTTATGTCAGAAAAGTCAGTAGTATCAGCTGTGAATTTGCAAACAATCCCAAATGAAGTGGATAGTGCTCTTCAGTCTTTGATTAAAAACATTGGTGAAGACTTTTGGTGATGATCTGTTAGTGCTGTCCTCACCTGGTATAGCTAGCATAATTGTGTTCCGAAGCAAAGCCTCCAATGTTCTAAGGTTAGTTGATGAGGAGGAGGATGATATGGATGCTGCCATAACTAAAGTTTGTAAACAAATCAAAAGTGATGTGAAGGGTATACCAGTAGACAAAGAAAAGTATGATGCCCATATCAACTGTGAAATGGGATTGGACTCCATGAGTTATACACTTATTGAACTGCTAGCAAGTTTATCTCCAAAGCTAGACAGGACACTTCCAGCTATATTGATTGGTTCAGTAATTAGTAGCTCTCTACATAACCATCCTACATCCTTACAGTTTTCCCTTGGAGTTTTAATTCGAAGTTCAAAAGAGCTTGTGAACAAAATGCATGATTATGCAATAACCTGTTCTTATGATGAAGTTCTCCGTTTCAAGAAGTCGACAGCATTCGCAGCAGTGGAGAAAATGGTCGCAGATAACTTTGATACTGAGATATCATCTCAAAATGGGAAATTGTCAACTCACTCATTAGCAGTACTGTTAACACAGGCAGAGCAGACTGTAGACATGATCGACAAGCAACAGAAAATCAAACGCATTAAGAAGAGAGTAATGTCTGATCCCATTAACTTTGAAACAACTGTTCACAGATATAATGGACCAAAGAAGCCTGATGTGCATGGACCAAAGAaGCCTGATGTGCACAACACTACAAAATTGTGGGTTGATGTTGTAATCAAACCAGTGTTTATTATGATGATGTTTATCAGAGCAGAAAGAGAAGGAGATTGGTTGCTCCACCTAGATGTTTACAGACTTATGGTGCCATACTTCTTCGCAGCTGGGCATGTGTACTATGCACGGTATGGACTATACTACCTCAGGTCCATGGAACATCTACCTGATAATGTGCTGAAACCATTCCTGAAAGGACAGCATGTTATGAGACATGTTCCTGGTCTCTGGAATGGTATCTGGAGTGACATGTTCATAGAAACTACTTTTATGAGGTATGGGCATGGACAGTGAGGAATTATTGGTATCACACTTAAGCCAGAAACACTTAAAACCTGGGCATTAAGTCTCCACATATGCAGTCAACTGGAGGTAGACCTGTCTGACATGATTGATGGAGGAAAAGTTAATGTTCAAAGTTGTCACAAGGAGGAAAACAAAGGAAGGATTGCAAGTGATACAAAAGCCAGGGAAGGGATAAGGAAGAAACTTCAGCTCTGCATTGACCCCCCTTGATCCAACAAAGCATCCAGATGAGATAGTGAACATCATTAGTGGCAGACTAGGCTCATCATCAGTTAATGTGCATGATGCTGTTGAAATAGGGACAACTCAGATGAAAGAGTATGAAAAGACATGCCCAGAAGGTTTTTATAAAACAATTCATAAGAAAGTAACAACCATGACAGCATCAAAGAAACATGTATGAGTGGATGATGAGAAAGTCTTTGATACAAGCCTTATCTACTCAAGAGTGATAGGGCTTCAGGCCAGTTCCCGCAAAACAGACATCAATGGTGGGTCAATTGAATGTACCTTTATCTGCAGTAATAAAACAGGCTACACAATTTATGGCTACATGTTATGGACAGTCAGAATGTGATACCATGTCAACTGCACGCATCAATGTTTGGGCTGCTAAGACTGGCAAAGGGTACACCTCAACACCCAAACTCTGCTCCCTTCCTCCTACAACGCAGGCATTTGAGGAGAATGTCAAACGGGCACATCACCAAGCTTGCACATGGAGATCTCTGGAAAATTTGGAGTCACCTAGACTTGACACAGAGAAATACGGATGGAAGAAAGATGAAACAAACAAAACGTTATTGCCAGTAACTGTTCCGGAGAACGTACCCCTTGCACCTGCTAACATATTGCGCCTTATTAAGTGTGGGTGTGAAAGTCAGGCTCCTTGTAGTTCTTCCAGGTGTGGCTGCATCAATGCAAAGCTTGCATGTACTGTATTCTGTGCCTGCCATGGAGTGAGTTGCTTCAATCCACATACCATTGACAATGTTTGATTATACTAAATgATaAGAGTTGTTTCTTAATGTTCATGTGTATGTACCCACACGAAACTTGCGGTCGCAGAACAATGCCACTACACTCGTGGTGCCAAGAGGCCGCAAAGTCATGTACGGTGACAGAAGCTTTGCTACTGCTGCACCAAGACTATGGAATGCTCTCCCGGCAGGAATCAGAGAGTCTAGATCAGTATCTAGTTTTAAGACATCACTTAAAACACACTTTTTCTTACAAATACACGGACACTAAACTGGTGTGCATATAGAAGTGTTTTGACAACTTCAACATTAAGAATGTTTGAAGTAGTTTTATCTTGTGCTTATTTATATTGTTTTAACAAACAATCCTTAAATCTTTTAACATATATATCTGGTATACATATTCTTTAACTGcATATcTTAGTCTTATGgCGTATGCCttttAGTtctTGCTTTGAAGTcCACCCAcGCTTTcCCTCTTCTGCCATGGGGACAGGGcCTCTGGCAGGCGAGGGTGGGCCTGGTATGCGACCCTTACATTATTTTTTTTAAACCTCATTGACTAAATTAGTTAGGATACATTTTTACATTACTTTAAGTTATACTATTGTTTTATTACATGTTTTACTGTTTTTACCTGCAGACTCTTATTGTAAAGCACCTTTGAACGTATCTGATATGAAAAGGGTGCTATATAAATGTGGTATAATAATAATAATAAAAATGTTCATGAATTTCATGTGTGTTATACATCTGCATTTCATTTTGATGGCGGCCATTTTGAAATCAAGATGGCCGACAATGCTCAAGCATGACATGATGTCATGCGACAGTTTATGAAACTACATACCCTACTCTAACATAATAAGCAATAAAAAAAACTTAAGACAACAAAACCAGGTCCAGCTTATATCTTGGGTTTGGCTGCCGGACTA
>Academ_A.marissinica_75#DNA/Academ-1
TAGTCCAGTCAATCTACTCCAAAAATAGCCTTAACCTCAAACAAATTGCAACAGAATGTTTCTCAGCTGGATATGTTGCAGGAAACCCCCAAGAATAACATACTAAAAGTCCATTAAAATCCTGCATGGCAAAAGGGGTCAAAATCCATAATTTATGCAAATTAGGTTCCGCCATTACCAAATAAGAGTATTTTTACAATAATTCCCTTATTATGCATGCTATCAATGTAAAAAAGGTGGTAAACCCtATGTTTTCAAtGaCAAGGAATTCAATgAACTCATCCTAGGACTTGCTAATCCCTTATGTAATGCTAAATATGCAAATTAGGTTCCGCCATTACCAAATAAGGGTATTTTTACAACAACTCCCTTATTATGCATGCtATCAATGTAAAAAAGGTGGCAAATCCTATGTTTTCAAGGTCAAGGAATTCAATGAACTCATCCTAGGACTTTCTAAAGAACCTGGCGGGAACATAATAAAACAGATATGTACATATTGCTATGTTACATGTATATGATTGTAAACCAAGACTCCTTCACCAGGTAGTATGGGATATAATTTCCTGAAACTGAGGTGTATTATTTTCTTTTGCAGACCATGGAATGCTGCACTTTCTGTGGTGAAGACCTCGGTGATGGTCATCCGACGGTGGTGCTGAGGGAAAAAGGGAGTGATGGAGTAAACCGAGCAAGCAAGGAGCGTGGGAGTAGTGTTAGGACCCAAGCAGGACAACGTGTGCACACGAAATGTCGGAAGGACTTCACAAATCCAACTCGAATCCAACAAGATCAGAAGGATGGTACAGACAAACTTACTTCCTGCATCCGTCGTTCGGAGATCCAGTTTAATTTCAAGGAACATTGCCTGTTCTGCGGTCAACCGAAGAAGCGGAGATATGAACTCTTTCCAGTTAGAACAAAGGACTTTCAAAGTGAGATCACTAGAACTTGTGAAAAAAGAAATGATGACTGGTCCAATGTGGTTGCTGGCAGGATTGCATTTGCACAGGACTTGCATGCTGCAGATGCTATATACCACCAAATCTGCAGTGTAAACTTTAGAACACTAAAGCAACTGCCGCAGCAATTTAGTGCCACAGTAGATAAGTCATCAAACACCATTGGCAGACCAGAGGAAGCAGATAGGCAAGAAGCATTTTTGAGGACAGTGGCGTTCTTCGAGGATAACGATGACGAACAACTCACGATTGTGGAGCTGGTGAAGAAAATGGAGGAGTTCCTACAACAATCCGAATCTGACGCTTACAGTGTAACCTATATGAAAAAGAAACTACTCGATAGGTATGGTGATCAAATCATAGTTACAGAGATAAACGGAAAGTCAAATGTTGTAACTTTCCGTCGTACTGCTGCATCCATCTTACATGATTTCTACGATAAACAGCGGATGGAGGATGCGGAATCCGAGACGATGCGGATAATTGGCACTGCAGCCAAACTCATCAAGAGTGACATTAAGTCTATGGTGGTTTCATCCGATAATTATCCAAATAAAGAACAACTTTCTTCTGTAGAGGCTTTGCAGTTCCTGCCAAAGTCATTGCACAGACTCCTGCAGTTGCTGTTCGTTGGTAAAGACACGGATCTAAAGCAAGCATCTATAGGACAGGCAATCATGCAGGCAGTCCGACCAAGAGTCCTTCTTGCACCATTGCAGTTTGGTCTTGCAGTTGATATGCACCACCGCTTTGCCTCTAGGTATCTGATAGACACTCTGTATCAACACGGTTTTGGATGTTCTTATTCAGAGGTCCAAACGTTCGAACGGAGTGCAACTTTGCAGGGAGGGGCTGTACCACATAGAAGACCAGAGCAATTCGTCCAATTCGTCGCAGATAACGTCGACCACAACATCAGGACTATCGACGGGATGAATACGTTTCATGGCATGGGGATTATTGCCACCTTCACACCTGGGAAGCTTCAACGCGAACCAGTGCCGAGAGTAGTTGTCTCAAACACTGATATCAAGCAAGTTGGTGGGATAAATATCCGGATGTTCCATTCCCAACACACAGCCAAGCCTCCATTGACTTTTAAAGAACTAAAGGCCATGGAAATAAGTGATCCCACATTCCAGGTTGATCTACTCTGGGACATATCACTTCTGCTCGGTTGCAAGAGACCAGCCTGGTCTGGGATGATGCAGACAATTCATCAACAAGGTAACCATCCTGGTAAATCAAGTGTCCTCTTCTTGCCAATGATAGACATGGATCCGAGCAATCTCACGTGTATTTCGTCAACGCTGTGGTATGTTTGTGACCTGGCCAAAGGCTACGGTGTGAACCCAATCATCACATTCGACCAGCCGTTATACTGGAAAGCGATGCTCATCATTGATTCAGAGTCTAGTCCTAGTGATCTGAAATCAGTAGTTGTGCGGCTTGGAGGACTTCACTTGCAGATGAGCTTCCTTGGCTGTGTGGGACACTTGATGGCAGCTAGTGGACTAACAGAGGTACTAGAAGTTGTGTATGCAGAAAACACCGTGAAGCACATAGTCAGTGGTAAAGCGATATCCAGGGCAATCCGGGGACATTTGATGATCCTTGCAGCGCTTAACACCATCTTGTTAGCGAATGCATACAATCTGCCACTGCCAACCTACGCAGAGGCGGAAGACGGACTAGATTCTGCTGTGACCGGGGATGATGACACGTACCAATCCAATGGTGAAGACAGCTGCAGCGATGAGGAGAATGCCCTTGACAAGGACTTCGTGAAAGCCGGACAGCTGTATGATGACATTATGAGAGACCCTGACGTTGACGTCGTAGAAGAGGTTTTGTCTTCCAAAGCTCTATTGCGAATTATGGACAAGCTCACTGAAGAGAAACACTCAATGGAAAACCATAGGACAGCTAAACTATGGTTGCAGTATATGGAGATGATAGGAATATTGCGAATGTTCATAAAGGCGGAGAGAACTGGAGACTGGGCATTGCACCTACAGACTATCCAAGCAATGCTACCATATTTTGCAGCAGCCGGCCATAACCTGTATGCCAAATCCGCATACATGTATTTGCAGACGATGCTCGAGCTACCGGAAACCCACCCCGACATACATTCCAGTTTCATCAACGGTCTCCATGTCATCCGGAGGAGCGAGCGCTATTGGGCAGGACTATCTACAGACCTAATTATTGAGCAGGTCCTCATGAGAAGCATTAAAACCAACGGTGGGCTAACCAGAGGTCGTGGGCTAACGGACATCCAACGTGTCATATGGCTGCTTTCCATGCCATTCTGTGCCGATGTCAGTCAGGCAATGAATGAACTCACTGGTGTTAGCTGTGACACAAGCGAACAGCACAAGGATACAACTCCATCACGATTGAAGAGAGACACCAAGGACACTCACAAAATCCTGAACATGTTGAACGACTTGGATCCCTTTGGCTCTGATCCTCAGTTGCGTGGACTTGTAACTGGTGTCTATGCACACGAATCTGTAAACGCTGACGATGCTGCAACGGTAGGACAGCTGATTCTGGACTCAATGGTAGGGCAAAGTGTCAGGGACATAAGCTTTCAAAGGAAAAAGCAGGCAGTTACACTCGCTGTAAAAACAGCAGTGAAAGTTGATGACGAATCTGTGCAGGTTGACCCCCAGCTCCTCTTCCAGAGACTGAGTTTGATAGCTACCAATGGCACACATGTCGACCCGGCGTCTGTATTCAAGTACGAGTTGTGTTCACACCCGCCTGCCCTATTCGATGCATACTCCTTACCGTGGACAGCAAATAAGCCATCACTTGCTGAAGCGCTGTGGAAAGTAGTGGAAAAGGTCAATGGACAAGAACTTCCCAGTGATATACACTATGTGCTTGATGGTGGAGCCCTTCTGCAGCGGATCCCTTGGTCAAAAGGCGAAACGTTTGAGGCTGTCTGCGAACGGTATGTGGAATACGTCTCGCGTCATTACGGAAAAGCCACGATAGTGTTTGACGGGTACGAGAGTGGTCCGGGTATTAAAGATGTGACACACCGTAGACGTGGACATGGAGCAGGGCCATCCGTTGTGCTTACTCCTCAGACAGTTGTGTCGCTAAGGAAGAAGGACTTTCTTGCAAACAAGGGAAATAAGCAAAGGTTCCTCTCACTACTTGGGTCCTTTCTGGAAAAGGCTGGGTGTTCAACTATCCACGCAAAGGCAGACGCAGACGTTCTTATTGTAGAGACAGCGGTCCAGGTTGCGAAGTCTACAACCGCTGTTCTGGTTGGTGACGATACAGATTTACTTGTGTTGCTTCTTTACCATGTTGACATGGATGGCCACGATGTGTATTTCAGACCAGAGCCAAAGTCAACAGCAAAGAAAGTTCGAATCTGGAACATCAAACGGTCAAAGGAAACGCTTGGAATGCATATCTGCGCAAACCTGCCATTTGTTCATGCTATTCTTGGCTGCGATTCTACATCAAGGTTGTACAATATCGGCAAGCCAATCGCACTCAAGAAGCTGCAAAGTAGCAGTGTCTTCAGCACGATTGCAGCTACCTTCATGCAGGAGGACTCGTCGAATGAAGACATTGTTCAATCGGGTGAGGTGGCCCTGGTTCTCCTGTATGGTGGTAGCGAAGATGAAAACCTGGATGCCCTGCGCTATAAGAGGTTCAGAGAAAAAGTCACCAGCAGCACGAAGTATGTCGAGGCCCGCAGTTTACCACCTACTTCGGCGGCTGCAAAGTTCCACAACCTTAGAGTGTACTACCAAGTCCAGGAGTGGAGAGGACATGCATCTGACATGGACCCTGAACAGTGgGGATGGAAGAACAGTTCTGGTCAGTTACTGCCCATCAAAACTGACATGCCACCTGCCCCAATGGAGCTCCTCCGGTTGTTCAGATGCAACTGCAAGACAGGCTGTGACACAAGCAGGTGTACATGTAGAAAACATGGACTCGAGTGCTCACCAGCATGTGGTGAATGTAAGGGACTACAATGTTCCAATTCTTCCAACTACATCGATGATGAGCAGGACTTCAATGATGAGGAGGAGGATTAATCAGAGGCAAGTTCAGTTCAAGGACTGAACAATAGTGTTTCAGTCAGAAAGAACTCAGTTATGCTTGATTAGGTATCAGCTGACGAAAAGGCTACATTGGTAACATTGTAATAATGCCCTTATTTGGCGATGATAAACCCAAATCTTCACCCTGCACAGATAAGACCTGTGGTAGATTAACAAGTCTCATGTAGGATGAGTTCATTGAATTCCTTGACCTTGAAAACATAGGGTTTGCCACTTTTTTTACATTGATAGCATGCATAATAAGGGAGTTATTGTAAAAATACCCTTATTTGGTAATGGTgGAACCTAATTTGCATATTTAGCATTATATAAGGGATTGGCAAATCCTAGGATGAGTTCAGTGAATTCCTTGACCTTGAAAACATAGGgTtTGCCACCtTTTTTtacatTGATAGCATGCATAATAAGGGAgTTATTGTAAAAATACTCTTATtTGGTAATGGCGGAACCTAATTTGCATAAATTATGGATTTTGACCCCTTTTGCCATGCAGGATTTTAATGGACTTTTAGTATGTTATTCTTGGGGGTTTCCTGCAACATATCCAGCTGAGAAACATTCTGTTGCAATTTGTTTGAGGTCAAGTCACAGTTTGACTGGACTA
>Academ_A.marissinica_79#DNA/Academ-1
TAGAGCAGTGGTTTGGGCCAGGAATTTTGACTAGGGTGCTCCCCGAGGTAGAACAAAGCGAAATTGGTATATTCTTGTAGGTTAATGTTTCATAGACTCGAAAATAGTTCTTGGCCTATTCAAAACGGTGATTCAAGAAAATTATAGAGCTTTTAATAAGATGATGTAGTGTTTTTTAAACGCCTAAAATAAAAGGGGGTAGGGGTAGTATTTTGAAAATAAAACAACTATCAAAGAAATGAAATCGTATATATTATATACCGTTGGAACGGGTATGAGTTGTACTTGATGTTGCAAGGATTTATTTTGCAGTAATATGAGGATGACGCCAGGGTGACGTCATACGTAATAGTAGTCGTCAAAAACGGAAGTAGATATATTTTGTGATGCTAAATTTATATTTTATATATATAATTTGTACAAAACATGAGTGATTTGGGTATCAATTGTACTCGCTTGATCAATATCGAAACATCATTATCAATTAGAAGTATTAAAATGTGAACATTTCCTATATATAGTAGCATGATGCTGTAGTGATATGCGAAATAAAATTATACAATTCAACAACATTTTATATTTATTTTATAAAACATTAAGCTATTTGTTCTGATGCCAAgACCTTTAATATGATGCAGAGAATAAACTGTTTCTAGAGCAGAACAGCATCACATAAGGTTGAAATTATTTCCCTTTAAACAATTTACATTATAGATCATGAGTATATTACAAAACTTGGACTAGCTGTACAAATTCACCATGACCATGGGAGTAAACAACTAATTGACATGTTGCATTCTCTTGGGTCTTGTATGAGTTATGATGAAGTAAGGCGATTTCTGTCGTCTTTGGCTAAATGCCAGATCGGAGATGATAACAGGTATATTCCTGCAGGATTGATCCCGATCGGGACAGAAGGCTCTTCATCCATAGATGCAGCAATTGACAACTTCGATCAGAATGAAGAAACACTCGATGGCAAGTCCACAACCCACTCAATGGCGGCTGTCATTTATCAGCGTAACACAACACATGTGCCAAGTATTCGCATACCACGAGTAACCAGTAAGACGCTGACAGAAAATGATGGtATAGATGAATCTAACTTGATTGAGAGATATAGAAAACCGCCCAATCGCCCCGAGCCCCCAGTTGTTCCAGCCACAGTCTCCATCAACATGGACAAATATCTGTATTCGTTCAATACAGCTGTTTCCATGGATTTGCTTTGGTGTCTTGCTAGGTATATAAGCAAACAAAATGAGATTCCTTTGGTGGACAGCATTTAATGCCATGTTGTCAGAATCTACACAGCCTGTGACAACCATCCGATACTTACCTTTTATACATGCTCAACCCACTGATCTGAATACAATATATACTGCCTTGATTCAAATAGTACGTTTGGCAGAATCGCTTGGCCAAGAACATATATTTGTAACCGCAGACCTTTCCATTTATAGCAAAGCTCAGGAATTGTTATGGAGTAAACCCCCATTGTTGCAAGACAAGGTGACTATGCGGCTTGGCGTGATGCATCTTCTGATGGCATTGATAGCTAGCATCGGTAAACTGTATGCTGATGGCGGCCTGCATGCATTCTTGACTGAGTCGGGAGTGTATGCAGATAGTTCGTGCACAATGctttCTTTTGCAAGGAAAACATCTGTCAAGAGGCATTCGAGCACTTAGGTTGGCAATGGAAGCTTTAACTGAACTGCTGTTTGAAGGTTTGACAAAATGGATGGCTGCTGCCAATGGCACGGAGTTCATGTCCAATGCACTTCGGCTTGACTTAGAAGATTTGCAACGTTCATTTACCTACCATGACAAGGATCTGTCAACTGATTTGATTGGCACTATTAACAAGAAGCTATTTTCAATTTCTGAAGCTATCACTAAGTTTGTGAGTAAAGGGGTACAGCAATCACAGACATTTGACTATTGGTTTAAGTTTCTAAAAGGAGTGCATGTTTTGTTACGTCTACTTCGGGAAGATCGCAGCGCAGATTTTCTATTACACCTGAATGCTGTTGCAGAAGCAATCCCCATCCTGCGGGCTGCTGGGCGTAATAATTACGCAAAGTACTTACCTGTATATCTTACCGAGATGAGAATGTTGGAATCCAAAAACCCACCTGCGTACCAACATCTTCTTGAAGGGGGATTTATGGTCCGGCGATCCAACAACAATCTATTCAACTGTGTTGCCACTGACCAGGCATTGGAACAGTCAGTGAATAAGGACTGTAAAAGTCGTGATGGGGTCGTCGGGTTCACATTGATCAAAAGTGCTTTGACCAGGTGGCTGATTACCCGACATTTAACTGGAGAGTATGCAGCGTGCATTAAGTCGTTTTGTGGCATTGCCAACGAGAATGAGACCGAGAGTGCTAAGAATAGTACAAGAGATGCAAAGGATTCACGTCAAATAGTTGATATTATATCAGACCAGTGGCAAAATCCATTCGACTTAGAAGATGTACCTGAAATGTTGATTAACATATTCACTGGTTTGGTTGCATCTCAAGATATAGCCACATCACTGACTGGTTACATGGAAAATGGGAATAAACGTTCAGTCGAGTTCTTTGAGAAGAGGTTGTGTGACGACAGCAAGGTAGTTAGCTTTTGGAAGCCCGATGCAAGAATTAAACCATTAACATTTGCTGATATGAAACCAAGTGTCACACTGCAATCGAAACAGCTGAAGATCAATTCAGAAGTACTGTTCAGGCGATTATTAGCCGTTGCAAAACAAAGAAATGTTGATCTGAAAACTGTTATAAAACATGAGTTAGCCGCTGTACCCCCTACGCTATTCAATGACGACGGAACAATTCGAAAGACTACAAAGTCAGATCTTGCATGCAAGATAGAATCTATATGCCCAGCTCACACGGACATATCCAGCCAAGAACCATTGCAAAGCACCGCATACATTATTGATGGAATGGCCATGTTGCAGACACTGAATGATAGATTGTTCAAGACATTTGATGAATTAGCAAATATTGTTATGAATAGACTTATATCAACCATGCGTGGTAGGCTATCAGTTGTAACTTGTGTTCTTGTATTGTATTCGATCGATACGACACGCCTGACTCGATTAAAAATGCTGAGCGTAACCGACGAGCTGGTGGTAGTGAAACTGTGTCACATGTAGTCTTGGGTGCACGCAATGTTCCAAATTACAAACGATTCTTGAAACATTCAAAGAACAAAGGCTCATTGACATCTCATATTTCAGAGTACATAGAAGCACATATACAAGTGCATATCCCTGTTGGAAGTTGCGTTATACTTGCAGGTGGCTATGACAATTGTGAAATTACCAGGCAAATAACACCAACGTCGGTGTTTGACCTGGAACATTTGTACAGTACACACGAGGAAGCTGACACAAGAATGTTACTGCATGTTATAGATTCTGTGGACAACCATACTCGCATTATTGTGCGCTGTGATGAAACCGATGTATTGGTGTTGCTGTTGTATTACTGTGGCCGCGGAGATATACCCATCAACACGTGCATGCATGCTGGTCACGAAGGGGCATTGACGAATAGGCAAAGATTCATCCCAATCAATGAAGTGACGTCAACCTTGGGTGCAGCTCTAACACAATGCCTACCTGCAATACATGTCTTAACGGGATGTGATAGTACAAGTTCATTGTTTAGGATTGGCAAACGAACAGCATTCAACATCCTACAAAAGAACATGCATGACATTGAGCCGATATCATTGaTGGGTGACAAGCTACAGGTATCTAATGAGATGCAGAGTATAACTAGGCTGTATGCATTGACACTGTATGGGAATAAGAAGAAAGAAAACGGCCAATTGTGTGCCGATTTAGATGAACTTAGATATGTTATTGCTACATCTACAGACAAATCTGCTGCCGATCTACCACCAACCGAGGACGCTTTCACACAGCACGTACGTCGCTGCGCTTACCAATTATACATTTGGAAGCATAGTCACATTCAGCGGCCTGATGTCAGTAGCCCAATTGgCCATGGCTGGAGAAGACTGCCTGATGGTGCTATTGCCGCTGTCTTTTTCGAGAAAGATCCAGCACCAGTTGAAGTTAGAGCAATGACACACTTATTTTGCACAGATTCAATGTGTGATAATAAGCAGCACTGTCAATGCATTCAGGCCGGACTTAnTTGTACTGAAAACTGTCGTTGTTATGCAGAATGTTTAAAGGACAACATCCAAGCAACACTAGAAGACCAATATTAGTCTGATGTATCGGTACAAAACATAATAtTATGGTTGTGTACGCTAGTACTTGACATGGACACTTGATAATAGTTCAAAGTGAAGATTTTGTGATTTTATGTTAAAATCGGCATTACACTTCCCCTTTAACAACGGCATATAAGTTCATCTTGCTTGATGTATAAACATATAGTGTTCATTTTCACAGTAGCTACTCTTTATTGTCTCCATTTCTTCCACTAAATAGTGTAATTTTGTGATGAGACATAAAATAAAACGAAGTATTGAGACCAAGATTATGCGCACTTACAGTTTCGATGGCAAAATGTTAATTATGACGTCAGTATGACgCCGACGTCATTAATACATTATATTAAATAAGCCAAACAATTAGAACAATGTATTACCTTTCCAACGGTATGTAACATGTATCGTTTTATAGGTGTTATAAATATGCATTTCTCAAAATATTTACCCTACCCTGCAATTTATTTTACTTTTGAAAATAGCAATACCATATAGTAAAGTAAGAATAAAAAACATTGAATCATCGAATTGAACATGCCAAGAACTTGCTTCGGGTCCATAAgACCCTAATTGATGATAATATACCAATTTCGTTTTGTTCTACCTCGGGGAGCACTAACTCCTTAATTAGAGCTCTTTTGGGCCATTGACCGCTGCACTA
>Academ_A.marissinica_80#DNA/Academ-1
TAGTCAGGCTCATTATGTAATTTCGTTGGAATTTTTGGGAGATTTGCAAATCTATACATTTTTGGAAACTGTATAGTGTAAGCAATCAGAAAACCAATGTTTACCATTTGCCGAACGCATATATGGCGGCCATCTTGGATTTTCAAAATGTCCGCTTTAAAAATGGGTGTTTCTCAATATCTCAACATCTAGGGGACCTAGAGTCCTGATTTTAACGGCTAAACCTACATTTGTAGGGGCAATGAATATAGTGGTACCAAGTACAATAAGCTAAACGTAACCACAAGGCGGTCATCTTGGATTTTCAAAATGGCCGCCTTAAGAaTgGgCgtttctcAgtaTcTcaActTcTAgGtgacaTAgAgTcctGGttTTAacggctAaaCctacATTtgTAggGGcaatgaatatAgTggtaccaAGTAGTgtAcaaTaagcTaaacgtttccttttttgcgcttgcaggttccagtactattactaatagaccatgagtgaggtgccacagcttggtcatcgggtgcccggaacccaggaatcaaccaactggaagctgtgcatgctgtgccagtctgaagaTgtTaCgagaggaccaatggtgttacagcccagaacagactcatacaagcatctactggagcaaatacaagagagagctagtctgcatgatggcaacttcgtccaagtccaaagacgactcaaagacagcacaaaagagacgttgtgcacagagagggcagtttggcatcgcgcttgttactccaatgcaaccaacaaggtccagatacaacgtgccatggaccgcaacgaccacgcacggtctactggaagctacactggcagaagacatggacagaagagagacagcaccgaaatggatgaaccaggcccatcaacttctggttcaccagcaccgttcacacggtcgtccacagtgccgttggacaaggaccggtgcttcttctgtcagaaggatgatggccagcatttgttgacagtcaggactgaaaatgccgggaagcaactgagtacagctgtggcgatgtctggagatgcctcattgaaaacgaggctgaacacatctatctcaccaactgatgcacacgcaatagacgttaggtaccacaaatcatgttggacaatacatgtgttccaccctgtgcgtgatgcaaccagaacaagaagcacacacaaagaacacccactgcaaagggtgagtctgattgagctgatcaacctcatcaatgtgcaaactcaacaacaagcttacctctcaatggatgccattgaaaccacatacctcaacatgcttggtgcagacggcttggagaaccattcacctgcattcacaagaaaatggctgaaggcaaagatcctcactgagttgcccagcgtgaagtctgttctacaaacagatagaaggaaatcggctgtcntctactctccagatgcatgtgaggaaggcatggtccattgtgctatcgcaagtggtgacgacggcgtgacgcaaatgaaggccatctacaagtntgcacaggtgatacgcaagctaattgcagacttcaaaaagaaggacaagccatcaactgccataccagtgtctagcaacatggatgatgttccagctgaactgtacaccctgattcgctggatcatggtcgggcctgtgcaggatctggaaaaagatacgagaaccagtgctgttgacagagcagcactcacagtgagtcaaaacatcatgtttggattcaagtccaacaggcaggtcaagtacaagccaagcagcgacacggcaacattcaggccccaacatataagagaaaacccccaagtcctgggactgggtctgactgtgcatcatgacacacgaagcaaaatgctgatgggtcttctcaatggacagggccactgtgtctcgtatggtcgcaccctgctcatagagacagctcttgccaatgccgtcgtggaaaacaccagacagttccaaggcctgtatgtgccaccattcttgaagaagggcgccttcgtcttctttgctgcagacaacacagactttgccgaggacactgctgatgggaaaggaaccactcatggaacggttactgcagtgtaccagaaagctgatgttcccggagagccgatagcaccacctctggtcataggtgatgcacagagtctatcggtcaccccataccatgtagatgtgctgcactgtgacaagcccaagccacagccaatccataggacagaggacttcactatcaacgaggtgggagtctctgaatcatatcagctgacacagctggcatggattgtcgcctctgctctatccaggatgaaagacggaggacagtccagcaagattcctggctgggcaggctacaactcactgctgtctacaagccagtccgtgactcaagttggggccttaccactactcccagaggtggcacacgaatggccaaccctactgactgtgatcatgcaagcaagTcagctgaggtActTggcagttggtgacgatcatccgACGGtCaTTTCaTtTGacatggctctctAcgagaagGTggtgCAgCTgCTAGATGcCAggccGgactTGAaAagcacagtTgTccccaGACtgggcgaactacatgtcgtcatggctgctctgcgagctctcggcgcctccatggagaactcgggcatAGATGATGCCTGGaTGGAAGCCGATGTCTATGGTTCTGCCACAACAAGGCAGATCCTGAAATGCAACCACTACAAGCGCGCTCTCCGTGCCCACATCTACTCATATGTAGCACTGCATGAgATGGCACTGGAGGAGTTCTTCACGGACAACCCACAACTGAAAGACGCCTGCTTGGAAGCAACGGAGGAAGTAGAAGCTGCCTGCTCGGAAGGGGACAAATGCACGAAGGCCGAATCCGTGAAAGAAGCCAACACCACGCTCCTTCAAGCCCTGACCACTGCTGAAGTAAGGAAGACATTCCAGGACTGGGAGACTAAGAGATCGAAGAATGCCATGTTCAAATCAATGATGAACTACATACACCGAGTGGAGACGATCCTGTTCTTCGTGGCAGCATCCCGGAATGCTGACCTCGCGCTCCATCTCGAAGCTGGAGAAGCACTGAGCAAGATATTCTTTGCTATGGACCGAATCAAGTACAAGCGACTCTGGCCCCGATACATCGCAGACATGTATGACCTGAGAACCAACCACCCCAACACCTGGAAGGAACTGGAAGCTGGCAACATATCCGTCACCAAGAACGAGATCCCGTTCGTATCTGTTGGAGCAGACCACGCATGCGAACATCTGAACAAGCAGATGAAGGTTCGTGCTGGACTCATTGGCATCTCCAACAACGCCAACGCCAGACAGAGGTTCTTCATGGCTGCACCAGAACTGTCGTGCCTGTCAAAGGAGTTCAAGAGTCAGTTTGATGCGGAAGTTGGCAAGGCCACAGAGCACCATGACCTTGGACCAAGTGCAGTCAAGAGGGAGCATGACGCAATCGACAAAATCAAGGCTGCGATCCTGAGTCATGGCAATCCATTTGCCACTGAAGGTGACCAGCTGCACAATCTGATCACTCATGCCTACATTCCAGACGAGTACGTGCCACAGATCCTGAACATTGACGCCACTGGGCAGAAGTTGTATGAAGAGTACGTGTCAGAGCGAATCAATGGGGACGTCAGCCTGTGGGCACCAGTGAAGAAACAGAACAACAAGATGTACATGTCTGGCAACAAGAAAGCCAGTGTGAAACTCCGGGACAAGACTGTAGACCTGAAGGAGACCAAGGATCTCTACGGAAGGCTGATGGTCCTTGCCAGGTCCAACCGAGACATTGACCTGAAACAAGCCATCGGGAACTACGAGTTCACGTTGACACCGAGGGCACTGTTCGCGCCAAACGGAGCAATGCTGCCATGCACTGACAAGTCAAAGTTGATCCACCTCCTTGAGAAGTTGGGAACAGCAGAACCACCCGATGACGATCAGCAGCAGTTGCAAGATGCAAGTGGTCTGCAGCGCGATGCAGTGGATTCTGAAACCATGGACTTCACACACACTGAGGGTGACCCAAATCGCAAGATCGCACTGGTGGACGGTATGGTGGTCCTGCAGAAGCTGACAAAGAAACCAGCCACGGTAGTGACAGTCAAGGACCTCAGTGAATGCTTCAATGCCAGACTAATGTCTCTGACAAGAGACTGTGATGAGATCATTCTGGTGTTTGATACTTACAAGGCTGACTCCCTGAAGAGTACCACAAGAGAGAAACGGAGACAAGGGAAGGATCCGGTCCAATATCAGATCAGAGATGACACCAGCATCAAACACATCCCGATGAGCCGGTTCCTTTCCCATGACAAGACGAAGGCTGATCTGACTGAGTATCTGGCAGCAAGAACCCTGGAGTACAACAAAGACTTGTCCAAGTTGGTCATCATATCGGCCTCAGGACATACCAGAAGCAACAACGAGCTGCTCTTTGAGGACAACAACCATGAAGAGGCGGACACACTGCTGATCCACCAGGCAGTGCTGGCATCACAGCGCAACCCACCTGATGCAGAGTTAGTGGTCTTCTCCCCAGACACAGATGTCCTGGTGCTGGTCATAGCCAATTATGACCTGCTGCTGAGGAAAACGTCCATGTCGATGGCCTCCGGAGTGATCCAAGTGCAGCCAGTATGGACAGCTCTAGGTCCAGAAAGAGCAAAGGCTTTGCCAGCCTTCCACGCATTTTCGGGGGCAGACAACACTGGGAGGTTCTCTCGTATAGGCAAAGCAACCTGGCTGCAAGTCTACCTAAAAGCAGACGGAGAAGTCGTCAAGGCTTTCCAGATGCTTTCGGATGCCACTGAAGTCACCGACGACCTGCTCTCTACGTTAGCTACATTCGTCTCTGCTGCATACTCACCAAAGGGCATCCAGATTGCGAGCATCCCCGAGCTGCGATGGCATCTGTTCTGCAAGCATATGGCTGAAAGTGACAAGCTGCCTCCCACCCCCGGTGCTCTCAAGCAGCACATCCTCCGAGTCCAGATCCAGGCCACAGTATGGGGTCAGGCAAGCGTTGCTCAGCAGCAGTTCCTGGATCCTCTGAAGCACGGCTTCTACAAGGACACAACTGGTCAGGTCAAGCCAGTCACTACTGAGGTGCTCCCAGCCCCCAAGGCCATCATCGAGATGGTGAGATGCCAGTGCAGAGCCGACTGCTCTACAGCTCGATGTTCTTGCAGGTCCAACAACCTATCGTGTACAGACCTCTGCCAGTGCGGCACTCAGTGTCAGAATGATGAGGACTCTAGGAATGACATATTGTTGGCCAGTGACAGTGATGATGATGAGTGAGAGTACTAGCTGATGATCATGATGATGGTCCTTGCCCTTGAAGTTTAATGATAAACAATTATCATCGTCGGAAGTGAAATCTCTGGCTCAGTCATTCAGATCATCTACTATCTACATCTGTTATTATGTTTAGCCTATTGTGTAATAATAAACCATTATTATTATTATTAttaTATTATTATTATTATTTAGCCTATTGTACTTGGTGCCACTGGATTCCTCACCCCTAAAAATATAGGATTAGCCGTTAAAACCAGGACTCTATGTCACCTAGAAGTTGAGATACTGAGAAACGCCCATTCTTAAGGCGGCCATTTTGAAAATCCAAGATGACCGCCTTGTGGTTACGTTTAGCTTATTGTACTTGGTACCACTATATTCATTGCCCCTACAATTGTAGGTTTAGCCGTTAAAATCAGGACTCTAGGTCCCCTAGATGTTGAGATATTGAGAAACACCCATTTTTAAAGCGGACATTTTGAAAATCCAAGATGGCCGCCATATATGCGTCCGGCAAATGGTAAACATTGGTTTTCTGATTGCTTACACTATACAGTTTCCAAAAATGTATAGATTTGCAAATCTCCCAAAAATTCCAACGAAATTATTAATCTGAACATAGTGAGCCTGACTA
>Academ_A.marissinica_82#DNA/Academ-1
TAGTCAGGTCGATATATGAAAAATACACCCTCAACCCCCAAAAAATTGCTACAAAAGGTTTCTCAACTGATTCTGGTAGGGATTAGTGTACTTTATAACATACTAAAAGTTTACCAAAGTAGGACCCCCGGAAAAGTGTTTTTTTCAAAATGGCGTCCAAGATGGCCGCCGAAACCTCTTAATGATCATAACTATGTAACTATCAACTCAAATTTGATGATCTTGGTGTCTACCCCTAGGTTTTTGGGGGCAAAGAACACATTAAGATCATAAAAAATGATGTTGGCCTATATATATAGCACACAAATCCAATATGGCGTCAAAAATGGCCGCCAACACCTCCAAATGACCGCAAGTCCATAACTATTGACTCAGCCCTATCGTTCATTCCGACTAGTCTGCGGACAGCACTGGAAACATTGTTCGTTGGGAAAGACACAAGAcGCAAGGTTGCGGCAGTTGGTCATGCCATAATTCAGGCAGTTCACCCACGATCTGTCATTGCACCgCTACAAATGGGACTTGCTGTGCAAATTCATCATCTGTATCGTTCGAAGTTCATTGTGGATACTCTTCATGAAATGGGATTCTGTTGCTCATACACAGAAGTGATCAGATTTGAaAAAAATGCAGCGGATTgtgTGGAACCTGATGTCCTAGGTGGTGATGTAGATTTCCTGGATATATCTGTCCTCTTTGCCGCTGATAATGTTGATCACAACATTATCACTATTGACGGCAAAGGGACATTTCATGGAATGGGTGTCATTGCCTCTGTCACCCCTGGAAAACGGACGAACCATCTtACAGGTTTGCAAGGCATGCTTGTCATGAGGTAGTCTTCGAGGACCTGtCGATATTTCTTGACTGTGACAAGAGGATCGATATTCTGTGGGAAGTCTCCCTCGGCTTCAAAGAGGCAACACCGAATTGGCAGGGGATGATGCATATCTTGCATCAGGGGAGCCAGCACCcTGgGCAGtCGTCAGTCAAATTCTTGCCTATGATCAATATGTACTCTGGAGACAAATCGTGCATTTTGTCTACATTAGACTTTGTTTGCAACCTTGCCATGAAGCACAACCTTCCCACCATTGTAACTTTTGACCAGCCCTTGTATTGGAAGGCTGCCGAAATCATCATTGATGCGCCACAAAGTAGTCACCTGAAAGGCATTGTTCTGATGTTGGGGTGTTTCCATACACTTATGAACTTGCTGGGGGCCATAGGAACTCTCATGGAAGGGACCGGTCTCAAAAACATACTTGAGACTGTCTATGGAGAAAATGCAGTTGTGCACATGATGACAGGAAAAGCTGTCCAGAGGGCTTTGCGGGGCCATCTTCTTGTTGACAAGTGCCTACATAGCCAGCTTATAACGGAAATGGCCAAAGACGATCCCGAGATTCAGACACTGCTTGATCAAGCCGAGGAATTGTACTCCTCCCTTCTTAGCGGAGAGACGACGCTAGGAGATGCTGCTTGTTATGAGGTGTTGATCCAACTCGAGACAGTAACGGAGAAGAAGAAATCTGAACTTGCTCAGACCTCAAAGACCAGTCAGTTGTGGCTGAATTATCAGCGTATGGTTGGCATGGCAAGAATGTTGATCAAGGCGGATCGTACTGGGTCTTGGTTGATGCATTTGCAGGCAGTGTCCAATTGCCTAACTGTCTTTGCTGCAACTGGGCACTTCAATTACCTGCGATCTGCTCATTACTACCTGCAGCAAATGAGCAACCTGGAGGAAAAGCACCCAGATGTTTATCGAAAGTTCCTTGATGGTTTTCACGTTGTTCGTAGGAGCAATCAGTGCTGGGCAGGGCTTAGTAGTGATCTTGTCATTGAACAaACGTTGATGAGGTCTCTAAAGAGCACTGGTGGTCTAACTCGCGGCAGTAGGATGACCGAGGACATGCGAAACCTCTGGACTTTATCTGCACCTGTAACATCCGAGTACAACATTGCGATGCAGGATTTCACAAACCAAACCTATACTACAAGTCCGCAACACAAAGACTCAACTGAGGCGCGCATCAAAAGAGATGCATCTGATCTCGAGACAATTCGGATAAAGCTTGCAGCCTGCTCACCATTCACATCTGATCCTACTCTGAGAAACATTGTCAACGGGATAGTGGCTGGGCCAGATGTTAATGTACATGACTTTGAATCAGTTGGGAACAAGATCATTGAAGATATAATCGGAAAGTCGGCATTTACTTACAAATTGAAGCGGAAAGAGAGAGCCAAAACCCTTGGGAATATCTCTGCTGTGAAGATTGCTCCTGATCGTACCATTGATCCTGCCCTTCTGTTCCAGCGTTTCCTTGTGGTGTCAAGGTCAGGAGATCTTTCCCTTGAAGAGGTTTTGACATATGAACTAAGCCCCTACCCTCCAGCCCTCTTTGAGACCAGGAACATTCTTCGAAAAGCAGACAAACCTCAGCTTGCTCAGGCAATTCGAGACCATGCTGCgAACTTTTCAAGTGAGGCTGTGATGAACTCTATTCCCAAAACAGATTGTTACGTGCTTGATGGTGGCTCTTTGCTCCATCGTTTACCGTGGAAGAAAGGCGACTCATATAATGCAATAGCTGAGTCTTATGCAGACTTCACTGTGAGACATTACGGACAAGCGACAGTGGTGTTCGATGGCTATGGTGAAGGTCCCTCCATAAAAGACAACACACACCAGAGACGAGGaAAAAATCTGCACCCTATTGTTAGTTTCACTGCAGAAACAGAGTTTTCAGGCAAAAAGGAGGACTTTTTGTCTCGTGAAAAAAACAAGGCAGACATGATTGCTCTCATCAGCACAGCACTAACTAAAAGGGGATGCCATGTCATTCAGTCACCAGGGGATGCAGACGTCGATATCGTTAAGGCAACTGTTGAACGATCCCGTCATTGTACCACAACGTTGGTCGGTGAGGATACAGATTTGCTGATCTTGCTCCTTCATTACTCCAGAACAGACAATGAGATCATCTACTTCCGTTCTGACGCAAACAAGCAGTCAAAAGAACACAGAGTGTATAACATTAACCTGTTGAAAGAAACTTTAGGAGATGATGTGTGCAATGAGTTGCTCTTTGTACATGCCTACTCAGGCTGTGATTCAACTTCAAGGATTTACGGCGTCGGAAAAATgtcnGTCAGTCTTCCGGAAATTAGTGAAATCTGATCCTGTCATGAAGTCCTGTGCTAGTGCATTCATCCTTCAAAACAAATCTCAAGAGGACATATCAGATCTTGGCAAAGACCTGATGGTTGATCTCTTTGGTGGCAAGTCTAATGATACGCTATCATCACTGCGCCATATCATTTTCATCAAGAAAGTGGCAACTGCTCAAGCATTTGTCACTTCTGAACGGCTTCCCCCAACATCACCTGCAACAAGATTCCATAGCCAACGTGTGTACTTTCAAATTATGGTATGGATGGGGATGGCAAATGAAATGAACCCAACTGAATGGGGATGGAAACAGGAAAATGATCAGTTAATTCCAATTATGACCCAAAACAATGCTGCGCCTGACGAACTCTTGAAAAtTATCCATTGCAACTGTTCGGGGGGATGCAAATCCTGTCGATGCAGCTGCAGACGCTATGGACTCCCCTGCACTGCTGCATGTGGCCCTTGCCAAACTGAAAACTGTGACAATCCAAACAACACTCAAGAGGTCGATACTGAGGAGGAGGATGACACTCAAAACTGAACGCTCTGAAACTTATTCTATGGACAAAGGTGTTTGTGCGTTAGGTCATTAGTTCAATTTCATAATGATGCAACAGCTCAGTGATATCCAAAGTTGTCTTAATGTGTTCCTTGCACCCAAAAACCTGGGGATAGACATCAAGATCATCAAATTTGAGTCAATAGTTATGGACTTGCGGTCATTTAGAGGTGTTGGCGGCCATTTTTGACGCCATATTGGATTTTTGTGCTACATATATAGGCCAACATCATTTTTTATGATCTTAATGTGTTCTTTGTCCCCAGAAACCTAGGGATAGACACCAAGATCATCAAATTTGAGTTGATAGTTACATAGTTATGATCATTAAGAGGTTTCGGCGGCCATCTTGGACGCCATCTTGAAAAAACACTTTTCCGGGGGCCCTACTTTGGTAAACTTTTAGTATGTTAAAAAGTACACTACAACCTACCAGAATCAGTTGAGAAACCTTTTGTAGCAATTTTTTGGGGGTTAAACTGTATTTTGACCTCACTA
>Academ_A.marissinica_83#DNA/Academ-1
TAGTGTGGTACATTTTGTAGATTTTAAAATAGTTGTGGGAAATTTTGCTCAAGTTTGATTTTTTGTtTTATTTATGTTATTTAGTTACCAAAGAGTAAAAAAAGTATTTTATACATTTTTTTCAATCACTATATTGGCGGCCATCTTGGATTTCAAAATGGCCACCATTTTAAACCTATTTTGGACAATATCTCTACTTGTAGATGATATAGGGCCTTGATTTTGGTACCTATACCCACATTTTAGGGGTCTGGGAATCTGGAAATTGCATTAACAATATTGcAGAACACATCAAACTAATATAAATTGTACTAAGATGATGGTTTAACATGTTTTATAGAGGTGTTTAACAAAATATGAATGAATGCTATTAAAATGTTACTGAATGTTGACTATAACCACTCTCTGTCCATAATAAATAATCCAGCCCATGAGTTGTCCACACTGGTGACAGTATTAGAACACTTATATCAGCTAAACAGAGTTGTATGTCCTGAGAACAATAGAAAGGTCATGGTTACTTTTGATATGGACCTTTACAAAAGGGCAGTTAAACTCGAGCATCTCAGTGACCAGTACAAGGACAAGTGGTGGATATTGCCAGGCCCCTTCCACACCAGTCTTTGTGCTATCAGGTGTTTAGGGAAGACTATAGAGCATAGTGGTATCGATGAGACCTGGGTTCAATCGGGACTGTACGGCTCAGTTGTTGTCAATCAAATAATAAATGGTAGCCACTACAACCGAGCTGTGGATGCTCATGAAACAACATTACAAGTGTTATCTGACCTTTGGTTCCAGGAATACTTTTCTGAAAATCCTCAAGTGCAACTAGCTCTAACTAGCAGCTTGGGTGAATTGGCTGAAGCATGTAGAGGTGACCTTGTTGACAGAACAGCTATTCAAAATGCCCACAAAGGATTGATGGTACAGATAGAAAGCATAAATATAGAGAAACAGTTGGATGATTTTGACAAGAGCCATGACGCATTTCCTATGTATAGATGGATTCGTATATACATGCGCCAAGTCCAGACACTTCTGAATTTCCATCGATCTGTCAAGGATCCCAACTTACCATTGTATTTAGCATCTTTGGAAAAACTTTCCACATACTTTTTTGCCTACAACAGACTGGATTATGCTCAGAATATTGTGGAATTCACTTCACGTGCATATTCAGCTAAAGATACTGACCCTGATATATGGAACATGCTCATGGCAGGTGAGTTTGCTGTGACAACGAAGAAAGCCCCATTCACAAGTGTTGGTGTAGACCAAGCTCAGGAACAAGAAAATAAGATCCGGAAAGGAGAAGGTGGTCTAGGAGTGATTACCAATAAGCCAGCAACCCTAATGAAGTACTGTCTTGCTGCTCCTGAATTAGGCCGTCTGTCTCAAGAAACCAGAGACATGCTAGGAGTGTCTGAGTTTCCACACAGTCCTGATCACCACCTCTCCTCACATACTCTAGTAGAACGGCAGGACAAGAATATAGAATCCCTTAAGCTGGTCTTAGAGCCAATGAAGCTATTCAAAGACAAAGGAGCACATCTATTTAACTGCATGAGCAAGAAAGTGTTGGGAAAAGAAACACAGGAAAGTGTTCTTAACTTAGAGGTTCGAGGAGAAAATGCAAAGGAATCCTTTGTCGAAAACCGTATACGTGGAGATGTAAACTTGTGGGACCGTATGACCAAACTGAAATATAAAAACTGGGATGATCTGTCCAAGAAGATAACtTATCAAAAGTAACACCAAAGAGTATCAGCTAAAGTCGACAACTACACTTTTCTCCAGACTCTTAGTTATTGCCAGATCAGAACGAGACTTTGACCTCCAGTCAGCAATTTCtCAGtacgAATTTCTGAATGTAAATCCCATGCTTATGAACCCAgATGgAAGTCTTCTGTTTTCCAATACTAAAAGTGACCTCATCCATGCCTTGAAATGACAATCAATCTATTACATCCAACATCAACAAGAGATACCTCATTATAGATGCCATGGCAGTTGTTCAGGCGTTGGTGCATGCAGTCACATTTATGTCCTGTGAAGATCTTGGCAAAACtTTTGCTAATAACATTGATGCCATGCTAAATGAATACACTGGTGGACGCATTTTTGACAATTATGCCAAGAAATTACAAATCAAGGACgACATCAGATACGGGAAGGATTGCCCTAGTGAAGACCTACATATTGAGAATTCCACTCCTATAAAGGACAAAACAAAGTTTCTGTCTAGCAAGAAGACTaAAAGATCAGCTTACCTTCTTCTTAGCTGAGAAAGCAATAGCACTGTGTAAGAAGCCAGTAGTTACAGCAACACGCATGaACGTCCTTACCAACTTACCAAATTACCACCCAACCACAGACATCAGCACACACGAGGAAGCAGACACTCTCATGATGCTACATGCATTGGAGGTGGTGAATGAAGAAAATGGTAATGAGGTTGATTTCTTTACACAGGACACAGACTGGTGGGTCCTCATTTTACGAAGACTAAATATGTTGGGTTTAAAGTCTGGTATTGTAACAGGCACCAGTGAAAATCGAAGAAGAGTAGACTTAGAAGCAATTTATACAAAATTAGGGTCAGAAAAGGCAGCTGCTTTGCCTGGGTTCCATGCCATCACTGGAACAGACACAACAGGACATATTAGTAGAGTTGGAAAGAAAACAGGACTGAAGGTGTTTATGAAGGCTCCTCAAAATATTATTGAAGCACTTTCACAACTTGGAGAAGGTGATACACCACAGGAAGATGTGATTACTGGGTGCAAAGAGTTTCTTTGTATGCTTGGAAGCACAAATAATGTTTCTGGTAGTGATCCTGGTTCCCTGAGGTTGCAGAAGTACAGAAGACGTTCTGCAAATGAAGGCGTTGATCGGCTTCCACCAACTGATGGTGATTGGCTTCAACATATATTGCGCTCTCACCTTCAAGCAAATATATGGGCTCAGGATAGAGTACTTGATCCAACACTCCTTGATCCATGTAACCTAGGTTGGATGAAAGACAATGACAGGCTGGTGCCAATTTTGTCTGCTGTGCAAGCTGCcCCAGCAGCAGTCGTAGAACTACTAAAGTGCAACTGTAAAGTTAGCCAGTGTTCTGGTAGATGTACATGTAAACAGAACAATCTGTGCTGTACAGAGATGTGTGAATGTGAGGGTGATGACAACTGCTTAAACACACAACAAACTGTAGATATGGATTCTGATGGGGAATAAATTAATGTCTCTTTCCACAATATTTTAAATGAGGGTAAGCCAAATTCATAAGCCATAAAAATTATACAAGTTCATGTGCAATATTAAAtAAAAAATTATTTTGCTAAAAATCCTATAATATGTACAnAAACATTCCCCAAATAGCTGTTATATTAACATCCATATGTACTAACACTTTAATAATGGCATTTTCAGATTCCTGTACCCTTAAAATGTGGGCATAGACACCAACATCAAGGTCCTAGGTTGTCTACAAGTAGAGATATTGTACAGAATAGGTTGAAAATGGCGGCCATTTTGAAATTCAAGATGGCCGCCAACATAGTGATTGAAAAAAATGTATAAAATACTTTTTTTACTCTTTGGTGTCTAAATAACCTAAATAACACAAAAAATCAAACTTGAGCAAAAAATCCCACAACATTACAAAATGTACCACACTA
>Academ_A.marissinica_85#DNA/Academ-1
TAGTGGGGTGCCTTGACCTCCAGTCAGTTCAAATTCTTGCAAAAGTTAGTTTTTTGGTATCAAATTGTAGAATGGGTAgTTCTTAGCAATTTTGGTCCGAGTGTCCAACGATCAGAGCAAATTCGGGCCATTTGGGGCTGAAATCCAAGATGGCCGCCACAGACATTAAGCGAAACACAAAATCGGTAATAACTTTTGATATGATCAAgCTATCAGGACGATTTTGATGTCCAACCATGGGTTTTCGTATGCAACGGATACAATGGACGCATCAAAACATGTTTTTGGTGTTGCTAATCACCCATTATCCAAGATGGCCGCCTTAAATGGACAGAAACCTATACATTGTATTAGAAAACCAGACACTGGTTAGCTATGCCCTATGATAGGCACATAGTATTATGTTATGTTGAGTCATGTTGTTAAATAAATGCAaTGGAAGTGTCATGCAAAACATTCGTGGTGTTCCTTCATAGCACTTTGTGTCTGTAGGCTATGGTTACTATATTTCGATCCATCAATTTATTTATAGGTTACCATGGTTATTGTGATGGCAGATGAACAAAATCACGGTCATGGCTGAGAAAACGAACTTTGAGTTTGAGCTGTGTGTGCTGTGCCAAAAACAAACCAAAGAAGAACTTGTTTGTCCCCTTGACAACCCAATTGCTGTGCGCAGAGACGAAGCATATACAGACATAATCAGCCTAGTAAAGCAATTCAAAGAACTTGATGATGAACCCCATCCAAACCTGGAACTTCCAGATGAAGTGTCCATGCGGACAATTCGTGCATCCTGGCACAAATCATGTCGTCAGCTGTACAGGGGAGCAGCACTTGATCGGGCAAAAAGGCGCTCTTCTGAAGGGTCAGCTCCTCGACAAAAAATACCAAGACTGACAAACGTTAATCGAAATGTGTGCCTCTTCTGTGGCGATGAAACAAGCACAACAGACCATTCGTTCGAGAAGcTTCCCCTCACCGAAGATATGCACGCCAAAGCAGTGTCACTGGGAGATGACCATGTCGTGTCATGTCTTGCAGAAGGAGATCTGGTGGCCATCGAAGCCAAATATCATCGAAACTGTTATACTGGATTCAATCGTCGATATAATGAGATGGTTCAAAGTAAGGAACACAACAAAGCCAATGAGAACATTGAGCTCATGATAGAAAACGAGCTTCTCCAATTCATCAATGAAGAAGTTGCTGGAGGATGCAGAATGTTTGCGCTGCAAGATTTGACAGATATGAAGACAGAAATGTTGGAACAGCATGGGATTCAGTATAAGGTAAACCGTACTCGGTTGAAGGAAAGAATACTTCAGCACTTCCCCAATTTGACAGAGGAGAAAGGGATCCGGAATAGAGTATTTCTGATTTGCTCAAAGACGGCAAGGAAAGTGATCTCAGATGCCTGCCACACACCgGATGAAGAATCCCGTATATTACTaTTGGCAGCAGCAATTCTACGTAAAACAGTCTTAGATCATGACACCACTTTCAAGTTCAAAGGTTCGTTTCCCAGCGGTTGTGAAGAATCGGCCGTTCCAACAAGGCTGAAATATTTCTTCCGTCAACTCCTTGTAGGGCCTAAGTCATCGCCTGAGCAAGACAACTCCAGGAAGGTCCTCTCCGTCAGCCAACTAGCCATGCTAAATATGTCTTCTCTTTCATCAAACCTGAAATGTGAGCCTCCCCTTGCAGTATTCTTGGCACTCCAATTGCATTCCCAAACAAGGAGCAAGAAGCTGGTACAGCTACTGTACGAGAAATGTCTGAGTGTGTCTTACAAGAGAGTCCTCAACATCGAAGTAAGCGTTGCACATGTCATCGCTCAAAACGCAAGAGCCAACTCGAATATTGTCTGTCCCACAAATCTACGGCAGCATATTTTCACAGTTGCAGCTCTTGACAACCTGGATCACAATCCCACGTCCAGAACGGCCACATCGTCTTTCCACGGAACAGGAATTTCAGTGTTTCAGTTTCCTTCATCCGAAAAACCTGGATTGAGTCAAGAAGATGTGCAGATTGATGTCCATGCAAGAGAATCAGAAACCTGTGGCGGGCTGATCCTACCTCCGTCCTACACGTTTGTACCACCAGTAGGTCGAAATCTTGTCACTCAACCTCCAGTCAGAGATGTTCAGCCACTGTCCATGAGTTCATTATGTGAGGAGGAACAGCACGAACAGGATTGGATGACTTCCGTGCATGCCAACCTCTCTGTGGAATTGGAGACGGACACAGTCACTCCAATTATGTGGTCTTCCTACCATGCTTCTCGAGAAGATGCCGTTGGGCCAACCGAGAAAGGAATTGAAGCCCTCTTACCACTATTCCATGAGAAAGCAGCTACACCAGCTATGATTCGACATGGAATGGACCTAGTCAAACAAACAACAGAGTACCTGAACCCACAACAGATTCCAGTCTTTGTAGTGGACCAACCACTTTATGACATCGCCAAGAAAATGCAATGGACATTTCCTGACATCTTTGCAGAAGACAAGTTTGTTGTGCTGCTGGGAGGGCTCCACATCGAAATGGCTCTGTGGTCTACTATGGGAGATATCTTGCGTGGGTCTGGATGGCCAGAAGCCCTGGTAGAGGCGGGAATTGCTAAGACAGAGGCAGCAGCCACATCTTTCTTGAAAGCAGCTGATCCAATGAGAACACGCTATGCTCACCAGGTTACGTGTGTGGCCCTCGACAACCTTATCAGACGAGCCTATGAAGACAGTGGAATCGAGAAAACCTTTGAAGTGTGGATCTCGTCGACAGACAGAGAGAACCCGACAAGGAAATTCTGGTTACTCATTCACAAGTACCAGCAAATCATATTCATGTTCATACGGTCACATCGGGAGCGAAAGTTCAAACTCTTGGTTGCTGCTCTTCGCCAACTGGTACCCTTGTTCTTTGCCCTAGATCACCAGAATTATGCCAGGTGGGTTCCTGTCCTTATCAGGGACTTAGAAGCTCTCCCATCTAGCATCCAGGAGGAGTTTGAAGCTGGGCACTGGGTGATAACGAGAAGCAATCATCGGTTTTCATCCATACCAATTGATCATGCACACGAGCAGGCCAACAAAAGAGTAAAAGGAGCTGGTGGAATGATTGGTCTCACAGAGCGCCCATCCATGCTAGAACGCTGGATTGTAACTGGCCCAGAAATTAGCCGCATGGTTGAGCAATTTACTGATGTAAATGACGACGATGGCGACGACTTCGTAGAGCTCCCTCATCATGAaGAAGGACGTGCATCTCAGCATCGCTTTCGTCGCCATGTCACAGACCTGTTGGAAGTGCTGATTGGCAGAGGGAATCCCTTTGAAGAGACCAGTGCAGATCTAGTCACATTAGACAACAAAGTCTGTATCGACGAGTCTGCTGCCGCCTCtTGTCTGCATGCTAGAATCCAGGGGACAAGAGCAGTATGACAACTTTAGGAAAGGTGTGCTTGAAAATGCTGATGTCCTTCTAACCACACCGATAAAGAAAAACAACTTGTTGCTGTTCCATGAGAAGAAAATGCCAAAGAAGACGGCACTTAAGAAGAAAATACAACACTTCAAGCAGCATGCAGAGTTGTATGGACAAGCATTTGTTGTGCTTGATAGCAGGGGTGGAAGTCTGGATGAATTTTTCCGCCACGAGTCCTCCTCAACACCTCCCGCACTATCATCAGACGGATGTCTCAACTCCTGTACCAAGTCAGATTTGTTGACTTGCATCATGGAAGCAAGTGCAACTGATGAGCTTCATGAAGATGTGGAGATGGTGGCACCGGATGTCTATGGTGTCATCGTTATAGATGGTGGAGCACTTATCCACACACTTCCTGGTACTTCCGTCCAAGGCAAGTCATTCGATGAATATTTCACCAAGGTGTTTTGCCCAAGGATCCAACATGACCTGAAGAGAGCAGCGAGAGTGGATATTGTCTGGGACGAGTACCGCACTAAGACAATCAAACAGTCTACAAGGGACAAACGAGGAAAGGGTACGAGGCAACGCGTGTCTGGTGCTGCCAAGGTCCCAACAAACTGGCAAAACTTTCTGGGAGATGCAGAAAATAAGAAGGAACTCTTTGCATTCCTGTCAACAAAAATTATGGAAGTCCAGTTCCACGATGACAAATGTGTCTATATCACTTCAGGTGATCAAGTTCTCGTCACAGGAGATGGACCTCCTATGGGACAATGCAATCACGAGGAAGCAGACACTCGTGTCCTGGTGCATCTCCTTCATGCCCTCCAGTGTTCGTCACTAGGAATGGTCCACACTGGGGACACCGACGTTATAGTCATACTTCTGAGTAACTTCCATCACATAATGGCTGTCAATCCAGCGGCAGAAATTTGGATTTCCTTCAAAACAGGAAAAACAACCAAAATGATATCCCTCAACACCATCGCCTCAAGTCTAGGAGTGACAACATGCAAAGCCATGGCTCTCTTCCATGCCTTCACTGGATCAGATAGCACATCTTCTTTCAAATTCAAGGGAAAGCGATACTGCTTCAAGACGAAGGACAAAGTTCTATCTCTTATGGAAGAGTTTGCGATGGTCGCCAGCATCCCGTTTGAGATATCATCCAACTTGAGAGAAGTTGTGAAGAAATTTGTCTGCAGGCTGTACTCCAACGAATCCATCACAGATGACATCAACGTAGACCTTGTCCGAATGAGGGTGTTCTGCCATAAGACTAGGGACGTGGAGAGAATCCCCCCGACGAGTGACGCGTTGGAACTACACCTGCAGAGGAGTGTCTTCCAGGCGAGCATTTGGACAACAGCTCACGAGCCATTGGCACCTCTCAGAAACCCCACCGATCACGGATGGATGGAGAAAGGTGACAAGCTGGTTCCTGTTTGGATGACTCTGCCTCTTGCCAAGGATGTCTTTGACCTGGATGTAAAATGCACGTGCACAAAGTCCTGTTCGTCGTGCAAATGCAAGAAGGCCAACTTGAACTGCACACGTTTGTGCAAGTGCACATGTGAGAGCTAATTGACTTACCTCAGTTTCCAAGGCAGCAAATGTTGAATTAATTTGTTAATTGTATCCCAACAATAGTGGATGTGAATTGTCTTGTTCATGCTCACAACATAGCTTGTTAAATGACTCAAAATGTACAATAAACAAATATTCCTTCCTAAATTTATAACGTTTATTAATGAAAGTATGGTTTTATTTCCAACAAGGCAAAAacactacagCtAGTTAtGtcAagatttccatcCAtAATATTgTGATtATGTTTGCTTATCAACACCACAGCCATTTTTAcATGCTTCTATTGCATCTGTCATGTGCGATAACACATGGTTGGACATCAAAATCGTCCTGATAGCTTGATTATATCCAACATTATTGCCGATTTTTTGTTTCGCCTGAGGTTCGTGGTGGCCATCTTGGATTTAGGCACTAAAGTGCCACGAAGGAACACCACGAATGTTTTGCATGACACTTCCATTACATTTATTTAACAACATGACTCAACATAAAATAATAGTATGTGCCTATCATAGGACATAACTAACCAGTGTCCGGTTTTGTAATACAATGTATAGGTTTCTGTCCATTTATGGCGGCCATCTTGGATTATGGTTGCTTAGTGAACACAAAAACATTTGTTGATGCTTCCATTGTATCCGTTGTATCCGAAAACCCATGGTTGGACATCAAAATCGTCCTGATAGCTTGATCACATCAAAAGTTATTGCTAATTTCgTGTTTCGCCTGATGTCTGTGGTGGCCATCTTGGATTTAGGCCCTAAATGGCCCAAATTTGAGCTGATCGTTGGACACTCGGACCAAAGTTGTTAACAAGTACCCATTCTACAAAATGATACCAAAAATTAAGCTTTTGCAAGAATTTGAACTGAAAATTAAATTTTCTCAAAGCCGGGAACCCCACTA
>Academ_A.marissinica_86#DNA/Academ-1
TACTCCTGGGGCTGGGACAGAGTTGTATGCATTTTTATGTATAGGGAAAAATTAATTTTTATATGGTAGTATAGGTCCTAGGCTTTAAAAAAAATtTGGGTTCTCGCTCGAAAACCCTATAGATTTTTCCCAGCATGCCCCAAAAGTTGCCCACCGGGCGAGAAACCATACCGGTCATATCTCGGCCATTTCTTGAGCGATTTTGACAATCTTTTTTTTTAATAGAGGTTTTTTTGGGTGTGAAACACGTTTAAAACAATATAAAATCGATATGGAGTCTCTATCAAGTGATTCCAATGTCAATCGAAAATACAGACCATGTTCCAGCACATGTTCTACATTCACCATTCTGGCAGAAAAAGAACACCAATGTCTGTATTGAATGCCGAGTaTGCACACAGTCTAGGACGTGGTGGCAAAATCTTTGTCACCTCTTTGAATCGACAGGCGCTAGCTATGAGCTACACGGAACTTCGCCGGTACCAGCATGACATGGCCATGTTCACTGTCAAAATGAAGCGGACATGAAGTTGCCAGCCCATTTTGACCCAGGGAACTTCACATCAGCAGCAATGGATAACTGGGACCACGAAGATGCAAATTCATCTGAACACGATACGGTGTGTGTCCTCTACCAGCATAAGCCTAnGGTCGTCTTATCCAAACCCAAGCGCTCTGACACATCAGTTGTTCATGGTCCGAAAGCCCTAAAGGAAGTATTGCCATGCCAGCAGCTACAATAATTTGGAGAAAATATGAAAAAGTATGACCTACCTACATCCTACAAAGGCCACGATCAACCAGCAGTCTACGATGACATTAGGCGGGACAAGAGACTATCCGATATGGCTTGGGCTATATGCAGACTTAACTTGGAACCCCGTGATTGCCACATGGCGGACTTGGTATATCCGACAAGTCAAACTATGCAATCGTGGAGTGCAAGTAATGCGGTTTGGACGGATGACAATGTCCCACTCAAGCAAGTTGCATTTACGCCCGTAGTGCCACTTGACACCAACAACGGGGAAGTTGTATACACAGAGTTGAATAACATCAAGTCCCTGTGTTCTCAACTAGTACAATCATATATTCCACTCTATGCCGATGAGAAGGTGTACAGTATAGCAAAAATGATACAGCTTCGGAGACCAGATGAGTTCAAGTGCATCATATTGTGTTTAGGGACGTTCCACACTGCGAAAAACTTGCTTAAGTGCTGTGGCAGGAGCATCGAAGGAAGTGGTGCAGAGCATGTATGGCTTGAGACACGTATCTACGGGCCATCTGTAATCCAGACCTCGATTCTTAATGCGGGCCATTACGCTCGGTCGCTTGATGCTCAAAAGATCCTGGCCGAAGCGATGCAGCGCCTACTGTTGAAGGAATTCTTCAAGAGTACTGGAGTTGACAAATATGTCACGGAATTTAAGCTTTTGGCCAGCCTCCGCAGTGCAATGAAATATGGAGCCCGAGAGCGCAACAAGAAGTTGCTCGATCAGTTCAAAGCTTCTTCTACTCAGCTGATGAGTGACCTTGATGAGTTCATAGAGTCAAGAgTCAAGGAGTGCGAGAATTTCAAATTCTGGTACCAGTACTTGTCTCGGTTCCAGGTGGTCTTAGATCTTCTTCGTGCCGACAgAGAGGGTTCTTGGGACCCCCACCTCGATGCCATGCAGCGGGCACTGTATGAATTTGCCACCTGGGACTGCACACACTACCTTCGCTGGGGGACAGTCTACCTTGAAGACTGCAGAAACTTGCCTCAGGAGGTGTATGAGAACTTTGCAGAACGTAACTCCTTCTCTGTGAAGGACAAGCTTGGTGTCTTTACAGCTGTGGGGGTGACCAAAAGCTCGAGCAAACAATAgATCTTTCTTCAAAATGCAGTGACAGCATCATTGGGCATTGCAAGCGGAAACAATTTGTCGCCCAATGGGATCTGATCTTTCACGAGATGATGGGTGTGAACAACTTGCTTCGTGAAATTACAGGTGTTCATGAACACACGTCAGAAGCCTATGTACATCATGAATCATCCCAATCCTACACGAACAAGAGCGAAGAAAATATCCAGAACTGTGTCCGCTTTATTGAGGAAAGAGGGTCTCCTTTCTCAACTGATTGCCCAAAGAAGCTTCACAACTTTGTAACCAAACAAGGCATGCCTGAAAACATAAGAAGTGATTTGCTGAATGCGACAGACATTGGGAAAGAAGCTTATGAGCATTTTCACCATGAGCGCTTCATCACGAGGAATGTACGACTAGACAGTCCGATCAGCCGcCGCAAGATCCATACAATGATCAGCATAAAGAACAACAAGCCGAAGTCAACTGTAAAGCAAACTGTGAGACAAGTCAACATCACAGACAAGTCTATTGACATTGCTCGACACAGACACATTACAACGAATGAGCTCCTCAAGTATGATGTTGTACCTAGTCCCATGATATTTGACGCCGACGGCTACATGACCCACCCAGAGAAAAGTCTGCTCATACGTGAGCTTGAGCTTGTCCTGACTGATGCTGATATGCAGTATATGCATTGTGATAATTCTGCATTTATTATCGACGTCATGGCCCTAGTCCGCCGCCTACCACTTCAGGGGCTGAAGGCATTCGGTGTCCTGCTCACACTCATGCAAAAGTCTTTAGCGATCTACCACAAACATGGCCGCTGTGACTATGTCTTTGACATCTATACTGGAGAGCCTTCCATAAAAGACCAAGAACACGAGAGAAGGTGTACTGCACCTTCGATTGTGTTAACTGAAATCACACCTGAGTCTCCACTTTCACAGATGGCTAACTTCTGGCCATCACAACAGAACAAGATGATGCTGGAACAGCTTATTTACAAACATGTCTCTGGTCTCGCCATGGACTTACCACACCCTACTGTCGTGAGTCAGCTATCAATGCAGGGCGACGACTGGCCATGTACTTCCTTGTATAAAGGCAACAGAACAGTACTTCCTGAATTGTACTCACAGCTAGACGAGGCAGACTTGCGGCTGGTTCTCCATGCCTTCAACTGTGCTAAGGCAGGCTACAAAACCTGTGTAGTTTTGTCCAACGACACTGACGTTGCTGTGGCCCTACTCTACCACTTACCTATCCTGAAAGAAGCAGGACTAAGCGAGCTCTGGATGCGAGGTGGATGCGGCAAAACtgTGCGATTTATCCCACTGCACATTTTGCACGAACGTCAAGGTCAAGACGTTTGCAATGTCCTTCCCGCCTTGCACTGCTTGACTGGATGTGATGCAACGAGCAAAGTAGGCACCAAGAAAGCTGCCCTCAAAGCCCAGCCCACCCAATTGCTTAGAAATTTCGGTAGAGAAATGACAATTACACCCGAGACCAAGGCTGATGCTGAAAAATTCCTTGTGtTTGGTTTTAAGAGAGAGTAACCAATATTCGTCTTTCACACAGCTTCGTGCCCAAATATATCATCAGACCAAGGGCTCATCACATCAAAATTTACCTCCAACGTGCTTCCACACATAATGCGAGCCTTATTCGGTACATACTCGATTATCCACATCTTCCAACCCAGCATCATAGATCCACTACATTTTGGGTATCAGCTAGAGAACGAGTGCCTTGTTCCAGTCACAGGGTGCAAGACTCTGAATAAGCGATGGACAGTGACCTGTAACTGTGGCAAGTGTGCTCGAGCCACATGTACATGCCGCATGGAGGAGGTAGGCTGcACCCCTTTCTGCAAGTGCATGAAGTTGCAAGATGATGCCTGCACCAATCCATATAATTAGATCTGTTTCATTGTGATGTGGGTGTTAAATCTTAATAAATTTGTGTCATTAAAAATTTCAGACCTGATTTAGTTTCTCCGGAAGAACTTCAGAGCCCCTACCATGTAAACAAGTTCTCAAATCAACTAAAttttgctTTTATCATGTTCAACAGCCAAACAAAACTCTATTTTAAAAAAAAGATTGTCAAAATCGCTCAAGAAATGGCCGAGATTTGACCGGTATGGTTTCTCGCCCGGCGGAGAATGTAGAACATGTGCTGGAACATGGTCTGTATTTTCGATTGACATTGGAATCACTTGATAGAGACTCCATATCGATTTTATATTGTTTTAAACGTGTTTCACACCCAAAAAAACCTCTATTAAAAAAAAGATTGTCAAAATCGCTCAAGAAATGGCCGAGATATGACCGGTATGGTTTCTCGCCCGGTGGGCAACTTTTGGGGCATGCTGGGAAAAATCTATAGGGTTTTCGAGCGAGAACCCAAATTTTTTTTAAAGCCTAGGACCTATACTACCATATAAAAGTGGGTTTTCCCCTATACATAAAAATGCATACAACTCAGGCCCAGCCCCTAGAGTA
>Academ_A.marissinica_87#DNA/Academ-1
TAGTCTCCCTAATAACTCAGAAAAGGTTGCTGGAAAATGGTTTTGTAGGCATTTCTTGTTAATGCTCGACTTCCATCACTAAAACAATATATTGGGCAAATAACGAAATATGATGGGGGCTGTTGCATTCTAAGGGTCATATTAAGGCTTTAATTAGGTCAAAGGTCAACTAAGTACATTTTGTAAATGAAAATGACATGACTTGCAGTAACGTACAGGGGATTTGTACAATAACGATTTAAAGCTTTGAAACATAGCATATATAGTAGACAATATAATTATCTAAAATATAAGAATTGATCCTGCCCGTCAAGAGTTCCAATATGGCCGCCAAATCCAAGATGGCCGCCATTGTACTTTAAAGACATTCATTTTCTCTATGATGTTTGTGTAACTGTGGTACAAACGTGTGTCTGTTTCGTTATTAGTCCGTCGTTAGAAAGTGTACAACTTCGAAATATATATAATCTGAACAAATATCATAAAAGGCCACCTACAAAGCCTCATACCTCGTACTTTTCCTCATTTATTTGTAAGGAGTCTGGATGAAATTTCTGTAGGTTTTTCATGTTTACCCATTCTCTTTTAGAAGCCATACTCCTTCTATGCTGCAACGAGGTTATCGGTTAAAATCTCAAAAGCCATGTCTGAAGTAATTTATAGGATATATTGAAGACAGTCTCAGAGAAGGAGGGTGTTGCACTCTCAGAGGTCAAAGGTCAAATGAGTGCATTTTGTGAAAAAACTTATACTATACATAGTCTAACATTAATTTAAAATGTGTTAACCATATCTTTAGATTCTATGCATGTATATACATTATATTATACATAAATTATTATAACATGAAGATAAACGTTGAGTTTATATGTTATACATGAAACCCGTGTTTCATAATTATACATGTCATAATGATCAGTTGTGATCGAGAGCAGCATCCTTGTAATTTAATCATATACCAGACCTGTATCATAATTTGATGAGTTGTATTATATATTATGCAGATGTTTTATATCATTCAACGTATATACAAAGACTACGAAGACTTAATAATATAATAAATAGCATTCAATTAACACATCTCCAGTACTAATACATATATATATATTTGTCACCGGATTATACGGTCACCTGTGAATGGAAAAGTTAACTCCCCTACATATAATTTCTCATTTTCCCGCGAACTTGTATCAGCTATCAGTTTCAGTATATTGTTTATATAGTTACACACAAATGATGTGATGTCAATGGCGAGATGCAGTGAGGTAAATGTTTTATATCAATCATTTTATATAAACAAATACAAAAATGTATGTGTTCAAAGATTTATGTTTATGTTGATAACACCCAATATAAGTTATTTTGTATAATAATTGTTACTATAAACTAAAATGGAATATTTATTGTTAAGTTTAGAATGATCGGTATGTAGTATGTACACAAAATAAGTAGACATAGTGAGAATAATGTGTTACATGCATATAAATAAGATACCTGTTCGTGCTTGTTCCATACATGCAGTTACCTCCCTTTTATATAGAATTGCCATTTTCTAATGTTAGGGAATCATATTCCACAGTATATTAAATGTTAAGCATTCATGCTTCACAAATACTTCTTATGTAAGATATATGTGGACAATATATTCATCATAATCTGTTGTGTATTTTCAGATAAAATATAATACCTGAACTGGAAATATGGATGTAAAACCGGTAGCAGTTTTGAAGAGGAAATCTTCGTCACGAACAACGAATTATGACCTTTGTATATTTTGCCAGGATAGAACAAAAGAACCATTACGGACTGCATCAACGGATGCTAAAACGAAAGTGGTAGACTGTATACACTCGAGGAGAAAATGGAGAGACATTTCTAATGTAAACATGCTGGACCGACTGGAGCAAATAAATGTTAACGAATGGTCCACCAACTTAAAGTGGCACAAAAACTGTCATGGATCTTTCACATCATCAAGTAATTTGCGAAGAATTGAAAAGAGGTACACAGTAGAGGCTGAACAAAAGTTACATTCTCAGCAAGAGCCTCTTCCTTCAGGTACTAAACCTGCTCGACGTTCAAGCAATTCTGTGGACTGGGCGAAATGTATGTTTTGTCAACAAGCAGATTCAAAAAGCATCCATAACGTTGAAACTCTAGAAAAGTCAAGAGACATATTATCGTTAGCACAAAATGATCCCGTGATGTGTCTGCGTTTATCTGATGTGAATGACTTGATTGCAGCTGAAGGCAAATACCACTTGAAATGCCTGGTGCAGTTTGAGAGGAAAGCTCGCAAGATATCTATGTCAGATCGCGATAATAAATACATTGTTATTTCACAGTTGTGTACAAAGTTGGAAACTGGATTATCCCGAGGACATGTATATGATATGGGAGTAGTGTGGAATAATTATACTGAACTTGCAAAGGAACTCGAAACAGAAATACCACAGAAGTACTTATCCAGGAAAAAGTCATTTTATACTGATATTGAACAAGCGCTAGGTAGCAAAGCAAATTTTGTTCGACCAATGGATGTTAAGGCGTCGCTTTTGATGTATCCTGGAAACCAGTCCGAATATGTAATATCACATTCACTGAGTAAAGGTGGTGAAAGACCGGAGTTATTTGCTAGTTCTGGTTCGGAATCATCGGAAGAATCGTCAGGAGAAGAAGGGAACCAGACCAATCGTTCTGATGGAAACCTTTTGCAAGAGATGGTGCATGTTGCGATACGCCTGAGGTCTGATTTGGAAGAAACGCCTGGACATGAATTAAATTGGCGTAATATCGACCAAACACATGTGGAGAAAATAATTCCGGATAGTCTTTATCTGTTCCTAATGCTACTTTTCGGAGGAACTCAAGTCTTGGAAGAGAGTGGTGAAGTATCAGAGGACACTAACACTAAATGCAAAGTTTTCAGTATTGCACAGGACATTGTATACGGAATATCTAATGGTAAAAAGTTAACTCCAAAGCACATCGGCCTGGCATTAACATTACACCAAGCTACGCGATCTGAGAATTTAGTGAATATGTTCCATGCTGCAAATCATTGTATTCCCATTTGGACAGTTCGGGCTTTTGACAATGCCATAGCCAACAGCATTTTAGACAGGTACAAGAGCAACGGATATGTATATGTTCCTGACAACATAAAAGCTGGTACGTTCATGCACTTCTCCTGTGATAACATCGATGTCCTAGAATCGACAATTGATGGAAAGAACACATTCCACTGTACACAAATGATGGTATGGCAAAGAAGAATGTACCTAGAAGAAGCTGCCGGTCAGGAACAACCTATAAACGACAGCATGACATTGGACAAAGAAACGATGAACGTGTTTCATGAAATAGACAAAGCAAAATTCACATCCAGCAAAAGGCCTGTACCACAATTACCAGACAATTGTAAGCTTGATATGGAATCATGGCTCGCTGATGATACATTAGTGAGACAGTCATCTGCCATTAATCTCTCGTGGGTATTGGTCAGAAATCCAGAGGGAACAGAACAGAGGATACCACTGTGGGGTGCCTTTAATGAGTCATCGTGTATTGTTAAACATCCAGTTACTAAGGCTGGTATGTTGCCAATTCTTCAAGCACCAGCTGATGAATATGATACCATAACTACTGTCATTAACAAATTCCAGGCAATCAGCAAACTGCTTGGCCAAAATCACACTGTTATCACAGCTGATCAGCCCCTATACAGTAAAGCCAAAGAACTTGTTTGGGCGAACCAGACAGATTACAAGAATGTAATATTCTGCATGGGAGGACTCCACGTATGCTTCAACTACCTCAGAGCAATAGGACAGCATATGGAATGCGCAGGTCTTGAGGATGTTTGGGTGGAAACGGGAATATTTGCACCCAATACAGCGTCTACCGTGTTGGATGGCAAAGCCTACTACAGGGCCGTCAGAGGTCATTTATTGACTTATGAGGCCCTATGGCGCTTAAAATGGCGTATGTTCCAAACCTGGCTTCAAAATAAAAACGAAGCAGACCTGCGTGACTTAGAACCCGCACTACAAGATGTGTCAGAAGCTTTCGAAGCAAAGGCAGACAGACAGGACATCTACAAGACAGTCACTAACTTGACGGAGACAATCACAGAACTGAGAGTAACTGAACTACTTGACGATTATGACAAGGAAATGTCGCATATTAACAACTTTGCTTACTGGCAAACATACTTGAGAATGGTAGAAATCCTGCTGAGTTTCATTAGAGCCCAAAGAACTGGTGACTGGCCTCTCCACATACAAGCATTTAGTGCAATGCTGCCATGGCTCGCAGTGTATGACCACACCAATTATGCAAGATGGGGTCCAGTGTACTTGAGTGAAATGAAGTCATTACAATCCACAGCACCAGAAGTGTACGAGGAATTTATGGCCGGCAACTTTGTTGTTAAGCGCAGCAACAACTTCTTTAACGAAGTACCTGCAGATCAGGCCACAGAGTGGATAAACAAAATTTGCAAGGCATCTGGTGGGATAATTGGACTGACAAGGAATGACCAAGCACGGGACCGATTGTGTGTGACCTGGTCTGTTAGAACGGAGATATCACAACAAACCAAGTTGTTATTTGGTCTCCTAGACGACGAGGAGGAGATAACATATAACAGAAACGACTCACAGACAGCTAGAATCAAGTCAGAAGAAGCAAAGATCAAGGAACTGATGCAGCTATTTGGATCCCTTGATGTATTTGGAATATCTTTCTACCAAAAGCATACTGTGACTCCAGTTGAGAGCAGCGAACATCGACAGCCTGAATCCAAATTGGTATCAATAGCGACTAAGGATGTTGCAGGTGATGAAATTACAAAGGACTTGCTGTCTTGCGAAAACAGAGGAAAAACCTTAGTAAACGAGTTCACAAAGAAGAGACTTGAAGATAAAGCAGTCGATTTCTTCAATCCGATGAAGAAGAACAGGTCTAAAACTTTTGCCCACCTATACAAGACAACAGGACCGGAAAAGCAATGCGCAACCAAACTAATCAAAGCCGACCGAAAACTTCTCCAGCGACTGTTCAATGCTGCCAATTCAGGAAGATCTGTACAAATTGCCGATATCATGAAACATGAACTGTCACCAGTCCCAATGTCTCTGGTCAGTTCAAACGGAGTGATGAACAGTACCGCAAAGTCACAAATGCTTAACATACTGACATCAGATCTCAACATAGCCACTCCTGGAACAATACCCCGACTAGACTTACTAACATGTGTCATCATTGATGGTCATGCTATGATTCAGACTCTAGGAAAGCCTCAGGGTTGTCAAAACTTTGGCGATTACGCCGGTGTTTTCGTCCGGGCTGTGTACAAGAACTTCGAAGTAGGAAGAACCACAAGAGTCGATGTTACATTTGATCGATACTTTGGAACAATGTCCATCAAAGCTCCAACAAGGGCAAAAAGAACTAGCAAACGACGACCGATTCGTAAGATTATCGAGAACCCAGAAGTACCTCTGCCTCAGGTATGGGAACAGTTTATTTCCTTGGATGAAAACAAAGCCGACTTCGCCGAGTTTCTGTCAAACGAGATACTGAAAAGGGCGCGCACACTTCCAGAGGGATGCACAATTGTTGCTGGCGGTGGATTTCCTGATCCGGAAAATGCAAAATCTAACAATTTTGATGCAAAACACCTGTCTGTCAGTCATGAAGAGGCCGACACGCGCATGATAATCCATGCAAAAGATGCCATCGACCGCGGCTATAAGAGAATTGTTGTGAATTGCCGAGACACTGATGTGTTGTTACTGTTAATTTACCATCTTGGAGAATTGGCTGTAGAAACATGGATGGTATCTGGGACATCTAAACAGAGAAGATGTTTTCCAGTCCATCAAATCTCGCTAACATTGGGTGGCAACATCAGACAAAACATACTTGGTTTTCACGCCATCACTGGATGTGATACAACTTCTTCCTTCCACGGCATCAGCAAGAAAACGTGTTGGAAGAGGTTTGTGGCATGTCCTGAGTTACTGGAACCAGTCGGAAGAGATGGCAACATTGCAGACGTAGAAAAGTATTTATGTGGCCTCTATGGATGTTCCGATATTGCACATGATCCAGACATAGATGTTTGTCGATATCGATTGTTTATGAAAGCCAGAAAATCATTAGAACTATTGCCTCCAACTAAAGACGCATTACAGCTCCATTTCGCGAGATCCAACTTGCAAGCGAAGATTTGGATACAGGCGAGCGACCCGACCTTCAATGTTGAAGACCCAGCACAATCAGGTGGATGGAAGGCAGATACCAATAGTCTGTCGCCAGTGTGGATGCGATTGCCATCGGTTCCAACGGCATGTCTACAGCTAGTTACGTGTGGTTGTAAGACGAAATGCAGGACCGCCAGATGCAAATGCTATCGGTCTGGACAACTATGTATGTTCGAATGTGCGTGTGATGCAACAGGCTGTTCAAACCCGACTGGTCTAGAGGACACTTAGCTTGCAATTGTGACTATATCTAAGTGTATACATGTTTCCATGTGTGATGATAATCTGATAATGATAATATAAAGACGCTTTAGATAATATATGTTCACTAGTGGTACAGTTTCATGTGTGATGAGATGTGACTATATTATATGTTTCATTGCAATTACATTCGCTTTATTCCCATTAGAGTCAGACACTGCTAGAATTACTTCCCTTTAATATATCATCGATCGTTTGTAGACCGTAACTATATGCTATGAGTTAGCTTGTATTAAGATTGAATATGGTCTCACAATATACAGTCTTTGTCAGTTTTACACAATATTAACATTGCAGTTTTCTTCTGGATATGTGTATTAGTTTTGTCTATAGTTACAATTACATTGGGACTTTGCATTTGTTGTGTACTTATAATTGTTTAGAAAGTTACATTATGTGCAACATTAAGAAAGATATAGCTCTTCAACATTTATAAACACTACAATGATAAAATTAAACGTTTTAAACTGTGTATTTTTTTTTTATGCACAAAGAATATTTATACTGTTCAACCCCCCTCCTTGTGCCCCCACCTCTGCCTAAAGTGGAACAATTTATAGGGAACACATACTTTTATCTTTCATGGTTCATTTCAATCCAGTTCAGACACAACTGCCAGGAAATACGCCAATTTTAGTTGGTTCATATGTATAATATGGCATCTAAATGTTACCGCACAGTGAAAATGCACTCATTTGACCTTTGACCTCATTCCATGCTTACTATGACCCTGAGAATGCGACAGCCCCCCTGAGAAATGTTTTTCTGTTCTATATATTAGTTTAGGCATGGCTGTCGAGCATTAACAGAAAATGCCTACAAGAGTCACATATTCTGAGTTATTAGGGAGACTA
>Academ_A.marissinica_89#DNA/Academ-1
TAGGCAGAGCAGCTGGCCCTGAATAATGCTAAACTGGGACATTTCTGGCACAGAAATGAAATTTATGTTTTCATATAGTTCAATGTCCATAGAATCCTGCACCATAAAGTTCCCAAAAGTTCCCACTTGGGAAACTGAACAATCCAAGATGGCCGCCAAGATGGCCGACAAAAACAGAAAAATACCCAATTATCTAGATAAAGATTTAAATTCTTCTGGCATTTTGAAATGACTATATTTTATTATTCATAGTGATGCTAAATGCATGTAACTACATGAAAATAATGCATTTTCTTACCTTTTTTGTATATTTTCTGAAAAAGTTGACTTTATCCACAGAAAAAGAGGTAAAACATGCTGTATTTTGAAGACACACCTAAAATCATTTCTTATAAAACTCACATATATTGACATATCATCTTAAATATGATATAGAATCATGAGTTGGAGAGACTGGACGTAAGTTTAAGTGGTTAGAGATAGATATGTACTGTTTTCTaAAAAATAACGGCCATAAAAGTGGGTGGGGTAAATTGACCCCTGAAAATGATAATAAAAaATATATTAAAACTCAATTTATTTAATAGTTTTTCATACTTCTATATTACAATTATTCATTTTATAAACGTGTACATCCACTTCCATTGTTCACTGTTTAAGAACAGTTTATAAATAGTCCATATCCATCTATTAGAGTGATGTCTGCGGGAAGATGATACCATTTGCCTCAGGTAAGCTTTTACTGTATATCCATTTCAATAGTACTGCTCTTTTATAATTCTATTTAAAATTATACAAATGCATTACCTTTGATTCAAAGATCATTATTTCCAAACTGATACCTATTGTGGATGTATAAATATTAGATTCCAAGAAAAGTGGTgAGATAGTTACTTCCCTTTGTTTTAATTTCGCCATTAAAGTTTGCAGACTAGATATGAACACACATCTtCATTAGCAAATTTTGTATGGTAAAAACTGTTTATTGTCATAATAAAATGTTCTTAGGTACCCCACTCATGTGATTTATTAATATAACTGTACAATTAGATAATATATTGATTTAATGCCAGGTTATTTAACCATATTTTAGTGTAGAGTATTCGGATGGCATAATAAtTTnGGACAGTACATATGCtTCAGTAACAGAGCTATAATTGCTACTCAGTGGAACTCTGTTCCCACTCCATTTTTGACTGAGTGTGTGTTTTAATCACAAACAAGGACAAGCGTGCTTACAAAATAAAAACTGGGTTAGCCTACTATTCTAAGGTGGTAAAATCATCTAGGAAAAAACAACTTCTTAGAACCGTTCGCAAATGCATTCACAAATGCAGGGTCTTTCACTATCATTTATAATTTACATCAACATTCAATTACATTAGGTGAAGTAGACCTAGCTTAGGCTTTCTGATtTTTCTGTGCATTTCGGTGTACTATGTAGCAAATATGGTTTGAGCGGAACAACAAACATACACATTGCACGAACGATAACACCCAGTCAGTGCTGCTGTTGTATACTTTCATAATAAGACGGTGTATGGATATACTGCTATGGTCCACACATTAAAAATTACTATATTATTTACAGATATGGCGTCCTTACCAACATGTGTATTTTGTGAGGAAGCATATGGTAACAAGGTGACCATCACTCTGGGGGACAAGGCCTGTGATACAATCAATAAACTCAGTGGATCCCGTGGTGACAGTTATAAGTTAACTGCTCGAGATATTGTGCATAAGCACTGCCGTAAAAATTATTTACTTGGGAGAAATGTGCGCAAGTCAGATTCTAGTGTTCAGATAGGGCTTAGATCTGCGAAGACTTTCAACTTTAAAACAGACTGCTTATTCTGCGGTAGCTCAATTGAAAGAGACGATAAACACATACCAACATCGAAAAGTACCTACTATCAAGTAAGAACACCACAGTTTCAAAACACTATTACGACTATAGCTATTGAAAGACATGATAATTGGGGCAATGAGGTGCTTGGTCGTATTGAATATTCTCAAGACCTTTTCGCGTCAGATGCGCTGTATCATCAAAAGTGTAGTCTAAATTTCCGTAAGCTTTCAAATCCTGGTACTGGTGATGAAACTCCTGCCAAACGCCAAAAAACAGACTGCAGAGAGTCGCTGGATAACGCATTCTATGAACTTATTAAGTACATTGAAAGCAACGAGAGTAAGCAGTTTACACTTGAAGAGCTAGTCAATATTATGAATTCAGAATTGGAGGCTGATAACTCTCAGGCATATTCTAACAAGCACATGAAACGGCGCTTAATTGAACACTTTGGAGACAGAATATTTATATCAGAAACACAGGGAAAATCAAATATTATTACCTTACGCAGTGAAGCATCTAAACTTATTGAAAACTGTTACAAACAGGGGGCAAGTGAAAATGATCAAACTAGAAAAATAAAGATTATTCAAACCGCAGCGAAACTAATTAATAGTGACATTGCACAAATCGAAGAGAATCATGACATTTATCCATCCAGTGATGACATTGATAGCGCAGAAAAATGCTTCAATTACTTACCAGAATCTCTTTGCATGTTACTAGACATATTTGTTAGTGGTAAGAATACAGATTTGnAAAAAAGCCGCTATTGGACAAGCTATAGTTCAATCAGCACGTCCACAATCGTTGTTGCCTCCTTTACAGTTTAGCCTGGCTGTCCAGTTACATCTGATGTTTGGCTCACGAATGCTGATCGATACACTTCATGAAATGGGGTTCTGTGCATCATACTATGAAATACAGAAGTATGAAAAATGTGCTGCGGTGACACAAAACTATAGCATTCCACCTTCTAGTGGTAATGGGGTAGTAAACTTCATGGCGGATAATGTTGATCATAACATTCGCACGATAGACGGCCTTGACACATTTCACGGCATGGGGATCATGGCAGCGTTCACCCCAGGGATAAACATGAACCGGAATATACCTCGAATTAATGTTACATCAGCCGACATTGTAGCTGTGGGGAAAATCGACATCATCTTTAAAGATCCAGTCCGATGTTTCCCAACTGTATTTGAAGCACTGCCACAATCAATTGCCCATGACAAGACATATAACATCGACATACTGTGGAAAGTGTCTTGGCTGTTAAGACCGAAcacccCCCCCCCCAGTGGAATGGCACCATGCAGTTGGTGCATACTGGTCACCACCCTGGAATATCGACAACAATGTTCCTGCCAATGATCGATATGGATCCCAGTAATGACTCGTGCATATTATCCACGCTCTCATATGTTACGAAGCTGGCGTTGACATACAATGTGGATCCTATCATTACATTTGACCAGCCATTGTGGTACAAGGCACAAATGATTGTTGACACACAACCACCAAACAGTTCGCTGAGGCGTATCATCTGTCGCCTCGGAGGTCTCCACATCCAGATGAGCTTCCTTGGTACCATTGGAACCATTATGACCGACTCCGGTCTCAAGGAGTTATTGGAGACCGTGTATGCCGAGAACGTAGTTCCACATCTCCTGAGTGGAAAGGCCATCAGCAGAGCCATTCGTGGGCATTTACTGGCAGAGTCAGCCCTGTGTTCGCTGTTAGCAGCGAATATATTCAATATTGAAATCCCTCATAATAGTAATAACCGAAAGGAGGATAATGATTCAGCTGTAGATGTATCTAGTGTTGAAATAGAAGAGAATGACATAACTGACAATGGATGTAACACTAATGTGGATGAAGAAATGAGTCAGAGTTGTGATGAAGGTGGTCTGGTGATTGCAAATGATGTAGTAGACATAAATAATAACAGTCCCAGTAAATCCCCAGGCGTAAATGGTGTTGAGCCAGACATGAATGCTGAGAATGCTGAAGATGATGAGTATGGGGACAATGAGCATGAGAACGACAATAGTTCACAGTTAGAAGAAGCGATGAAAGTTCTAGATGGCCTTTTAGCTGCGGAGGTAGACATTGAATCGGTTGTGAAATCTACATGTGTTGAACAAATGAAATTCAAGATGCAGAAAGCCATTTCAAAAATGAAAGAAAGCCGAACAGCCCAGCTATGGCTCCAATACATAGAATTGCTAGACATCCTTAAGGCATTTATAAAAGCAGAACGCACAGGTGATTGGAACCTTCACCTTCAGTCATTGTTAGAAATGCTACCATTTTTCGCTGCCACTGGCCACAACGCATATGCAAAATCATCGTACATATATTTAAACAAAATGCTTGCCCTATCAATAACACACCCCAATGTTCACAGTATGTTCATGGAAGGTATGCATGTTGTACGAAGATCGGACCGATACTGGGCTGGACTGTCAACGGACCTCATCATCGAGCAGATGCTTATGCGTAGTGTGAAGACAGTTGGAGGCCTAACTCGGGGGCGAGGCATGGACGAAACGCAGAGAGCACAGTGGATCCTCTCAAGGCCAGCGTGTTCTGAAATTAACTACAAGATgCAAGAGCTAAGCGGACACAGGTATGAGACTAGTGAACAACACAAGGAATGTGGGGAGACCAGGCAAAGCAGAGACAGAGATGATATnAAAAAGATGGTAGATTTTCTTATGGATAGAAATCCATTTGAATCCACAGAAGAGTCATTGAGAAGTATAGCCAGTGGTGTAGTAGCCGGGGACAAGGTAAATGTGGACAAAGGGCGGGAAGTGGGCATGAACATTCTGAAAGATATGGAGGGGAAGAAAGTGGGTGACTTCAAGTTCAgTAAGAAGGCCCAAGTAACCACTATGAGTGATAATGCTAGTGTCAGTATTGGTGGTGATGATGTGGAGATTGACCCACAGCTTCTTTTCCAGCGATTGGTTGCTGCTGCCCAGGGCGCTGTACCAATAGAAGATCTACAGAATTTCTTTGCATATGAGCTATGTACCTATCCGCCTTCCTTGTTCGAGAGCAAACAACTATTGAGACAGGCCAATAAAGCAACACTAGCACAGGAACTAACAAAACAGTTACTGACTGATGACAGTGTCCCTGACCAACAACAGGAAATAATATATGTAATTGATGGCGGTTGCCTTATTCAAAGACTCAACTGGCCAAGAGGCAGaACATATAATGAGATATGTTCAATGTACATAAAGTATgTAAGAGATAACTACACCAACAGTCATATTGTGTTTGATGGCTATATAGCTGGTCCATCTACTAAAGATAACACCCACATAAGACGTACTGGTGGACGTGTTGGGGCTGAGGTCAGGGTTCAAGAAGACTTAACCATGAATACAAAGAAGCAAAACTTCTTATTGAATTCTAAGAATAAACAAAGGTTTATAGACATGCTAGCTAGTAAGCTAGAAGATTCTGGCATTGAAGTCACTCAAGCAAACGCAGACGCAGACTATGATATCGTCATGACGGCCATAGAcTGTTCGAAGTATATGAACACTGTGGTGGTTGGTGAAGATACTGATCTGTTAGTATTACTGTGCCATTATGCAGAGGACCATGGCTACTCCATTCATCTCAACAGTGAAGGACGTAGAAAAAAGTCTGTAAACATACTAGAGTTAAAGAATAACCTAGGTGAGGTAGTATGTAAAAACATCTTGTTTATTCACGCATTACTGGGATGCGATACGGTATCAAGACCATACGGCATTGGTAAACTTGCAGCGTTAAGGCTAATAAAGAAGTCGGCAAGCTTCAGAGAATGTGCTGAACAATTTGATAAACTTCCCCATGAAGTATCACACAGCGAGATCCTGAAAACTGGAGAAAACGCACTCATTCTCACCTACACAGAAAATGAGGTTGAATCTATCAATGAACTCAGAATGAGATTATTCCTGGACAAAACAGCAAGAAACTCTGTATCAATTGACCCTAAAACATTACCACCAACACATAGTGCAACCATATATCATTCGTTGCGAGTATACCATCAAATACTGCAATGGAAAGGGTTGGAAGAAGATCCTTGTGATTATGGTTGGGTGTTATCACATGGCATATTGATTCCCAGATTGTCGGACATGCCCCCAGCACCTGCCAACATTCTAAAAGTTGTCCGATGTGGATGCAAGACAGGTTGTCGTAGTATGTCATGCAGCTGCAGAAAGCTTGGTCTGAATTGTACAACAGTGTGTCGCAACTGTGATGGACTTTGCTCCAATCAACCAGAAATAGCAGAGTACTGACAAAATCAAACACTGATCCAATGAGTAGAATATGACCCAAGATAATATTAACAGCATTGCTAAAATATTAATCAGCTGCTAGAAATCTTAATTACAGTGAAGATATTCTAGATTTGCTATAGAAATACATTGTGGATATTGGCATATTGAATGAGCATTTCTCCTAATTATATATACATATAATGTATATACGTGTATACTGTATACAATATACTTCTCTCTTGTAATATAATATACACTGAGTGGACATGTGATCAATGTATAAACTGCAATGTATCAATTGTATGTATTTTAATTCATGTGTTATACACTAAGTTTATAGAGTTAggtatGctTCCAACATTCAGATTATATATGtatacCCATTCatgacaagATGTTATTTTATCTCATTTTATGGACATCTGACCTCAATTTGTAACCTTAACCTTAAATATACTTACCATATTGCTTATGTTTATAACTTCGTCTGGAGTTAACTTAAATATTAGAATGAAATATATGAGCTACCAATCATTAGAAGTGAAAGTATGGCGCATATCCATATTTTATTGAATTTTTGTAACTTTGACCTTGAAATGTGACCTTGACCTTTCATATACAGACAAAAAATAAACATTATCATATTCTTCCTAAGGTGGTTAATATATGTGTGTAGTTTGTTCAAAATCCATTAAGCGGTTTTGGAGATATGATATTATTCCAGAAATTCCCAATGAAAATATCAAAAAAGTCAAAAAATGCCCCAATTTTTTttCCCGGACCgGAACTTTTGGGAACTTTGTGATTTAGGATAGCCTATACTATTTCCAGCTTATATGCAAAACAATCATTTCTGTGCCACAAATGTCCCAGTCAAATCTCAGCTGCTCTGCCTA
>Academ_A.marissinica_90#DNA/Academ-1
TAGTACACCGGGTTATGTAATTAAATGAAATTTTGTAAAAATTTCATACATAATCTTGGCAACCATGTTTTTTTCCATCTAAATAAAGTAATGTTTAAGAAAAATGCGGTTGCCAGTTTTCCTTTTTGGTCCCAAGTGGTTTTACAGCCATTTTTCAAAATGGCCGACATCGAAAATGGTTAAATTTAGAATAATTATCAAAATAAAGCTAATTTATATCCCAATAACATATAATACACTTATAATCATAGTTACCAAGACAACAAAGCATTTTATAATAAATAGAGTAACATTATCCACCCTAGTATAGAGGTAATTAGCAAAAAATCCAAAAATGGCCACCATATTTTACGCGCTTTTCGCATTGTGCATTGTGCTGACACATGTCATTTATCATATTGCTTTGGACGTTGTTATTCACTGACAGTTGGTTGTCTGCGGTACTATCATAGTTTGGCCGTAGTTGTTCCCCACTCCAACTGTGTGTTATCTCCCTTGTTATTTGGTTAACGCCATTTGCTTTCTAAAAATACAGATGTGATGTACAATATTATTTCCATATTATTTAGCACATACATTGGTATAAATATGAGAACTATATTATATGTATTTTATACAATTATTTGGTGTCAGACAGGGCTCTGTATTCAGCTCGTTACTAATGCATGAGTAAGTGATTTGGATGTTTGGAGTCCACGCATTAAATTTATTGATGTTGGACAGGGGACAGTATTTGATATACAGGCATACTGGTATCCATTCCAATTGTCGTACATGTATTATATACTTATATGAGTACTGACCGGGAACAGCATTCAGCGCACGATCTAATGCGTAAAATACAGCGTATTGGTTTGTCTGCTGGTAGCGTGTGGATATGACGTGTACATAATTTACAGCCATGTCGACACTTGCTACATAGACTACGGCTTGCATGAGACCCGAGACAGcTGAGAACCACCCTATTTACAAACAAAACAAAATGTGTACTTTATATGTATATGTATATGCACTGTACATTAGGCCATTATAAAATAATAAATATCGTATAATAAAAAAAATCggggcgggccctaaaaacgGgGgcgGgcGGGgATgTAaATctagCAaTtattttataatgGccTtAGagGaagatGGtacATTTACcacaaAtAagaTGTAcacaTGTacatGTAcaTAtAAaTGccaATaaTcTaTAaatGTgTTTAatcaaattaatctattacaggagCATGGagtgacGgaTGAGtGacaaagatggccacctccggagaaccaccaataaaaaaacaatccattgactttgaacgatgtattaagtgccaaggagaacagtggaacagcgccaaaaaactggaaaaattaacaagcccaacacgtgaaagctatgccaaattTATTgAaActaTcgAGcGTagagctGgaTaTGGGaaTccagatttcgttattttgcatcagcgaatgcatagcctatcagcagatattctcgaggacaatcaAccTgttTGGcACAaaacaTGtTacagtgaGGtgAcTcACAaatTACacactgaacgagatcaaaaacggtatgaaaaggcactgtccaacaagaaccctgacgctttatcttacgagaagaaagggggccgaccgacatcatcgaatactactgacatcattAacGcTGAcGaTgaaGActcgacggctagaaacaGaacAcTcACAcGaTcCcacGTcaGttcattcaaccgagaactttgcttctattgccaaactgttaaacatgacaacaaacacgccagggcaggcaccactccagagcaagtacatttgtgtAGGaGTgcTgAtATcGggacGTccaTcAaaGaaATcgttgatGccagtgataACgtTGTaTGGaagtTaaAtATGGcAgAcctccTtgcaGAcGGGgAcTTtCATGccagggacattagataccacacgagttgtcacctgacacattggcgacaccacaagcatgaaccccaaacccgaaggaactctccagacgaagacaccatagcattcatatcagccgaaaTAgAGTtTGTtgccGaaTtacAaGaGcgcTTggAcaaTggAGaTaTcAtaacaattaccGaGGTAacgACATtGTACAcGaacaTGATGtTtgaccatGGcATTcAagacaagaccatctcacgacaacttctcttgacgaaattggaacacacaatttccaatttcacaatcacCggGGcAaAGgGacgGAaGccGGcAgTcAtAcatTcCAaTGaagctggacggtctgctatagaccagtcgatagtagacagagatgttaaaggagacatgactgccttgtaccgctgctcaaagatcatcagacaagctgtcctgcaaaccagacaagaaagtccttggtccttcgaaggatcactagttggatgtagtgaagcaggtgttccagttgaactgatcacgttcaTGaGATGGatctTGCaaGGagcaaaggctgccaccacagagacacgaactgaactgttacacaAcTcAtgTctTAtttTGtcacaatccatcacacaggcctgcaagacaagtagacaaataacactcgttccagtctcatccgactcgatgtTccGTaacaTgTTTgaaaacccatactctgtgggcttgtccttgtacatgtaccacaacttcagaagtcagaaagctgtatcactgctaaacaaatatggcgctggaatttcgtttgaccgtgtcacaacaatatgcaacaacatcgcccatgccgtcgctcagaATatcACAGaGTaTGgcGtcTAcgtgccACcTGGccttaTGcGcaAcaaGGcaatacgggcttctctagataacgtcgacaaaaaagtagacaccccagacgGaaAaGGGagTTTcCATGGaACgGccctgGcaGtcTATcaacgttctggtcgaggcgaaaccgtagcaaagccagtacagatcacaagcaagagacaggtttcggaagtcTTgCATGaTgtAccacccactgtgatcaccatggttaaatgcaccatagaagggagcccaaaacccaaaacaagtccacactatgccaactacaagatggggGTGTaTGAcGaTgagtacaggcgctcgcagatccatgacatcggttgGatGGtGGGacgcttcagtaaccgaccgcgaatccacaaacctggctcacaagcatccacaatagacaaCGATGGTCGTGAAGAGTCACCAACAGGCAAACAGAATGACATGCAGCAACTACCCGTTTGGTCTGCTTATAACTCACTGACGCACGAGCCACTGCCTACAGATGATCCCATAGTTGTGGACCAAGCCTATGGTCTTCCCATCATCAATGCTCCAGCTCATGAATGGCCCACCTTGGTAACTGCTCTGGATCAGCTGTCTCGATTAAACGAGCTTGTGAGTGGGCCGGACAGCAAACTCGTAGCGACCATGGATATGGACCTGTACAAGAGGGCGCTGAAGCTCGAATACCTGGATCCCCAGTACAAGAACAAATGGGTCCTATGTCCGGGTGCATTTCACACAGTGTTGTGTGCTCTTCGATGTCTGGGAAGAACGATTGAAGGGAGCGGTCTTGATGATGCCTGGCAAGAAGCTGACATGTACAGCAGTATCACAGTGACCCAGATCATCAATGGTAATCACCACAATAGGGCTCTCCAAGCGCACCAAATCACACTCCAATCACTCTTCGATCTATGGCTATCAGCATTCCTTGACGACCATCCACAAGTGTGTGAGTCACTCTGTTCAGCAGCCCTCGAGCTCACGGAAGCATGCAAGGTCAAACATGATGTCCGCACGGCACACCAGACCTTCGCCATGAAACTGGAGTCCATGAACCTCGAGAAGCAACTCATGGACTATGATCACACTCATGAGAAGAATCCAATGTACAAGTGGGCACGAATGTACATGAAGCAGGTCATGGTCCTTCTCCAGTTTCAACGAGCTACGAGAGAGGGTAACTGGTTCCTCTACTTGTCAACACTGGAGAAGCTATGCGTCTATTTCTTCGCGTACAACAGATTGGACTATGCACAGAACATACCAGAGTACATAGCTCGCATGCATGACATGCAAACCACAAACCCAGAGATTTGGCAAGAGTTTGTGAATGGTGATTTCACAGTGAATACGAGCAACACCGTCCCATTCACACGCATTGCTGTGGACCAAGCAATGGAGCACCTCAACAAATCTACAAAGGGCCAAGGCGGGATCTCCGGAATCACATCAAATCCCACTACTCTGCTCAAGTTCTGTCTCACTGGTCCTGAGCTTGCACGTATTGCCGCAGAGGGAGAACGTCTGACAGCAGTCACCAACAGCGAGACACACCATCAGCAACACCACTGCCTCTGTCAAGCCAAAGTCCGTAAACAGGAACAATCCATCACACAACTCAAGAAGGTGtTGGTGCCATGCAACCTGTTCAGTGGATCCAGTGCTTGTGAGTCTGATTCCGCCGAAGATTCCACAACAGAACACATGCACAAACTCCTATCTAACGAAATCATTCCTGACAACATCAAGGACAGCATCCTGTCTACAGAGACCATCGGGATGGATGCTTACACGAGATTCGTTCAAGGTCGTCTGACTGGGGATGGGAACCTGTGGGCCAAGATGACGAAGGTCAAGTTGCTGTCTTGGACAGCATCTGCGAAGGAGTTGAAACTTAAAGCTGGCTCTGAGGTACTGACAGTGAAGGCGTCTTCTTCACTCTTTGCGAGGATGTTGATAGTCGCACGATCTTCGAGAGATAACGTAGACTTGGAAGAGGTTATTGGCATCCACGAGTTTGCGAACACACATCGGGTATTGATGCAACCCAATGGATCTGTCCATCCGACAACTGACAAGAGTACGGTAATTCACATGTTGGAAGATCTGCAGCCAGATGACCACACATCCACATCAGCTACTACACAAATCACCGACGAGGACATTGGTGTCTGTCTCATCGTTGATGGAATGGCTGTCGTGCAGGAGCTCATGGCAGTCAAGAACGTCAGGACCTGTATGGAACTAGGCACAGCTTATGTGAACCTGATCGACTCGAAAGGTCGCGGTTATGACCAAGTGAGGGTTATCTTTGATAACTACACCAAAGTATCGTCCATGAAGGAAGGAACAAGGGAGCGTCGCAGAGGCAAGGTCAAAGCTATCCGGTCTTATATCGTAGAAGATTCAACTGCCATCAAGGACAAGAGTCTATTTCTGTCAAGCAACGCAACAAAGGATTCGCTGACGTTGTACCTAGCGCAACAACTGATCAACCAGAGTTCTATTCAGAAACTAGTTACCGTCACACGCAGCAGTGTCATGAAAAACTCTGATGTCTACGTTTCCACGGGGGTTAGCACACAGGAAGAGGCTGACACTATCATGGTGCTGCATGCAGTGGAAGTTGCAGGATCAGGGTTGGACGTCCACATATACTCCCAAGACACGGATGTCCTTCTTCTCGCTCTCCGTAGGGTACCGCTACTTGGCAAACAACCAGCACTGATCATGGGAACCAGCGAGAACCGTCGTAAAGTTTGGCTGAAACCGATCTATGATGCGCTAGGTGCAGATAAAGCATCTGCTATTATCAACTGGCATGCATTAACTGGATGCGACACAACCGGGCACATACAGGGGACATCTAAGAAGGGATGCTTTGGAGCATTCCTTAATTCAACTCCCGCGGTGATTACTGCTCTGATTGGGCTTGGAGAAGGCGCAGAACCATCTGATGAAGTTGTCAAAGGATGTGCAGAGTTCATATGCTCCATCCTCTGTCCCAAAGGTTTGCACATCTCTCGAGCAAAGGATATCCGATGGTACATGTTCAAACGGCTCAGATTGGATCAAGGAGTGGAAAAACTCCCGCCCACCGAGGGAGCATGGCTGGAACACATCCGACGTGCACACCTACAAGCAAATGTTTGGTCCCAAGACCTAGTCCTGAACCCAATCACCCTAGATCCCGTGATGCTTGGATGGCAGTTAGAAGACGGAAAGTTGTGTCCCGTGCTATCAAGGGAAGCGCCAGCACCAGAATCAGTTGTGCAACTGATTCGATGCAACTGTGGCTCCGCCAATGTCAACTCAACCAAGAAATGTTCGCGTCGGTGCTCTTGTAAACAACACAACATTGTCTGCACTGAACTGTGCCACTGTTCAGGGGATGACAAATGCCAGAACACTGAACCCGTTATTATTGGAGAGGACATACAAGATGATGGCTGGAATATGCTTGATTCAATCGTTTAATATCTCTCAGGGTTAGGGTTAATATTTGTCACAGCATTTGTCACAGTATTTATCAAAGTATTGGATCTTATTTGTCACAGTATTTGTCACAGTATTAGGCGTATATGCCACAGTCACAATTATGATGAACAAGTCATAGTCACAATCATGAAAAAGTCACAGTCCTGATGGACGAATATGTTAGATTAGTGTTCATCATACCTGCATAAAATGTACATAATCATGATAATGACCCTATGACAATGTTACCATTCAAACGTTCAACATATATGTAAATGATATCGATAATAAACGGTTGGTTATACTTTACAATACATATATTACTTAGTTTACATTGTACACACACATTTCAGATGCTAGGTCAATTTCATTTTGACGATCAGCATGTTCAGTTACAATTTGTGTTTTTTCTTACGTAAAATCACTATATCTCGGCCATTATTTCACGATAATGCTCTACACATGAACCAAAACTTAATGAATCATTCTGAATTTGGATGTATTGGGTTCATCGTATTGGATAACCTGGGGCTAGACACAAACATCGTATTTTTAACTCAATCGGTTCAAAAATCATGCGCATTTATGCGAAAATACGTGAAAAAAGGTGGCCATTTTGGATTATTTGCTGAATAACGTCCATCAAGGATCGATTTTTTCACTCTAATATATCTAATATTCTTTATTGTCATAAGAGCCATGATTATACATGTATTACATGTTAATGGGGTACAAATTATTACAGACTTAATAATTATTCTAAATTTATTCATTTTTCGGGGGGCGGCCATTTTGAAAAATGGCCGTATAACCACTTGGGACCAAAAAGAAAAACTGGCAACCGCATTTTTATCGTACCTTAGTTTATTTAGATGGAAAAAAACATGGTTGCCAAGATTATGTATGAAATTTTTGCTTCTTTACATAACCCGGCGGACTA
>Academ_A.marissinica_91#DNA/Academ-1
TAGTCCGGTAATTAAAGTACAGAGGTTCAAACAAATTGATGGGAAAGGTTTTTCAATGGATATGACTTCAATGATACCTCTATAGTGTGTAAAAAAAAGTCCCACGAAATCCAGCTATGGAAAATACCTTAAAATTGACGAAATCCAAGATGGCCGCCATCCGGATGACGGAAATAGGAAAATGGTCATAATTATGTACCTAATCATGATACAATCAAGTGTAATATGTCTATTCGTACTAGCATCTCATGAGGCATGCGATGGACACTGTGTTGGCTTCGTAGAGCCAAGCAAAAACAAAATGGCGGCCATATATGACCTAAATGGTAAGTTTTAAACCTTGGTACAATATCGCTGATGAAAAAAATAACAGACACATTTTTCAAAAaTTTTCAATATGTTTATCATGTTCAATACTGTATACAACTTGTTAATACTAGTACAACACGTTAAGTTTCAGAGTCAGTGTCCGAGTCATCAGGAATTGGCCCATTTGTACATGTGATGCCCTTGCACTGTCCACAGCCAAGCGTGCACTGGAGTCCATTTTTCCTGCATGAACACGTGTTCTTTCCACAATTTCCAGTGCATTTACACCGGATCATCTTTAGGAGGGAGGCAGGAGCTGCAACCTGCTCCATTCTATTTGGTTTCAGGACAGTCCCGAGCCTTGTCTTGCGTAGGACCCATCCCCACTCAGTGGCCTCCATGTTGTTCCCCAACCAGGTCTGTACTTGGTGGTAGACCCTTCTACTGTGAAATCTAGCAGCATCAGTAGTTGGTGGAAGACGTTCAGGAGGTACATAGCTTGAGCTTGAAGCTACCTTCTCAGAGAACtTGGATGCTCGTTCGAGATTGAGGTATGTGCCCTGCTTACAAGCATATAGCACTGCCAGTGCTATGTTTCCCGCTGCTTCAACTGCTTCCTGGCTTTTCTCAGGCGTTATGAACACTGATGATGGTCCTTGCAAATCTTTATACTTCCCCATTGCAGATACTTTTCCTATTCCATAAGGTCTTGAGGTTGTATCGCAACCAGATAAGGCGTGGATGAAGAGCAATGATTCACTGAGGCCTGGATCCAGTGAACTGTGGAGGCTACCTATGTTGATGAGTTTAGAGCTGGTCTGAAGATAAATACTCCGGTGTTCAgCAGGGTTGAAATGGTGCTGTAGAAGTATCAGCAAGTCAGTGTCATCACCAACAACTACCACAGGTTTCGTTCGGGCGAGGGCACATGCAGACATTGCGATGTCATAGTCAGCATCTCCAGAGGACTGCTTCACAcGGATGCCTTCTTTCTCCATCTGTGACGAGAGGCTGTTGATGAACTTTTGCTTGTTCTTGGAGTTAGCAAGAAAAGGTTTTTTCTTCATTTTGAGAATCATGTCGTCCGTGAAATCGACATCCACTCCCATCTCGCTTCCAGTCCGCCGTTCGTGAGTCTCATCCTTGGTAGACGGGTCACTTCCATAGCCATCAAACACGACTAGCACGCGCTGGTAATGTCTCTGAATGAACTGGATGTAGAGTTTGCAGAGATTGAAATATGAGGTGGACTTTGACCAGGGTATACGCTGCAGCATTGCACCTCCATCTACAACATACATCACTTCAAGCATGTCAAGTGGTTGGTCAGAGACAACACACGCTGGGATCTTCTTAACAAGGCCATTCTGGAGATCAGCTTTGTCTGGGAGCCGCATAAGCAGTTTGGAGTCGAACAGCGATGAGGGATACGAACACAGCTCATACTGGAACAATTCCGTGAGTTCGATATTGCCGATACCAGCAACGATTAGGCGTTGGTATAGCTGTTGTGGATTGATCTCAATCTTCTCGCCTTCAGAGGAAACATACACTGAGGAAGCCAGAGTACGGACCTGATCTTTCTTCACAAATTTGTGTTGCGAGACAGACTTTCCTGCCATAGAGGTCAGAATAGCATCCCCTATGGTCTTAGCGCTGTCAACGTTAACTGACCCTTCTCCAACGATCCCAGATGAGAGACTGTGGAGTTCCTTACTGTTTTGTGTGAATGGTTTTCTTTCTTGTAGATAGTCAAGGACTGTCTGGAGGTCTTTTGCATCCCGCTTCAATCTTGATTGGGAAAGATCTTTGTGCACCGCATCACCATCAGTCCGTGAGAGAACAGTCACTTTCTGTAGGGCCTTGTGGACTTCCCCACATGCTGGCATTGATAACAGCCATAGCAAACTGGTTGACTCCTGAAATCCTCGTCCTCGGGTAAGCCCACCAACTGATTTAATGCTTCCCATCAGTACCTGCTCGATGCACAGATCGCTGAATATTCCGGACCAATAACTGTCACTGTGGCGGATGACGAACAGTCCCTCTAGGAACTTGCTATAAACAGCTGGATGTGTCTCCTCGAGCTTTTCCATCTTCTCCAAGTATAGAACGAGTGACTTGGTGTAGTTATTATGACCTGAAGCAGCTAGGAATGGGAGCATATCGTGAAGGGACTGAAGATAGAGCTTCCAGTTCCCGCCACGTGAAGATTGGAGCAGAGATCGGAGGATGCTAACCAGATGCATATACATGATCCAGAGGTTGGCTGTGCGATATGGTTTCATCATCGCACACCAGTTCTCCAACGCTAACTGTAGTTGTGAAATGACATCCGAAGCTAGGGCATCACCTAGACTCATGCGACCGTCGCAAACGTTCGAGAACACAATTTTGTTTAAAATTGAAAGCTGTGGCATGCGATCGTAGATGGCGGGAACCAGTTGAAGGACCCTGTTGCTGAGATGCCCTGATACTAGTTGGATGCGTATGCAaGCgTCTGCACTCCTTGTGTACATGGAGTCGTTCATTCGGATTGTACTTTATTTCGGGAATATTAATGTTTCGAGCTTTCGTAGATTCGTTGATTGTCCTGCAGCCTTTTTCTCGCAATTGTGAATATTCTTGAGGTTTATCCATGTCGACTGTCTCCATGCACAATGCACAGGTAAACTTGTCCGATAGGGTGGCCATGTTTCATGAATCAGAATCGTTCAACTGCAAATACATCGAAAAACGAGTAaTTTTTAGTAATATATGGCGGCCATTTTGTTTTgGCTTTGTCATGTTGGTTTTACGAAGCCAACACAGTGTCCATCTCATGCCTCATGAGAAACTAGTACGAATAGACATATTACACTTGATTGTATCATGATTAGATACATAATTATGACCGTTTTCCTATTTCCGTCATCCGGATGGCGGCCATCTTGGATTTCGTCAcTTTTAAGGTATTTTCCATAGCTGGATTTCGTGGGACTTTTTTTTACACACTATAGAGGTATCATTGAAGTCATATCCATTGAAAAACCTTTCCCATCAATTTGTTTGAACCTCACTGCATATCGCCACCTTTAATTACCGGACTA
>Academ_A.marissinica_96#DNA/Academ-1
TAGACTAGACCAATTTTcTGAAAATGGCCCTAGATAAAGTGCTAGGGGCAAATCGTAGTACAATTGGTAAACGAGCGGTTTTATTATAATTTGGGTATGCCGAATTCGATGCAGGTGTTTACCAAGCCGAAATATGTGTCCTTGACCTTCAAAAGGTCAATTCAAAATGGtGACCATTTTTTACATATATTTTAATAGCAAAAAAACAATAACAGTCCTGTACTTACTATATCTTGTTCACATTGGTACAGATATGTAGTTGTTCAATAATTTAGTTACCACATATATTGTATGATCTTTTAAGTTTGTAATTTCAACCTCAAAGGTCAAGGCCAACAGCGAAATTGAAGGTCAAATGATGACGATTGCAATAATGTTGAAGTTAATCGCAGTAAAGTACTGAGTGTAGCTCAAaATCTAGTGTATGGTGTGAGTGGGGGTAAGAAATGGACTCCAAAACACATCGGCCTGGGAAGTACATTACATCAGGCAACTCGCTCGAAACATCTGGTGCAATTATTTCATAATGCAGGTCACTGCCTGAGCTACAATCAGGTTTTACAGGTTGATACGACACTTGCTGAAAGCACACTCAAGTCCCTTGATCATGATACTGGTGCTGTGATCCCTACTAACCTTACAAGAAACCAGTTCATTCACTACACAGCTGACAATATTGACATTCTTGATGAGACGCTCGATGGTAAAAACACATTTCATGCCACTCAGTTGGCATCCTGGCAACGTGGAGAGTCGAATGATATAACACTTCAAACCCTAGATACATCATCAGCTCATGTACTGAATGTTCCTAATATCCTACAGGAACTACATCCAGTGAGAATAAACAcATCTTTGAGCGAGCCTGTTTTGACgACACCTGTTCACCATTCGTGGTTTGATACATCAACAGAAGATGAGGAGTGTGTCAAGAAAGCAAAAGCAACCGATCTAGCTTTCTATTTTCACCATCAGGTGCAAACGCATACAGCTGGGTGGAAAATGTTCAATCAGTCAATTTCGTCAAATGACCCGGAGCAGACAACAGTTGGATATTTACCGATCATTCTAGCCCCAGCCCATGAACTTGATACCTTGAACACGGTTGTGAAAAGATGTATGTCTATATCATCACATTTTGGACAAAAGTACACTGTCATTACAGTTGATCAGGCACTTTACTGTAGGCTCATGGAATTGAAGTGGACAGTTCCCGAATACCAGCATAAACTTATCCCACGCCTTGGAGGACTTCACATATCCATGAATTTTCTGAAAGTCATAGGTGACCATATGGATGGCTCTGGTTTAGCAGACGTTTGGGTAGAGAGTGGATTGCTAGCTCCGGGACCAGTGGAACTTGCACTAGCAGGGAAGGCGTACAACAAGGGCATGCGAGCTCATAAGCTGACGGTACAAGCATTGTGGCGTCTTTTAATACCCGATATGCTTTCCTATACAGAAAATGTCGATCAACAATGTCATGAACAGATATTACAATTAGAGAAAGATGAACAGCACACCATTCAGTTGATTGAAATTCTAACAACCAATCCATTTCAGAGAGTAATGAGAGACTACATCCAAACAGAATCCAGTAAAGTCAACTTTGCCTTTTGGTGGACATACATGGAGTTAGTGTCAATCCTTCTGATGTTTACACGAGCATTACGTGATGGTTTATGGGACTTGTATCTAACATCATTCAGTATGATGTTGCCATACTTCATGAGATACGATCACCTGAATTATGCTAGATGGGGTCCAGTTTACCTAGCAGAAATGCACCAGCTCCCTGAATCTATCAAAAGTGAATTCATGAtGGGCAACTTTGTTGTAAAACGTTCCCCTACACGTTTCAATCAGGTTGATCCAGATCAAGCTCAGGAATGGTTAAACGGCACAGGCAAACGAGGTGGTGGAATAGTAGGCATTACACAATCAACAACAGCTCTCTCCAGATGGACACTATCGTACAACTTGAGGTCCCAAATTGCATCAGACACAcATGCAATGTATAACCTATTCCCAGGTAACATACATCTTCCCGAGAGTGGAACATCAAGACAAAACCGTGACAGAGATGATGAAAATTCTGTGTTTACGACATTCCAGAGATTCTCCTGACTCAAACAAAGAATCATTGCAGAACATAGCCACTAAAGATTTGGCAACCGCTGAAATTCAAAGTTCACTTATTGGAGTAAAAGAATATGGACAGAAAGAAGTCACTAAATTTGTAGAAGAGCGATTAGCTGTCAATAAGGGGAATTTAATTCCAGAAGTTGGGATCCATGCTTCGCTACGAAAACAGAATGCTGCAACATTTGCGAACCTATATTCtTTCAGGAAACCTGGCAAAGATAAAGACAAACAGACGATATTGAAGGTAGACAGGAGTGTTCTTCACCGAATGATCACAGCATATGAAGCAGGCCGACAGGTTGACCTACGTTCCATCATGATGCATGAATTGATGCCAGTACCTGTATCCTTAGCTGAAATGAATGGCTCTCTTCGTACTGGAAACAAGTnTATCTTGGGGGAAGTGCTCACAGAAGGCATCCTGTGTCCTGAAACTATTGATTTACAAGGTCCAGCAGCTTGTCTAATCATCAGGGAAACCAGTCGATGCCAATACATTTGGAGATCTTGCGGACACATTTGTAAAGTGTGTCATACAAATGGGGGCCAGATATGAGCGTATTGATATAGTGTTTGACAGATACAGGGAATTCTCCATCAAAGCCAGTACAAGAACTCGACGCTCCAAGACTGCTCAACCCATCAGACGTCTTATTGAAGCCCGAGGTGTCCCTCTTCCTAAGAATtGGAAGAATTtTATGGCTCTACCTGAGAATAAAGCAGACTTGGCAAGGTTTTTGTCAGAAGAGCTGATATCACAGGCGCCACATGGCAAGGATATTGTTGCTTCTGGAGGGTTCTCTGATGAAATGGAAGCAAAGTCGTCATTAGGAACAACAGTAACTACGCTGAAGTCATCCCATGAAGAGGCTGATACGAGATTAATCtTGCATGCTGTGCAAACTCCATATACAACCATAGTGATTTCCTCAAGAGACACGGACGTTCTTCTTCTCCTAGTTTCACACTTCCAGCAGATTCAGTGTCAACACTTATGGCTCATGACAGGTACAGCTAAGAAAAGAAGATACATTCCAATAAAAGATGTATGTGACAAGTTGTCCGAAGACGTTGTAACAGCATTGCTGCCATTTCACGCTTTGACTGGATGTGATACGACATCATACATCTCCAACCATACCAAACAGTCAACATGGAAnGTATTTATGCAGCATGGTGCAATGCTAAATGACTTAGGAtTGGGGGAACTCAATGAACACACTATGGTGGCCGCAGAGGCATTTATGTGCAGGCTGTACAACATACAACAAACTGATTGCGTTAATGAAGCgCGTGTTTTACAGTTCTCCAAaAATGGAAAACCAGAAGCAATGTGTCCAACACAAGATGCGCTGCGCTTCCATCTAATGAGGgACATTAcCAAAGCATGATATGGCGACAAGCTCAGTGCAGTGTGCCAGTTCTACCGGATCCCGTGAtTATGGGATGGAAACAGACGGAACATGGTCTTCAGCCCATTCTGATGTCATTAAGTCCCATTtCAGCCAGCTGCACAGAGATGATATATTGTTCATGTAAGCAGCAGTGCAGAACCTTTCGTTGTAAATGCCGGAAAGCAAACATGAACTGTACTTCGATGTGTGTTTGTAAACAGAGTGAAGATCCATGTATGAACATTTTGTAATGGCCGACAACGCATAAATAGAGATTGCATATAACAGCACATACAAGGTACACATAGTATGCTTTAGAGTTGCCATACATTTAAATGTGTTGAATAATACATTAGAGTAACCTACTAGTAAAGGATAGCAAGAAATGTGAACTTTgGGCATGTATGTTCTACCGAGAACGGTACATACAGATTTAACTATATATTGACCATTTTTATCGCTAATATCAGTGTTAACCTTGACCTTAAACCATATGAGGGGCAACATGTTTATGTCTATATGCTGTATAGTATTGATTACAGTAAATTAGATGTATTGCAAGTAATTATGCACCCAAATACAAATAGATATTAGGTTACAGTAATTATTTTTGTGGTTATTAAGCATTTTAATGGTCGCCATTTTGAATTGACCTTTTCAAGGTCAAGGACACATATTTCAGCTTGGTAAACACCTGCATCGCATTCAGCATACCCAAATTATGTTATATATGACATCCAATTGCTTGTACTACAATTTGCCCCTAGCATGCACAATTTTGAAAATTTGGTCTAGTCTA
>Academ_A.marissinica_97#DNA/Academ-1
TAGTGTAGTGGTCAAGGGGTACTTTTTGGTCGGGTACCCCTCCCCATGGTAGAACAAGACACAGCCTATTTTTTCTTGAAGAGGGTGGTCTGGGGAGTTGGAAAATGATGGTTGTGAATCTGAGATCATTGTAGGTCATTATGAAAATCTCATTTATATATGTGTAGATGAGGACCCCGAGAATCAATTTGACGATATATGTTTTTTCCAAGTATATCAGTTAATATTCAAGCTATATGCACAAATTGTGTATCAAAATGTGCAGGATGACAATACACACTCACTACAATTGCATTTAATCAGAAAATATATCTCATACTTGGCATAAAAGCCAAAATAATGCAATTTATTGCTGAAAATCGACTACAGATTCACTGAATTACCGACCTTAATGACTACATAACTTTACACATACCAGCTCCATGTTGATAAATATTATACCTAAATGTATCCTGTACATATATGTATTCAATAGAAGGTTCCAAAGTGTAATATAGCTCCTGCTGAGAATTGTATTATCAAAAACATAGCACTTTACCGAAATATCCAAAATACCTTAAATTCGCGTATTCCACGAAATATCATGTTTTCATTAGTTTACACCATGCTGCATTGGCAATATACTTTTGTTATATTTAGATACATATATCAGCACATTCACAATATGGTGAACTAGCATTTATGACTACCCCAGAAATACATGCACAGAACAGTTACTCAGAGTTTTCTTCTAAAAACATACCCCCCCGCCTAGTACGTAACGCGATTCCAATGTCTGATATAAAATGTGTTTCTATATTTCATTTCAGGTAGCTCTGATGAATGTCAACCATGGATTTGGAGGAACCATCTGTAAAACGTCGCAAAGTGAATGTGGATTATTGCATTATATGCTTCAAAATATTGAACCATAAAAAGGAGCAGGTGGTAAAGAACCCAACTTCTGAGGGATTGAATGTTATTCTCGCGGCTAGTGAATTGAAAAAAGACAATGTATTCGAAGCACTGCAGCCTTTGAAAGAAGACATATTAAGTTTGAAACTAAAGGTTGCATTCCATAAATCGTGTCGGGCCAAATATACCAGCAAATCTAACTTCAGTAAATCCAACTCTAATGATGCTGAACAACCATCCAGTGCATGTGCAACGTCTTCAAGGCTCAGCAGAACTGAAACAGGCGGGTTTGATATCAGGAATGAATGTTTTATATGTGGAAAACCAAACACTGCAAGAGACAAACTTACATCAGTTATCACGGGTACTGGCCATAGCACCAGAGACAAAGTTCTTCATGCAGCCAACGAGAGACAAGACAACCAGATTCAGATGCGAATGCTCTCGTATCCAGATCTTTTTGCATATGATGCCAAATACCACCGATTTTGCTATTCCCATTATATATCAGAACGGAACATAGCTTCTGCACGGCGTAAATCAGGAGATTCAGCACCAACAACTATGCATGATGAGGCATTCAATGAACTGACAACACATTTGAATCTAACTGTATTCTCCAAACAAAAAACAGTGACAACCCTCGCCAAATTGAGAGAACAGTTTGTCAGCTCGTTAGTTGTACTGGGTGTACGTAATGCAAAGCAATACACAACCTGGAAGTTGAAGGAACGTTTGACAAAACATTATGGTGATAAGTTGGTGAGTGTTACATTTAATGGTTGCACTGACATAATATGTTCTGCATCcGTGACCTTAGGCGACGCACTAAAGAAGGCAACCGTTCTGCAGGACATGAACAATGACACTACATATGAGGAACTTGCTACTGTACCAGGCacaCCACCATTGGaCGAAATGCAnATATTGCAcACTGCTGCTGGTATATTGAAGAAGCATATGACTGGGATCTCATATACTTCAGATGTGTATGCACCAGCCGAGGACACAAACATTCAGAAATGCGCcGAAATTGTTCCAGATCAGATGTATGACTTCATTGAATGGTGCCTTAATGACAAAGCATACAACAAGCTGACAAGtTGTAGTGAAgACGATGTTCCTAAGATCAACCTGAAAACAATTGCCATATGTCATAATATGATTTCACAGAGTCAGCgCATGTACACATCAATTACACTAGACTTAGCCTTACAAGTGCACCACGAATTTGgAAACAAGAATATGATCGACTTACTTAATTCACTGGgtcattgtGTCTCCTACGACGAAGTTcGGCGCTTcCTCACATnTGTGGCTATTGATGAGGAAAATGTCaaagatggcgtatacatacccaagagactccagcacctagggtccattgatggtttgccagtggtagatgctgcgatcgataattttgaccaaaacgaagctactctggatggaaagtcaaccactcatgccatggcagccgtgctgttccatagaggaatcccccaacttgatgacaagtgcattcccaggttgccaatgaagtcgctatcagcagctgatagagtatgtccaggatttgacgatctccagaggtatatagctaagtcattgaaacaaaactgtggaaatgttgtagtctttgctgccactttatcattatattttggtaattacagcatatacctggtaaaacaattggtaagaaatttatgatacctacggttgtggtcatatgcttgttggtggctggtctaacattataatgcatGCATATAGAATAGCATCGATAACATAGACAGTAAAATGGTAGTATAATACTATTCACAAGTTACCACGAATGTGCATGCATGTCCAAATATATATTTAGTTCTGACATGTATTACTTTAAGGTACAACAAACCTGCCAAACGACCAGAACCTCCTCCTGTGAGCGATTCAGCAATGATGAATATTGACatagaccatccagaattcaagacagccgaatctagagatttagcatggaaagtgtcccgtaaaaccgttgatgatcatcaggctatcccatcgtggtcggcatctaatgcattcttgtctgagcggaatctgccagtcgcgactacatgctacctgcccttcattcgtgctccaccaacggatcttaccaccatctataccatcctacttagattagtccagatagccgacaaacttaagcagcctcacatcctagtcacagcagattgcgccatctacagcaaggcacaacaaataatgtggaacaagcctccacttttggacggaaagataacaatgaggctaggtggtatgcacttaaccatggcttatgtagcgagcatcgggaaactctatggtgacgggggtctcctctccatgctggtcgactCggACgtctATgcGtCagCAACtGcAagacttatgctcgaagggaagcaggtgtccagaggaaataggagcatgaaactGGTgctAgAggccTtgTATCggTTGTaTcAggAaGcATtTttggcatgGCTacAAcaACaggttcagacagatcttcgaCAAgATgacATGgatAAGctTGtgAGCgAtatCcAacAggcTTtCAAaTcagGagaCAAcGAaTcAGCTcgAaaactaaccgaacagctagagtccgaacacatcacaaccttacaagcgcTACaTCaGGAGtTCaCAgCcgCTGGACgaACaCaATCAGCTaCcttTgcttACTGGgAcaCAtTcaTgCagggagTGGGaacTTtgTTgCGaCTtCtgaGatcaGAGcGGGAtggTttATtCgAGCTgCaTcTCAtcgcTgTCtgTgaggcCATCccCtggTGtCgAgCtgcCaAcaGAggcaaCTAtGTcCgatAtTtgCcTGGaTATCTGAATGATATGATAaGCCTCAAGCAGAAACAACCAAAATCTTACCAATACCTGCAAGAAGGTGGATTCGTAGTcCGGAGGTCGTCCAGACGGTTCAATGCAGTTGCCAGTGACCAAGCACTTGAACAGACAATAAACCGTGAGGGGAAGAGcAAGGGAGGTGTCATCGGATTTACCTTGCGGAAGGGCGCTcTCACACGCTGgATGGTGACTCGACACATCACTGCGGAGTACACAGATGCCTTCAAGGAACTGTGCCATAGTAACAAACAAACACAAACGAGAAACCACACTGAGCATGGCAAGACTAGGATGGCAAGGGATGAACAGGaCGTCATAAAgATACAGGAATATGTATCAGGCTTAcAgAATCCCTTCGACCTTGATACTGTGCCCgATGAACTCGTCAATATCACCACTGGACAGGTCGCATCACAGGAAGTTGCCAATGGACTGATAAATTTTCTGGAAGTTGCACAGAAACGGAACACTACCTTTGTGGAGAAGCGGCTCATGGTTGACAGGACACTCAGTTTCTGGGAGACAGACACACGGACGAAGACTCCAACATTTGCCAACATGTCCAAATCTTTGACATCCAAGAAAACAGACAAgATCATGGTAGATTCTGAAGTCTTATTCCGAAGGCTGCTGGCTGTGTCGAAGCAGAGGGATGTCAGCTTAGAAGAGGTTCTGACACACGAGCTAGCACCTGTACCACCTTCTCTGTTCAACGATGATGGCACGATGCGCAAGACGACCAAGGCTGATTTAGCCAAGAAGTTAGAATCGAATTGCGATGAAATACAGGTGTTGGAAGAGACAGATGATCGTCACACTGCATACATCATTGATGGGATGGCACTACTTCAAGCAATGGATGAATCCAAGTTTGACACATTCGATGATTTGGGACTTGTCGTAATGCAGAGAATTCAGTCACTGCTAGCTGGTAACTTAGGTGTGATATCAGTCACTcTGGTCTTTGATCGATATGATTCGGAGATATCCATCAAGCAGCTGGAACGAGACCGTCGTACAGGTAGAGAAACAGGCCCTACGTATGTCATCAATGGTCGACGTAGGGTTCCAAACTACCGAAaATtTATGACAAATGCCACAAACAAATCAGCACTGGCAGAGTTTGTCTGTGTATATTTGACACAAACCGCTCCACAGCTCCTCAAGGAACACCAATCAATCACACTGGCAGGAGGTTTTGAAGATGGTCAGCTTGTGAAAGTTATTCAGCGCACAGAGGTACAAGAAAAACCTGAACTGTTCAGCACACACGAGGAGGCCGACACACGAATCCTGCTACATGCCATCAATCTTGCTCAATCACACTCAAGAATCATTGTCCGATGCGATGATACTGATGTATTAGTCCTTCTAATATACTACTGTGGCAAGGGTGTGTTTGGAGACTGCAAAGTTTACATGAATGCTGGTCATTGCAGCAAAGCAACAAACCGCCAGAGGTTCATTCCTGTCAACACCATAACTGATCAAATTGGAGAAGATGTTTCACTCTGCTTACCAGCGTCACATGCTATTAGTGGATGCGATACAACATCTTCCCTCTTCAAAATAGGTAAGCGCACTGCCTATAGCAAGCTCTTGTTGAATATTGGAGACTTGCTGCCAcTGGCACAGTTAGGCCAATCCAGTGACATAACTAATGAACTCCCCACAGccACgAAGTATGCATTGCTTCTGTATGGATCGAAGAGCAACTCGTGCAAGTCTCTGGATCAGCTACGCTATGATTATGCGTGTAAAAGTGACAAGGTTGCATCACTTTTCCCGCCAACAGATGATGCTTTTCAACAGCATATCAGACGTGTGAATTACCAGGTGGCGATTTGGATTCACAGTCATGAAgCAAAGCCAGTTCTTTGGAGACCTGATGGCAATGGATGGCAGCTAAGGGAcAACAaactcgaacctgtcatgttcgaaaaagatgcggcccccaaagaggttcgagacctgacacatctctattgcaccgatgagaactgcTcACAaACTAGagcctgtcactgcctgaccgcgggactgagatGCacGGaGtTATGTTccTgtgttggtgattgccaaaacacagataatgctcttgtgctaagtgacagcagcaAtGAcgACagTGAtTgACTGaTtacatgaacatcaatcatttggattaaattaccactgctgtatcaataacttccaattcaataaatatgtatatcatttacaTGTGcgTGTATTTCTGGGGTAGTCATAAATGCTAGtTCACcATATTGTGAATGTGCTGATATATgtatctaaatataacaaaagtatattgccaatgcagcatggtgtaaactaatgaaaacatgatatttcgtggaatacgcgaattTaAGGTATtTTGGATATTTCGGTAAAGTGcTATGTTTTTGATAATACAATTCTCAGCAGGAGCTATATTACACTTTGGAaCCTTCTATTGAATACATATATGTACAGGATACATTTAGGTATAATATTtATCAACATGGAGCTGGTATGTGTAAAGTTATGTAGTCATTAAGGTCGGTAATTCAGTGAATCTGTAGTcGATTTTCAGCAATAAATTGCATTATTTTGGCTTTTATGCCAAGTATGAGATATATTTTCTGATTAAATGCAATTGTAGTGaGTGTGTATTGTCATCCTGCACATTTTGATACATAAtgTGTGCATATAGCTTGAATATTAACTGATATACTTGGAAAAAACATATATCaTCAAATTTATTCTCGGAGTCCTCATCTACACATATATAAATGAGATTTTCATAATGACCTACAATGATCTCAGATTCACAACCATCCTTTTCCTACTCCCCAGACCACCCTCTTCAAGAAAAAATAGGTTGTGTCTTGTTCTACCATGGGGAGGGGTTGCACCCATTTTTAAGCCCCTTTTGAGATATTGCCACTACACTA
>Kolobok_A.marissinica_153#DNA/Kolobok
GGGGCTATGTCATTTTGAAATATACCTTGAGGTCATTTTTTGAAACAAACAACTGAAGTACTGTACAGAGTGATACTATGTATTAAATTAATCAGTAGACAAAGTTATATGTTGAAAAACACAAATTTATGTAAAATAATCTATAATGAACTAATTACTCTGTAGAACAATAGATTTTCTTCTGAACCTCATAACTCATATAATTTACGAACGGTTTTAACCAATATTTTAAATACTATTAATATGGAACAGTATGTAGGGATTATTGGGGGTTTATCCGAAATAACAGCCTATAGAATGAAAACTAGGCGAAAGTATTTTGGCCATGCCGTGTTGGAAAAAAACATTTTAATCACAAAATGTAAACAAAGGCATTGGTGGCTGATTTCACGAAATCGAAAGCAACGACAACATTATAAGAACATGAGTTATAAAGATTTACTTGCATTGAATCAATCTGCGGTAGGAATTTCCATGACAGTTTCCATAAATTGAGATGACATCAATTGTTTAAAATCAATCGTAATTTTGTTTTTAACCGGAAGAGAGTAACGGAAATGAACATCGAACGATATCCTTACGCCAAAATATATGTTCCCATTTATTTCATTTGTTATAGTATTACATGTGTTATTTTAATAGATATGTTTGCACATTTCATCAAAAATATGCTATTTTTCTTATGTAAGCTTCAAATAATAAAAAAAAGTATTATTTCGCGAGAGTAATAACATCCGGTGACGATATTCGGCTACTTCCGACACAAAATTACTAAACGGAACGAAGTAAATATTGTTTAGAATTATTCGAATAGCTTCAGCGGGTAAGTTACTAGGAAGATGTATATTCATCATTTTAAATAACTTTGTAATAATTTATCAATGTGTATATTTGAAACAGTTGATCGGACAATATTGAGTGAGTAGTTTGTATTTTAAATTTCTACAATTACCTCATGTACATGATCACAACATGGGTCACTACATGACCTAATTATAACACGTGCAACACGTGTAATTGTAAAGAAATATAGTACAGTACGGAGGAACATACTGGTCAAATGTCCATTTGTGTGAACCATTATATATTTCTGAATGCCATTGTATAGAAAATTGTAGTATTATAATAAACTGATACATTTATAGTAGAAAATTACAAATATGGGTCTTCATAACCAATATAAAAGAACTATTAGAAAGAGACTGTTTGGTCAAAAGTGTGGTCTGCATAGCTGGCGAACCAAATTGAAAGCTGCTGTTCTTACTTGCATACAAGCTGAAAAGGTAGAATTATACAGGAAAAAGACGACCATGAAATACGAACCATATAAAATAGTTAAATGTCAAGAACTCAAATTAGTACTTCAAAAGATTCCAATAATCAAATTCTGCCAATCAAAGTTATTCAGACTTGGTCCTTCCTTGCGATATAAATTGGCAAGTACTCACAAGCCAGTCACTGGTTACAGAATAATGAATATGGGTATGGTTCAAGATAGTATTGTCGCAGTAACAACTCATACATGTTTATGCCCTGAAGCTCAGGTACTCGCAGCCAATGGACACCCTGTAGTGACACTGAAAGGTGAAAAACGACAAACTGGATTGTTCAGTGTCATGATCCTGAAATGTATCGGCTGTAACAAGGATTTCTTTTTGCATACAAGTCATAGGAATGAAAACGGGTTGTATGACATTAACATTCGTGCTGTATGGGGTACCATGGCCAGTGGAGGAGGTGCTTCAGACCTAAATGAGCAACTCCATACCATGGACATCCCGACAATGAGGGACGGAATGTTCACCTCATTGGAGGATAATATTGGTGAATGGTGGGGGGAGGTGTTAAAAGAAGAGATGGCAAAGGCTGGAGCAGAGGAGAGAAGGCTTGCAATAGAGAGGGATGAACTGTGTGAAGGTATGCCAGCCATAACTGTGATTTGTGATGGGGGTTGGTCGAAGCGTACACACAAGCACACATATAATGCACTTGGTGGTGTCGCCGTTATCTTTGGGGCTGAAACCAAAAAATTACTGTTTATCGGTGTAAGAAACAAAATGTGTACACTTTGTGCCAGAGCCCAAAAGATCGGGGTAGAACCAAATAAACATACTTGTTATAAAAACTGGTCTGACAGTTCTCAAGCTATGGAGTCAGACATTATATTATCTGGCTTCTTAGAAGCTGAGGCAGTCCATGGTGTACGATACACACGACTCATAGCAGACGGTGATAGCTCGGTGTTCACCACACTTCAGGAACAGGTACCTTGGGGTAGGCACATAAGCAAATTAGAGTGTGCCAATCATGCATGTAAATGCTTGCGTTCAAGTTTGGAAAAACTTGTTGAAGAAAAGCCCCAGCATAAGGGAAAGGGAAAACTAACAAAACTGAATAGGGTGAAATTGACAACGGCTGTACGATGTGCTGTTAGGATGAGAACATTAGATAACAATTCAAAACAGTTGAAAAAGGACATCATAAATTCCATATATCACGTATTGGGATTTCATGAATATTGTAGTAATTTTTGTAAAAAAAGAAAAGATACATGTACTGATCAAGATAATAGTGCTGCTGATGATGATGATATGTATGATAGTGATGAACAATCATTTGACAGTATTTTTGAAAAACAATATCAATTCTGGAAATTACCAACACACAAAGAAATGGAATTCTCAAGAGAAGCGACAAGAAATGAAATTAAGAAAGAGGAAATAAAGGAACTGGTCAGAGATGTGCAAGTGATTCTTGGTCGACTTGCTAATAAAAGTGACCGCCTAATTGGCAACTTTACTACCAATCTTTGCGAAAGCTGGATGTCCATCAGAGCAAAGTTTGATGGCGGGAAGTTTGTCAATAGATGTGGTCGTGGTTCATGGAATGCCAGGTGCTATGGTGGTGCATTGCGAAAAAACTTAGGTGTCACCTGGTCACCGGTAACATTTGCCAGAGTTACATCTACCCAAGCAGGAACACACTTCCTCCAGGGTGTCAGAAAACAAGCCATACTGACAGCAGCCAATGCTCGTTACAAAGCCAAGCCTGAAAGTAAGACCGTGAGAAGGAAGCGAAAACTTGAAAGCTTGAAACAATCCAACACAAAGAGAGCTAAGCTTCATTATGGCAGTCAACTAGACGACTCTCCGGACATTGCCCCGCAAAATTTAACATCCAAATGCAGTGACTATCTTGAAGGTGTTGTAAAACTATCAAAAGTAGAATGTGACAAATTAGAAAAAGCCTCTATTGACCAAGGAAGGAGTGAATTGTGGGTAAAAGAAAGAAAAAAGAGATTGACTAGCTCATACTTTGGGAAAGTGATGAATAGGCGACCCAATAACATCTCATCAAATCTGGTTAAAAATATTTTGTATGGAACATTCAAAGGAAACATAAACACTATCCGTGGTCTGGCACAAGAGGCGAACACAATAATTGAATACAAGAACATTAAAAGAAATGTTGATGTAATAAAAACTGGCTTGAGAGTATCACAGAAACATAATTTTTTGGCGGCATCAACTGATGGACTAGTGACAACTGACAAGGAAGGAAAAGGACTCCTAGAAATAAAGAATTTTCTACAAAATAATACATGTAGTATTGCACAAGCAGTACATAAAATTGCTAATTTCTGTCTGGAAATAAACAGTGACAAATTATCACTGAAAAGAAATCATGAAATATACTACCAAATACAAGGGCAGTTAAATATATTTGAAATGGAATGGTGTGATTTTGTGTTAAGAAGAACTGACCCCTATGACATATTCATTGAACGCATATATAGAAACACAGAATTATGGAACAATGTAATGGTTCCAAAGTTAGAGTGCTTTTATAGAACCTTTCTACTACCAGAGTTGGCTGTACCTAGATATGGTACCTACTCAGGAATACGAGAGCCTAAAGCACCTTGGGTAATTGTTTTATTTCATATAATTATATGTACACTTATTGAAGACAAAATATACCTGTCATGTATTTGTAATATTCTTACATATAGTAGACATGTATTATATATCTCGTTACATAGACATGTACATGTATTTACTATTACTGACAACAACTAGAATGTCCTCCCTTCCCATAATTATATTCATATGAAATATTTACATTTGTAAGATGCAAATTTACCCAAGTGGTGAGTAAAGTTAAGTAAGATAATGCAAATAAATAATAAAAAGGGATGTAATTTACAAAGTGATTTCCGTTCCATAGCATCCAATTTGTACATTGATAATACACATTTATTTCTGCGTTGAACCATCAAACCTATCATGTAACTTTAACTTTACAGTCGGGTGTTATAGCACCTACATGTAAGGAATGAACTCTATGGTGATATTATTGGCAGTATGTTTGTTTCATTACAGTTCAAAGGGAGGCCCGAAATCACATTGTGTATACGAAAGAAGCTGAGGAAGAAACAAAAGACCAGACCTGATAATGTACTTATTTAGAAACATATTTACAAATTATAAAAACCTTAATTATTCAGTTTATTTGAGAATATTAACCCTTTCTCCAATGGATATGTTGGCTTATTCATGTATGCTACAATGCATACATCATGAGTTTATACCTTGATCATTTTTAACCCATTGCCTGCAAATGTGCTTTTATCTGCTGCTAGCATGCAATGGGTTAACAGTGTACATCTTTCACCACCGACCTGTTTGTTTCACTACTAGTGTGTCACTGTATGCATTATTGGCGATTGCTTTGAGTATCGGTTCTATGTGGTAATATATAATTGTGCTTGCAAGAAAGATCGAACGACAGATGCAATGGTCATATCCCTTTTTTTTAAAAAAGGTCTTAACACGTAATTGTTCAATAGTTTGAATTAGTCTCTTCTTGTCGGATTATGTTTCATCACTTTTCATTTCCTAGTACACAATTTGGCATTATGTTGAAATCATTATGAAATTCAATGTTTCATTTTGCAGACAACAATTACACTAGACAAGTGTATACCTGGACCATCCAGCGCTGCATCAACTACACATGATCAGTGTGTTGCAGGGCCATCCAACTTTCAACCAtGTAACATCAACCGTAGTAGGAGGAGGAGGAAAACAAAGTTTGTTGGCAGGGAGATATTGCATGAATTTGAAGTAAACAAGAAAACGAAACAGACAAAATGGTTCAAAGGATTGGTTCAGGATGTTGTTACGGGTAACAAAACATGTTTGCTCCCTTTTCCAAGGGCCCATATGGCTAATACAATCTTTCAGCACTGTGCGATGGCATCATTAAATGTCTTTACATGTAATAAAAATATAATTTTGCAATAGCTGGTAACATTTCTATAATTGCTTTTCTTATATTTGTTGTCACCATAGTTTTGCACAGATAAACTTCATGTTGACTTGTGGTCAAGGCCCACCGTACCATCCTTTTTTCAATTATTCTTTCTTCACATAAGCCACGGTCAAGTTTGTGAATTATCATAATTTGTTTGTTATTCTGTCCATCAACATTTCACTTGTTAATAATATTTATTTGAGCAATTGTTTACTTTCTTAAAGGAAAAGACGGTGATGAGGATGCTGTGTATGAGATTTTATACTATGGAGAGTCTAGTCCACAGCTAATCGATAAACTTCATGAGGACTTTGAGAATGGTTGTTTGACTTTCCAAGATTTACAATAAGGTATTAAATTATTATTTAGCAAAATGACATGTACTTGCATCACGTTTTCATACAGCAACCACTACTAAGTTtATCACGTTTTCATACAGCAAcCACTACTAAGTTTATCAcgttttcatacagcaaccactactaagtttatcacaTTTTCATACAGCAACCACTACTAAGTTTATCGAACTGTAACCTGGGTCACATTATGTTGGAACAATTTCTTCTCATGCATCAATGGTAGGAATGAAGCTGCATTTGGTAAGTAACATTATTTCAGCAACCTCAACCAAGTTGGTACAAAACCTGTACAACAGGTAGGTGAACATGGAAGAAATTATACTGTTAAACTTGAATAATGAAAAGACATTTTACAATCCTACCAATATATTCACCATAGAATATGTGTTTTAACTTGTTTAATAAGACCTTTTCTGTATATTCAGTCAGTGTGCTTCTATGCAGTATGTTCACATATAATGTAGTAATAACAATGCCCTCAAAAGAACCCATCCACAGTTTTGTATTTTCCATGAGATATATTAGTAATTATCTCCCTTTTTGCCATTCACTTGTAGTGACATACCAAAGTTAGTAATCAAATAATTGTGTACATGTGTAATGTATACATTTCTTTCTAGCATAAACCCAGTAGAAGCAAAATGTAACAATTTAGCGTTTTTATGTTTCACAAAGAAGATGCACTGTGAAGCTGTCACATAAAGACCACCATACTTTTCACATGCACTACTTTTGTAAACACTGAAAATGATAGATTATTGGATTTTTTTAAATGATCAGTGCTCTTTTATATCATGTATCAGCACAAGAAACTGTCCTATATACCCTTGTACTATACTTGAACTACAATTGTGTGTTTTTTTAATACAGGTCGTTGTGTCCTTCTGTGTGTTGAGACGCCCAACAGAAACATCACATTAGGAGGTAAAATATGCATTTTATATCCTTTCTTAACAAATTTAAGAACTTATAACTATTTCAATCATTGCGTAATATTGTCTTTTATGTTTTATGAAGACAATAATTTTCCAAAAGCTGTTAGAATAAAAAATAAAATTAACCAATGCCCCACCCACTTTTCACCAATTCGAAAAGATATAGCCCC
>Kolobok_A.marissinica_155#DNA/Kolobok-T2
AgGCCTGCAGGTTGaCcTATATTTgACCTTAAACACACGAGgAATAGCggTACaAATcTgACgGTCgACGCACTAAACACACgAggAATAGCGGTACAAATcTGACGGTcGAcgCaCATCGTATTTGCCAcATgCgAGGCCCTgCATGGTATACATCTAaTAcATGAgCACCACTTaTATCTATTATgACCCACGTACATATcAGAGGtTATAAATTGCTGAAATTGAAGTTCTGTATTTTTATAGTACTTACAACTGGTATAAACAATTCAACTCCACTTATGGCCcAAATAAGGCTGGTTGCgCGGGTTAGgCAgCCAGTTCCTgCATTGCTGTACCACACATTCAGGcATCAGTTCCCTcTTATGccAAGTACAGTCTCCTCTTCTAgCCGCTACTTTTCTCTCTATATATCTGACATCTTTCCATGCGCCACAATTATATAGCATTGCCCAAAACCTCCTGTATAGAAGCTTTCTCTCATGTGAATTTAGATTATGCgGTGGACgATTATTAGCAGGCCACCAAAGTTGTTTGTTCTGTTCATTTATTATGCAAGGGGAACACAAGCACAGTGGACACTCAGCAACACCTTCAGCATGCTGAgGCATAGGGGGAgGTACgTAAgCAGCCTCTGCAACGGGCATGGCGGTGGCTGTTTCTTCTATTTCCATCTCTACGTCCCAGTTCTTATTTTGCAAGAAAGTCAGCAATTcTTTTCTCTGCTCATCAGTTACATACATTGTTATTTTACTCAATGGCATCTTGTAGAAATCGGCAGAATATGtgTAATACTCGTATGTTCAAGaGATTATAATTATAATATTaTACATGTACTCATAGCATTCAcTGTGATTATTATGTAGCATCAATATCGGTAAACACACACTGACACAGAGAAATATTTAAAATATAACAGAAAACTTGCGAATAATACTGTAGATATATAATTAAATGAAGTATGAAGGTTACCATATAACGAACACATATAGTTTATTCATATAAATACATACATATTATATACATACATATTTGATTAGGTCAACACATGAACTGAATTTTGAATTAGATTGCACAGATCACAACCATAGCGCACATTATACATGTATAGAAATGACACTAGCAGTTGACACGCCAATTCCACGTGAATTTCGCTCTCACATGCTTGGCTGTACGTATGACTAATCTAGTCTATAGAGTAGGCCTACTTAGCGCGAGTTCAGTCAGCTATAGCTTTAGTATTTTCAATCTTGAAAACCTTTGATTTTCTAATACTGTGATTAGATATAATGTATTATTGTATTACTGCTCCTACATGCTAGTGTGTACACCATTTTAGATTTAAAGTATCTTTCTTCGCTACAGTATATTCTATGGTTTATTATTAATAAATAAGTGATTGCATATTCTTTGTCACACCGTCTCTGTGTGTACATGCAAGTTGTCTGCATTTTTTTTtAATGAACTAGTTGGTTACTGACTATTGAGTAAACTTTTTTCAATCCAATTCTTAAATTGATATTAGCTCAAAAATGAGTAAACAGCGTTTTAATATGAACTTATTTGGCAATAAATCTGAATACGAACAATTCCGAAGTGATCTAAAATGTATTGATCTCGCTTTGAGACGTAAAAAGAACGATAAACCTAATACTCTTGATGTACTCAATATAATAGTTACAAAATACAAAGAGAGCCTATTGTCGGAAGAGAATAGCCATCCTGCCCCAGTAGATGACCACAATGAATGTACTTTGCAGTCGTACGATGAGAATCTCGTTATTACAACACAAACTGCATTGCAGAACTTCTCAGACATTTCATACAGACATAGCGGTACTTGTGATTTCAGGTTGACATTGAAGGCGACTAATAGTATTGACTATGGCAAACAATTCATTGTAACATGTGACCAATGCCAATTTAAGTCTGTTTGGAAATCATCACTTGAACTATCTAATGGAAAGAATTTAGTCACGTTACGAATGTTTCATGGCTATATCACAAGTGGCATGCTACCATCACAGATGGATAGATTCATTTCTACAATTGGACTGCAAACGCTTGGATCTCGAACGACTAAAGCTTATCTAAAATTCACGTCTGATCATATTAGCGAAGAAAGACGGTCATCCTGTGATATTGCTCTAACCGAAGAGCTTCAGTTAAACGGGCCTGATAACTCAATAGACTTGGTAACAGATGCACGGCACAGTACTCGGCGAAACTCCAAGTTCACTGACGTTGCCTGTCTTGGGTATAATACTAAACAAGTAATACATCACGAAATAGTCAGCCGTGCTGACGACCCATGTGCACAGCGACATGAGCTTCTGGGCACAAAAAGAATATATGCCCACCTTGAAACAAAACAAATTAATGTTCGACGCCATGGTCACGATCGTAATACAAGTGTTAGCAAATATATCAGAGAAAATCAGCAACGTACAGTAAATCAATATGACACATGGCATGCATCCGTATCCCTTGAAAAGCAACTGAAACAGATATCAAGTGGTGCAAAATGCCGAGAGGGCAAAACCTGGTCCATTCAACTTTCCGACAAAGTTGGGCCGGTCAAAACACATATGCAATATGCTATGCGTAATTGCAATGGTGACCAATCCATACTTCGAACAAAAATGGAATGTATTGTCAAACATTACCAAAATGACCACACAGACTGTTCACCCGAGTCTCGGTGTAAAATAGATCCCAACTATATCCCCAGCCGTCAAATACTTACAAGTCCTGTTGCTGTAGAACTGTTGCTGTCATGTGTTAGAAAATGCTATGTTTATAAGGAAGCGCAAAATTATATCTACCACATGGACACTAGTAGCGTGGAATCATTCAACAACAGCTTGAATGTTTTCCATGACAAACGTATCGGAACCTTCTCTGCTCTTCACTACACTATACGCTCAAATTTGGCAATATGTCAATGGAATGAGACAGTGCAAGTCAAGAATAATACAAGACTCCGTTGTACGCTCCAGTTCAAATCCAACATTTGGGCAAGGTATAAACAGGCATTATTTTCACACTTAATCTGGCGGCCTTTTTAAACCAGATGATACATGAAAGTGACAGAACAGAATATGAAAGTGACGAAACTCCGACCTTACAAACAACATAGATCCTGATCAGTTTAACAGTTTATTCGTAATTCAAGGCCTCCGGCCCATACACATATATTATATACATGCATACAAATTATCAGTCTCAGTGATTACGCTACGGCTGATGAGGCACCTACATAACATGTAATCTATGTCCCTGGGCTGATCTGGATTATGTAGTTTGAATACTCATAACTATCAATTTTCTTTACAATCAATAATATACGTTTACTTAAATTGTCAGGGCCTCATTTTGACTAATTCTCAGCTCACAGAGTGATCGTGCATATTAACCGTTAGAAAATACCTACATACGCCAAATTATACTGAATGTACTGCTACATTGTTGATACAAGCCACTAATCACATGGAACAGGTAGTAAAGTATAAATCTTTACAATTGGACGGGGTCAAACTGCAGGCCT
>Kolobok_A.marissinica_156#DNA/Kolobok-T2
AGGCCTGCAGgTTgACCTATATTTGACCTTAAACACAcGAGGAATAGCGGTACAAATCTGACGGTCGACGCACTAAACACACGAggAATAGCGGTACAAATCTGACGGTCGACGCACATCGTATTTGCCACATgCGAGGCCCTGCATGGTATACATCTAAtAcATGAGCACCACTTATATCTATTaTgAcCCACGTACATATCAGAGGtTATAAAtTGCTGAAATTGAAGTTCTGTATTTTTATAGTACTTACAACTGGTATAAAcAATTCAACTCCACTTATgGCcCAAATAAGGCTGGTTGCgCGgGtTAGgCAGCCAGTTCCTgCATTgCTGTACCACACATTcAGgCATCAGTTCcCTcTTATgCCAAGTACAGTCtCCTCTTcTAGccGCTACTTtTCtCTCTAtATAtcTgACATCTTTCCATgcGCCACaATTATATAGcATTGCCCAAAACCTCCTGTATAGAAGCTTTCTCTCATGTGAATTTAGATTATGCGGTGgACGATTATTAgCAggCCAcCAAAgTTGTTTGTTCTGTTCATTTATTATGCAAGGGGAACACAAGCACAGTGGACACTCAGCAACACCTTCAGCATGCTGAGGCATAGGGGGAGGTACGTAAGCAGCCTCTGCAACGGGCATGGCGGTGGCTGTTTCTTCTATTTCCATCTCTACGTCCCAGTTCTTATTTTGCAAGAAAGTCAGCAATTCTTTTCTCTGCTCATCAGTTACATACATTGTTATTTTACTCAATGGCATCTTGTAGAAATCGGCAGAATATGTGTAATACTCGTATGTTCAAGAGATTATAATTATAATATTATACATGTACTCATAGCATTCACTGTGATTATTATGTAGCATCAATATCGGTAAACACACACTGACACAGAGAAATATTTAAAATATAACAGAAAACTTGCGAATAATACTGTAGATATATAATTAAATGAAGTATGAAGGTTACCATATAACGAACACATATAGTTTATTCATATAAATACATACGAAATGACACTAGCAGTTGACACGCCAATTCCACGTGAATTTCGCTCTCACATGCTTGGCTGTACGTATGACTAATCTAGTCTATAGAGTAGGCCTACTTAGCGCGAGTTCAGTCAGCTATAGCTTTAGTATTTTCAATCTTGAAAACCTTTGATTTTCTAATACTGTGATTAGATATAATGTATTATTGTATTACTGCTCCTACATGCTAGTGTGTACACCATTTTAGATTTAAAGTATCTTTCTTCGCTACAGTATATTCTATGGTTTATTATTAATAAATAAGTGATTGCATATTCTTTGTCACACCGTCTCTGTGTGTACATGCAAGTTGTCTGCATTTTTTTTAATGAACTAGTTGGTTACTGACTATTGAGTAAACTTTTTTCAATCCAATTCTTAAATTGATATTAGCTCAAAAATGAGTAAACAGCGTTTTAATATGAACTTATTTGGCAATAAATCTGAATACGAACAATTCCGAAGTGATCTAAAATGTATTGATCTCGCTTTGAGACGTAAAAAGAACGATAAACCTAATACTCTTGATGTACTCAATATAATAGTTACAAAATACAAAGAGAGCCTATTGTCGGAAGAGAATAGCCATCCTGCCCCAGTAGATGACCACAATGAATGTACTTTGCAGTCGTACGATGAGAATCTCGTTATTACAACACAAACTGCATTGCAGAACTTCTCAGACATTTCATACAGACATAGCGGTACTTGTGATTTCAGGTTGACATTGAAGGCGACTAATAGTATTGACTATGGCAAACAATTCATTGTAACATGTGACCAATGCCAATTTAAGTCTGTTTGGAAATCATCACTTGAACTATCTAATGGAAAGAATTTAGTCACGTTACGAATGTTTCATGGCTATATCACAAGTGGCATGCTACCATCACAGATGGATAGATTCATTTCTACAATTGGACTGCAAACGCTTGGATCTCGAACGACTAAAGCTTATCTAAAATTCACGTCTGATCATATTAGCGAAGAAAGACGGTCATCCTGTGATATTGCTCTAACCGAAGAGCTTCAGTTAAACGGGCCTGATAACTCAATAGACTTGGTAACAGATGCACGGCACAGTACTCGGCGAAACTCCAAGTTCACTGACGTTGCCTGTCTTGGGTATAATACTAAACAAGTAATACATCACGAAATAGTCAGCCGTGCTGACGACCCATGTGCACAGCGACATGAGCTTCTGGGCACAAAAAGAATATATGCCCACCTTGAAACAAAACAAATTAATGTTCGACGCCATGGTCACGATCGTAATACAAGTGTTAGCAAATATATCAGAGAAAATCAGCAACGTACAGTAAATCAATATGACACATGGCATGCATCCGTATCCCTTGAAAAGCAACTGAAACAGATATCAAGTGGTGCAAAATGCCGAGAGGGCAAAACCTGGTCCATTCAACTTTCCGACAAAGTTGGGCCGGTCAAAACACATATGCAATATGCTATGCGTAATTGCAATGGTGACCAATCCATACTTCGAACAAAAATGGAATGTATTGTCAAACATTACCAAAATGACCACACAGACTGTTCACCCGAGTCTCGGTGTAAAATAGATCCCAACTATATCCCCAGCCGTCAAATACTTACAAGTCCTGTTGCTGTAGAACTGTTGCTGTCATGTGTTAGAAAATGCTATGTTTATAAGGAAGCGCAAAATTATATCTACCACATGGACACTAGTAGCGTGGAATCATTCAACAACAGCTTGAATGTTTTCCATGACAAACGTATCGGAACCTTCTCTGCTCTTCACTACACTATACGCTCAAATTTGGCAATATGTCAATGGAATGAGACAGTGCAAGTCAAGAATAATACAAGACTCCGTTGTACGCTCCAGTTCAAATCCAACATTTGGGCAAGGTATAAACAGGCATTATTTTCACACTTAATCTGGCGGCCTTTTTAAACCAGATGATACATGAAAGTGACAGAACAGAATATGAAAGTGACGAAACTCCGACCTTACAAACAACATAGATCCTGATCAGTTTAACAGTTTATTCGTAATTCAAGGCCTCCGGCCCATACACATATATTATATACATGCATACAAATTATCAGTCTCAGTGATTACGCTACGGCTGATGAGGCACCTACATAACATGTAATCTATGTCCCTGGGCTGATCTGGATTATGTAGTTTGAATACTCATAACTATCAATTTTCTTTACAATCAATAATATACGTTTACTTAAATTGTCAGGGCCTCATTTTGACTAATTCTCAGCTCACAGAGTGATCGTGCATATTAACCGTTAGAAAATACCTACATACGCCAAATTATACTGAATGTACTGCTACATTGTTGATACAAGCCACTAATCACATGGAACAGGTAGTAAAGTATAAATCTTTACAATTGGACGGGGTCAAACTGCAGGCCT
>Kolobok_A.marissinica_157#DNA/Kolobok
AGACGATTTCGGTAGTTTCCTACGCGCAGCCGCTGCGCGCACCCAAGGGAGATAATGAACTCTTCACCGAGAAGATAGAAAATTAAGTTGCGTATATTCGGCTATTCGGACAAATAACGCGGAAGTAAGCTATCGTTTACATTATGCATCATAAACAACGTTTATACGGTCGGTTTTCTAATAAATCAAAACTACGACGAGCAAATAGAGCTGCAACTGCGGTTTCTGCGTACAGGAATAGCAAAACTAATAATGTGGACGATTCTTTGTCCACAGTTCAACTTCTTGACAGCGAGCGCGAAAATGCCCCGCCCACTCAAGCTGATAACGGTAATGTACATGTAGATGTAAATTCATGGAACTCCGGGCGTAGAATTGTGGAGCTAGGTCATATGGCGAAACAAATGAACTGCACAGACTGTGATAAAACATTGAACTTATTCAATATCGTTAATGAAACCAGATATGGGTTTGGGTCGTTACTGTTGATTGAATGTGAATGTGGCATTGTGAATGAAGTCACTACAGGCAAGACACATCGTGTAGGAGCTCGAGGGCCACCAGTATTTGATGTAAATACCAAAGCAGCTTTAGGTATGTATTAGTATATATATCTACCTTCAAATTAATTCATCCAATGTAAACTTTATTTATTTTACAATGATTGCGAAACAAGCTTTTACAGCTAATGTTAATTACTCTCGTTGGCGCAGATGAAAATATACATGTATATGTTGTCCTTCATGTGGGAAGAAACATGAGCACACAGAGAAAGCCTGCCTGTCTGATTTGGCGGCAACGGAATGAACCGTACAACCTCACATACTTCCCAGTCCAAGGATTGAACTGGGTTGCATTAGTGATAAGCGATCATGCTAACCAATGTGCTAATCGGACAGCCTGAATTGGTTTGCAGATCATTGTACATTAATATATATTTAGATATATCGTCAAACCTTGCTGGATTTCAAGAGCTTGGTTGACTCGGGCGTCACAATTTCCTCAAAGCAATGCTATTTATAAATTAAATGTACCAGTATCATGAATGATGTGAATAAAGTTTATTATCATTTTTCACAATAGGGTGGATTCCAGCACGTAAGTTATTATTGTATGGTGGAGGATAATGATATACTACTAATATTATAACCATATTGCTAACATGTAACCACTAACCCTAGCTTTGTAGTGTTGCCTTAATAAATAGTATAATATACTAAAGCATTGACATGTAGTGTAATTAGCTTTGCATGCATACCCTAGATATCTAATGCTACAGCCATAATGAAATTGTAATTGTTCCCAACAAACTAGACCCACGGCAGTTGTGAATTAAGAAATATTGCAAATTTTATTGGTTTGTGTATAGCCATCCGTGAAAGAAAATTGACATGTATTTTATTTACATGACAATGGCTTGGGACAATTGCATTTTCAAAAAGACTGTTGTACATTCTCAGCTGCTTCTGCTATTTCTTTATTTTTCATTCTACCTTATGGCATGATATTAGGATTGTTTATCCACAATAAATTTGTACGCTTCATTCAAGGATAAGCCAATAGAATTCTCCCTAGTTTTAATTCAATGAGAATATATTACTTTACTATATCTTTTGTAAGAAATTATTCATTATTTTGTGAAATGATGTCAGTATATTGTCAACATAAAATACCAAAGGCTTCCCTCTATTTTGATTATCTAGGCTCATCCATGTGTGTTGACAATGAATATCAAAATCAACTTCAATACATTAGAAGTGGTGGTGTGGTTAAGCTGGTTGTGTTCAAATCACTTGCCCCTCACCACTGTAAGTTGGAATCCCATGGTGAGTGTCGGATTCTTTCATGTGAGGAAGCTATCAATCTGTATGCGAAAGTTCAGTGGTTCTATTCGGCTGCCTGTCTGTGTAATACTGCTTTGAATGTCCAATATTGGTTATGTAAAAGTATATTTTTATTTTACAGGAATGATACATAGTGGTACTGGCCATACACAGATTACCAACTTTATGTCTACCCTGGAAATCAAGGGCTTGCACCATACTACCATGAAACTGAGAGAGTTGGAGGTGGAGTCACATGTTTTTGATGTTGCACAGCAGTCTTGCCATGATGCGATACATGCAGAAATTGAGTGTCAGAATATTGTAAGGTATAAGAACTGCCCAATATACTAGTAATAGGATTAGTATGTTAAACGTATTTGTTTTGGATTTATGATGTGTATATAATAAATATATATATATACAATCGGGATAAAATAAATTAGTATAGACCAGATTTTAGCAGATGACTATTATATTAGTTGGTATTTTTGTGGTTCACTACAGTCGCAGCAACAGGTGATGAGTTTTCAGCTCTCATTGGTGGAGGAAGACCATGTGTGCCCTTCCGAGCAGTATTTCACACCCAGGTTGAACCAACTACCTTCTGCTAGCCAGCTGTATAGCTTCCTCACATGAATCCCAGTTGGATATGAACCTACAGCGGTTACGGCTTTAGTGATTTGAACTGAATGAACATAACCACTCGTCCATGGAGGGCCCTATTAAAATTAGTGATAACAACATGAATTACTTAACACATATCCTATATATTCCAGATCAGGTGAAAATGATAGCAGAGAAGATGTCGTCACACAGGGGGAATTCAAATATGACATGGGTTGGCAAAAGAGGGGTTCTGGACGTGCATATGACAGTAAATCAGGAGTAGGTACTCTTATTGGAAACAGAACTGGAAAAATATGTGGATATGGCATTCGCAGCAAGGACTGCAGAAAATGTACTTTTCATACCAATAAAGGAAATGTACCTCCACCACACTCTTGTCACAGAAACTGGAATGGCTCATCTAAAGCCATGGAACCAGATGTAGCTGTTGAAACTGTACAACAGGTTGAAAAGGAAAATGTGGAAGTAGGTGTACTTATCATGGATGATGATGCTACAACAATTGCTAAGATAAGGCAGACCGTTCCACATTCTGTAACAAAATGGAGTGACCTCAATCACACTAGAAAACATTTAGGTAACAGTCTGTATAATCTTCAAAAGAAACATAAGTGCCTTACACCCAAAGTGATTCAGTTTCTGCAGAAATGCTTTAGTTATGCAGTAGCTCAAAATAAAGGTAACACACAGGGACTTGAAATGTCGTTGAACCAGATAATTCCCCATGTATTTGGTGACCATCAAACTTGTGATAAGCGTTGGTGTGGTTACATGATGAATGCAGAAACCTACAAGCACAAGTCTTTGCCATATGGTCGTGACTTGCATGGTGATGAACTTCGTGCTGACCTAACTTCTGTATTTCATATTTTTGTAAGTAATGCAGAGAAAATTGCTCCAGGCGGATCAACTAAAGATGTGGAATCCTTTAATAACATAGTTGCATCAAAAGCGCCAAAGCGCTGTCACTATTCTGCATCAAGCAGTCTAAAAAATCGTGTAAATTGTGCTGTTGCAGAAAAGAATATTGGCTCGCATTACATTACTCAGGTTAATAAGTCGATTGGTCTCTCTCCTGGAAATGTTTATGCCAAGCATGCAGCACGCAAAGATAATACCAGGAAACGGCGCCTCCTATATGAAAATACATTAACATTTAAGAAAAGGAAACTCGAAAGAAAATTAAACAAAAGTGTTCTCAACGCACAAAAAGAATTGCGAGAAGGTGTCACATATAAATCGTCTGTAGGACTTTCTATCCACAGTAATAGTCAGGTGACTGAAATTCCAGCACCTACTTTGCCTCCTGATGTGATCACACTCGAGATTCCTGACAACTGCACCCATATATATTGTGACTTAGAAACAACATCACTTAGTAAAACTTGTGATATTGTACAGATAGCAGCTATATCTGCAAATGATGTGTTCAACCAGTATATTCTACCTTCTCAGCCTATTGCACCAGGTGCAGCATGTGTAACTGGGTTAGCGCTACATGGGAACGTATTGTTTTATCATGGTAACCCTGTCCGTACTTTGCCATTAAGAGAATCATTAAATTTATTTCTTGCATGGCTAGATGAACGGAAACCATGCTTACTGATAGGACATAATTTCAGAACATTTGATTTTCCAAGACTTCTGAGAGCTTTTGACAAATGTCACCTTCTTACATCACTTCAGAATTGTGTTGTTGGCATAGTGGACACCCTGCCTCTATTTCGGAAACAGTTTCCAGATTTAGATAAATATACCCAGGAACATCTAATAAAACATGTTCTAGATATTGACTATGCTGCACACAATGCTGAAGAAGATGTAAGAAGTCTTCATAAACTTGTGACTTTCTCCAATGTGTCCACGAAAACACTGTCTAATAACAGTGTGACGTTCAATTCAGCTTTGGATATATATAAATTTGACATAATATCCCATGAAAACCTTGAAACTTTCGATGTTCTACTTGAGCAGAAAGTTGTTAGCAAACAAATGCTGCTAAAAATGGCAAAAAGCAATCTTCGGTTTGAACATTTGAAACTAGCAGTGGAACGAGGTGAACAAGAGGGCTTGTCAAAGCTTATGTCAGAAAAGGTTAATGGAAAGCCAAGGGTGACTTCTACAAGACGAATTATTGAAAAACTGTATGAGTTCATTACAGCAAACAGGCCCCCAAGGTTGTAAAACTTTGCTCCAATCTCAAGCTTCTGATTGGTTGAGCCAAAAGCAAATATCAGTTTCAACCAATCAAATTACTTCAGATTGATACTGAGAAAACCTCTTACAGTTTTTCAAAATTAGTCTTGTAGAAGACACATACGATTAACAGAAAAAGCGCATGAGCGCATTTCTAAATTTACACTATATATATAATACATGTATGTGTCAGAGGGTTGTACTATTTTTCATAGTTTATGAACTCATACATGTTTTGTTCTTATATGATGTGTATGCATATATAATATAATGAATTAAGACCCTAGTCCAATTGTATTTGTCGCATCTGCCTTCATTTTGTCAAAAAACATAAATTATTGAAATTTATCATAATTTCTGAAATATGGGGGTAGCATGTACAATGGAAGATATTTCAAAAACAAGGTCGGTGACATATtTTTTTTTTGGCACCATTAGAATAGACATTAGTCTTGCTGTAAAATACTAAAATATTACCAAATCCTATTAAACAGATTTTTTCAAATTTGATCAATTGTGTACATGTTAGAGAATTATTGCGCCATTTTCCAGTCCGAAACGGATGGTGATTTGTAAATATTTTTCAATACAGTACATCTATAGATGTTTTTGATGTTTCATACTGTTCATTCATTATATTTAAATAGATTATGAGGTTAGGCTAATTGTATATGCTCTTTGGGATGTTTTTTAAAAACAAAACATGAATAATTGAATTTGTTCATATTTTCGGAAAACATGACTATACGGGTACCATGTACAATGGAAAATATTTCAAAAACGAGCACGGTGACATATCTTTTTTATTTCGCCATTGGATTAAGCATAAAATTTGCCACAAAATACTGTAATATGAAAAAATTCTATCAAAGGAAAAAAACTATAGAAATCGTCT
>Kolobok_A.marissinica_158#DNA/Kolobok-E
AGGCATACCcgcCcAATCATGCGCACCTATCGGCaAAACAATCATGgaACCAAGAAAGaCAaCTCGAGCCatTTTTAaAAATCAGTTTCCcATGaTgATTAACATCCCTTTAGAACtCTTTTCTTtATGAGTGATTTCCCTTTGATAAcTTCcGGAAGTTGAAAAAAAAtATATTTAGGTGAAAAACTAAGACAAAAcATGAAACGCCATTCGAATGGAAGgTTTATCAAGGAAGgTAAACgTGCCCGACTTGAAATTCTATCGGATAATGTTAgGGAAAAGGCTGATGAGCCTGTAGAAACGGAAATACAGACCGAAAATGAAGAAATTCAATCAgCAAAAAgTGggTgGGgTGATGgCCGCAGAATTGTTGAACTTggGcATATtGCCgAACAGTTGAAATCGTGTAAGAACTgTACGAaACCACTaTTgCTACAcAATATtCaGAGTGAAAAgCGCATAGGATATGCAAGCaTCCTATACATTgCCTGTgAATGTGGAATTTTGTGTTCTGTGACAACAgGCAAAAGCCACAGGCCCCACAGCAAGACtAAgAAAGGAATGCCAGTGTATGACATAAATACTAAAGCTGTTCTAGGTAcGTATGCAACTGATTGATTTTATTaTTTATAGCTTGATTGCAAAACATGATTTTACAACATTAGTAGATTAATGATTAATCGCTCTCAAGACATCATTCCTGATGGAATTCATCGCCCATtGTGAGAGAGAAGAGGCAAAGTGGATTTAAGTGTCTTTCCTAAGGACACGCCATCATCGTTCTGACGGAGCTCAAAGTCACAACCTCTCAGTTACAAGGCGAACACATAATAACTGATTAAAAATGATCTCGCCTAACTGTGGATATATAATTTATGACTTGTAAGTTGTAACCAATATGCAACTGGCTGAAAATTAGTATAAAATCTCAACATTAAAAACAATTAACAATCAAACATTTATGTTTTTATAGGCGTCCTACATTCCGGCATCACCTACAGGCAGATAAATGGGTTAATGTCGACTATGGGGATCAAGGGTCTACATCACAGTGCCATGATGAGACGACGTGAGGAAATTCATCCCCATATCCAGGATGTAGCTAACGAATCCTGCTCAGCTATGCTTACAGAAGAAGTAGTTTCATTCAAGTAGGTTTTACTGTTCATTTATAAAGATTAAGATATTTTCATTACAATACAACATAAAACAATAGATATCGTGATTGTTGGCTCATGAATGGTGGACGGAACTGGAGTTCCTGGGAATTCCATGTTTGGTATGGTTAGTTACTGAAATATTAATTAGCCAAAATGGCAGTACATGCAGCTAGCATGTAAGTTTAATTACGCTGGATTGCGAAATAAGTTCCTACAACATTAGATTAATAGCTCTCCATACATCATTCCTGACAAAATCCATCGTCATGAGGGAGAGAGAACAGGCAGGCAATGTGGATTTAAGTGTCTTACCTGCGGACACAACCACCATGGTTCTGACGGGGCTCAAACTCACAACACCTTGATTACGAAGTGGACACCATATCCATTACATCACGGAGGCTCCAAGAGTAGCTAGTTTATAATCTATGCCAATTTAAGCTTGCAATGACAGTTGATAGCTTATAGAATCACTCTTGAGTTTGTTTCCTGGTACTGATTAATTGTCGAATATGTTTCTTGCACAAGGAAACAATGACTGCTGTGATAGTGTTTGAAATCACGACCCTATGGCCTAATCAATGCCTCTTCATGGCAGTAGATTAATGTTGACATTTTATGTTTTCAGTGTGCCATCCGCCAGCAGCGATGAAAACCCAAGTTTCACTAGTGAACAGAAAGAGGGCATTTTTAAGTATGACATGGGCTGGCAGAAACGTGGTAGTGGTCGAGCTTATGACAGTAAGTCAGGTGTAGGAACACTCATCGGAAATGCATCAGGGGGAATATGTGCCTTTGGTGTACGAATATCTGACTGCAGAATGTGCACATTGGCTAAAAATAATGGCAAGGGAGACAACATTCCACCACATAATTGCATGAAGAATTGGTCAGGCAGTTCTAAAGCCATGGAACCAGATGTTGGGGTAGATCTTATAAAATCTGTTGAGGAAAAAGGTGTCATAGTAAAAACTATCATCATGGATGATGACACAACAACCATGGCTAGAATCAGAAAAGATCTAACTCATACAGTCAACAAATGGAGTGATATCAATCACACCTCAAAACATTTAACAAACAGTCTATTCTCGCTTCAAAAGAAACACAAGTGCCTCAATAACAATGTGATTGCATACTTGAAAAAGTGCTTTAACTACGCCCTCGCACAAACAAAAGGCAATGTAGAGCAATGTCAACTGCAGATTGAACAAATTGTGCCTCATTCGTTTGGGGTCCATGATAAGTGTGGCGAATGGTGTAGCTACACCAATGACCCGACAACATACCGGCACAGCACCTTGACAAAAGATTTATCTGGTGGAGAACTTCGCCGTGACTTGGAAGCTGTGTTTCATGTTTTCAGCCAAAATGCAGAAAAGATAGCTCCAGGTGGATCAACGAAAGATGTTGAATCTTTCAATAATATGGTGTCATCAAAAGCACCTAAGCGATGTCACTTCTCTGCATCTGGAAACCTTCTGTCGCGTGTCGGGTGTGCAGTGGCCCATAAAAACCTAGGAAACACGTACATTTCCTCTATCAATGAAAGAGTTGGCATATCACCAGGTAAAATTTCTAGTGAGGAAGCTTCCAGACGAGATTCTGAGAGAAAAAGACAAAATATATATTACAATAAGAGAGAAAATAAACTTAGAAAACTTCAAAATAAGTTGAAAAAAAGGCTGCAACAAAGTGCCAAAGAGAAACGAGAAGGCACAACATATAAGACTGGTATTGCGACTACAACTGACATCGATGAAAATGCGATACCACCACCGAGTCCAATTCCAAGACTGGAACCAGTCAATAATGTAGACAATATTGTGTTTTGtGATCTAGAGACAGGATCTCTAAGTAAAGACTGTGATATTTTACAGATAGCTGCTTGTGTCGGTGATAAAAAATTCAACCAGTACATTCGGCCAAAGAAGCCTATATCACCAGCAGCCTCCAAAGTGACTGGACTAACATCACAAGGAGGAGTCCTCTTCCTCAATGGCTCACCTGTATTGGCGCTGTCCCTGAAAGATGCCCTTCTTGAGTTCATAGCTTGGCTGGATGAAATTGGTTCAGTGGTTTTAGTTGGGCACAATTTCAAGGTGTTTGACTTTCCTCGGCTAATTCGAGCATTTAGGGCAGTTAACCTGAAGGAGCCGTTTGAAACGGTTTGCCGTGGCGGAATAGACACTCTGCCCCTTTTCAAGACAATTTACCCAGATGCAGAAAAGTACAAACAAGAGTACTTGTTTGAGATGGTACTGAAGGAACAGTACTGTGCCCACAATGCACTGGATGATGTGCTAAGTTTAGAAAAACTGTTTAATAAATCTTCGCCATCAACAGAAACGCTTTTGAAGTATAGTTTTACCACCACATGGGGTTTCCAGCATCAGATATTTCAGGAAACTGTAGCAGAAAAATCGAGCACATTTGAGACGTTGCTAGACCAAAAGGTTTTGTCAAAACTACTCGTTACTAAGATAGCTAGTTCAGGTCTGTGCTACAACCATCTTCAATCTGTATTTTTGAGAGACAGTGAAATGGGGTTAGAGAATTTACTATTTGAAAGAGTGAAACTTTCTAAAAGAGTTATAGACAGAGTAAAGAGACATTTCTTGGAGCTAAGCAGTGTTTAATGTACATGTAtgtgTacATACAATTTATGTAAACAAAAGCAATTAAAAAACGAACTGTACTGTAAATGTAGTTTACTGGTACATGTACAATGTATCTTATATTTTATACCGCAATGTTGGTAAAATTATGCTAAACACCATATTTTTAAGACCCTGTAAATAAAAAAAGTAGCATGGTAACACCATATTTTCTTTTCATTGTTGTGTTTATACTTGTTTCATTACCACTCTGGCAAAATTTCATGCAAATTGTAGAAAAATATTTTTTGAGAATTTTTAGACCAAAAAGCACGTAGGGCAATGTTTCTTCTATGGATATATTTTTAAAACCAGTATGGTGACCTATTGATTTTTGCATATTTTCtGCCAGCTTATGCAATAAACCTGACTTTGGAGGATTTCTAATGAGTTCTTATTCTTAGTTTTCATATTATATAAGATTTTGATTGGAAATAGACACAAAAATGATGAAAATTCATTGTCGCAACCAATGGGgTGGTGTGTAGTGATTTTTAAAATAATTTTGATAAAACTGTCATTTATCACATAAAATGACTTTGTGTCACTCCATGACAGTAATGGAAGATGATTTACTGCTAACATTGTATATAAAGCAGGAATATGTCAATATTTCTTATTGTGAATGTAGTTTACTGTTATTTTATATATTATGCCGAGATGTTGGTAAaATTATGCTAAACACCATATTTTTAAGACcCTGTAAATAAAAAAGTAGCATGGTAACACCATATTTTCTTTTCATTGTTGTGTTTATACTTGTTTCATTACCACTCTGGCAAAATTTCATGCAaATCTTATTGAAATTTGTAttGGgAGCATATGCCT
>MULE_A.marissinica_159#DNA/MULE-MuDR
GGTTTATTCCTGATTCCCCCACTTTTTGATTTCTTGtAtTCCTGATTCCCCCACTTTATTCTGACCGGTAAATCAGAAAAGGCGAGAcCCGAAGCTATAATCTGTTTCAATTATCTATTGTTACCTGTGTGTGTCTATGGTAGATTAAAACCAATTATCATACAAACCAACTTTTTAAATGACtTTGATGTTAAATTCTTTGATATTTTCATAGgATTAATGAACATTCAATTATGTGTTTGGTGAAGGGTGTGTTaATTTAATTTCCGATTAATATCAATTAGCATACAAACATACTATTTAAGTGACTTTAATGGTTACCTTATGGAATGTTTTGATTACCAAATGATAATTTGAGTAATAATGATTAAAGAAAATTCAAATAGGTGATTAATTTAATAATTGGGGTAATTATGTTATgTTAATTCCATTTTACATATATATATGGGTATGTTTGGATATCTGCATGTACTACTGTCTGATTCATTATATCATGGCTAATGCACAAGTTCAATTAGAGTATGTCCGCAACAAACATGGTGGCcAAAGTCTTgTTCTTGGAGGCTACAGGTTCACGGTATGTATGCATATATCTcaAATgACcaATCTcGAaAggATctgTAATGTTTGgAATACAGAAGTtTTTTCGATTTAAATTATTGATAGCAGCATATCTTAACTATATAcgGGTGAAATGGTTTTGTCTaTTtTCTcAATTcAcAGATATAGTACtGcTTGAGTTAgGTATGCCAATGATCAGTTGTtAAGAAATATCTTGAGCATATAcTGGTAATGCAGcgAAcTCTCAACCAACCACATTGATTGGCCGAGCATGCGCACAGCTGAGGATCAAACgAACTAGCTCATCATTTATTAAAGCCTCTCACCAAAAAAAACGAACATTTAATAATTTTCTCCAcAgTTAATTACtGTTgtAATTACTGTTACCTTATAAGTATTTACAAGTATTTAATTTTTATTTCAGATCAAAAATCGCGGATTGCATCGGATCTACTGGGTATGCGCTGTACGAAGATGTCCGGCAAAGGTTACAACTATCGACGGCATTCTCGCAAAAAATACAAGAAATCACACACATCCAGCCGACGACACCGACATTGACGTAAGAAACGTAATGGAGAACATTCGCAAACGCTGTCGGGAAGAATTAGCGCCGATTCCAACGATATATGAAGAAGAATTAGCCAGTATTCGGGCCAAAGAATGGAATAACGACACCGTAAACATGGCGCGGAATCTACCGACATTCCAGACGTGTAAGACGGCACTGTACGCCGAGAGAAGCAAGCTACGTCCAAATCTCCCATCATCCGCCGCCAATATTGTGTTAGAGGAGGAGTGGACGCAGACGACATCCGGCGAAAGATTCCTACAAATCGACGTCGGGAACAACCAGAGAATGCTAGTTTTCGCTACTAGATCCGCTCTTCAACACCTCTGTGCCGCTCCCGTAATATATGGCGACGGAACATTTTACACGTGCCCCAGCTTCTTTCATCAATTATTCACACTCCATGGATTTATTGACGGCGAGATGTATCCACTTGTGTTCGCCTTCCTGCCGGGAAAATCAACCGACGTCTATGAGACATTCTTCCGTCAAGTACAACAATCTTGCGAGGGATACGGCCTACAGCTTCAACCCGACCAAGTGTTTTTCGACCATGAAATGGCGTCACGTAACGCGGTACTACGAGTGTTCCCCAACACTGTAGTTAAAGCCTGCTTCTTCCACTACACACAATGTATTTGGCGTAAAGTACAAGCAACGGGACTGGCCAACTTGTACAAGGAGCATGGCAGTGTGCACACACTCGTGAGACGGGCATCTGTTCTCCCTCTTGTCCCGGAAAATGACGTTGAGGACGTGTGGTTCCAGACGTTAGATGACATTGGGAATGAAGATCTGCCCATGGACGTCACCCCATTCACCGATTACGTCACAGAGCAGTGGGTCGACAAGGACGACAAGGGCGTATGGAACCACTTTGCCACAGAGGGTCCCAGAACGACAAACCATCTGGAAGGGTGGCACAGCAAGCTGAAGAAGGCTGTTCGACATGCTCATCCGAACATCTTCAGCATCATCCAGACCATCCAGCAGATTGAAGCAGCCGGATACATCCGCATGCTTCAGTATGAGGCTGGTGGCGCTCGCCCAGTGAAGCGTCGTCGGTACCGACAGATCGAACGGAGGCTACACACCCTCAAGTTGCGACTTGAGAACGGGGAGATCGGCACGATGGAATATGCAGATGAAGCATCGAAGCTGCTGCATATATAGACACTCATTGTAGAAGACTGTTATAATGTGCTGTCAAATGCATTTGAAGTTATCAATGTGCTAGTACTAGTAGTAACTTGATTAAAAAGTAAATTGAATCCACATTTGACAAAACTTTCAGAGCAAATGCGGAATTAAATTCCGCATTTGCTCTAAAATTTTCGCCAAAATTGGACATAAATCAATTACGGTGAAATTACAAAATGGATGTTTTAGTGGGAGACGATTATAGTGTGCTATCAAATGCATTTGAATTTATCAATGTGCTGTAAATTATGTATTTGCGTTGAAAATATGAAACTATAAAATGAAATACACTATCATGGAGTTTCTTGTATATATACATATATTTCCTTACGGCGCTCCTTACGTTTTTTTCTAGTAGTAATTTCTATCTGAGGATTCACAATTTTAATGTCGGAAAATTTAAAATATTTTTTATTTCACTTTAAAAGTATATGCCGTGACCTCCTTGAGACGGTTCAAATGAGTGGTCACAACATATAGGAAATATATTTTTGAAATGGTTTTGAACGTTTTTTTTCTCTCATTTCTCCACTAATCAGGAATTAATATGGATGTTTTAGTGGGAAAATAAGAAAAAAACACACAACAAGAAAAGAAAAACGACAGATTCCCTTAGTATCCCGCTTAAACAATTGGAAAATAATAATATTCCTACAAGTTACCCCGTAATAAGGTGGTTAAACTGCACTTTACATTAATGTTTGCTATTTCAATAATTGAAACAGATTATAGTGTTTTCACGCCCGGAGGCTATGTTACCACTAATCTCCAAACTGGACAAATTCCTGATTACCCCACAAATAAATTGACCAGTTTTTCTAAAAGTGGGGGAATCAGGAAGACACC
>MULE_A.marissinica_160#DNA/MULE-MuDR
GGGATACGGACATTTGCCCCCCGGACATTTGCCCCCCAGTCCAAAAATGGCAGGGTGGACATTTGCCCCCCAGTTGAAATGGCAGCTAGGACAATTGCCCCCCAGTCGAAATGTAGGGGCGGACATTTGCCCCCCAATGGAAATGGCAGCTAGGACATTTGCCCCCCAGTCGAAATGGCAGCTAGGACATTTGCCCCCCAGTCGAAATGTAGGGTAGGACAATTGCCCCCCAGTCCAATTGCCATATTGTATGAAGTGTACCATGATACTTAATTATCAAAGACATCAAAGTAAATTGGGTGTGATTACTGATTAGCTTTAAACACTGATTACCTAATGATATCCATTCACATAATTAGCAAAAGTTTGAACTAATATCATGAGAGGTGTTAAAAGTCTTTGATTGTTGATTAAAGTGTACACATACTGAGTTCATTATTTAATTAGATATAATGTGATTTAATAGATGGTAATTCTTAAAGTGAAAAACTTGTGAGAATTGAGTGAAACTAATTAAAGGTTCATGCAGTATATTAGCCATGGAATTGTCTACTGCATTACTACAAATCTCATACCACGATGGAACTGACTACCAGTACTAGAGGGGCTGAGAAGCTACTATACGAGGGTTACTCGTATACTAAGAAGAAGAGCCGTATCTCCACTATCCACTGGGAATGCTCCAAACGCAAGAGTGCCTCTTGCAAGGGGACACTTACTACTGACTCAATGGTAAATATAAATGTAGTTTGTTAGCGGACAATGGTTACAATTTACAACTTCAAGTCGTGTTGGTTGTATTATAGTACTAATGTGACTATTGGAAAATATCAGACACGTCTTGTAATTTTGTACTATTGGGTACCTGCGTAATTTCATGAAATATATTTAGTATAAATTGCTATATTGAATATAAAATATATGACTATTTTCAGAGAGCATACTGAGTTCTATGCATTCATCAAAATATATCTCGTTTCATTTTTTATCGGTTTTATCATTGTAATTCATTTTTATTACAGATTACCACGATCAGCTCAGCGACACCACACTCTCACGACAGCGACGCGTATGCTATCGCGGCAATGAAGGTTCGGCAAGACATAAAACAACATGTCACCAACAACCGTGGAAACCCTGGCCAACTCATATCCGACAAACTCACTCAGCACCCAGTTGGCGTGAGAGTAGCAGCGGGGAAAACTGATACTATCAAACGCGCAGTTCGACGTCTGAAGCGTGGAAACACCCCACCAGAGCCAACCAGCATCAACGACATCCCTGAGCTACCAGAGGCATTCGAGACGACAGGTGGTCCAGACAAACTCCCCTTCCTGATCTACGACAACTATGTAGAAGGACAATCCAACGACGGCCGTGTAATTGTGTTTGCGACAGAACTAGGACTTAAACATCTCTGTGATAGCTCCCATTGGTTTGTTGACGGGACATTCGGCACTGCGCCTAGGCAGTTTACGCAGCTGTTTGTCATTCGCGCCGAGGTGAACGATGTGACTCTGACCTGTGTCTACGCTTTCCTTCCGGACAAACAACAGTCTAGCTACGAGGAAGTATTCACCGCCGTCTTGAACGCCTGCGATGCTGTTCAACTCACACCTGATCCGGCCGTCCTGACTTGCGACTTTGAACTGGGTATTCACGGCGCAGTCGCATCTATGTTGGGATGCCATGTCCGAATCCAGGGATGTTTCTACCACCTTACTCAGTGTACATGGCGGCGGGTACAGAGTGAAGGACTTTCAACTCTCTACAAAGAAGATGATGAAGTGAAACAGTACTGTGGCATGCTCGATGGGCTTGCGTTCCTGCCACCTAGCCGCGTCCAGGATGGTATGCGCTATCTGAAGACTGTCACCCCACCGGCACTGGAAGACCTCACCGAGTACTTCGACACCAACTTTGTGAGTGGACCGTACAAGTCTGTGATGGGGGCCAGGGGACGCATCACATTACAGCGAACGAGTCCGAAGTATGCGATTGATAAATGGAACGTGAACCAGGTCACTCTAGAAGATGGTTCCCGGACCAACAACAAATGTGAGGCGTGGAACAACTCGTTCAGCCACCTTGTAGGACATAAAAATCCCGGACTCTGGCATACTATTCAGTGTATACAGAAGGATCAACTCAACGTGATCACAGAAGTGGAGCGAGTGAGACAGGGTGCCCCAACACGCAAACGTGTCCGCCGCGAGACGAGAAATCTGCAGGATAGACTTAAACAACTGTGCCAGGACTTTGATGCTGGTGAGAAGGATGTGCGCGACTTCCTTAGAGCGGTCGGACATTCCGTCCGATTCGTCTAATTGACAATGTAACTCTAAAACGTGCTACTATACTGATGTGCTATAATGTGACATTTTGTTATTTGTTCGAATTTCAGTTATCATAGTTTACAAACATTGAATTCATTGATAATCATGCCAAGAGTGTGTTGACATTGACATTAATCTGTTATCTGTTTTAATTTCACGAGACATCGAAATAATGAGTATTATCATGGTTAGTTCATAGTACTTGATCACAAACATTGACAATCATGCCAAGATTGTGTTGATATTGACGTTAATCTATTATCTGTTTTACACTTGATCACAAATTTATGCTCAAATAAACTGGTTGTTTGGAAATGTGTTGTAATCTTGTCACACCTTGTCATACCTCAAATTGTTCACTAGGGGGCAAATGTCCTAACTGCCATTTCGACTGGGGGGCAAATGTCCTAGCTGCCATTTCCATTGAGGGGCAAATGTCCGCCCCTACATATTGACTGGGGGGCAAATGTCCTAGCTGCCATTTCAACTGGGGGGCAAATGTCCGCCCCTACATTTCGACTGGGGGGCAATTGTCCACCCTGCCATTTTTGGACTGGGGGGCAAATGTCCGGGGGGCAAATGTCCTACATTC
>MULE_A.marissinica_161#DNA/MULE-MuDR
GAATCCAGGACAAAACCCCACTAGGACATAACCCCACAAGACAAAACCCCACTCGGACAGAACCCCACTCCTTAATCAGAATTCTGGACAAAACCCCACTATGAATATTTCTTTCCAAAGTTGTAAAAATAATAATAAAATAAATTTAATTGATTCCTCCTAGTGAAGCCATTAATTGCACACTTCAATGGGATTATCCTCTGTTACTAATtGGATGATCTATATGGCTGAGAAGTCAAACTGTTAAAATACATGTAAAGATCTAcATTGCTAATTGAATTTCTAATTGAACTTCAAATATATTTGTAATTGAACTTCAAGGGTGCTCTTAATTGATTCCTCCTAGTGAAGCCATTAATTGCACACTTCAATGGGATTATCCTCTGTTACTAATTAATTACTAATCCTTGATTGCTAGCTACATCACAGCTGATGTGAATATAAGGCACACAGAAAACTGGAATATTCAGTATTCTCTGATAACTCTCTCACTACACAACCAACTTGATACTTGATATATATGCTCAACCGACAACATGGAGATCATCACTAACCACAAGGGTGGTTTGAAGCTAGTACATGAGGGGTACATGTACACTAGGAAGTACGCTAGGAAGACTGTACGATGGGAGTGCTCCAACCGTGCAGCATATAGCTGTAAGGGAGGTGTnACGACTGATGCTGAGGTAAATATCTCCTGCAAATAATTAGTGATGTAATACGTTTTCCTAACTCAATACTCTGGTGTAAGTTATATAAATGAAATTAATGATAATCAAATTACCTGCTTCTAGTCATTTGACAATGTAACTAATAATGAATTGTTTATGTTAAACTAATGTTATACTTCTTGTATCTTTCCAGATGAATACTGTCACCAGTACCACACCACATAGCCATGATCCACAGCAACAGGCAGTAGCAGTGGCACGGTTACGTGCCTCACTCAAGGAGCGTGCTGCTGGATCGCGTGGTACACTCGCTCAGCTTATAGCAGACCAGACCACCGATACACCAATAGACATACGTGTTGAGCTCGGCAATCCTGAGACTGTCAAGCGCTCGCTGAGACGAGAACGTGCCAAGCACATGCCCAAGAATCCCACATCACTCAGCGAACTCACACTAGACGGCGAGTGGATCACTACCATTGATGGCGACCCCTTCCTCATCTATGACAACGGTGTTCATTCCTCTGCTAGGATGTTAGTGTTTGGGACTGAGCTTGGACTTCGACGCCTCGCGAGTTCTGACTCCTGGTATATGGATGGAACTTTTTCTGTTGCCCCACTGCTATTCTCTCAGTTGTACATCATTCGTGTACCACTTGGAGAATCAGCTGTGACCTGTGTCTATGCCTTTCTACCCGACAAGCAACAGGAGACCTATGCAGAACTTTTCACCGCTATTCAGGATCAGTGCAGTGAGCTTGGCTTCAATGTCGATCCCACCACTGTGACTCTTGACTTTGAGCAGGCAGTGATCAGTGCTGTGCAATCAACCTTCGGACCTCATGTCAACATCCATGGATGTTTCTATCATCTTACACAGTCCACATGGCGGAAAATCCaGAGTCTTGGTTTAGTACAGCGCTATCGTGAGGAGGATGACGTTAAGCTCTTCTGTGGAATGCTTGATGGACTTGCTTTTCTGCCAGTGGATGATGTCTCTGAGGGCATGGCCTACCTTCGTGATAACATTCCTGATGGACTAGAACCGCTTCTGCACTACTTTGACAGCACCTACGTGTCTGGTACCTACCGTCAAATACAGCTACCCTCACGTCCAGATGGCACTGTACCTCCCCnTCGCATGCGTCGCAAGCCACCTATGTATCCACCATCCCTATGGAATGTGCACAACATCACCCTTCAAGGCGGTTCCCGAACCAACAACATCTGTGAGGGTTGGAACAATGCATTTTCCAAGCTGGTAGGGCATGCTCACCCTACCATCTGGAGAGCCATCGACAGCATCCGGAAGGATCAGGCCCAGGTTGCCACTGCACTGCTACGAGATGAGCGTGGTGAACCACCAGCCAAGCGTGCACGGCGCCACACACTGAAGCTCCAGACAAAGCTACACACTCTATGTACTCACCGTAATGATGGTACCAAGTCAGTTCCAGATACCCTGAGGTGCATTGGACACTGTGTGAGATGGAAGTAGACACGGTTCCATTGACTGTATAAGACTTGTGATATGATCCATTGTAATAAACTTGTGATACCATTGAATTTGAAATTTGAGTGAAGTGGGGTTTTGTCCTAGTGGGTTTTAATCTGAGTGGGGTTCTGTCCAGTGGGGTTTTGTCCTGTGGGGTTTTGTCTGAGTGGGGTTTTGTCCAGTGGGGTTTTGTCCGTTTACC
>MULE_A.marissinica_162#DNA/MULE-MuDR
[truncated: 2,092,236 more chars]
