# Supplementary material for: Multiple and diversified transposon lineages contribute to early and recent bivalve genome evolution
Source: BMC Biol. 2023 Jun 26;21:145. doi: 10.1186/s12915-023-01632-z (PMC10294476; doi:10.1186/s12915-023-01632-z)
Supplement: Supplementary file 32 — Additional file 32: Data S4. Library of curated SINE families. All sequences have been classified following a RepeatMasker formatting style. [file 12915_2023_1632_MOESM32_ESM.txt]

>LINE_T.granosa_5_cons#LINE/L1-Tx1
gagtcacgtgacgtgataggaaggagtcatgactttttagctccacaaaaagtccaaataggaggcttttataaccggtgttaaaggacagtttttggtacggtatgttaaaagaaTctTtagatactatttaTgtataatttcggcgaaaaattttgatgaggagcTTtatttttgaggagagaatttTacgatattttgctttgtgatttttgtgagtagtattcattcagtcattatgtctctacctactgaagTtTtaacggctataagccagctacctttaatacagtctaccctacaagctatgaacagtaaaattaatgaaatatcggaggtacaaaagactgtacaagaaatgaaggcagatatatgggaaaatcctgatgggatagagtctcgtttaaactatataggccaaCaatctggggaaaacTttgccgAtacggaatttttgaaacgggagaataaaaaattaaaaaaagataTTgAtcttctcaaggctatggtaattaagctcgatcgcaggagtattgaacaagaacgagaaatcgttgaattgAaaagtcgctccatgcgtgacaatatattaatacataattTggcagaggaAgatggtgaaaatcttaaagaaagagttaaacgtctctttaaggaacatttaggcttagaagtagatttcgtaagaatccatagaaacgctccacataagaatcccaatggtaaaccgcggtcaataaccggtaaattggtcgacctgcaacaaaaagaagtaattctaacaacacagagacAaaaactaaatacaaAagtacaactaccgtTcTacgtaacaccacaAacaccacctcaaataaAtgaaaaccgaaaaaaactacatgagttgaataaagagTacagagagaatggtacTaatactcgagttgttggAgacaagctgatctTccctaacgggAAtgtttaTatagatAAAgtTactacaCcaaaagcagaggataTactAacgattgatgatgcggagtcggaaAaaTtagaAAaaatagAactaaaaTctagcacgAaAAtctccgaAaagggaAAcCacTttAtTgcggAaggcggtaaatccgtctccattgcacAAGtaaggaacatctaTAaAAaggttgcatctaatcccgttcacgcgagcgcaaatcatcgaattttagtATAcAgaacaaaagAcaacaaTggcaagacccatgaaggatatagtgacgatggtgagcacggagcagggaggaaACtAtTaaAagtaAtGcaagaccAAggtcTtAacAacTgtacatTTgttatagtaagaaggttcggtggtaggcatttggggcctaaaagatttaaTatcatggaagAtgttatgcTgcaagtTGcTggaaaaAtTtaAttTttttTgtActTATcgtatcagaaAAagAcaaTgAcagatgaTtaTTaatGacagtAaAaTTgTattatAtatTaTcTtTaTtAgTgtaAtTatTtgcGAtgTTTcAAtaGcTaTtAgatcCaacCcacgcatcacAaggTgtctActcttgAAaaTataAtttagagagaaacatacgtgttgtacatacAcccgAAgTcgTgAAtcttccgattcgAAAgcatttttttacttatggttgtaGTAtataAtAtcAAttctattcatttagttgacaccttgacgatgtgtgcgtatgtaaattcattttatttacttatatatttgtaaatttggttgataTAtttgtgaaTtTAgtcTATaTatttagtgAtgcTattatgtAtcatgCgaATttaAAtcacAgAATgAcAAActgctcggAtAaAtTaAgtTtccgttcatttctcacgatgtgtgcgtatgtaagttcattttatttacttatatatttgtaaatttggttgatatatttgtgaatttagtctatatatttagtgatgctattatgtatcatgcgaatttaaatcacagaatgacaaactgctcggataaattaagtttccgttcatttctctattcggaaattattaagtcgcaccttcttcctacttcaGGTATTGCGACATGTACCTGCTGTCACAAAAGTCCTATGATTAAGGTAAAATGCCTCTTAATATTTAAGTAGCTGACCGAATATGAGAGTACAAATGTACTTTGCTCTTTTTTTATACATCGCAATCACTTTTACACACATACACATCACACACCGTGTCAACCCcAAGGATTTTCTtCATcaattaaaaatGGACGAAGAGTGTAATTTGTATTGTATTACAAGTATGTTGTATTTAGGTAGAAATAgAaAATTTGGgcATGCACAGTTAGATACTTACGATTGTATTACtTTAAATCTTACATTCTTATCTCAAACCTGTCCCCAATACCaCCcAATTTGCAGCGAGATATCGTTCTCTATTTTAATTTATATCTTTACCACTTACTTGATTCAATTTTATCATGGAATTACATAATGATTTcACAATACTCACTGCAAATTGTAGAGGTTTAAAGGACTATGAAAAGCGTAGAGATGTATTGAACTTCCTAAGGTCGAAATCCTGTAATATAtaCTGTTTACAAGAAACTCATTTGGTAGACAATTTACATTGGATAATAagAtcagaaTGGGGAGGGgAAATAATTCTAAATTCAGTATCATCAAACTCAAGAGGTGTAGGCATATTtTTtAATAATAATTTTGAGTATAATATACACCAGATtAAAAAAGATAATAATGgAAATTATATTGcTGTTGACTTAaCTATTGAAAAAATGAGAGTAACAtTAATTAATATATATGCTCCAAATGAAGATAACCCcATTTTTTtCTCAAATATTGCAAAAATTCTTCATGATTTTGAAAATGAATATTTTATAATAAATGGTGATTTTAATTTGGTTCAAAATCAGGAACTGGACACCTTTGGCTACCTTCATCACAATAATCCTAAAGCAAGAGATGTTATTaTTAATATGAAGGAAGAATTTAATCTCATAGACCCCTTTAGGGAATTATATCCAGAGGAACGAAAATATACTTGGAGAAAAAGACAACCATTAAAACAAGGTAGACTCGACTTTTTTCTTGTATCAGAAAATTTTATGTCCAAAATCACAGACGTCAAAATCAATCCCAGCTATAGGTCTGACCACTCATCTGTCTGTTTATcATTaAAATTAAATGAATTTGTTAAAGGTAAAGGCCTtTGGAAGTTCaATAACTCcCTACTAGCAGATGCAAACTATGTAGATATAGTGAAAAAAAGCATAAGAGAGATTAAAATACAATATATAGTTCCTGTTTATAACATTGAAAAAATTAATGAAATCAGCAATGATgATATACAATTTACTATTACAGATCAACAGTTTTTGGAGGTTGCTTTGCTTGAAATTAGGGGGAAAACCATATCATACTCATCcCATCGCAAAAAAaTGTCTATTCaAaAAGAGAAACAGTTAATTAATGAACTTGCTAGACTAGAATCTGACCCTTTAACCAATATTAATGAAATTGATAATAAAAAGAAAGAATTAGAGGAATATCGTAGAGAAAAAATGAAAGGAACTCTGTTAAgGTCtAGGGCAAGGTGGGTAGAGGAAGGTGAAAAGCCAACAAAATATTTTTGTAGTCTTGAATCTAGAAATTTTGTTAGTAAGATAATTCCGAAAATTGTAAAGGACGACAACTCCATAATTACTGATCAAAAAGAAATCTTGGAAGAAACAAAACAATACTATTTTAATCTTTACAATAGAATTAAtgATgAGTGCGATATGGACCTCAACAGTATAcTTAAAGATATAAAAGATaTAAATATTTTAACTGAGGATCAAAAGCAAAGTtTAGAGGGGGAAtTAACCAATAcAGAAATTCACTATGTTTTaAAAAAAATGAAAAATTTGAAAAGTCCTGGtTCAGATGGTTTCACATCTGAATTTTTTaAATTCTTTtATAACGACTTTGTAAGCTTTATAAGACGTTCTTTAAATGAGGGATTCCAtAATGGAAAAATGTCAATTACACAACGTCAGGGTATTATTACATGTTTACCAAAAGGAGACAAGCCAAAGCAGTTTCTAAAAAATTGGCGACCAATAACTcTGTTGAATGTCATATATAAAATAGCAtCTGGCTGTATAGCTGAAAGATTGAAAAgGGTATTACCATTTATTATTTCAGAAGACCAGACGGGATTTATCAGTGGCAGATATATAGGTgAAAATACTAGAttAATTTATGACTTAATgCAATATACAGAGGAAAAAAAATTACCAGGACTACTCTTAATGATTGATTTTGAAAAGGCCTTTGATTCAGTTTCTTGGGTTTATATTGAtAAAGTGCTTAGTTTTTTtAATTTTGGTGAATCTTTTATAAAATGGATTAAAATATTTAGACAAGATATCATGTCAGCAGTGTTGCAAAATGgGTTTATTTCAGAATTttttaatatAACAAGAGGTTGTCGACAAGGGGACCCCATTTCACCatATGTCTTCTTAATGTGTGCTGAGATCCTGTCTGTtCTTCTGAAGAATAATAAAACTATCAAAGGTATTACAATTGGTGATGAAGAATTCAAACTGTCACTTTTTGCAGATGACACTACTgTCATATTGGATGGAACTGAATCATCCTTACGAGAAACTtTGCAAGTCTTAAATGACTTTgCATTGCTTTCTGGTTTAAAAATAAATAATAATAAAACAAGAGCAGTGTGGATTGGATGCAATAAATATAATGGTGAAACATTTAATCACCGTTTTAAATtAGATTGGAACCAAGGTCAGTTTACTTTGcTTGGTATAAATTTTTCAgTGGATTTGGACAGAATGATCAAATTAAATTATGATAGCAAATTACAAGAGATTGAAAAAAGCCTTAAACAATGGTCAAAAAGAtTTTTAACTCCCATAGGTAGAATAACAgTATTGAAAACAcTGaTAATtTCTAAGTTAAACCATCTTTTTATTGCCATTCCAAATCCACCTGCAGAAATAATAACAAAAATTAATAAGATGTTTTATAACTTTATTTGGCAACACAAAAATGATCGTATAAAAAGAGAGtTAATTACACAGAGCTATGAAGCAGGAGGCTTAAAAATGATAGAcATTACACATTTCATAGCATCACTCAAAATAACATGGATTAGGAGACTACTCCAAATTGAATCcAAATACAAAAAGTTATTTGAGATATCATATTCGAATATTGTTAATTTCCTAAAGTATGGAAATGACTATTTTAATAATATtAAAGGAAATTATAACAATGATTTTTGGAATAATGTTTTTGATGCCTGGAATtCCTtGTCTATGAGACAAACACCTGAAAATATAAATGATGTTAAAGATGTAAGTATCTGGTATAATAAGGATATCTGTATAGATAAAAGtCcAGTATTCTTCAAGTCTtGGTCTGATAGTGGCATACATTTCATAAAAGATTTAATTAATGAAgATGGTAATGTGATTTCATATGtAGAATTTACTAGAAAGTATGTTGCTGTCAGGTCAAACTTTATTGAATACCTTGGTTTGAAGTCCAGCATTGAATCTTATATTAAAAAGTTGAATATACAGAATTGTCAAGTTAACTTATTTCAGATCGATATGCCATATTTTTTCAGAATAATATTTAAAAGTAaAAAAGGAAGTAAGGATTTCTATAATGTTTTTAATcAAAAGAATATAAATATCATAAGTAAAGAAaAATGGAACTCCATTTTGGAAAAAaATATTgACTgGAAATCAtTATATATTACCCCCTTTAAAAGCTGTAAAAATACTaAATTACAGTGGTTtcAATACAGGATTAACCAAAGAATAATTGCTACAAATGATCTTTtGTTCAAAATTAAATTAAGAGATAACAATCTCTGTTCCTTTTGTAACAATGCAGCTGAAAaAATAGAGCATCTTTTCTGGTATTGTGAGGTAATAAATAATTTTTGGATAGAAATAGAAGAATTTaTTTttatgaAAATAAACAAATACATTAATATATATAGGGAAAGCGCTATTTTTGGACTTACTAACAAAAAAGAGATATATGTACctcaaaattttttacTTTTAACTACCAGATATTACAtATATAAGTGCAGAATTGATAAAAGAATACCAGATTTAGATACATGGAAAACCAGTCTGAAATATCAGTTTGAGATTGAAAAGATCATTGCTATTAAAAaTAATATTTATGCTAAGTTTATAGAtTTTTgGGACCCATGGATaAATATATTTgATTAAtGATTTATGGTCTCcATCTGTTATGACTGTGGTGTTAGTACTGCAGAAGTGATAAAAAAAAaaTAaACCATGCTCAGtTATAATGTAtACACATGTGCATATACATGTATGTTCTaTGATGCTAAACTATACCTATATAAAAAtTTATATAATAATATGTATTTGAATTtCATAGGGGTTGGCACATGCACTTTACACACACACACACACACACACACACACAcacacacacacacacCcAAAAAACCAGACTACTATGAAAAaAAaTAAAGTTGTAGTATAAATATACTGTATAATCATTGATATTTGTGgGGATTTGTTTTTGTcgTTTTCATTAtAATGATGATTAGTAGACATGATTACGGTGTCTTGGAAAAAATACAATATGATATTGTATGTGATAAATGTTATATTCCAtTGATGTTGGTTTTAGTGGATGTGAGAcCCTGGGGAAAAAAAAaagcaaaattaaatccttcacaaaaaTTTATGATTTATATTTTTATAATTATATTAATATTATTATtGTTATAATACTGAATATGTTAAACTGTCCTTTTGTTACCAAGTGATCCCAGTGGCCCcaACCCTGGCACTTGGCAATCCCACATATTAAAGTCTGGGACAATAAAAATACAAATTACAaA
>LINE_T.granosa_4_cons#LINE/L1-Tx1
atctaaatAagTgtgaaaaaatTTTtgagggcaaggaaAtgAgTagCtgttttgctatgatttatatgaagttggaaaatagcatagcttcagtgcaaacgcaggtgaatcaattagatgagagagtcacaAatcttgAaacgtatAggaaTtTTacagagagtgcgataagaacactgcaggaagaaactattgtcaagcttgaagagaaaattcaaggtgagagaatagaaaggctcaagttagagaactggggcagaaagtggaatttgataataaggggcatcccgggggtcctaaaggaaaatgcaagggtcactgaaagtacagtcaggaactttttcagagacaaattaagcatccccgaaacaactgcgaacactattattcTTcaGgctgcccatagactacccagtggtgacgaatccaaacgtaatataatagtacgttttaacagccTctTTgacagagaTgaagTccttcAgaaagccaTgAAActaaggcctggcactggtgtcagcatcactcccgaccttgcaccagaaacgagtaagcttagatctcaactccttcaggaaagagcacagttatctccagaagaaaggaggaaAtcTaAactAattTAtATtaaaCaaTAcccgTtTgttAAactTgttacACgcaAataaacaAAcActgaacatcggacttatgAattaAataTgTTttTTcaCtAtaGGgttAtTtaTttACaGaACtGaAATaattCaCatATTctGtaAttatattaTctatAgActtgttGatacaTAGAcATTtACTtTAaTTGTaaTaTTCTGTATAcAtTGtgtCTTaCaGAtgAgTgGTTTTtcTaCtAgtgtTTgAGgCAcgTGGAtgTTcTaATaTTTGAcctcgaatgTGAcCTGgttTcTCATTATCtTtcTTtaGatTtTGTaTATTGaTaAAAaAtgAAgaTaAacatTTaATTTGAgTaacttATCTagcTtTccCTTTctTAtATaaTtccacTgAATGcAaTgTCAaCTTacTactataaaaTAATtataATaaTACAgaTaatgacaaaTcttGttaTtCAaTTgCAtgtcgggaATtATTCTaaTaAGgAAGgTcagaTTataatgatactacagtgTaCATGGGCTGTTTGAGAAGGTCAACAAAAATgCTGATCGATAAtgttaTGTAAGGTGgTTCGAGGTCAAATGACAaCATgATTATTAACAgATGTGcttatattcaCGCCATCACGTGTTTTGTTGgCCAAGCCATGTGTATTTTAGACTCGTGAATATTGCCaTTGGTTGtaAACTacCTTcCTGGTCACAAtTTTTTATATGCAAATTAGGGAAGGTCAATACAATATTGGCGATCGATAATGaCACCCGACTCACCTGGACAGAACTTGGTCTTGACGGTTTTTATTTACttatTTATTTaTTTTaTTTTAtTTTTCTTTcTTCAGATTcATCTcCTAAAAGCGTAAATGTaAAAGgGAAAGATTGTATCATGTCCAaTTTTTATCcATGCAAtCTAATTGAAAgCGGCGTAAAATTCAAAAGTGCAGAACATATGtATCAATTCCGAAAAgCCTCCTtCTTTAATTATaACCAATTAgCcAAGGATattttatatgcagaaACAGCAAAACAAGCAAAGTATTTaTCAAAATTCTTACCTCTATCTAAATCCTCATATGAATGGTACaAAcAGAAACTTGATgTaATGAaACACATATTAAATTTAAAATTTGAACAAGTcCCAGAATTCCGCAAGGCCCtAtGCGAtACATTGAATTACaAAATCGTGCACCCTCTACCACATgAGTTTTGGGGAACCGGAAGAtGGGCAACAGGAGAGAATCACTTCGGAAAATTACTGATGTGTATCAGAGATGAAAAAtTTAAGTAAAaaccatcaaggacCAATTTCTGTCACCAACAAAGTAtataTATaTATatatatatattattatcataacTgTActTATtTgTAaATgaATGgTActAcTTTGTTAcCACAATTgtTTtaTTTTatgcgtatgaattgaATGTGCTATTTGTAATTGTATTAACGTAATATGGTTATTTATataaATATATtTTTTTAACCTTATATTTTCTCAGATACTTACTaTTGtTGATGAgCGTTAGAAGCCTAccGCttttttggtttttttttcTTTTTGTTTTTgTTttTTctctTTTTTCAACTTAcaCCGGGGGTaAATgACGAGGTTTTCAAgGGGGGTTATTAGGATGACCAATaTTACAGTTaaaAaAAAaCATCTTCCTTTCCTTACATTCACAGTAATaGTTTaTTTTTACATCCTTtTTACaAAAATACTATTaATTCCTtATCATGATGcGTAATACAgGTCTAAAaATAGGTAGCTTAAATTgTAGAGGACtTTTTTCCgATAAAATAAAGAGACgAGATTTTTTtAATAgaTGCAGAAcAAAATATGACATAACTTtTCTTaTTGATACACAtTCAACGAAAgATATAGAAAGTTATTGGAAAAATGAATGGGGAGggTGTGTCAGGTTTTGCTCTCATACCAGtAACAGTCGCGGagTTGCAATTTTGTTTAATAATTcAtttcaattcaaagtaattgatgaaatcaaagatccaaatggaaactttctaattttaaatgtagaatttcataataagagatttactcttgcggcagtatatggccctaacacagatcaaccacaattttatcaacgagttatggataatattagtatttttaataataccgcaataattttaggtggagatttaaatgttgcacttgattaccaggcagacaccactaattatatccataagaataatccaaaagctcaacaaaaaatactcgaaattatgagcgaattcgatcttgtagacatatggagagaactaaaccctaatgtgaaaaggtatacctggaggggtccaaaagAaAAATATCAAAAAATGgGTAGATTAGATTaTTTTTTGATTTCCTTAGATGTTCAAGCTTTTTTGGTAAATGCTGATAtAGACACTTGTTATAAGTCCGAcCATTCACCTGTTACAAtAGAACTTAAATTTTCAGAACATGAAAAAGgGAGGGGTATTTGGAAATTTAATAAtgGTTTACTGTATGACCAAGAATAtATAAATATTGCAAAAAAATCAATTAAAGAaACATGTAAtCAGTATTTGATTAACCCGGTTAATAAtCTAACAGAATATTcAATAAACGAcCAACTACTATGGGAAATGATTAAATTAAATTTAaGAGGAAAAACAATTTCATATTCATCATATAAAAAgAAAATTAATATTGAAAAgGAATTTAAATtAGAAaATAAGCtTaAAAATCTTTACgAAAATGAAGCCATAtCATCTCGAGACGaAATAGAAAAaGTAGAACATGAATTAAAAACTTTAAGGgAAGaTAAAATAAGAGGAtTAATAATGAgATCGAAAGCAAAATGGTTAATaGAGGgGGAtAAAAgCAGTAAATaTTTTTGCAATTTAGAAAAAAgACAATATCTGGAAAAAAcAATACcAAaATTGATTCTTGATAATGGTACaGAATTgGATAGCCAGTCTGATATAATAAATGCCCAAaGaGATTTTTACAGAACcTTATAtACATCCCAAAACCTtCAgAGCAATGATAAAAATCACaTATTCTTTGAtAAAAATAATGCCTTTTTAAATCAACTTGATGAAACACAGTCAGTGGCACTTGAAGGGGAaCTATCAGATCTCGAATGTACAAATGCTTTGAaTTTTATGAAAAACGGAAAATCGCCAGGAATGGATGGATTTACAATCGAaTtTTACAAaTTTTTTTGGAATGATATTAGAGAATTTGTTGTCAAATCATTAAATTATGGgTATAATAATGGTAaATTCTCTATTAcACAAAGGCAGggggtgatcacatgtattcctaaGGAGGGAAAgTCAAAaTtTTACTTAAAAAATTGGAGGCCgATTTCcTTACTGAATGTAGATTATAAAaTTGCATCgGCAGCAATTGCTAGCCGgATTAAAcCAGTTCTTAATACaatAATAAGTGAATCACAAACAGGCTTTATAAAAGGgAgGtTTATTGGGGAGACAAGTAGGTTgGTATATGaCATTTTAGAAAAAACAGAAACAGAAAATATTCCAGGTATTTTGCTTCTTCTTGATTTTGAAAAAGCCTTTGATTCCATAGAATGgTCtTTTATTgAAAATTCACTTAAATTCTTTGGTTTTGGGAACTCAATCAtCAAgTGGTTTcTTGCTTTTTATTCAGATATAACAAGCTGTACTCAATACAACgGTCACTGTTcTAGTTTCTTCCAGATTCAAcgGGGTGTCAGACAAGGtGATCCACTTTCCCCTTATCTTTTCATCATATCcGCTGAGTtATTAAGTGCAGCAATTaAACAAGACCCTAaAATAAAAGGCATCACAAtAAACGATTCTGAATATCTTATAGgACAgtATGCAGATGATACCAGCCTTATGCTGAACGATGACTCTGAATCTCTTAACTcTGCTAtTaAAATAATTGAAGATTTtGgCGACTGTTCTGGTTTGAGAGCAAACTTTGAAAAAACCgAGGCTGTGTGGATTGGGGCCAGGAGGGGATGCAtTgAGGAATTGCAAACTaAAAAGTGTTTAAAATGGAATCACAATGGATCTTTTAAACTTCTAGGGCTAAAATATAATTTACAAGCAGACTCGATATATATCGAGAATTACACTGAAAAaGTAACCTCTTTcAAAAACGTTCTCAAAAACTgGTCTTATAGAAATTTGTCCTTAATGGGAAAAGTcACAGTGGTGAAAACAATcGCATTACCAATATTGATTCAAACTTTCATGGCACTTCCAGATCCCCCTAAAAgAATAACAGATGAAATACAATCACAcATTTTTtATTTcATCTGGAATGGCAAAGTAgATAAACTTAAACGaAATATTATGTATaACGACCTGGAAcATGgCGGACTTCGGGTGCCTcATATACAATCTTTTTATCgAGCACTTAAAaTGAaATGGATtaAAAAACTAATTGACCCTCTGAaTAACTCAtcTTGGAAATGTCTTTTGTTAGATACGcTTGaAAAAATTGGAGGAGATAAAATACTTTTcCTACAGGAAATTGGCATaTCAAAATGTTGTGCAGGATTCAATTCTTTTTgGATAGATgTTTTTCAAAATTGGGCAAAATtAAACCAATCCCTCACTGCATCCCCGAATGACATTATTTCCCAACCTCTATGGTACAATCCCgAGATTAGAATTGATAAaAAAATGGTATTTTTCAAGAACATGGTCGATTGTGACATTTATTTTATTAATGATATTATTGACGAACATGGaTTTTTCTTGAACTGCGGGGAGTGCAACGAAAAATACGgCTGTTCAATAAATCATGTGAGTTACGCGGGTCTAgTaAATGCTATACCAAAACACTGGAAAaATATCTTAAAAAATAATtTgTTTgATAAAGAAATTAAAAATGTTAATATACAATATTTAAAACGGAAAGACAAAGTTTCAAAAaTATTTTAcAACATGTTCTTAAAATCTGTTAAAAAGgACcCTaTTAAAACaCAAgATTTTTTTCATACACAACTTAACACTATaATcCACGAAAAAAACTgGAAAcAGATATATAAATCGCCTTTtATTATTACCAGCGAcTCAAAGTTGCAGTCTTTGCAGtTcAAgATCAATCATAATATAATTTTTACAAATGATCGATTATTTAAGTGTAAACTTtCAGAAACaGAACTGTGTACTTTTTGTTTTGAAACAAAAGAAAcATTGATTCAcTTATTTTATgAATGTAGTTACAGTCGATCGGTTTGGTTTGGTCTTTTAGATGACCTTTACAATATTTGTGGTTTATTTATTGACAAAAACATAACACATTTTATTCTTGGTTTGACAAATCATCCAAACCAAcaTATAATTAATcTCTGTTTTCTGATCATCAAAAATCACATATACTTATGTAAAtTCAGAAAGACCAGGCCAAAcTATAAAACTGCTTTACAATCAATCAAAGaTTACAGAAAATTAGAACTgTTCTCTtTATATATGTTAAGTCCCAAAATAGCAAACAACATAAGAcAATCATGGaATATTATTaATTTACTTTTAGATAgAAATGGATGAATTTATAaTttgtataTTTTTcTCTGTTAAAGTGTGTATTTATATTAATGAAATGATTATGTTTAATATATgGAAGATGGAATAAAAACTAtTAATAccaAa
>LINE_T.granosa_3_cons#LINE/I
aAACtCCAGTCAgGATAAAGGtgTCCctgCaGCcCCGCTgATGTTtATcAGCATccTtATcACtTGtcGtGAaAgaGCcAggAAcATCTTcgCtCatATGGCCCAgTCcTTTgTAAgtAAtGAGATtAcCCAAcTACTAaAaGGaCAgCAtTtCTGGCTaGAaaCcACACCcGGcAACAGAGGCaTaATAGTTAaaACaATtgAtAACCAcCTGGCagcaAAcCTttTaAaaCAgGAaTAtCTaaGggATaTaCCagTCAagAtcAgAGcACTtAAACcaAaAAAAAGAGTCTTCGGtGTAgTaAAaGGtgTtGAAaTtAATGAAACAACtGAgTCaaTtCTccAATCCATcAtCaAtAAtACtAAtAACccggtTAAACCcACCCAAGCaCTtAGacTAAAtAAtAAGGATAGAACCCCgTCaAgatCtaTcAGGCTAGCtTTcGATggtGAAGAAcTtCCccagcatATatAtGTtTTtaaCTTtAAgAAAaCaATaGAacTGTTtAACTTtCCaAgACAgTTCTGTTACAACTGtCAgAAACCtgGcCAtAAAGCaGAcAAgTGTACAGGgAcCACcAtTTGtTCACACTGCGCTGGctcCCATAAaTTCGcggatTGCGACAAgCGGGCcCAAAAACCcgTATGtGCaAACTGcaatGGgcCtCAtAGgCCCACcAGCCCcCAaTGCCCgcaaAAatAccAAAaACTcaaAcCAAAAAgCtTcaaataaacaaCctAGCCAACCAGTCAAGATTAATAggAAaAATAAaAAcAAaAAtAATCACCctAaAAAcAGtTACgCGCAaGCAGTaaGaGGaCCacAagCCgctcCgGCtgCCtCcACacCtACCattAgACAAACtaAAAatgcTaAacCTCAaactcagtCcAGTCAAGATaTcTTTgagacaaacagccagcAgAcCcCtAGTCAAGActcttgtttatctgtgCCAgAAactCCcgAtaAAactcaAAAtAtATctCAAGAaaAGcAAATacAAATCCTtCAacAAGTTATCacTCAACTtcTAaacGCtGTTGAGtgtAATAAaCTAcTcaAgAAAgAccAaATtaCCAAAATTAAgAAAcTgGCCAgtCTCCGctaaaaTTAATTAAGTAAttaagAtccCCCCctAGCAtctTAtTAACATgTcATaATGaGTACTAAcATTcTaCAATGGAATGCTGGGGGGCTAGCTCCtAAAtTAAGCGAGCTTAAAAATACTGTAGATCAACTAAAACCcGACGTGTTGGTAATCCAAGAATATTCTAATAAACAGAATTATAACaAAATTCACAAAATTTCTGGCtATCAACCTCCtTTAATAAAAGCTCAATATCGTCTAGCCATCTATGTTAAAAACGAAATTCAATATAAAGAAAATGCAAATTATCAAAATTTACCAGTcCAAaGTCTAGAACTATACTTCAAAAATAAtATCAAATTAAATCTTTATAATATCTATCTAAAACCATCTCTAGACAATGgtCAATTCTCTgAAATTCTAAATACAATaAAAATTGAAAAAACAAACTCACTCATCCTTGGCGACTTTAACGCCCACAATCACCTGTGGGGCGATAAAGCGACCTGCCGCAAAGGAACAATTACTGAAGAATGGcATGACGATAATAGCTTATCATTGCTCAACAATGGCGAACCCACGCGTATTGTTAAAAACTCATCTACTGCTATTGATTTGGCTTTTAGCACACCTGATCTAGCTACCAAAATAACATTCGGCACTTATAACAACCAAATGGGTTCAGACCACATACCAATAACTATCAAAATTAATCAAAAACTAGAAAAAATGGAGCAAAATTTTCCTCCTAAATGGATATACAAAAAAGCCGACTGGGCCAAATTCCAAAATATGTGCGAGGCGATAAATCCCGAGACCATTCGgAAtCcAGACTTAAATATTTTTTATGATAATTTACAAAGCAAAATAAATGAAATCGCCcGCACTACCATACCCAAAACCAGCGGcAAAACTAGAAATTaCAAAAATAATCCTTGGTGGAACACAGAGTGCGATGAAGCGCGACGTGAAAAAACACGATTTTATAACAAATTTCGGCGCACTAGCAGTgAGTCTGATTTTATTGATTATAAAGCAGCTCACGCTAGACTAAAAAGAATAATCAaaattacAAAAGAAAACCACTGGCATGAATTCTGCGAtACtTTGAACGATCACTCAGACACGCGTAAAGTTTGGcTAAAAATAAAAGCTATGAAAAATAATCCACAACGCGCACTTCCGGTTATCAGTGGAGCTACTAGTgCAAAAGACAAAGCTAACATTTTAGCGGACTCTTTTTCCAATGCTAGCTCCAACAATAACCTCAATCCAGACTTCGCGATTAATAAAAACAAACTAAATCGGGCAAATCTAAACAATATTAACGAACTCACTTTAAACCAAAACAACCCgATTAATAAAAATTTCACTTTAGCAGAATTCAAGCTAGCGCTCAATAACaAAAAAAAGTCATCGCCAGGAGATGACAAAATCTCATATGAAaTAaTaAAACATATGCCTCTGTCTACCCACCAGTTAATTCTTGAATTGATCAACACGTCATGGGACACGGGAATTCTACCGGACAAGTGGAAGGTCGCCATTGTGGTACCTATCCCCAAACCGGAAAAACCTCTCTCTGAACCTTCATCtTACAGACCTATTTCGCTAACACCTACAaTATGCAAATTAATGGAAACcATGGTTAACGACCGGTTAACCTATTTTTTGGACACCAATAATTTAATATCAAACAACCAAAGTGGTTTTAGAAAAGCCAGATCTACTTTAGATCACATACTCCGCCTACAAACGGATATTAAAAAAGCACAAGCACAAAATAAAATCTTAGGTGCGATCTTTCTCGACCTAGAAAAAGCATTCGACCTCATGTGGCACGATGGTGTTTTACACCATCTCAAaAATTTCGgCATATCAGGAAAAATTTTTCAATTCATTAAAAaTTTCTTACAAAACCGCAAAATTAAAGTCAgAGTATCTGACCAGCTATCTGACGAAAAGAGTCTAGAAAATGGCTGCCCCCAGGGCTCGGTCATTTCCCCGACTCTCTTCAACATAGCGGTCAACAACCTCTCATCATGTATTCAGCACGCCACATCAAAATTATCACAATTCGCCGACGACGGGTGCTTTTGGGATGTCAGCAACAACCTAAACGCACTTGAGTCGCGGCTACAAgACATCTTGGATGAGGTCCACAAATGGTCTGTAACATGGGGCTTCAAACTCTCTGaAAAAAAAACTGTAGGAATGATTTTTGGGCGAAACCCCATACATTCCCTACACCTCAATATTAACGGGACACGGGTtAACTTtGTGAAGGAACACAAGTTTCTTGGAGTTGTGCTCGACAACAAACTTACCTGGAAACGACATATTGAGCACGTTgTGCACAAGTGCAAAAACGTGCTCAACCTCATgAGGAATGTCTCAGGTACCAATTACGGAGCCAAtAAAAAGACAcTTATGCTACTTTACAAGACTCTCTTCCGCTCCCAGCTTGACTACGCATGTCAGGCCTACAGTTCAGCGGAtAAGACCACCCTCTCCCAACTTGACATACTTCAACACAGGGCCCTCAGAATTGTCCTTGGAGCCATTAAAAGCACACAAATaAGCACCTTACTaTCAGAATCgGGCGAACTTCCGCTACAAAAGCGCCgTGAGCTTCTAAcGCTGCGTTACTGGGCACGGACCGCTCCCCACGGGGACAACCTCCCGGTCAACGCAACCTTAGACAACTGCCAGGCCTACCAAAAATATTATAGAAAATGGAAACAGGGCACAGAGCCCTACGGTTTTAAAACTAGAAAGCAAATCACCGATTTAGGCCTAAATCAATTACAAATAATCAAAAgAAAACCTACTCCAAAACCGCCTTGGTTGTATTTAGACATAAATTTAAACGCAgACCTTCGAAATCAGATATCAAAAAAATATCCAACTGCAGCTCACCTGGCACTAGCTTTAGAAtTCATtAATACACAgTACAGCCACAGAAATTTAATTTATACGGATGGCTCAAAGGACCCGATTTCTGGGAAAACTAGTTTTAGTGTGTACCTCCCCACTATAGACAAAATATATGCAGCTAGAACCTCaGATCACCTGTCTATTTATACCACGGAAATGATAGCCATCAGAGAGGCTTTACTGTTGAGCCGCGAAAACCAAATAGCGGATCCAGTTCTCCTcACTGACTCCCTATCATCCATCCAATCTATAAGTACAGGTCGATCCAGTAGGCCAGAAATCTTACATCAAATTCGGTATCTGGCGACCAAACTAAATGCCACAATAGCCTGGATCCCCTCTCATATAGGGATCCGTGGCAACGAaGTCGCCGATCAAGCGGCCAAGCAGGTGCTAACCAAACCCGCCCCCAACTTCATTGTAaAACTAGCTTCCACTGAGCTTTAtTCGCTTATAAACAAAGCTATCTGGGGAGAATGGGCTCAAACACTTAGCACCTCAGCtAGCCAATGGAGACGCGACCTTGAGATCAAACCCTCTAAGCAAACTGTTCTCTTTCACTCGATCCGAGGCCTGGACCGCGCCATCACTAGACTCCGCATGGGTGTAACCATGCTACAcGGTTACaCCCATAGCCAACATATTAAGAAATGTGGTCCGGCCTGCAGACACTGCGGACAACCCGAgACAATAGAACACGTTCTgCTGCTaTGCCCTGAATTTCtGGAAGAAAGACGGGAGCTAGCCAAtCAAATAGGGGAGCAAAATCTCACGTTAAAAGGGCTCCTCAACCCGCCCGCCAGATGCCGAACCCTAATCTACCAAAAGCTAGGGAACTACaTATcCCAGATCCAGTATACCAgtAAGgtctaGCCTCCCAGTACATTCCTTCCTCTACTAACCacgctctaatgtttatagtgattccccgaaacgctgaattgctataAACTAGTAATGTTTATAGTgATTCCCCGTTCTCCTTTTTATTAGGAGTGCACTACTATAGGTGACTGCCAGTCCAGGACACGTCTATTGTGCACATAGCCGGGCGCTCACCTCAAAAAAAAAAAAAAAAAaaaaaaAAaaaaaggaacgctgaatagctataaactaccactaaattATACTCTTTCtATCTCCCTCCAGGCGCATTATcTTACCTACTGCAAGCGGGGCCGCGGCCATAGTTATATGCGCATAACTAAGCAGCAGTAGGTTCCACTCATAATCTATCTTATTACTAACAAGCAATCTATCaTATTTACTTATCCATaGATTCACTgAAACTTCcaTGGATAACTAAATACTTAATTAAGGAAATTAGTTAAGGCTCCCGAAAACACACAGACACGCACACAACTGTGAAAATGGCGAGCACaAGGCTGAGCAGATGTATCCCaCTCCGAGGTGTATGCAAGCACGAAATAGAGAGAATGAGGCCGGGGGACAGTGACCGTCAAAAGTCGCTGATCCCCCACAAAAACTTCTTACCCcAGTACACAAGCTGAATGAAAGTCCcAACTTTTATATGTCAACCTACGGAATGAAAAGCATGAGAGgAATAAGCGAAAATGAAAAAACCAAAAAACAACAATGTaGCGTCAACTCTGGTAATCTTAAACCATCGCATGCTGGTAGTCTTGTCTTATATGTGTTTGTTaTTGTTATTTCATGTATTTATAATCCTGTTTTATTTTCAGATGGCCCGCTATATCCTATcGGCGCTcCTGTTCGCCAACTCATAAACCGTCCTTTACGGTACCCACCCCTCTTTCTACTTCTTACTGTACCCGTGCAGTACCGgACAAGATACAATCAAGTATCTATAAGTATCTAAGAATAAAAtTTaaaAAAAAAAACTGGTGCTGCACGGTGATACAAAATAAAAAAATAAACTGTACTAtACAGTATTTCCGCTCTATTGTTGTTAGCtCTGTAaGTATGTGTCAGAATGTGTCAGAAAGTgCTTGAATGTGTTAGTGTGAAGGGTGCGTCTCGCCTAAGACGTTAAGCCGGAGGCCCCGTGTACCCGACAGCCTGACGGGGCACGATAAAGATCCCCTATGTTTATCGAAAACAGAGTAGGCGTTTACGCCGGCATAGGGCCCCTTCACTTATATCTTCAAAATTAgACATCCAGGCTTTTGATCCCCCATTAATAAAGATCCCCtTTTGGAACAGGCTTCAAATAACCCCACTCCCTTAATTTTATCAAAATTTCAAAATTTTTCTCTTGGCATGTTCCCGCGCCTGgTtAGGGATACCCTATTGTTACCaCGGGGTACTTCACTCACAGCTGGGCCCCTCCTCTTCCTGGGCACTCTCCTGTTCTGCTGCTGTCCTGGCACCTGCGTgTATTAATGAGTATAACCACCAAAAAACCAAATCATTAAAATTTCTTATTAAGTTAAACAGTCTGCACAATGGCCGAAAGGCCCCATGTAGACTATAAACTCGCTCAATATATATcatgaaaataatatttttatttaaaggagaatatgcataatgatgtttatctatatattatttatttatttatttatttatttatttatttatttatttatttatttatttatttaaaaaatatcAtCatttgaaaaaataaattagtaatagcaagtagaagtaAattaatcaaAaaAaacaaAtattattatttaaaaatattcaggttatcttgattttaaaaaaatttaatcattattgtctggtatatattattatttttaaaacgagaaaaataatataacaaatattaattgaaaagttaactataagaagattgaaatgtaAtaTttaTaagtttgaagaggtgaaaagagaaatgtttattctgcaattcttatgtatatacttATctaaAgtacaaaaatatattgtactattaccgaaaAgtacaatagattAgAcgttagattgttatccaaataatttttAcgaAgcatacaaaatattaaggatgttaaacacaataaaaaaaaaacaaaaaaacaaacacattaaaataaataAtaAAAgAaatttTAaAAaa
>LINE_T.granosa_30_cons#LINE/L1-Tx1
GCATGGACATGGACATGGATAGATGGTGTTCACACTAGGTCCATAAAAACAGCTGTTTTTTAATGGAACGCAATGAACGGCAGCAATAAGGTTTGGAATGATGATATATAAGTCCACACTGCTTAATTCGGTGCATTTAAAATTTCCAAAAATATGATAGAAAAAGCGAACTTTGAAACTTTTAATTTGTGATTTTGAAACTGAACACTTCTCAGGTTTATAACACACTATACCTTATATACCTGTATACCTGTATGTACTATAAATAGCCAGTATAGACATTATAAACATTATATATTGAGAGTATATATTTAACTGGGTGTAAACATGGCTAATAACACACAGGACCTGCAATTAGCAAACCACACGCCAGTAGATATCCATGAAAAAACCTTAAGTATCGTCACACAAATGCAATCTAAGCTTGATAATTTTATAACAtGCATAGATAACATTCAAGAGACAGTTACACAACTACATGCCCATATCTATAACAAAGATGGTATTGAAGACCGGTTACAGTCAGTAACAATTGAAAAtCAGGACCATTCTACCCAAATAAACCAaTTAAGGACTGACAATACTAAGCTTAGTCAAGAAGTTAACAAATTAAAATCGTATGTCGTTAAATTGGAACAGCAAATTAACATAAATCAATCAAACATCATAGATTTGACTGAGCGCGGAATGAGAAACAATTTAATTATCACTGGTGTTAGAGAATCTGAAAACaAACAGCTCCATGTAAAAATAAATGAAATTTTCAAAAATGAAATGAAAATTCCAACTGgCAAGTTtGATAGAATTCACCGTATCGGACGGAAAACAAGCTCAAACGACACTTACCCAAGGTCTATAGTTGGTCGGTGTACCGATTATTCGCAAAAAATGTTAGTGTTGGATAATGTCAAAAAACTTAAAAACGGCATAAGAGTGTTCAGTCACTACCCAGAAGCCCAACGCGAAAAACGCAAAAGAGCATTTGAGCTCAGAGATCAGTATAGAGAAGGTGGGGTTAACACTAAAGTTAGTGGTGACAAGCTTGTATTTCCGGACGGAGACGTGCACAGGGAGAAAGTATCAATACCGAAGGCCCACAATATTCTGTACAACACAGAAACAAaAACGAAATACAATATTAAACATAGTGATGTCACAACAGTAGGAGAAAACAGATTTCAATCGCATGTAGTTCGCGTGAAAAGTATAGCAGAAGCTAGAGAAGCCACGCTTCAGATAATGAAGGAACCCCATATTATTGAAGCCCATCATAATGtTCTAGCATGTTGTTTTCTGGATAAACATGGGTATTTAAAAGACTCCATTGACGATGATAACGAATATGGAGCTGGCCGAAAAATTTTAAACATGCTCCTGGATAAAGAAATTGGAAATATCCTTGTTATTGTGTCACGTTGGAATCCAAAAGGAGAAAAACTCGGTTTTAAAAGATTCGAAATTATGAAAAATTGTGCCTATGATGGCATTAAAAAACTTTTCCTGAGTGAAAACAGTAAATAAtTGATAATTTAtTCAAATAATTGCCTATAAAGATTACCTTACACTACATTTATTTAATAACTTATCTAGGCATTTAAACAGATTCGAGCGGCTTGAAAgAGTTATATACCTTGAATGATGAAAATACCCAAAAAATATTAATATTTATGAATTTAAGTTTTTAACATGACTTAACAACTAAATAAGatatTTTTTAATAAAAATAAAAAAGTTAATAAGTAGATATAATATTTATAGACAATAACGTTTTTGTATGTAACAAAAATGATACATACTTTTTGAAGTAACTTGTATAACTGAAAAATGCATGTATATTAATAAGTGGAATTCAACaTAGTgATGGTTTTTATTTTTTGGATAAATTTAATAAAGAACAGACGAATCAAATAATGTTCTGATATTAATATTGTGCAGATAATTTTAGCGACTAACCATGTTATCAAtATTATCTATATGAATATTGTAGTATTGTGCATTTAATTATGCTACAAAGAACACCCGTACTTATATACCAGTCTCAAACATCCACTTAAAATACATACACATTTAAGTGTTCAAAAAACAAATTGTTTTATCTATACATTCCAATAATGGCACTACCTACGACTAATCATTATGTACGGGTAGTCTTAATGTATATAATATTTATAGACATGTACATGTGTGTGTAAATTGGTTATTTGAATATTAATTTTTCATATAATGTTAATATATACTATATGGCaGTGtTTTTTTTTTGACGGTGATGTCGACGTTAAGATTATAATTGAAATGATGTTATAATGGTAGTGACGATGGTGATGATGGTGATGATTGTAATTTGATGGTGTTTGTTATTGTCATCaTTTTGTTTTTGTTATCGTTCGTCGTCATCTTCAGCATTATGAGTATTATttattaTTATTATTATTATTATTATTATTATTATTATACGATAGTGATGATTGTAATTTGATGGTGTTTGtTATTGTCAtcgtttTTGTTTTTGTTATCGTCaTCGTCATCTTCAGCATTATGAGTATTATTTATTATTATTAtTTTTTTATTTTATTACTATTATTATTATTATTATATTACGACCATAAAAAATCGCTAATCTAATACATATGCAGGTTAATTGCAGGTTAATTTCAAGCTGCTTTGAAACCTTCTTTAATACAGCAAAACAGCTGTCTTTTAAAAGATAATGGCTTCTTTCCATATATTTGAAgtCCATTTAATTCTCTCCCACTTTCCCTATATCTTCCCCTTTCCTCTCTTTAGTATCTTCTATCTTTTTTTATTTTTGTTCTTTTTATACCTCtTAAAAAATGACATAGATAAATACAAAGCCCAAACAATATCCAAAGTCAAATATTGCCAATGTAAACAACTAATCAGCCACATAATACTAAAGCAACATGACTGATAACCAGTTTTTGAAAATACTATCCTATAACTGTAGAGGAATTGGCGATTTAAATAAAAGAAGAGATGTATTTAATTTTCTTAAGGCAAAGGATATTAATATTTATTGTTTACAAGACGTGCATTTCAGCCCAAAAGATGAAAATTTTATTTCAACCCAATGGGGTGGTAAAATAGTATCATGTTCATATAATACCGCTGCTAGGGGAGTATGTATACTATTTaAAGATAATTTTGAGTATAATATACTTTCACAATATAAACAAGAAGATGGTAACCTCCTAGCTCTGAATATAACAGTAGAAAAACAACCGTTAAaACTAATAACAATATATGGTCCAAATTCTGATAGTCCCTCTTTTTATAGTAATCTTAAAGAAATCATTTGTAATAAGTTTGATAACAAAAATATTATAATATGTGGTGACTTTAATCTTGTTCTTAAACCAGAATTAGACACAAATAACTACAAAAATATAAATAACCCAAAAGCAAGAAATAAATTATTAGAAATAATAGATGAGACTAGTATAGTAGACCCGTTCAGATACTTGTATCCTACTCTACGGAGATATACATGGCGTAGAAAAAACCCATTTAAACAAGCCAGATTGGATTTCTTTTTAATAAGCAACTCTCTTATCAATAGAATTTCAAAAGTAGACATTGACCCCAGCTATAGATCAGACCATTCAATGGTAATATTATCAATGAAATTAAATGAaTTTACTGTAGGCAGAGGTTTATGGAAACTTAATAACATTTTACTTGAAGATGAAAAATACCTTGAAAAAATTAAAACTACCATTTCAAAAGTTAAACTtCAATATAGTGTACCAATTTATAACTTAAAAAACATAGATACCATTGACAATAAATCAATTCAATTTACAAtTTCAGATCAATTATTTTTAGAAACCTTACTTATGGAAATTAGGGGGCAAACAATTTCATACAGTAGTTATCGAAAAAAACAAATAGATaAAAAGGAAAAACAACTAATAGAAGAAATAAATAAATTCGAAACAGATATTGATAATATTCAAACAAATTACGACATTATTGaaAAAAAAGAAAaCTGATTTAGAAAACATAAGGAAAGAAAAACTTAAAGGTCATTTAGTAAGGTCAAGAGCACAATGGATTTTAGAAGgAgaAAAACCGTCTCActTTTTTTGTAATCTTGAAAATAAAAACTATATATCAAAGACAATAACAAAAATAAAAATGAAAGATGGCACAGAATTAAATAAACAAAAAGAAATTCTCGAAGAAGTAAAATTATTTTATAAAAaTTTATATTCAGAAAAACAAATAGAACCAGTAAATCTTGAAGAACAATTTAAAAACTTGAATATACCTAAATTATCAGACAAAGACGCACAATCTaTAGAAGGAGAAATTACCTATAATGAAGCTCTtAATACTTTAAAAAAATGAAAAATAATAAAAGTCCGGGATCTGATGGGTTTACAACTGAATTTTTTAAAGTTTTTTGGAAAGATATAGGAGACTTTGTTGTACGTTCAATAAATTGCGGGTATTCTTTAGGCCAACTATCTATAACTCAAAGAGCGGGGATTATAACATGTATACCTAAAGGTGATAAAGATAGACAATTTTTAAATAACTGGAGGCCCATATCCCTTTTAAATGTTGTATATaAAATAGtGTCTGGCTGTATAGCTAATAGGTTAAAACTTGTGCTAAGTAACTTAATTTCGGAAAACCAAACAGGTTTtTTAAGCGGACGATACATTGGAGAAAACATAAGAATTATTTATGATATTATGGAATTTACAGAACGAAAAGATCTCCCCGGGATGTTGTTTCTGATCGATTTTCAAAAAGCATATGACAGTGTAGCCTGGCCGTTTTTATTTGAAGTTTTAAATTTTTTCAATTTCGGTGAAAGTATTAAAAAATGGATTAAAGTCTTCTACACAAATATCACAGCAGCAGTAATACAGAATAATCATTTATCTGATTTTTTTTCAATATCACGAGGAGTTAGACAGGGAGATCCGATTTtAAGCTATAtTTTTTTTATTATGTGCAGAAATATTAAATATTCTAGTCGAAAATAATAAaCGTATAAAAGGAATCACAATCGGCATCGAGGAACACAAAATATCTCAATTTGCAGATGATACTACCTTTATTTTAGATGGATCAAAGTCTTCTTTAGAAGAAACTTTAAGAGTTTTAGATTTTTTTGCAAAAATATCTGGTCTGAATATTAATGAATCTAAATGTAAATCTGTTTGGATAGGTTGTAAAAAGTTTTGTGGGGAAACGTTTAATCATAGATACAAATTTgAATTTAATGCTGAATATTTTTCATTGTTAGGTATAAATTTTTCAACAAATTTAGACGAAATGGTAAATTTAAATTATGACAAACGAATAAAAGAAATAGAATCGATCCTGAAATTATGGTCTTCTAGGAACCTCACACCACTTGGAAGAATAACTATTATTAAAACACTTGTAATATCTAAACTTAATTATTTATTTTTGTCTCTCCCTGATCCCCCTAAAAAGACTATTAAGTACTTACACAGCTTATTTTTTAATTTTATATGGAATTCAAAGCCAGACAAAATTAAACGTTTAGTAACGATACAAAATTATTTACAGGGAGGACTAAAAATGATTGACCTTGAAAGTTTTATTAAGGCGATAAAGCTAACATGGATCCGCAGAATAATATCACAAAAATCTAAATTAAATAAATTGATTAGACACGTAGGGATCACACCGAACAATCTAATAACAAATACCATTCCCAGAAAAGAAATAAATAATTTTTGGCAACAAGTTTTGCATGCGTTCACGGAGATAAATGGCATAGACTGTTGTAAAACATGGTTTCAATATGTAAAATCTAGTATTTGGAATAATCCCGAGTTTATAATTGACAGAAAAACAGTATCTTCAAAACACTGGATACAACAAGGCGTAATATTTATAAGTGATCTAATGAAGAACAGTTATCATTTTTATTCTTATGAGGAATTGCAAAAAACGTATAAGTTAAAATCCAATTTTTTAGAATATTTAGGAATTATAAATAAAGTAAAATCAAATTTAGGAAAATTTCAAAAGCAAAATAATGAACTAATACGCCCATTTATTCCACATGTCTTTGGAATTATAAAAAGGTCAGAAAAGGGTTGTAAAGATATGTATAGTTTATTCCTCAAATTCAAAAGATGTAAAACGGAAGATTTGAAGTGGACAAACGAATTTTTATTAAGTGAAAAAGAATGGaAAAATATAAGTTGTCTCCCTTTTTATACAACTAGAAATTCATATTTACAATGGTTTCAATATAAAATAAACAATAAAATACTTACCACAAATAATTATTTAAAAAAGTTACAAATAAAAAAAGATGATAAATGTACCTTCTGTAAAAAATTATGTGAAACAACCACTCATTTATTCTGGGAATGCTGCATTGTAAACGATTTTTGGATGGAAATAATAAAATTAATAAAAGCAAAATGTCATAAAGATTTATACATTAATGGAAAAGAAGCCATATTTGGAATTATAAAATTTAACAAAGAAACAAAACCTATTAACTTTTTATGTATTTTGATCAGAAACTTTATTTTTAGAATGAAAGTTAAAGAAAAAACACTTAACATTCAGGAATTTATTTCATACTATCAAACTCATTTTATTATTCAGAACCATGTAGCAATTAAAACAAATGAAATTGAAGAGTTTGAACAATTTTGGAGACCTTTTGGACAGTTGTTTAGATAATTGATTTTCACCCTTTTCCTCTGTCAGCATCAACTATATTACATTGATTACATGTATATGTATATaTGTGTGTGTaTGTATGTaTGTatatatataTATATATATATAAATATATATCACTCAATTTTATAAGAGTTAATATTATTCATTTATATTGGTATCGTTTATATATATACATGTATATATGTTGTATGCTTTTTATAAGAGTTAATATTATTCATTTATATTGGTATCTTTGTGTTTGCATaATTGGCTATATGGATATATTTATTGTTTTTCCTATTGCTTGTAAATTACATCATTGATTATTCTATGTCAATAAAAATATACATTACAAA
>LINE_T.granosa_25_cons#LINE/RTE-X
GTCACGATGTAAAGGTGAACAGTGGTTGTGAGCTtCGGcTCCACAAAAGTCTTAAAAATTTGACATTATTCTGATGGAATTTcAAAAACCAGTCTCCAAGTGAGTTTATAAAGTTATTGTGGTACCAATGAGTGGCGAAACTCCGGAAAAACCGGCAAAGAAACGGAAAAAAAGAGCGAAACCCACACCAGACTCAGgTAGTAAATCTACAGGTGTAACAATGGCGGCTACTACAGGTAGCTCGGGTGTAAACAAAGGCACGAATAATGACCTTAACTATATGTTAAAAAACGAACAACACGGCCAGTCCCCACAATCTCTACAAATGTTGAACATGACACCTATTCCTAGCGGTACTATGAGCCAAATTCCAGTTTTAAATTACTCGCCGGCCAACCAACAATACTCGCCGCAATACACACCTACATATTTTGTTAACCCaCCCCCGGCTATTACAAATGACACTAATCCGCCACAATGGGCACaGGACATTCTTAATAaAATTGAGTCAATTACCTCAAGACTGGATAAAATTGATAGTATTGAATCAGCAGTAAGATCCATGAGTGTCAAACTAGACTCTGTTAATAAGGATGTTAGTGAAATCAGGGGTAGGGTGATGGAATTGGAAAAAAGTCAACAGTTCCTTAGTGACACTTTTGAAGAGGTGAAGGATATGTCTAATCAAACTTCTGTTCAGTCTAAGGAAATTAGACATGATTTTGATGAACTGACTAACAAGTTAAAAGCAGACAATGTGAAACTCTCAGAAGAAATCTTGGACCTTAGATCACGATCAATGAGGGAtAACCTCTTATTTTTCAATGTACCcGAAACTGATGGTGAAAACTGCCAAAATCTAATCCTGGAAATTTGTGAAAAAGACTTAAATATTGAGAAGGCCAAAACAGCACTGGTTATTGATAGAGCCCATAGAATTGGTGCTAAAAAACAGCATAACACtAGGCCGATTGTGGTTAAGTTCAATATGTTCACACAACGTGAGGAAATACGTAAGCGGAGTCATTTGCTGAGGAACTCAAACCCAGGTATTTCAATTGGGGAGCAATTACCTAAGGAGATTCAAAATCGACGCAAAGAGCTCTTACCTAAGTTACGAGAAGCAAAAGACAAAGGAAATCGAGCACATTTCGTCTTGGACAAACTTTATATTAATGGCCGAGTTTACGAAGGTGGACCAATACATCAAAACCACACACAGGGTACCCAGAGGAAATCGTCAGGGAAAACAGGAACACACAAGGGACCTACAGACAAAAACAACGACAACACGATGGACCAGAATAACGGATAGCATAACAAGGGGGATAGACATTCTAAcGAATTAAAGTTACTGTCATGGAACATTAATGGTGGACTAGAAAATAAACTAAAAGAACATGCATTTTTGAATTTCATTAGTACATATGATGTTATATTTCTTTCAGAATGTTGGTTTAATGACAACTTTAATATAGATATAGATGGTTTTACATGTAACACATTTCCGTGGAGACATACAAAaTATCCCCAGggagggggtatacttataatgattagagacacacttgtgcaatatataacggtagttaaatgtgtatatgatactatagtggttataaaggtaagttctgagattttacctacagatgatgatgtttttgttatttgttgctatcttgtaccagacaaatctaattatcataaattgTATGATTGTGACCTATTTTTTGAATTAGGAAATGTTTTAGAAACATACTCAGCCCTTGGTAAAGTGTTTATTGTAGGGGATTTGAATAGCAGAACATCCACGAAAAACGATTTCATATCGAGTGATTACATACCGGAAGAGACCAAGCAACACGTGTTACCATTATTTACATATGCAAATGATGTTGACATTTCTGCGAGAGTGAACCCAGACACCGTAGTCAATTCATATGGAACAAAGTTATTACAGCTTTGTAAATCCACGGGTCTTCGTATTCTAAACGGAAGACACAAAGATTATTTAGCGAACGATTACACGTATAATGGTCCTAACGGTTACAgTGTCATTGACTATTTAATAGCAAGTGTGGACGTTTTTCAATTAGTGAAGAAATACATAGTATGCAGTTTTAACATGTTCTCTgACCACGCCCCCTTACACGTTGTTTTACATAGCCAATGGAACTCAACCTCCGTTGTTGATCATGGATACGATGCGAGTATAACACGCGATCAGTTCAAGTGGAACGAGGATTATACACTTCAATGCCGTGAAGCAGTTAGACTGAACATAGACAAAATTAACAACTGTGTTTCCCCTGAGGAAATAAACATTCATGGTGTCAAtGAAACTGTCGCTAACTTTACAAAGACATTACATGATGTTTTTTCACCGTTTTGTAAACGTGCTGTAATTAAACGACCAAACAATAAAACTTTTAATAACAAAAGTAATTCTATAATGATAAGTACCAGAGATAAACCATGGTTTACATACGAATGTAAAAGTTACTACCGGGAATACGTAACCGCACtCTCGAATTTTAATAAATGCAAAACCAGAGAAACTCACGATCGCCTTCGATCGAAAAAGAAAGAGTATAAAAAGTTTGAACGGAAACTCAGACTTGAATATTTTCGCCAGGAAGGgAATATGTTAGATTCACTGAGGACAATGAACCCCAAAAAGTTTTACTCACTTTTTTCAAAATCTAAACCTAAAGGAcGTGGTGTGACTTTAGACAAATTCTACGATCACTTTAAAGGGTTAATAGATACTCCATGTCCTAACGTAGAGGACACCGATAATTTTATGAACAATTCTACTAATGAATGTGTGTTTGAATCTCTCGACAGTCAAATCACCAAAGAGGAGATAGAAAcGGCTTTATCCAAGCTTAAAAGAGACAAAAgTCATGGACTGGATGGTCTACTAAACGAGTATTTTATTGAGTGCAAGGAATTATTATTACCGTCTTTGACTAGGCTGTTTAATATTGTGTTAGAAACTGGTTGTTTTCCCGAATCATGGTCGTGCGCAATTATAGTGCCAATTCTAAAGAAAGGTGATAGCAGTGTTCCAAGTAACTATCGCGGGATAAGTCTAATCAGTAACTTGGGCAAATTGTTTACATCAGTTATCAATAATAGGTTATTAAAATGGTCATCAGAATATGATACAATAACCGATGCACAGTTTGGCTTCCGACCAGGgctgggaacagtcgacgcaatcttcgccttacagacaattattacaaaatcattacagtcaaagagtaaactttattgttgttttgttgattttaagtctgcgtttgattcagtaccaaggTTGAGTATGTGGCTAAAACTATTCAAAATGGGCATCAGGGGTAAGATTTTATCTGTGcTGAGgTCAATGTATGCAAATGTCAAATCATGTGTATTGTCGGATAATATGCTTTCTGATTTTTTTGATAACAAACATGGTTTAATCCAAGGTGAAGTGTTATCACCTATTTTGTTTtCACTGTACATGAACGATTTTGAAAATTGGTTTATAGAAGATAACATTGTACCGTGTGAGTTTAGGGACCTTGCACTTTTTCTGTTAATGTACGCAGACGATATGGTATTATTCGCAGAAACTGCGGAGGGTCTGCAAGAGATGTTAGATTCGTTATCTAGATACTCACACAATTATGGTTTAACTGTTAATACTGATAAGACAAAAGTCCTAGTATTTCGTAACGCAGGTATTGTTAAAAACAAATGGACATATAACGGTAAAGAAGTTGAACTTGTAGATTGTTTTAATTACCTCGGGTTACTTTTAAATTATAATGGAAAATTTAATGGTGCACAAACCAAGTTAGCTGAACAAGGTCGTAAAGCtCTCTTTAGCTTGCAACAGAAAACCAAGACACTTTATTTAAATGTCCAGTCAAtGTTGTCACTTTTTGACACATACGTAGCCAGTGTTATGTTTTATGGCTGCGAGATATGGGGTAATAGTAAAGCCTTATCAATCGAAAAGTTACATACCGATTTTTGCAAGCGtTTGCTTGGTGTGAAAAGCACAACAGTTAATGCAGCTGTATATCATGAACTTGGCAGATACCCTTTACAAGTTTATAGAAAAGTACGCATTTTTAAATACTGGCTAAAATTATTGTATAGCTCTAATTGTATTTTACAAGAAAGTTATAATTTTCTCTTAGATTTGTGTAACACTAAACCTTCATTTAAACATAATTGGTTGTTATGTGTAAAGCAAGAATTATTTAACTTGGGTATGTGTGATATGTGGTTCTCTCCATATAAGTTTGACTCGTCTTACACATTAACATTATTAAAACAAAGGCTAATAGACCAGTGTAAGCAGGATATACTGTGTAAGATACAGTCTACTAGTAAATGTTATGTTTACCAGTATATAACGGATCATCATTGTTTACAATTTTACCTGTTTAAGGGAATCCCTACATCCCTTAAAAATTATATAGCAAAAATTCGCTTATCTAGTCATAATCTTGCTGTAGAGGTCGGACGCTATAGGAAAGTTGACAAACATAACAGATTCTGtTTTTATTGTAAAGACTGTATAGAGGACGAATACCATTTTATTTTACAATGTCCTCTATATAAATTAATCAGAGTAAAATATATAAAACCGTATTACTGGCAAAAGCCGAGTATGTTTAAATTAATACAGTTATTGAGTGTCAATAATGTAAAAGAGCTTTGTAATTTTGGTATGTTCTTAAGAAAATCATTTTCACTGCGTTCTAACCAGCAATCTTAATCATATTGTACTATTCTCCTTGTACTATtctccttgtactatGTTACGAAATGATATATAACATGTCGTAAAATACTGTACATTTTGTACCACTGTTTACATGTTTTAGATACAATGTACACTGATGGATATTAATATTCAAAGTAATAAAGTAA
>LINE_T.granosa_24_cons#LINE/L1-Tx1
gtGACGAGCTGGTCAATGGACGCTTTTGTCTAGCTcTGCCCTTCGAGGGTAAAAAATTCGACAAAATAGGACTTAAAAACTGCAAAATGTTATAAAAaGAAATCTTACTTGTGTTAAAAACTaTAACAAAAAATATGGAATATGGATCATAAGAAGGACGAGTTcGAAAGAAAGAGGAAACGTGAACAAAGCGGTGAGTCAAGTAAAACTGTAAACAACAAAGAAAATATGGCGTCCTTGGACAAAGTCCAAGAGACAGTTGACAATGCTAGTTTTAACCCTGCAACGTCAAACGATAGTCTCATGCGTCTAATATTAGATGTTCAACTAACAGTAAACAAAATAAATAATAAATTCGATGCcCAAAATGAGAAAGTAGATGAGTTGGCAaatgatatacatagggctgggggtgtagaagatagattacagtgtgtcattgacgaaagtgatcacattggtagtgttgtaaatgttctgcaagaacaaaacaaactcctcataaaagaaatgagtataatgaaaggttacattgaaaagttagaaaatagagtcgaatcccaacaaaaacagattacagacattataggcagaaatatgagagaaaacttgatcataaatggattgaaggaagaagaaaatgaaaatttaaaagaaaagtttgaaaagtttgtcaaagtaaatttgggaataaaggataacattagaattgatagaattcatcggttcgggcaaaaacaaaccggaaaatccccccgcccAAgGTCTATAGTAGCTAAGTTCCATGATTATAATGAAAAGGAGTTGGTTCTGAATACGGCAAAGGAAAAAAGGTCAGTAATTGATCCAGTAAGAATATCCCCACAGTTcCCTGATGAAATTCGAGAAAGACGCAAAAATATGTATGCCCTTCAAAAACAGTATGAAAAAGAAAATGTCAAAACAAAGATTAGGGGTGACAAACTAATTTTCACAAACAACGGCAACGTTTATAAGAAGAAAGTAACAATTCCAAAAGCCTCAGAAATTTTAGATCCGGAAAACAGCGGCATGAAATTTGAACACATAAGTGAaAGCAACCCATTATGTGTCAGGGGAAATGAGTTTACTGGGCGAGCTGTAACAACAACTACATACCAAGAAACACGCGAGGCTCTAAAGCAAATTCTACGCGATCAGTTAATAATACGTGCTGATCATAATATCACGGTATATCGGTTTACTGACAAAGATGGACGTATTCACGATGGTTTCGATGACGACGGGGAATTTGGAGCTGGTTCAACACTTCTTAAATACTTACAGGAAAACAATGTTACAAATAAACTTGTTGTCGTTTCAAGAGTTTCTGGTGAAAAACTTGGTCCTTTAAGGTTTAAGCATATAGTTGAAGTAGGCAGGGAAGCTATTAATAAACTTTGAGcTATATAATTATATCTTTATTTACACAGTAACCGGGCATTGGACAAGCTTTGAAAATTATTATTTTGCAGGCGATCATATAgTATAGGTCATTAAGAACCGCTTGTGATGCGTGGGTAGGTCAAAGCAGGTAAAGCGAAAAATGAAAgTATTTAACATGTGGAAGTTGTGAAATATaTaTATATATATaTATATATATATATATATATATATaTATATATATATaTATATATatatatatatatatatatatatatTTAATAAACTCTGTATCGCTACCGACATGCCAAAGTATCATAAGCGATCCTTACTAACCATTTAATATTGTAAATACGCATGATATGTATATgCTTTACAACCCCAAcACTGATTATAAATATGTATTTACATCTAAAAAAGATGAAATTTATTATaAAATATGATCAGGTTTAAGTCGCATGCTGTATTTTGGCAGAATACATGGtAAAAGCATTTTAGCATTTTATTGATTAGTAATGGTCGTTACCACGGTCTATGGATATTGTTTACAAACACTGgCGAGTCTACACTAAGGGTCAGTCCGTGGTGCTTCGACGGGATTAATTTATaGACAGGGGCGAGTCTATACCACAGAGATATTGATACTGTATTATCCTCTGTATATGAGTTACATTTGGCAAAAGCCGTCTTTATATATGGTCCCTATTTACATGGTGTGGcCTCTTCCTAgTCTGTGAATGTCCTGtCAAGGTGTCGCGCACGGACCTTACAACAATGGATAATTACTGAGATTATATACAGTAGTCACGCCTTGTCGCGCGGTATTTCAAATGGACGTAACAGATTATATAATAGTATGTGTGATGGTTGTTGATAACACCAGTATATTATGAACAGCCTATACGCTGTTATAtATAGATAATTtCAAATTACTGaTAATCTGCCAAAATGAAGTAAGCGACAGAAGGAAAAAGCCGAATTTTTGACCTTTAAATGTCCAGCTCCATACATACGTCGACATTTACTTcTcTcTCTCTCTCTCTCTCtCTCTCTCTCTCTCTCtctctctctctctctctctcggGCGCCCTCTCATTTACCAATATGTGGCATATgtatATATATataTaTTTTTTATACCAGAATGTTTTgTGTTTAGATGTAGAATATGTAATACTTAAAGATTTATAATTATGACTTTGTTTAACATTTTAACtGTAAACTGTCAGGGACTGGGAGACTCAGAAAAGAGACGAGATGTATTCAATTATCTAAAATGCAaAAAATACAATATCTACTGTCTACAAGATACtCATTTTGATAAAAAATTAGAACCATATATACAAAACCAATGGGGATATCAATGTATTTTTAATTCATACTCTACCAATTCACGAGGGGTAGCAATATTTTTTAATAATAAcTTTGAATATAAAGTCCATAGaGTTAAAAATGATTTATTTGGAAATTGTTTGCTATTAGACTTAACTATCAATGAGAAAAGATTTACCTTAGCAAATATCTACGGGCCTAATGCAGACAATCCAAATTTCTACCAAAAACTGTTTTTAGATATCGAAGAATTAGAAAATAATTATGTAATAATATGTGGGGATTTTAATTTAGTACTTGAACAAAATCTTGACACAATGAATTATAAACACGAAAATAATCTGAAAGCAAAACATAAAATAAAGGAACATAAAGATTTAAACAATTTCATTGACCCTTTTAGAGAATTATTTCCAGAAAAAAGAACGTATACCTGGAGGAAAAGAAATCCCTTAAAGCAAGCTAGACTAGATTTTTATCTAATAAGTGATACATTAATACAGGATgTAGAAAATGTTAAAATAGAAAATAGTTACAGATCAGATCACTCCGGAGTAGTACTATCTtTAAAACTAGATAAATTCAAACGGGGACCCGGTCTATGGAAATTCAATAATTCACTTTTAAAAGATCAAAAATATGTTGAAACAATTATAGAACTTATTCAGCAGATAAAGATTCAATATATGATACCCGTATATAATATTAAAAACTTAGAATCTATATCAGACAGTGAATTTCAGTTGAGAATTGACGATCAATTATTCTTTGAAATGCTTCTTCTTGAAATAAGATCTAAAACAATATCATACGCTATTTTTAAAAACAAACAAAACAAACTAGATGAAGCTAAACTTATTGAAGAAATAAACAAATTAGAACAAGACGAAACTGCCGTACAATCGGAAATTTTAGAAAACAAACGAGAGGAATTAAAAACACTAAGACAAATTAAAATGAAAGGACATTATATTAGATCAAGGGCTCAATTCATAGAGGAAGGGGAAAAACCAACTAAATACTTTTGTAGCTTAGAATCTAGAaATTACACAAATAAATTAATTTTAAATCTGGAAACCGAAAGTGGAAACTTAATAACGGAACAAAACGAAATACTTAAAGAAATGCGAAAATTTTATAAAAAATTATATTCTTCCAGAGACACAAATAATAATATCGAACTTCATAATATTTTACGAAACTGTTCTTTTGAAAAATTAAGTGATAATGAAGCGTTACAACTGGAGGGGGATATCACATATACAGAAGCGCTTGACTTTTTGAAGACAATGAAAAATAACAAAAGCCCTGGGTCGGATGGTTTTAGTGCAGAATTTTTtAAATTATTTTGGAACAATTTAGGGGTATATTTAGTTCGTTCCATAAATtATGGTAATAGAAAAGGTGTTCTATCTGTTACACAAAAATTTGGAGTAATAACATGTTTGCCAAAACCGAATAAACCCAAAAAaTATATAAAAAATTGGAGACCCATTAGCCTGTTGAATATTACTTACAAaATTGCAAGTGGGTGCATAGCAAATAGAATTAAAAGGGTATTAGACAAACTTATCAATAAGGATCAAACGGGGTTTCTAAAAGGACGATACATAGGGGAAAACATTAGATTAATTTACGACATTATGCATTATACTGAAGAACATGACATACCTGGTcTGTTAGTACTTATAGATTTTGAAAAAGCTTTTGATTCGGTATCCTGGGATTTTATAAAAGATGTTTTAAAACTGTTTAATTTTAAAGATTCAATTATGAACTGGATTgCTACTTTTTTAAAACACTCAAATTCAGCAGTTCTACAAAATGGATTTTTGTCCGAAAGCTTTTCTTTACAAAGAGGATGTAGACAAGGAGATCCTTTATCGCCCTATATTTTTATTCTGTGTGCAGAAGTGATGGCTATCCTTATAAGAAATTCTAAAGAAATTAAAGGTATAGAAATAAATGGAGAAGAATATAAAATTTCGCAGTATGCGGATGACACAAGTCTCATTTTAGATGGGTCTCCCAAGTCTCTAGACAGTGCACTTCAAATATTAGATCTATTCGCTCAAATATCTGGTTTATGTATTAACACTTTAAAAACTAAAGTTATATGGATAGGTAAGAAAAAATTTTCTAGAGATGTTTATCACCATGATAGGTGGAAGCTGGAATGGGGGTCGGAAAATTTTACTTTATTAGGTATAAACTTTTCAGTAGACTTATTTAAGATGAATGGATTAAACTATACACACGTACTccaGAAAATGAAAAACATTATGAACCTATGGAGTAAAAGAAAATTAACTGTAATTGGCAGAATTACACTTGTGAAAACTATaATAATTTCTCAAATGGTTCATTTACTTATATCCCTGCCCAACCCACCAGTTAAATTTTtAGATGAGTTAAACAAACTATTTTATAAATTCATATGGCAATCAAAAaTAGAAAAAATTAAAAGAAAGAtATTAAATAAGGACcATGATGAGGGGGGATTAAAAATGATCAATATTTACAATTTTTTGATTGCTCTTAAGACATCATGGATAAGAAGACTCATTTTAAATGATTCAAAATGGAAATATCTCTTTGAGTCTGAAACAAATTCTAGTATCAATGAACTTATGTATTTCGGAAACGACTATACTATTTTGCTGATGGAAAGAACTAGtAACCTTTTTTGGAAAGATGTGTTATATAGCTGGGGTATAGTACAAAACAAAGCTAAATTATCAGAAAGAGAAAATTTAGAATTACATAATATATGGTATAATAATGACATAGTAATAGGGGAGAAAACACTTTTCTATAAAAATTACTGGAAAGCAGGTATTATGTATATAAATGATATCTTAGACAAAAATGGTAAATTTCTACATTTTGAAGATTTCAAGAAGACATtTGAAATAAAAACCAATTTTTTGGAATATTCCACATTAATTAAAGCAATAAAGCTATTTGTATTTAGATATGGTGGAAATAATATATCCTCCAAGGCATCACAGCCCTTTATACCTCAAAATATTAAAGTCtTAATGAGTTACAAATCAGGTTGTAAACAAATCTATAAAATTTTATGCAAATGCAACACTATTCCCACAGCGCAGTGTAAGTGGAAAGAAtTGGGATATGATTTTCCAGAAGAACAATGGAAAAAGAACTATATGTTATCCTTTAAATGCTGTCAAGAAACTGCTGTACAATGGTTACAATATAGAATCTTACACAGAATTCTGGCTACTAATTCATTCCTGTATAAAATTAAATTTGTTAAATCAAACTTGTGCACATTCTGCAATATCCACGATGAAACCATTGAACACTTATTTTTCCAATGTAGTTACGTAAACAAAATATGGGACAGCTTGCAAAAAATGTTTGAAATTAAATTTAGAAAAACATTCCGGTTGGATAAGCAAACAATCATTTTTGGTAcAGAGTTCGCTGGTAAGGAAAATAAAGCACTGAACTGGTTAATATTAAATACTAAAGGTTTTATCTACAGCAAAAGATTACAAAAACAAAAGCCAAATTTAAATTCACTAAGACACTATATTGAAACCAAATTGGCAGCTGAAAAATATTTGTTATTTAAAAACTGTAACTTCAATGAATACTATGAATATTGGCACATATTGGTAAATATTTTTGAGTACGAAACATTATAATGTTATAATCCTAAATTTTTGTTTACACATtTTACGCATGACATGATTTTCTTTTGATAACGTAGCGTAGCAAAAGAACACTCTTTCAAATATATTTAGTTATAATAAATTATCAAAAAAATAAAAGGAAAGATAACTTACGGTACAAGAAAAAAATAAAATCCATATCTTTATATATATAaCATATATGTCAACAAACAATATTTTTATATATCCACAGTATCATAAACCGCATGTATTGaCCTCTTTAAAGTGATTCACGGGATATCCATGCGTGTTTATGAGCGTTGGACATTGATCTAGTGCGTTAGCACTCGCAAGATCGGACGCCCACCTCTCTCTCTcTCTCGTTTTCTCTcTGTCGCTTTCTACAACAcacacacacacacaCACACACACACACACACACACACacTTTTttcCaCACACACACACACACACACACACACACACACACACACTTTTCTTTTTCTATAGAATGTAGTTATTGTTACAGTACTGGCCTGTCGAAAGTTTAACACTGAGCTAACGAATTGATTTCGAATCGAAAACTAAtCAcCTACTCTCGTTAaATATATCGGcATATGTTGcAGTATAGATATCAGCAGCTTTTCGGTCACTAACTATTCATACATCGGCTTTTCGACAGCTGGTCATCAATTCTTTTTTGTTTCCTCAGTGTTGAACTTTAGACAGATATGtACTGTAAATATGTATAATGATTTATTAATTAATTACGTATTTACTATCTTATATACTtCTGTATtATAAcAAATTTACTCACACATATTGTGTGAAGGATTGTGATTTCTATAgAAtAAA
>LINE_T.granosa_0_cons#LINE/I
ccccGTGgGgaGCCcGgGTtaGaataGGcccctagTacCtCATgctTGtCgTaaAaGGcgAcTaaaAtggGgcAtTctGTtTGCcgtggaatgcgaTcctTgAtgAtGgaGgaCgGAAtTctgGTGaTtgaGgACCtTgtttACTacgGtTTCcacggTccAacacatcacttcgacccttacTTCatCtAGaAgGacGgTtggCATAGgcccGTGtCcaAcaAAtcgGcTGgtcACgCcGagccCTAcAGgCAAgAcaATagTGtTttcATTcTAGcTctGctctTTtTTcaTAATTcgTAgTGcTTTgtaaactttagtctttTTTcTctTgCcTGTagaaggcggtggcttatgggtcaaatcctgttcttttgtgatgatcttaaaactggtcATTGCAatTttatTGggaTGTATatcTtCCTTgtAaTcCtTggTgctgttccgAgAtggTATCCccggAActtcagcatcgccccTGgttgGCActccgGAttGGCGggTgggGagCaaggAaGatGAACcaccTaactaCAAcATggaaTCACaAaaTaAAaacCaaAatAgTtCAAaAAgaTTaagagAAgAtAGcgAtgATgATttAActgaAAAatgTaccgcATGggCAAAgtTtgttgtagTAgacTctgCAacAaaTGActaTcTAaAgATAaaTcCaTTTgcAGTGcAaaaagcTGtAagCGgCaTagcTggttcTGTTgCTaAtATtaAAAAgtTGcgATcTGgttctcTtctTAtaGaATgtAgaaccAgGCAacaATcaatTaacTtAtTGGcATcAaAAcattTtgcgGATgTtgcTGTTAAagtaactccgcataaaacactTAATTTTAGCAGGGGcATAATAAGAGACCCTGAAcGGATAATgTCCGATATGACGGAAGACGAAATTgCTTCCGAATTAAAAGAACAGGGTGTcTCTCAAGTGAAACGTTTCACAGTTAAAAAAGAAGgtAAAGTTATTAAAAcaAGCACATACCTTCTTACGTTTGACATGGCATcTCcACCAACACATaTAAAGGCTGGTTATTgTAGCATCGTGGTGAATAAGTACATACCTAATCCACTGCGATGTTATAAATGCCAAAAATATGGTCATGgCTCTAGAACATGTAAAAACACTAGTGCATGTTGTCGTTGTGGATCaAAAGATCACATAGGTGACGAATGTACACTTCCTCCAAAATGTGTAAACTGTGGAggAaACCATATgGCATCTTCTAGAGACTGTGAAATATGGAAAACacaACATGAAATTCttaaaaTTAAAACAAACCAAAaCATTTCTTATGTAGAGGCaAAAAAAAtATATTTAAATCAACAgAAAgTATCCGCCACATCCTATGCTGCAGTTGCATCGAATGcCtCTCcTAAAAcgTTTAAAAGTGTCGCCTGTCAAACggAAGCTGTGctTGTTAATACTAACAAgAACACTAcTGAAAAAATaAATCAaTCTAAAACAAAAGAAAAaTCTACTACTATGTCGCAAAcAGCAAacATTTTAGAAAAtAGTAAAATAAaTAAAAACAcTAAAGGTATTGAAAAATCGAAATcTCAAGCTGAAGTTAAATTAACTTCAAAAGAGCAGAAAATATCTGCtcCCaATGCTGCAGACAAATCTGCCGCAAAAAcTGAtCAGGATAAAACCTCATcAGTTGAAAaTAAAAAAAcaAATaAAAAGAAGCaTTcaAAAAAAGaTTTCTTATTaTCGGATgAAGACGGTTTTACaCCCGTTaaatccaagcattcattgCATCGATTGAATGTTCTTGCGAGACATAGGGATGTcTCTTcAGATGAGgAGATGGAATGTTCTCCATGTTCTCaGCCAATATCACCAATACGAAcaccaaATaAAAATGAATGAAACAAATATaATTCAATGGAATTGCAGAGGTTTTAGAAATAATTTGGACGAAATTGCACTTTTAGCTAAAgATTTTAATCCTGTAGCATTTTGTCTTcAAGAAAcCTACATAAAAGAGTCCGATACagaTATTCGATTCCGATATTATAACCAATATCATTCcTtTTCACCCaATACTGGAAGaGCATCgGgAGGGGCTGCAATAtTTGTTCGCAAtgGGACAATTCATAGTCCCATTTCTcTTACAACAAATCTTCAAGCGGTTGCATTAAGATTGACGCTTcAAATTACTATAACATTATGCTCCATTTaTATTCCTCCATCTTcTGCATTACAGTTTGCTGATTTACaAAACTTAGTcGACCAGTTAccTAAACCATTTCTTTTAGTTGGCGATTTTAATGGTCATaATCCTCTTTGGGGAAGTCCTCGACTTGATAATAAAGGCAAAATTATAGAAACGtTaCTTTCAAACAACgACCTaTCTaTATTAAATGATGGGTCAAAAACCTTTTTATCTGATGCGACaGGTACTTACTCATCGATAGATCTGTCaATTCTTGATCCAAATATTCTGAATGATTTcTCATGGACAGTCCAcGATGATCGTTGTGGAAGCGATCATTTTCCAATTATATTGAAATATACATCTGGGAcAaATGATGCaACTATACcAAgATGGAATTTTacGAAAGCTGATTGGAATCATTTTCGCAATCTCTGTGCAGAAAAAATTAATACTGAGAGATTTGAAAATGAAACTGAtAAAATTCAGAGTTTTaCTGAcGTCCTTATAGaAATtGCTAATACTTGCATCCCTAAAACCTCTgCAAATCcTCGAATCCATaAACCATGGTAtAATGAgGAATACAAACAAGCTAGgAAAAATAGGAAACAAGCTGAGAGACAATTtAATaAGTCTCCAACACAGAATAATTTACATTTgCTCCGTATTTTTcGTGCGAAAGCTCgAAGAACTGCtAAAAAGTGCAGAAgAGAaTcTTGGAGAAAaTaTGTCTCCAAGAtcAATTCTcGGACTcCACTAAATaAAGTTTGGAATATGGTgCGTAAAATTAaAgGTAAAGGTTCTTCCGATAATGTTAAACAcCTTAAAATAAATaATACAATTTtAACATCTGAACAaGAtATTTCTAAcAAAATTGCtGAgACGATATcaAAAAATTCGTCTTcAGCtAATTATACTtTAGAATTTcAAAAATATCAaAAGATcCAAGAACgAAATAAAtTAtCCTTTAAATcgGATAATtCTGAGAAATATAATGATATATTTTCGTAtgAAGAACTTCAAAATGCACTTTCcAAAGCACATGATACGGCAgttgGTCCAGATGATGTGCATTATCAACTTCTTAAAAATTTGCCtCCTCAgTGTCTTTTCaCTCTGTTAGAGATCTttAATGATATTTGGCAGAGTGATACTTTCCCATCATcTTGGCACAAAGCAATTATTATACCTATTCCTAAGCCGGGTAAAGaTCACTcTgAtCCaTCTAATtATAGGCCTATAGCCTTAACTAGCTGTGTTTGTAAAACCATGGAAAGGATGATTAACAAtAGACTCGTTTATTATCTTGAGtcTAACAaTCTTCTCACTCATATccAGTGCGGTTTCAGGCGCAACAGGAGTACCTTAGACCACTtAGTTCGCCTGGAGTCATTTATTAGAAATGCCTTTATTAATAAACAACaTGCgGTCTCAATCTTCTTTGACCTAGAaAAGGCATATGACACGAcTTGGAAATATGgcattcttaaagATCTGCACgacaTGGGTCTTAaAGGCCAtACCCcAAATTTTATTAAAAACtTTCTCGAAAATCGAGAAtTTCAAGTTCGTTTaGGGTcAACATTCTCtGATGTCTTCCAgcAAGAGATGGGTGTCCCTCAGGGTAGTATTTtATCTGTAACcCTTTTTAGTATCAAAATTAAcAGCTtAGCTAAAGTTTTAaAaAATAATATAGATGGCTCTCTTTTTGTTgATGaCTTTGgcATCTCATGTAGAGGgACTCAtATGCATGCTATTGAAAGGCAACTTCAGCTTTGtCTcAACAAAATTcAAAAATGGTcATTGGaAAACgGTTTTAaGTTTTCTAAAACAAAAACTTGTTGCATACATTTTTGCAACAAACGCAAAATACATCATGACCCGGAGCTGTaTATCAATGAcAGCCTAATTAAGGTTGTaAAAGAAGCTAAgTTTTTAGGAATCcTaTTTGATTCcAAATTAtcTTTTATCCCgCATATAAAAtGCCtTAAGGCaaaatgcctaaaggcATTAGATATTTTaAAAGTTTTATcCAATACgAATtGGGGTGGTGATCAaCCtACaTTAcTTCATTTaTACAgATCGCTTATTAGATCaAAACTTGAtTATgGATCCATTAtATATGGATcTGCTCGCAAATCATATTTAAAAGACcTTGAcGCaATTCATCACCAAgGttTACGTATTTGTTTaGGAGCTtacAaAACGTCTCCAATCGATAGTTTATATGTTGaGGCtAATGAGCCTCCATTaCATTTAcGgCGCAaTAAAcTAaCcCTGCAGTATGCTAtAAAATTATATgCAaaTCCAtgTAaTCCaGCATTcGATTGTGTTTtTaAcCCgCtTTATCAAGACCTCTAcAATAAAAaGaTCAAaGCTATTGCACCTTTAGGTATcCGtTTAAaACCtgAaTTGGAGGAATGTGGacTtaATcTgAAaCTTATTaAAAaaCACAAattaacaGATGAtCCTCCtTgGCTTCttGATAAACCAGAAGTtAATCTGGATCTCACAAAaTTTAAAAAGTCGGAAACAAgTGAAGAAGTTTACCAGCAGGAATTCGCTCTgATTAAAGATAaATAtACACgACTGATTCCTaCTGTAATTAGACaGGAAtTgCGgcAcTGGTTTcTtAtATATaCTGATGGATCAAAAgATAGTGGTCagGTAGCTGcTGCTGCCATTgTTGGgGACGAAACAgTAAATATTcGTCTTCCAAATGAAAGtTCTATATTTACAgCTGAGGCtAaAGCAAtaattcttGCTTTACAATATATTTCAAaATCGCCTCATAaCAAtTTTaTAATATGtTCcGACTCTTTATCtGTaCTcCGGGCAATAAAGAgCAagAAATTAGATCAcCCCCTAATTCGTGAAATTCTGGAACTgcATACtTCaATaACATATgCaGTTTcAGATTTTAAtAAgAtaatTAATTAcTGTTGGTTaCCTAGtCATGTtGGtATtAAAGGtaACgaaAaAGCCGATTCAGCTGCTAAgGCAGCtTtATCtaAAgAAATtAcatCcTgtTTcatTCCTTATACaGATcTgAgGCCtTTGATaTaTaccTATATCAATGgTCttTGGTCAgatcattggaatggacaggaacATAATAAGtTaCAcTCtGTgCAGCCtTGTCTaGGATTtAcACCTTTgTCtCAaTAtAGTAGGCaTgAggGTgTTGTcCTTaGaCGcTGTAGAATcggccatagttatttaactcattctTTTaTTTTAAAGGGaGAtCAACCTCCcCAATGTGTCCCTTGTCAAAGTCAACaATCTgTcCAGCACATATTGCTGGAcTGTGttgactttgctccTACAAGGGatACTTTtTATTCAGCATCaTCGATGcAAGATCTTTTTAaTAATGTtCATGGACATcAaATTTTAAAaTTcCtaCGGGAAATaAaCTTgTTcaATAAAATaTAgTTTTTAtcATTTATTaTCCAGTcTTTTATgTTaAcTTaTCTGTGATATTaCTGGTtTTTaTcagtTTagtagTTgcTTTaAaatctaTTgTAtTTAgtTTTAcaTAaATTgTaAtTttatAtAtTgTTaTATtTTTaACATTcTCTAGCCGCGAATAGCTGCAAtAaTGCTGATGCGGCTttAAACcAaAacTC
>LINE_T.granosa_10_cons#LINE/L1-Tx1
tttaAgCTgAtttTTtcCTgtttgagAGtgatatatgtgatagaacttgtgTaAcAttgTaAaTtagcTgcacagTAAgtActaaatgtTtaaaagaaaagaaagatcctcagattcagaacctATAgACaAttTaAAtccaagtAAAcaaAaaAacaatacaatcaataataccaatatggaggAacAagAtTTgcctgtacagaatgcttgtatagtgggtgagcagttatcgtgtatagataaaggtagcacaggtaatacAggtAgTAaaggtAttaATgaaaaaacattacatatagtgtcccagatccaaaataaactagatacatttatagataAgTTaGaaAAaGTtTCagAtAGtTTTcTtgAGTTaaAagAtgaTaTtAAAaaAagggatggtattgaaagtagattagaagatgtacagACTGAAaCaaatgatcaaacATATGaAAtAGcTcAgcTCAAAgaAgAAAataaaAaatTgACaCaaGatgtTgaGaTGaTgAaGTCATacattattaggttagagcaacgagtgaatagTAAcacAAatgAaATAAcCaaTcAagccgCTAgAGgAaTgagAAACAAcctcAttATCAcAggtgTaccTGAATcTGAAggtgaAaaTTtgTTTcaAAAAgtAaAcGatTTTAtcAcACATgAtCTcAaAaTcgATcCtgtGAaAttTgATcgTATCcATAgAATAGgtcctaAAGTaGCAtcAggTAgAaCAAcacctaGggCAATAgtCgGGaaatgctttgatTAcGctcagCGCGaaAAtGTTCTAcAaaatgTTaAaAaAcAgAAaggtcctataAGgTTcTAcCcacaATtTcctgaAGTTaaTagagaAaatcGcaagcgtgCCaTAgaTCTacAaAaACAAtacaAtgATGAAtcggTTGacactaAAatTaTaGGCGAAAaacTTgttTtTAagggatctggtcATAcAcATAaAgAAaaGgTggtGaTAccaaAAgcTgAcgAaaTTTTAacTgcTaATcCtGgtAAtAAataTaaAgTcATTcATgGAgAtatcctgtctgAAAAggaaAATAcAtTtcAAAGtCaTTgTGTagcagtcaactcagtaaaggAggcAaGAgaAGctactAtTcAGATACtTCgcgacccacatattgcgaaagcgaATcAcAACgTtcTGTCctgcatataCgTGaAtggacAAGGGgAaTTgAaagattcaatagatgatgatatggaacatggcgctgcaagaaaAaTATTacatgTTatgcatgaaAAAGAgATatcAaAgAtgTTagTtattgtctcgagatggaacccaacaaaTCAAAAacTgggACCtaaacgATTTgAcTTattcAaAAAcgcAgcccttagcgctttgAGgAAAATAcTggTtaaCTgtAAatAAAaATTaTcTcccTTGAtaTTAAAAAaTAcAcGtcActCGGTcAAATatcAtgTtgAtGtAaTTAcTATAcTTTtCTttAttaATTaTAtttGCagTAtaAAAaaTaagTgAAAAtTttgAtATTtcagcAAgcaAAaTTAaTaTcAtAtaAttGAaAcaCTtAaaaTtTTtTaatTtTtTCTaaaatggcacCTaTtTaaggtgtTtTagaTtctaaTaTATaTATGtaTtaAAatacaTtgATATcTcaTaAgAAAAAgATaAAgTcTACATGTcAaATAgAATGcgcattaatagcccaATgtGTAACttgattaaaagatactgCaTtTAtAAgtcAgagGATAATAAcaAAcAgtaagactgactacgctttatgctacaaatctAaATatTTTGAtagAttCAAaAcTAaAATATTTcacacaTaacAaacGaATTactctaTgTTTatgCTTtcgaAtCaATgAAAgAAttCTTTTtTtTaAcaTAaTaTTATtAAtctTTaTtggcATAaAgTATtTAcAcAggctTgTAgccAcATAgcaATATtatctaattgttgataatgATATtTATgTtTtTcaAatgAaATATgTgTAagaAgtgAaAcAagggTtTtTAaATgcATcATagtggTtTTgaTgTaAtGcGtGtatcgaAaAcAcgGtaccActcttAGtttattgtAaAGttAaAGttAaAtcaAtgTAaTgtGTaTtTTAcAacacaaaAgttGaCTtGAAAAatttAcTaTCAaTccaTgaaTaTgtaTGcTTgTgTgaATAtgTacAatAAcTgtAacAAtacGgTacggGcctgAAgAaAAAttTAgCTTtAgTtttAATGAAgtAatccTgagTCATcagCTgTTTtAaactCTcGTtGAtTatCtctcGTTtTAcAtATtTTtggcAcAtgCTacATaTttcgTtCACtagatatctttattcgGAaaCttTgacttTTcTtgGtgctAaaTttttgacaggcctgtactgtaagTgTcTATATGTGTAAATAGCAGGGGTCAGTTGTTTGAAGCCTGAATgATTAAACTGATTGATTGGTCGAAGTTTAAACTTTGCATCATTACCGATATTCTACACATATTACATTAATATTTATAAAAATAATATGAGTTCCATCAAACCATAGCATATTGTTATAAGAATGTAGAGTCGATAATGATATAGATATAGTATTGATTTTATTCATGTACTAATTTTCTGCTAATCATTAATATGGGCTAATCAGGCTTCTGGCAACTGGGTCCAAAAATTTTTCCTTTATTATTTTGTATATAATACTGAATTTTGTTGTAATTTCAATAGCTGTACAGTAAATTGTCCTGTAtCTGTATTGGGAAGcATGTGAAAACTTTTCAAGTTATGTGGTTTTTAAGTAAACAAGATACAGTCGAACCTGCCTTAAAGGCCACCTGTATATAAGGCCCAGTAATTTTTACCCTTATTGTTCTTTATTCATATTATTTGCACCTTTATATAAAGGTCACCTGCCCATAAATTCCACTTTTTCTGGTCCCTATTTGTGGCCTTTATATACAAGATTGACTGTACTATAATTGTCTATATGAAATATTTAGCaATTAATGAATTAGATTCTTTCGAATGTATACTGCAATATACATTTAATTAATTGATAGATATACAATGAAAAATTTCAGCTTTTATATCCACACtTTTAtTTTTCTCTACATGATACTTCATAATATTCATCTTTTCTTAACAcTTTCCACTCTGTCCTGTCTTCTTTTTCGCTTTTTTTCTCATACCAAAAAATGGCATAAATTACTTGGCATGTTTACACACTATAGTATGTATCGAAAAACATGTATCTACGTTAAACACAaCATTTCTAAGACAACCTCTCAAAATAAAGTACTCATTAAAGCAAGTGTACTATATTTCAAAGTTTAAATCCAAATATTAGATTATGGATAGCAAAAGTGATTTGAGTATAATTTCATTTAATTGTCAAGGTTTgGGTAATAAATTGAAAATGAAAGATGTCTTTAACTATTTAAAAGAAAAAAGGTGCAATATATACTGTTTACAAGATGTGCATTTTACTGAATTAGATTATAAATATATCAAATCCCAATGGCTTGGAACTGTTCTTTTTTCTTCTTATAAGTCAAATGCTAGGGGAGTTTGTATACTTTTTAATGATAATTTTGAATATCAGATTGAGAGCTCTGATAAAgATCATGAAGGGAATTTGATAACAGTAAATATTAAAGTTGAAAACAATAAATACACAATTATAAACATATATGGACCAAACCAAGATCAACCAATCTTTTATGAAAAAATAACAAATATATTAGAAAATTCTGGTCATTCAATAAAAATAATATGTGGTGATTTTAACTTGGTTCAAAATcCTCAATTAGACACGTCTGGATATTTGCATGTTAACAATCCTCTGGCTAGGGAGAAGGTTCTACAATTGAAAGATTCATATGATCTCATTGATCCTTTTAGAGAAATGTATGCTGATAGAACAAGATTTACTTGGAGAAAACGACATCCCTTTAAGCAAGCTAGATTAGACTTTTTTCTGTTAAGCCACTCTTTTTTCCCTCAAGTTAAAGATGTTAAAATACTACCTGGGTATAGATCTGATCATTCAATAGTTATGTTACAATGTAAACTAAACCATTTTGTAAAAGGTAGGGGGTTGTGGAAATTTAACACTTCACTTTTAAGTGTTCAGGCATATGTTGAAAAAATAAAACAAACGATTCTAAAAATCAAGAAACAGTATGCAATACCAGTTTATGACCCtGAAAATcTAgATAAAATTCAAAATGAGAGTATACAATTTGTGATATCAGACCAATCATTCTTAGAAGTATTGCTAATGGAAATTAGAGGACAAAGTATTTCATATGCTTCTTATGCTAAAAAACAAAAACAGCTTtTTGAAAATAAATTAATAAAAGAAATAACAACTTTAGAACAAACCGATACATTAACAGAAAATAGTTTAGAACATATTGAAATAAAGAAATTAGAACTTGAAAATTTAAGAAAAGAAAAAATGCAAGGTAACATGATTCGGTCTAGAGTCCAGTTTATTGAAGAAGGAGAAAAACCAAGTAATTTTTTTTGCAATTTGGAAAATCATAACTATGTGAACAAAACTATAACAAAATTAGTTAAAGAAAAtGGCTCTGAAATAACCGATCAAAAAGAAATACTAAATGAAATAAAACTTTTTTACAAAGACCTTTACGCATATAAAAAAGTTGATAAAGTTGATCTAAAGTGTATTTTTTCTACTTACGAAATTAACAAACTAAACAAAAAAGAACAAAATTCTTTAGAGGGTGAAATTAAAATTGAAGAAGCTTTAAATGTACTTAAAAATATGAAAAACAATAAAAGTCCTGGATCTGATGGATTTACAGCAGAATTCTTTAAATTTTTTTGGAATGACATTGGGGTATTCATTGTAAGGTCACTAAATGAAGGTTATAGGAAAGGGGAATTCACATCAACTCAAAAACTAGGAATCATTACTTGTATACCAAAAGGGGACAAAaATAGAGAAAAATTGCAGAATTGGAGACCAATTTCATTACTCAATGTTGTTTATAAAATAGCATCTGGATGTATTGCAGAAAGATTGAAAAATGTCCTTGACAAATTAATATCTGAAAATCAAACgGGGTTTATTAAAGGCAGATATATTGGGGAGAATATAAGACTTATATATGATTTATTAAATTATACGGATGCACATGATATACCAGGAATGTTATTTCTTATTGATTTTCAAAAAGCATATGATAcGGTTTCATGGGAATTTATGTTTAAAGTACTCAACTTCTTTAACTTTGGCGAATCTTTTATGAAATGGATATCTGTTTTTTATAAAAATATAAATTCGTGTATTGTTCAAAATAATATTTTGTCAGAtTACTTTCCAATACAAAGAGGAGTTAGACAGGGGGACCCCATTTCTAGTTATCTGTTTCTTTTATGCGCaGAAATATTGTCTATCATGATACAAAATGATCAAGATATAAAAGGTATTATTATAAATGGTGAAGAATATAAACACTCTCAATTTGCAGATGATACAACCCTTATCCTTGACGGTACTTTTGAATCTTTAAATTCATCACTTAAGCTACTAGAAACATTTGCCAATTATTCAGGTTTAAATATAAATCTTTCAAAATGCAAATGCATTTGGATTGGACACAAGAAATATTGTGGGGAAACCTTTAACCACAGGCTGAAAATTCGTTTTGACCATAAATTTACTTTGCTAGGTGTACAATTTTCAGTGGATTTAGAAGAAATTTGCAAAATGAATTATCTAGAAAAATTAACTGAATTGAAAAAAATCTTAAATATTTGGTCAACTAGATTTTTGACACCCATCGGTAAGATTGTAATTATTAAGTCGTTAGTTGTTTCAAAATTGAATCATTTATTTATCACTTTACCAAACCCTTCTGAAATGTTTATAAAAGACCTCAATAAAGAAATATATAAGTTTATATGGGATGGGAAAgGCGATAAAATAAAACGGGATATACTTGTACAGAATTACACTAAAGGAGGGCTAAAAATGGTTGATTTAAGCAATTTTATCATGTCTCTGAAAATAACGTGGATCAGGCGAgTACTTAAACAAAACTCAAAATTTTCAAAATTGTTTACATCTCTTGGGTACGATATACATAGAATTTCATGTGGTGCATCAAATTACCATGACAAAACTATCAATCAAAATAGGTTCTGGAATGAAGTATTcATAGCATTTAGTAACCTAAATAAAAAACAAAAACCAAAATCATGGGAAGAAGTACAACAAATGTGTATTTGGAACAACTGCTATTTCCTTTTTGGAGGAAAACCTGTATATTTAAAACACTGGGCGAAAAAACAAGTTTATTTTGTTAATGATTTAATTGATAAAAATGGAAATTTCTTAGAATTTACTGATTTTAAAAATATATATGATATCAATTCTAATTTTTTAGAATTTAACGGTGTGATTCACTCTATTAAATCTTTTTTATATAAACAGGGTATTACACAATGCAAAAAAGTTATTCAACGACCATTCATTCCATATCAACTTAAAACAATTTTGAAATCAAATAAAGGGGCAAGAGATATATATAGAGTTTTAATGTCTGAAATTGATAATATTGAAAATcAAAATTCCAAATGGTCAAAACACTTCAGTCTACCCGAAACAAAGTGGAAAAAGTTCAATATCCTACCgTTTTTAACAACAAAAAATACAAGACTACAATGGATGCAATTCCGAATTCAAAATAAAATAATTGGAGTTAACTATTTTCTTAAAAAAATCAATATAAAAGAATCTGATAAATGTGTTTTCTGTCAATGTGAATCAGAGACAGTGTTACATTTATTCTACGACTGTATATACGTACAAGAGTTTTTAGGAAAATTAGAAGATTTCTTAAATTTGAGCTTTACTGAAgCTATAGAATTAAGCTCAGAGAAAGCTATTTTTGGCATTGCAAACTTTTCTATGGCATACAAACCTATTAATTTTATCTTGCTTATTGCAAGAGAATATATATATTcTTCAAAAaTGAACAATAAAAAATTAAATTTCAATGTATTTGAAATATTTCTAAAAGATAATCTATTAATTGAAAAAaTAATACTAGAAAAGAAAGGAAATTTTTACATTTTTCAAAAATATTGGCAAACGTTCTATCAAAGATTGATATGAACATACATACAGGGATATAGATATGAATTTAAATATCCGATACATATATATATATATATATatatatatatatatatATATATATATATaTATATATATATATATATATACATGTAAGGAgATTTTTGTTTGTTTTTTTTTgTTGGTATTGTAAACATGTGTTTAAACATTGaatGTTTTATATTATGTCGATGCATTTTGTATTGAAATTATTTgTGTATATAAATATGTGCTATTGTATTTATGCCAAAATAAAATAAAATAAATATAAA
>LINE_S.grandis_9_cons#LINE/CR1-Zenon
attcaaagttatgtggaatcggtgagtgtgatgtaatagtgtacAtGTtCgcttataGTaTaTaTTcCtatttacatccctaacatgtttcgactcaacttggtccgcattgttttgttcctctgaaaaaAaAAAAAAaGTTTActtagaACATTTTAAACCAGACATACCAAATGTtTTTGCTATTTgTACTCtccTACcTTATTtctAAaTTCCtCctATCTCACTtTCTCATTAtCAGTCTCCtTCATAaTTCtCAGTCTCTTCGTcaTGTgTtatATGTgGagaAgCCtaatTCtACGATGCCATTGtcCTTGAAcATAtTCCATCTtTCgATgTTGGGTCTTGACAGGAATCACtCTTCTTCTACAAACatcaAATGAATAAaGGAGCTGTTGcttTATCTACACCcaACATGAAACCCATAGTCATGCGAGTGCAGTTTtCGCTTACCATTTTGtTATTCtTCAGCTtTTTTATACTATTTAAAATcAAGTGTcTCTATaGCATAACAtCCAATTTAACTAcATCTTACAATTACCAAGGTAAaCACTATTatgTGactaAAAAATATTCATGcAgcAaTATCCACAAATCAAaTATCATGtTTACATATACCCTTtTCTgCCTATTCTTGTCAATTTCATTCGCATTTCcGatAtcTCTTCTCaTaATaTTGTGTGGAGATGTCCaTCcTAATCcAGGCCCATTGATAGATAACCaGtCATTAGATTCCtcaAGCAGTTCatCCTATGATAAAATCGACCtAtCAAACCACTTATCATTTGTTCATtACAATGTTcAAAGTATCAGACATAAAGTTGACTTaCtCTACTCAGAACTACATGATTTCGACCTAATAGCTTTTACAGAAACATGGcTTAGCGtTACCGACATTACtGaagacttttcttttaaatcatttcacttaccaatcagaaaggatcgtgatgggggaaaccatggcggtgtgctcctatacataaagaataatcttcattacaaaagaagaactgatctagaaccagtaggagttgaatgtatatgggttgagcttattcttaacactaaaactattctcttcggtgttttttacagaccacccaatgtcaacgcattgcaacatgatcacctaataagttctattcatctagctgttgatacaggcctaagcaacatcataataactggtgattttaatttaaatgtcctaaacgaggcttcaaataaaaaaatagagtccctaagtaaccagttatctcttgttcagtgtatagctgatgcaacacactttacagaaacttcgtcctccttaattgacatcatacttacctctaaaaaggaacttattgccctaagcggagttggagatcctttccttcaagacgtcagattccattgtcctatctttggtttcctaaacctgcaaagagtaaaaacatcagcgtttaaaaggcaaatatggttatttgacaggggtaattttaatctcttaaaagccaaaatattatcctacaactgggacgatataaaaaatagtgatataaatgtatatacgaaacaatttacagaaaaactactaacgttttccaatgaatgtatccctcacaaaacagttaccattcgacctagtaacccgccatggttcacctcccaccttgctaaattaatacggcagcgtaaaagagcgtttcgaaaagctaaactaacaaatacggaaataaactggatgaaattcAAGCAACTAAgAAAtaacATTaTtActaaaatacgtcaagctaaatcagaccatattAAACTGCAATCAGAGAAACTCAGATCTcATATTaATACTTcTAAAGGGTGGTGGCaatGTTTAAAGaCATTTATCAAACCAGgCACtAATTCTAATATCCCACCACTTcAATATAATGACTCTGTAATaTACAaTGAAGTCTCTAAAGCCAATATAATGAACAACTATTTTGCTAATCAAACTCTTCTAGATGAACTAAATGCTCCTGAATTGCAAGAatcgcactttcttccCCcAaCtGCTTTAgaatcTTTTGTTATTGATGCTAATGAAGTGGCCATTATTTTaAAGTCATTAcCTcTTGGtAAAGCCTCAGGTCCTGATACTATTAATAACAAAGTTCTTcGTGAAACTGCAAAtGAATTGTCTCGAcCCTTAACCGATTTATTCAATTATTCTTTGTcTATTTCACAATATCCTGATTCATGGAAAGAAGCTCATATAACTCCGATATTTAAAAGTGGGGATCCTTCACTTCCTTGTAATTAtCGtCCTATATCCCTGTTAAACTCATTAGGcAAAGTTTTTGAAAGACTTATTTTTAAcAAATTATATAaTCATCttCATATGAATAGATTACTTACTTCTTACCAATCCGGaTTTATCCcTGGCGAtTCGAcAATCAATCAgTTGACATATCTTTATGATGTTTTCTCTCAAGCCGTTGACTctggtaaagaaataagaacgattttttgtgacattagcaaagcatttgacagggtatggcacagggGTCTTTTGCATAAACTTAACCTCTATGGGATaTCTGGTTCTCTACtTAACTGGTTTTCTAGTTATTTAAAcTCAAGGAAACAACGAGTTGTACTTCCTCAAtCTAAATCAAACTGGACTTTTATCAAATCTgGTGTACCACAAGGATCAATTCTCGGCCCTCTAtTATTTCTTAtTTACATTAATGATATAGTAACCGAaATAGATTCTAACGTCCGATTATTTGCTGACGATACAAGTCTCTTCTGCATAGTAAATGACCCAACCGTTACGGCAAACATACTcAACTCTGATTTAGTCAAAAtAAAtaActgGGCtAAcAAAtGGTTAGTCAAATTTAATCCtAAAAAAACtGAGTCCCTTcTTATATCTCGAAAGTTAAACCCAgTAtATCACTCTCCTATATATAtgCAAAACGAACCTATTCAGGAGGTATCTTCTCAtaAacaccttggTCTCTACTTTTCTaAAGATCTTACTTGGAAATGTCatatagaatacgTACTATCAAAAGCTTACCGTCGATTAAATGTTCTTCgTTCCcTGAAATTCACTTTAGACCGTCGTTCCTTAGAAAtTGCATACTTTTCCTTtATAcGCCCCATTCTTGAATATGGAGACGTAATaTTTGACAACTGCACTGAAAAtCTCAAACAGGAAATCGAAAAAaTGCAGTATGAtGCCGCTAGAATTACAACTGGTGCTACCAAACTTGTTTCTATTTCCAAACTTATGAtTGAAATTgGTTGGGAATcTCTGGCGGATAGAAGAAGAAGACACAAACTCATATTATTATATAAAATGAAAAgTGGACtCTCCCCTGAATACTTGTCCTCTCTTTGTCCCCcTGaAACTGAcTCAAGtAGgTACAATTTTCGAACAGCAGGTAACCTTAATATAcCCCGTtCAAGAACAAACtTGTATTaTGATTCCTTTATTCCTTCtACATCCAGAATGTAcAATGAACTTCCGGAcTCCGTGAAAAATGCAACTTCCTTATCATCTTTCAAACGTCAACtTAAACCAAATACAcCTTCTGTTCCTGAgtATTACTACTAcGGCAAGCGCTCAAATCAAATTTATCaCTCAAGACTAAGAACCAATTGCAGCAGCCTAGCAAATGATCTATATTCCAAAAACATTGTGAATACTCCGAAtTgTACTTGTGGTGTCCCTgAAACATcCAAACATTTCTTCTTCGACTGTcAGAAATATAaACATaTTCGTCcTAAACtTTTTAGCGAAGTGAATAAACTATGTGAAATAACccTAAAtAATCTTCTTTTTGGAaAcagaAAcTtgtcaAccgATgaAAAtATTaAACTtTTTtcCgcagTGCATCTATAtATTGAAAAATCTAAACGTTTCTCCTGATTaACCTTTCCAGTcCTTACTTTACGTATTTCTAATAAGTAAATATGaCATGTTTTCATACTCGTATGTCATCAGTAAAtgTcTATGTTCAAgAATATGGCTTCaCTTCcCCGttCTACAAAACATCTCTCcCACTCTCcCTCtCCCTCTCtctacccctctctaaatgagtatGAGTGTTCTTaTttaTGTTTTCCTTTTTTCTTTTTCTATTTTTCCCATATTTcCTTTTGTTTtTATAtGTTTATGTAAAAATtATTtGTAATTCTTAATGAATTCGCCATATATTCAcAATTTAAtCATCAAGGAGAAAATCTCAATAAGCTTtTAGCTTTCGATTTCATCCTATTTTGTAcTATGTTTAAATGAATTtTATaTGTAAAAtATATCAATaAAATATGTTTAAACT
>LINE_S.grandis_87_cons#LINE/CR1-Zenon
ACGGGGAttACcTgtTTGTcGTTTGTCCGTCAGTctgtctgtcattcagtGGACCACATTATATTCTCTGATGTGTTATAGgTGTTTGaTGTATTCCaaaacTCATTAATGAAACATAAGTATTTCCTCAAATTTTATTTTCATTAAATATAACtagacaagttgtTAACAAATGTGATAgACGGGGATCACCTGTTTATCGCTTGTCCGTCAGTCTGTCTGTCAGTTcgtcagttAGTTGAcCACATAatATAtTTTGCTGTGTTATAGCGTTTTGGTTGATACTATAACTCATAGATGAAATATAAtTATTCCCAAGGTCAAATATACATATCTATGATTATCTTGCTGAAGTCATCACGCGACGGGTATCACtTACTTGTTTGTCCGCCAATCTGATTATCAGTCTgTCAGTTAGTGgACCTTATTATTATaTTTtTTgTTgTTGTTGTTGTtgttgtGATTCAGCACTTACATGAATGAAATATAAGTATTCaTTCGGTCTTATATTGTGTATACATGTATATGATTgTTTGTGAAATTTGTTATGTATTGCATAGTATTATGTAACATACCTcTATATTTgTGTCAGTATATTCTTTATATGATTTCAATTTACTTGTATACTAGTAATATTGTTCAATTTTTTGCAAACTTTAATgctccctcgattatatgctttcttaaatctagTTTAAAtGgTTactTTCTTTTTTGTTATTTCAGTTCATgccTTaTTcTTcagttgcaTTTTcTTTTctggtgatattgtgttggggatgttgggaatcatagttgTgTTaGTAAcTActgacaatatatgcgtcagaactctaaggcctcttggttatatctttgtcgcatatttgcggtaacatgaaATGTAAACTgTGTAGATTGGATGGCCGCCTTAGGATGTGCTTTGTTAGTAGTAATTTCCCTCTTTTAATCACGATTAGCTTCATTTTATcTGTGTATTATAACGCTCTGAATAGTTATGcTATACTAGCGTACAACAAGGAACATTTAATGATATATGgAAAAtTcGTTAACTGCCATTATACTCACAGAAGGTTATCTGTAAGTTTGTCATTTCAAAATGACGTGAAACTAGTTGCTAAAGTGATATCATGTCAATGTCTGGTTACCATATTTTGTTTAGTAGCTATTTTGTTATTACAATCTGGAGATATTCAGCCGAACCCTGGTCCTTCATTAAGTAGTGAGTTTTCAATGTTGAGCAATATTTCCTtTGACATGTCTAAATACTTTTCTTTTGTGCATTACAATATTCAGAGTATATATCCAAAGCTTGATTTGTTAGCTACTGAACTCCAAGATTTTGATATATTAGCCTTTTCAGAAACTTGGCTTGGAACAAATTTTGCTAATGAGAAACTACtAATTCCGTCATATTCTCTGCCTGAAAGAAAAGATCGACCTAATGATAATTATGGTGGGgTACTTATTTATGTGAAATCTGATATAAATTATAAACGTAGATTTGATCTAGAAACAGTTGGTATCGAGTGTATATGGATTGAAATTCAACTTATAAGTAAAAATATTCTTTTTGGACTCTATTATAGACCCCCTAATACTAATGCTTTTTatcaTTCATTAATCGAAGATTCTTTAAGTTTAGCATGTGACACTAATATAGACAATGTTATTaTAACCGGAGATTTTAACCTTAATATGAATGCACCTACGTCTAAGAACAAAATTGATTCCATTTGTACACAAAACTCCTTGTTTCAATGTATTCAAGAACCTACTCATTATTCTGAGGGATCTTCTAGCATTATTGATATTATCATGGTAAAGAAACCCGAATAcGTTTTACTTAGCGGTGTTGGGGATCCATTTCTTGAACAAtCAGTAAGATATCATTGTCCAGTTTATTGTGTCCTAAATTTTAAAAaACCTCTAAAAaATTCGTTTATGCGTCATGTTTGGTACTACAATAAAGGTAATTATGATAAATTAAGAGAATTAGCTTCAAATGCAAACTGGAGTTTATTGGAAAATGAAAATATCAATAGGTATGCTCAAAATaTTACAGATCATATTCTTCATATTACTAAAGAATGTATACCTAATAAATTTGTTAAAATAAgTCCGAACTCACATCCTTGGATTACAAGCAAAAtTAAGTTATTGATAAGAAAACGTAAAAGAGcATATCGTAAAGCCAAAAATAGTATGTTATTAAACCAtTGGGAAGCGTTTCGTAAACTAAGAAATGACGTAATCGCGCAGATAAGGATGAGTAAATCTGAGTAtATGATTAAGTTtTCAAATCAACTAAAATcTaCTTGTAAGTCTTCTAAAAgTTGGTGGTCTTcTTTGAAACATTTTATTAATAGCAACCAATCTGATGATATACCTCCTCTTCAGCACAATGGTCTTTGGGTGACAGATAATATTGATAAAGCtAATTTATTTAATAAGTATTTCCAACAACAAACTATTATTGATGATTCCTTGACgACTTTACCTGTATTAGATGAACCTGATAATGTACTTAGTTCAATAATTTTGGCACCTATTGAAGTTAATGATGTATTAAAAACTTTAAAAcGaCACAAGGCgATGGGTCCAGATCTAATAAGTAAtTATGTACTCGTTGAACTTGCAAACGAATTGTCTGAACCATTATGTAAACTTTTTAATAAATCGTTAAACTGTTGTGAAgTGCCTTCTAGCTGGAAAGAAGCAAATGTTTGTACAATATTTAAATCTGGAGATAAATCACTTGTTTCTAATTATCGACCTGTATCTCTACTCTGCACGATTGAAAAGGTGTTTGAAAAATGCATTTTTAAACATGTTTATAATTTTTGTCTCAGTTCTAATTTAATAACGTCATTTCAGTCAGGTTTTACACCATGTGACTCAACTATTAATCAACTAGCCTACCTTTATCATTATATAAATAAGGCGGTTGATTCAGGTAAAGAAGTAAGAGCAACTTTTTGTGATATCAGCAAAGCTTTTGATAGAGTTTGGCATAGGGGtTTATTAATTAAACTTAAGGCTGCTGGTATTACAgGTGATTTGCTTTGTTGGTTTGAAaattatttatctAATCGTAGACAGTGTGTTGTCCTTCCAGGAGTCAAATCTAATCCTCTTTATATACaAGCAGGTGTTCCtCAAGGCTCAATATTAGGACCTTTacTATTTTTGATcTATATTAATGATATTGTTGATGACATTCAATCAAACATTAGACTTTTTGCTGATGATACTGCATTATATATATTGGTTGAAAATCCGCTTAATGCTTCGATGATTTTAAACAATGATTTAGAAAAGATTTCcAAATGGTCTGAAAAATGGCTTGTTACATTTAACCCTAGAAAGACTGAGTCAaTGtTATTCTCTCGTAAGAAAAAACCAATTAATCATCCTCCTCTAGTTATGAATGGTCATCCTATAACTGAAGTTAACAGTCATAAACACTTAGGTTTgGTTCTGACAAATGATCTTtCATGGCATAATCACATTGATATAATAAAACTTAAAGCTTGGAAACGtATTAATGTCCTTAAATCATTAAAgTACCAATTgGATCGTTCaACTCTTGAAACAATTTATTTTTCTTTCATTAGACCTCTTCTAGAATACGGAGATATTATTTTTGATAATTGTCCAGCATATGAAAAAGATGAGCTTGATAAAATACAATATGAAGCAGCCAGAATTGTTACTGGAACTACaAAATTAGTATCTTTAGAAAACTTATCAGTtGAAACaCGTTGGGAATCTTTACAATCAAGAaGAAATAAACATAAACTTATACTTTTCTATAAAATGGTGCATGGACTTACTCCTGATTTTTTAAGTGAGCTAATACCTGAACGTGTTGGTAATATGTCAAGTTATAATCTCAGAAATGCAGATGACTTTCAATGTATTAATTGTAACACTAATTCGTACTATTATTCATTCTTGCCATCTGTTTTAAgGGCTTGGAACGATCTCCCTGTCGAAATAAGaAATGCTAGATCTTTATCTGTTTTTAAAAGATTGTTAAATGTgAATTgtAtaaaacctcctagttattttcaatatggggAgcGGGGTTctcaaataattcatacaaggttacgtacaaattgtagctctcttAATcAtcCaCTTTaTTtaAAAAatgttttagaatctcctTTaTGtACTTGTGGAGTTAATGAAACTGTAGATCATTATTTTTTTCAATGCCGTAAATATGATCAACAAAGATTAGTTCTTTtcgaaagtatctcctttgttCCTAATCTTGACACAAATATTCTGTTATTTTGTGACGAAAATTTAAGTTATAATGCAAATATTGCGATAGTTAAAGCAGTTCACGGGTATATCAAATCTACTAAGCGTTTTAAAaTCTGATAAGAGGGATAATTCGGTTATTTtGATATAtGAAATATTTTCtCAGCATCTCCCAACACTGATCACACCAGATTTATTTtATCTATTTTTTTTTTATTTCTCTTAATTTAGCCCTTTCATCACTGAATGTCTTACTTTTGaTTTtTCCTCTGTTCTCTTTATTGaTATTTACTAAAAacAtTTTATTATGTTTACATTTCTTTCTATATTTCTGaAGTTTTTGTCATTAAATGGCCATTTTAACTTGTAACGTTATACTGGAAAGAAACACGATAAGTTCTTAACTTTCGTTTCGATCCTTTTTCATGTATATATTTATGTTCTTGCCATTTGTCATGTTACTTGAAATAAAAtATGTTTAAACT
>LINE_S.grandis_86_cons#LINE/CR1-Zenon
AgTtGCacaATtCctGCAtttgAAgaaactttctttattaacgttaACCCTtATtAcCtGGAtCAccTgTGTTacGcTtCaTTaaacacgattgtaaacacacCaCcttAtacaCcTGTatGGcaGTgcAgtgTaAcaccccgtgcagctgatttTtTtTcAAAGtAtActgTAcAAatAAagttcagtcctATAAAtGggctcTGtggaaTTcAccccAaCTaccaacaaaAAAgATAGaaaAaGaaATcTcTcATcaCcgaacGaGtTAAtcTacaGtaaaAAaAGTAaAgCTGAgtCTccgCTttCtAAaAgcAtGgatcccaTCgtCgAAGgagaaCCtgAaacttacaattcagataaacCAATttccAAtgttgtacttggtgcagacgatttggccaaaataagtgagcttctagaatcatcgtttctacatacttttgaaaacaggctgtctttacttGttACAaccgtcgttgaccaggtaacaactaaaatgaatacccggttcgaatcccttgaaaaagaaaacgcaacactaaaggatcgaatcgcttcacttgagcgcaaggcagacgactcggaacaatacagtcgccgcaactgtctgagaatatcagggAtcccgGAAAaTcCcgACGAgAGTaCtgACAAtttagtActAgaccTcgcCAgTaAACtcgaagcTgAtcTaAagATGgacgAgaTtgaccGTaGTcAtcgTgtTggtcGcccgaaaacatttgcgtccgttgcggccgccacAAGtggtccAAaacGTccCcgcGAcataatAgTcAAgttTgccaCATAcagAtCtcgacagAAgTTgttTgcggTGaAATcTAAactgAgagccgccgggtactctggcatcttcgtcaacgaggacctcAcAcGcTCcAggAAccACCtCTTctAtGAgacCAgGAaactTgTTaAAtccAAgcATcTAATCAgTgCAtgGAcACATGacGGGATcgTTAtaGCAAgggacaaTaacCagcGAAtacatcgcAtcGaaTcTCccgAcgcCcTCgcccgActCAGgtTggacaGtgACgTgcgTaactAactgTTaTacagTtTagTcatatgtttcgatcagcgatctgttctcgtgaatgtagcataaatatacacgcatactgaacgaaattCAtTtaagcacacactaattttaacataatacttgggctaacctgcgtatcaatatattgttttgttgTtaTTgtttTATcgTctgtAtagCgaaTGtcatgtatatttgactAtcaAcCtGTccgtatgaCaATtTCGATtATtTGAtTCATACatCATTGAGTCTTTGAAACcCGTTGAATTGGTGTAGTGCGgtatgtatGTATGTATGTATGTATGTATGTATGTATGACGTTGCAtAGGGGTACTTATGTGCATACAAGTACGTTCAcAACCTTAtGGTCaGCCAGGTAGTTCCTGGCTCTAACTAAATGCTCtTAACTTACCAgtGTCTTATAGcTACTGACAGTCAAACTGTTTGGAGTCAGTCAGTTTGTTTATATtTCCAGATCGgtcagtcatccaGCCAGTcATTCAGTCAGTACTATAAATCACTCAGTCTGTgAAGGCATACATGcATAtAAAATGAGATTTTGTTTATATAAaCATGtACtTTCTGTGTCTATATATTGACGTATATGcGATTGGGTGTGCGTTACGGTATAGTGtGgTACGGTACGTAtGTAtGTAtGTATGTATGTATGTATgacgtTGCACAGGGATATATATGTATATAtAAaTACGTTtATAAaCTTAAGATTTGCtAGGTAGTTcCTTGCTCTATCCAAATATTCTTACCTTAtCGAAGTgTTATAGTATGtTTGgTAACCTTCGCTTTATTATAAAGTAAGTGTATaATCTACACATGACTTCAAgCATGGAGCATAAAGAAATGAGCTTACTCATTTATATACATTTACATACAATACCAGTTtGACATTtTTTTAATTGAcGtCAtAGTGTACCTTTACAtATTTGTATTTGTTTGATAGGCTTTtTGTTTGTTCAAATGTAcGTTTGTTAAttTtCgGACTAcATTATACTCTTTGAATTAAGCGgAATCgGTGTTTTATcATTACGAATGAATaATCAAATTAAATtAACACAAAAATGTGATTAACATACCTAaTtTTGAACGAaTGATTGTGTACATTGCCACAATATCAcCTTCATTGCTCCCAAACTTGACTTTCCttTCCATGTTATGACTTATttTTCTTTTCTTTCTCATAAAATGTTCAATaACACCCAtCCTTACTGTaATTAGTTATTGTtTATGATGATCTGTATTGTATTgTATTCcTACAATtTGCACTATACAATATCTTACCAAAtCAGaAGTTATTACTGTTTCACTTATTCACACTTaCAAAAcTCAAGCGTacAtTATtTATATATATTCCTCCttAtgcCctgaaaaacttactaTTTATGTcTAGTCCACTcACAAATTCCCTCaAATTTTTcttacaattacgtaagtcaCTaGcTCGAGActCCCGTCACGTTTACCCAACTGACtACGGTTAAAGGGTAAAtCAAAACTCACGACGTAAAaATTaAGcttttcaattgttatCTATGAAACAAAGTCgTGATACCCATATTCCTAAATATATGAATCATCGTCGCTGCTATTTCATCGTcTTTgTTATACTTTCTTGTTTGACTGATAGTACGGGATTGAATTGTTTCTGTGTAAGCTCTTGTCTAcAAAATGACAACAACATCATAaCATATGTTACATATAAACGACAtAAAATGCTTTTATCTGCAACTTGTAGAAACAATCGTAGATTCtCCCTTCTtTCCTTTCTCATtTTCCATGGCATAGTcCTGTTATACCTCTCatTGATATtAATAACgACTTCGGGTGATATCCATCCcAACCCAGGCCCATCTGTCTCAGATACATCaTTATCcAgCAACAcAACTATATCAGATcTTTCTGACTCAATCATTGACGTTATCAATTCTGGACTCAGTGTTATGCATCTaAATATTCAAAGTATATATCcTAAACTTGACCTACTTCAAACTGAGGCCCAACAATTTGATAtCTTAATATTTACTGAAACATGGCTCTCGCCATaTATACCAAATGAgGATATCTTAATTCAAAATtTTGAcCCccCAtATCGAAAAGACCGTCCTGATAGACTTGGTGGAGGTGTTGCCATATATGTGCGATCTGGCTTATCAGCAGTCCAAAGGTcAGACCTTGATATCTTGGGACTCGAAGCCTTGTGGATTGATGTTAAccACAACAACAAAAAGTTATTAATcGGGGGATTCTATAGACCCCCCGACTCAAATAATGATTACTGGACAAAATTAGAAGAGAGTATTGATAAAGCATTCAGCAATCCcaAcAgACTTATTCTAGTTGCAGGTGATTTTAATACCAACATGCTGTCAcCTAACAAtAACAAAATGTCTCGTCTTATCTCTTCCTATAACGCTGAACAATTAATAACGGAACCTACTTATTTTACAGagaattctAACTCACTTATCGATCTTATGTTTGTTAACGtGACCGACCAAGTTGTTGCgAGTTTTACTTCTGATCCCTTTgTCCCGAACTTGACTCGATATCACTgtcctatagtcacggTTCTcAAATTcAAAAAACACAAAATTTCTTGTTTTAAACGTAAAGTATGGAagtACGATGATGCAAACTTTGACTCATTCAGAGAAGAGCTTCGAAAttttgaccttaacaCCATTGTATCACAcGATGATCTTGAcACGTCCgTACAGTCACTTaCTAATGCAATtCTACAAGCAGCCCATAAAACTATTCcATCAAAAACAATAACTGTTCGGCCAAATGATATTCCCTgGTTTCACTCAAACCtCCGCCGCCTTATGCGCCAgCGTAAACAATTATATCGTAAAGCTAAACTGAAAAATgacGACGAGTCGTGGAATAAATTCAAaCAGAAAAGAAATCAAGTTACCCGGGAATtACGCAAGgCCAAAGCTCATTTTACAAATAAAATCATTGAAAAATTGAATTCTGCTGATACTaATATATCAGATTGGTTTAAATATTCAAAAAAACTTACTACTTTAAATAAAACCCAAgCaATACCAACTTTATTCTTTAATGGcCATAcTGCTTCGGAAGATGCAGAAAAGGCAAAtTTAATgAATAACTATTTtTGCAATCAGACCAAaATTGATGATAAaAATCATTCTTTACCTaATAGTTTTCCACAAAcAGATTCCATACTaTtTGATATAGTCATTTCACAAAaTGATGTAACTGACGCAATTTCTCTTATCTGTCCAACAAAgGCATGTGGACCTGACCTTATAAGTCcACGTCTCATTAAAGAAGGGTCATCTGTTCTCTGTGAACCACTTACTAAACTATTCAATTCTTTGtTAAcTTCcTCATAcTTcCCTGTAGCCTGGAAACTTGCTAATGTTTCACCAATATTTAaaaaATCAGATCCTTCTAACCCAGAAAACTACAGACcTATTTCACTGCTAAGTTGTCTTGGCAAAATAATGGAACGTTGCGTTCATAAACATCTCTATAACTACTTAGTTTCTAATAACTTGCTAaCAAAATTACAATCAGGATTTATACGTGGAgATTCTACtGTTAAtCAGtTAgTGTATATCTATAACGACATTTGTAAAGCCATTGATGAGGGCAAAGAGGTCAGAGCAGTGTTTTGTGATATCTCAAAAGCATTCGAtAGGgTTTGGCACAAAGGTCTCCTTTATAAACTTTCGCATTTCGGCATtCAAGGGCgTcTCCTATGTTGGTTcAAATCTTATCTTTCTTCCCGTCGTCAAAGAGTAGTCTTTGCCAATGCCTCCTCTGACTgGTCaGCTaTTTCTTCTGgTGTCCCcCAAGGATCAATTTTAGGCCCTCTTTTATTTCTTTTATAtAtTAATGATATTGTCACgAAAATACATTCTAATGTtAGGCTGTTCGCTGACgACACCAGTcTGTaTATcATCGTCGAGGACCCAgTTACTGCATCCATTTCTCTCAATCAAGACCTGgAAAATATTTTATcATGGTCCAAAACTTGGCTGGTATCTTTTAAtCCTTCgAAAACTGAAACAATGACaTTTTCaCGCAAATTAAtAAAGCCATTACATCCAGATTTACAATTTGACAAgaTGATTCTCAAACCTgTAAAcGAACACAAgCACCTCGGGGTTATcCTTTCTAACgATTGTAAATGGAATTCGCATATTACTTTCACTCTCCGTAAAGCATGGAAGCGTATTGGTCTACTTAGATCCTTTAAATATATtcttagtcgtaaaagtctacatcgcttttatattTctaacattcgtccattgcttgaatatggtgacgttatttgggacaactgttctcagcagttaaaatctgatctagaggccgtacagatagaagcaatgcgaattataaccggtgcaactaaatactgtaatattaacaaactctatacTgattgtaacattgaaaatttagaagaaaggcgcaagaaacataaacttctcttgatatataaaatgaaaaacaatcttgctcctgactatttatgcaaaatgttacctgaaccaccgacacatagattccatttccgtaatacacttatgattccttccgttctttgtagaacacagctttacaattcctccttcttaccgtccagcattcgagaatggaactcgcttgataattccgtgaaatcatgtacatcgctaatttcattcaagaacactcttaaCCgtCATCTTCCATGCACAAACccccTCTTTAACGTAGGTACTAGACGACAaCAAATTCTTCACACAAGACTAAGACtTTCATGTAGCTCGCTAAATGAGGACCTCTATAGGAGATCTCTCTCCGAAACACCTTTATGTAGATGCGGTTCGATTgAATCCGTACAACATTTTCTTCTAACTTGTCCTTTCTATTCACGAAAACGTCATTACTTTTTTGAAAATTTGCCTTGTCCTACCACACTGAACAATCTTTTATACGGTGATGAGCgACTTAGTTTTGAAGAAAATAAACATATTTTTCAGACAGTTCAGAAATATATAGCAGCGACAAATCGTTTTTCTTGTCAAAGTCAACGTGACGAGGTCTCGaGTTAGACTTTTCATtcTatttGATtacgatttaaTCTtttcatcTctCTTcTGcAaTTctTaTTTTTTtTtttcaaacatataaattgactaacatttatagaTTcTcacCaCCTTAACTTATGGActttctTTTTTTCTCTATGAAAGTATgAAgATATATCCGAGCTATGAATTTTTGCCATAACTaTTTGCGTACTAATGTACTTATGTaAATgtTTTTTTCCTAGAAGAGGGATTTATATAAGTTGTAAATCAACTTTTTtCCCAATTCTAGCTTTATTTcgcAACAATGTATACATGTaTCAAATGTATtATAtGGCAAATAAATATTGTTTaAACCAaa
>LINE_S.grandis_85_cons#LINE/L1-Tx1
AgTGACGTAAGCGGCATTGTCAAGACATTGTTTTCTTGCGGTCCTAAAAAATATTGGAATAACCAACCATACTCATCTATATTGGTAGTCTATTGTGATTCAGAGGGATAAGAATACTCGTGGAATTTAAGGACACtGAAAGATATTCAAAGTAAGTGTAAATAAGTGTAAATTTACGAAAAGATGGCTGaGGcACAATCTGAGCAGTCAAACAAAAACCAAAATGGCGTCCCGCTGGTGTTTTTACGGGAAAAGGATATTTTTGGACAACGTAAGCCaGAGCCAGATGAATGGTTAAAGCATGTTGAACTGTATAATTCTATCGGTCACGTAATCGACCCCACGCATATAACTGGTCTGCAAAGAGTAAATGGCTTTTGGAGAATTTATAtTGATAAtATCGACGACAAGGTAGCGTTGTTGGCCCAAGGGGTACCCATTAGGGGTAAATATGTACCAGTACTAAGTACCAACCCCGGTCGTCTTGATAGTGAAGACACTATCCGCGTACGAGTCAAGAATATACCGTTATCTGTTGATGAtGGAGTTATTACACGAAAAATCATATCAATGAACATTGAAATAAtcCATTCTTTCCGAGAGAAATTACGTATAAATGGCAAATTAAcCCAATGTGAGACTGGAGATAGAATCCTTATTTGCAAAACATTGACCCTGAAggagcctctaccagctacattatcattcggtcagtttaaaggacgagtcctacatttcggacaaaacaacaaagtaactggaaaccgagatgataaatgttcaaaatgtttacaacaagGACACCGCTTCAAAGATTGTCCGAACGATTGggtgtgcaatttctgcaataaatcaggtcataagcagtctgattgtccaaaatcagagtcagaaacggagatatctgagggaGAAATGAGCGATGAAGAAACAAAGAGTACAAGTTCCTATAAGCCAGGTAGTGCTGACGATGATTTAAAACGTCgCAATCGTTCCCCAGCCCCCAGAGCGCCTACTGATAAACAAAACCGCACGAGGAAATCGAGCACTgACAGCCGACAGCAGTCaATGGAGAGATTTGTTCAAAGGGCGAATACTGGCACGCCAGcAAAGAATAATATTACGTCACAGAACAGATCCCCACCAACACCAGTGGACGTTCtGCAtGATCGGACTAcTACAAGTAAAAAGTCAAAACAAAGACGGTAAcTtAcaCCCCCATTacTTTAGCGTcggtTATTttcaatacgtccgacgctgctatgaactgagactgtaataatagcattgaatactaagattttattaaagaatataaaaaaattgtacacaaaaaaaaaatcatatcttgtataatgaacagactgtaatattaacattgaataccaagattttgctaagaatatgattatacgtacatgtatgtgtatatgcgtgtatatgtatatatatgtgtgtatatgtatatgtatttatatatgtaggtgtaggtatGTAtgTgTATGtatatatgcatacataaatatatatgtgtgtaggcatgattcacagactatgcagtaacgtagagttgataaaatgtacgcagaatttcTATaTtaTAAAATGCATTGTcattggatactgcattTTcaAAtAATTcTTtAactaatcacattTTCATTTGTaTAATTTTAAACAGTCGTATGTACAATAATAATTCCTATACATATACAACCTGTACTTATTATATAAGTCTAACAGTCATGTGTACTAGAATTATTCATGTATACAAACaTCACAGGTACAGGTCTTTACTTACTTTTCGTTTTCGCGTaAGTAGACTTAATGAGGCATTGTGTGTTTTATGTATAAAgGTTGCATTTCATTGTCACTATTtTTATATTTCATAGACTAATTTATGATGACTTCTTGCAGATCAAATAATTTACATCTTGTCTCAATAAATGTTCAAGGCTTAAGAGATGAAAACAAGCGATCAAGATTCATACAATGGCTTTATAATCAGCGAGCCGATATAGCTTTTATTCAAGAGACACATTTTaCTGAAAACATGTTATGTGTCATTAATAAAgaTTTCAAAAATTGGaaGaCCTGGCAcAGCTTTGGAAATAACTATAGTAGGGGTTGTTCAATTCTGGTGAGTAATAAACTACCACATACTATAATAGATCAATTTTGTGatatagatggacgatatattATGCTTAACATAGAAGTTTACGACAaTCCATATACCTTaATTAATATATATgcAcctaAcgATAAAAAACTACGTAACAGTTTCTATAACAAAATtATCACCATAgCTgCTGAAAAAAGCCAAGGCATGCTaTTAATTGGAGGCGATcACAATGATACaCTAAGCAAATCTGATAggttatccacctccaataatTttgaacgtgaaaagtgtcctgtaaaaaatctgaagacattaatatctcgaaatcgtttatgtgacatatggagattttgtaatgaacaaacgaaccaatttacatggagaagaaaaaataatttagataaaagcagaatcgatttttggcttatcgataaaaacttaataccacaagtctCAACGaCAGATATCAGACCAGCAATAAtTCAATATACAGACCATATGGCTGTTTCTCTTAAACTTAAAACTCCATCTAAACGTGGaCAAGGATATTGGAAATTCAATAATTCACTTCTGgAAGATCCAAAATATAtATCAAcTATAGAAAATATATTaAATAGAATTATTAAACaAAAAATTaacagtcaaacaaaatgggaattgtgtaagattgAAATAAGAAATTCTACGATTGAATTTTcAAAACGTCTTGGAAGAGAACGTAATAACCGTTTACAGCAATTAGaaaaggaactgaaacatctttattcgcatttagATAAAAATAATGACCATAATACATTAATAAACATTCAAAGAGTAGAATCAGAGCtTAAAGAACTTTATAAAATCAAAACAACCGGGGCACAAATCCGTTCCAAGATAGAATTTATTGAACAAgGGGaAAAAAATACAAAATACTTTGTGGGACTAGAGAAATCtAGACAATCTAGGAAAGCTATAAATTCACTCAAGATCAATAATATCAAAACAACTGATATACAcGAGATTTTAGATGCAGAGAGAtatTTTTTTCAAAATCTCTATTCATCAAAATTAAAAATTGACACTgACTATAATAAcTACATTAATAATATTgAATTTGAAAGAAcAATTGATGAAAACTTAGCGAAACAATGCGACGGTAGATTTTCATATGAAGAGGgCAAAACTGCTCTCaTGGATATGAAATTAAATAAAAGTCCCGGCCTaGATGGTCTAACGTCTGAATTTTATAAGCATTTTTGGTATTTATTGGGAaATCTTGTAATTGATTCCTTAAATGAGgGGTATGAAAAAGGTGAAcTATCTTATACACAGAAACAGGGTATAATTTCTTTACTgTATAAAAAaGGTGACCcAGAAAATCTCGAAAACTGGAGACCAATTTCATTATTAAATTTAGATTATAAAATTGGCGCGAAAATACTTGCTAAACGCTTACAATCTGTCTTACCGAATCTTATTAGTGAAGACCAACAAGGATTTATtAaAAATCGAAATATAAGGTTTAATATAAGACAAATAGAAGATATTATAGATTATTCAAATCTTTATAATACACAAGGCATTATTTTATTTTTAGACTTTAAAAAGGCATTTGATaCCATAGAATGGTCATTTATgTTTAATATACTTGAAAAAAtTGGTTTCAATAGTTCTtTTTTGAAATGGGTGAAAACATTATATACAAAtATTACTTCAAGGATCTCTAATAACGGATGGATTTCCAATGATTTTCATTTAATGCGCGGCATACGtCAAGGGTGTCCCTTGTCTGCTCTAATTTTCATAACGATTGTTGAAGTTCTAGCTACAAAAATTAGGAAATGTAAAGACATTGAAGGAATAAGCATAAGAAATACACAtTTAAAAGTCACTCAACTTGCAGATGACACAACATTATTTTTAAAAgatcataatgagatcccgaaagtccttgagattatagaaaactttggcaaattctcgggtCTAGAACTTAATTTATCAAAAACAAAAGGTTTATTGATAGGTTCATCAAAAAACAAAGAGCCAAATAAAAATTACGGAATCAGTTTCACATCAACATACATAAAATCATTAGGAATATTCTTTGGCAACAATaAAGTTGAATGTGTACaTTTAAATTGGGAACAACAAATTGAAAAATgtcacaAttcAATCAACAATTGGaAAAAAAgAAACttAACCTTTTTtggAAAAATTAcaattattaagtcATTAATATTACCAAAACTTAcATATTTGGCGCAAaacatcgtgactcccgctcatgtgataaaaactgttaactctattatattcaattttatttggaatgacaaaagagataaaattaaacgcacaacgattatcggcaataagcttgatgggggtctcgaagttcccgatttcaaatatttttcgaatactatgaaaattAAAtGGGTtAAcTtcATAAAATCgAAaacacttgcaaattggaaaacaatcacaaatAtttttctcgatcaattcggtccaAATTAtcAgAtATTCAAtATgaaTTTAgATTcattaaagtcgctttctatatataagatcaaactgtctgccttttatcaagagttaattaaAATATGGTTGGATTTTAAAAatatatctaagccaaaagcggtgatgAATTactatacaatacgAAAACAAATcaTttGGggTAAtaaatATATAAaATTCAATAACAAATGTCTTTTATTCAAGAATTGGATAAACTCAGGTTTTATTTTCATCAATGATATCATTTCAAACACTGGTGAAATAGACGTGCAAAATATAACTAAAAAATTaGAtaAAAAAAcaAActGGATTTcAgAgataaacaccataaaattagctatccccaaagaatggAAAgCTCTTCTTAAATCAAAGacatcaattaatacaAAAgTTAAAAcAAATTTAGAGATTTACCAGGGCGtgAAACCTTTTAAAGAGCTCACAAATAAAGAAATTTaccaAAcATATTGTCAACTAGCTTTTCAAAAACCATTTGTTCATAAACACTGgGaTAATCATTTTAACAAATCGATAAACTGGAGATCATGGTATGTCATTTTACATTGGGTGATTAAAGATAATAAAGTCAAACAATAtAAATACAAACTGATCCACAACATTATGGCAACAAATTTAAATTTATTTCGCTGGAATATTTCTGTAAGTCCACTGTGTAATCATTGTCATCAAGTAGAAGAtTATGACcATTTTTTAATTACTTGTCCGTATCTCCAACAATTTTGGTCAAAgATAAATGCAATATtTAAGAAATGTAACATAAATAAACTCATGAATAATTTGGAATAtCTTTTaaTTggAtataagattgaatataaagaatacaataccatCAACATTATActaagtcaaaTcggatactgcatttataagtcatattttctatctgaaagaagacaaaagtacactaacataaaatctctattatattatgatcttttggtaattcaaactttatttaaagaaAAGGGAATtatgaattcATTTTTgAAtAGGTTCTTAATAGAATTAAAGTAaTTTTTAATTAATCTAAAGATATATTTTAtAtactattacttctaacgctttatcggataattcaaatgtcaatttactgttttttttttttttTtTtttTtTttTAATaTTTatgatacatgttgatcatgttttgtcaatttactgttatctatgtaatgtatattcgctattttgTgTtcTAtagAAAATaaacgggTTaCcAtttggtGatTccAaAgagAAa
>LINE_S.grandis_77_cons#LINE/CR1
gacgcatgcGcaagaggacAGGAGGGaaAaTtcTagctctcactaaaattcaaTTAattattAgtTtAATtAgaaaAacaAatTcCcTaAataCttttTtctTgAAtATAAAcAtAtttttggcATaaCttTAtgataaaaaacattttTtttgTAgggttacTtcgtCtgGtAAgtctTGaACtAAcccATcatcAccTCTGaatAcTcgaTcgTAgcacggacgccatactgaTTTcAtttATTaTtCTTTgaaaaaccaatttggaTTaTacattTattAACttaAataCcTtgTtGATagAatTacagcTccTaTttctaTacCtCcAGcagtgtttcaatctgtctgttcatatTtaacccatcactTTaAgtaagtAaaccagccatAaTTacatcgTcccagTgTctattCGacCctTTTTcTtaAtaaAcAATcTgtGCaacTgGTgGAGtcagtgcgggtttttccGcgctATactTAgccactgtacaatactcatctcaataAAtAAAgaTtaTcaaaTAcaaaAACagaAacgtcttAccatatAgcTgcTaaTaaatActtaagatagagtcagtgtaggccttctgcactatactCAAccactATaCtTgaCAcatcAActaAacgGattAGTaGTTTtatAGaacaaaaagacaAaatgtTgacTttAtacctcattctacttttacatgtagtgacaagcaacaataaagaaacaacaaaatctgaaaaacatcAAaATATgctgaacaacctaatcaataGtaAAATgAaCagCaCCggcagaagaccaatatcactaccaatacaaagtaagagaaaaacaaacATtcTgcTTcTAgctctggttctggcaggggacatagaactTAAcccaggACcaTGcaAcaGaccaACCAcaTacCcttgcgggttatgcgagatacctgttacatgggattgccaaggggtctgctgtgacggatgtgacatatggcaccataAAtcTTgcatTgAAcTatGtacacAAGActATgAaTTaTTAgAaagAtcAAAtATCcagTgGcTatgcTGcaaatgtgaCagtataAaTgtttCAaCttTcAccTTtagaagctatgaaatagaacactcaaatatattcgagccgttaaaagacatagactcaacaatggactccataagatccgccttcagtccactaaagactagtagcccaaaacataaaaattcagtaaaaaacaatccagaagtaagtatcaactcgaccaagtcacatccaaacagcaacctatatgaagccccagccaagaaaaacctcagaattatgacaataaactgccgtagcatcaaggacaaaaaacaagaatttgaaacagctgtgcactaccttaaacctgacatcatatgtgcaactgaatcatggctaaaaggagtaaaacctggtgaaaatcctacccctgacgcaattaaatcaagcgagattttccctacaaactacaatgtatacagaaatgacagaggaaccctaggagggggagtattcatattagtagaaaaatcaataacatcagtagaacagacctccctcatcacagactgtgaaattgaatgggttaaaataaaaacaaaaaacaacaaagacctcctagtgggatcattctacatgccacatcgagaacaaaaacacttggaagaattaaaaaaatccttggaaatagcagataccaataagaactcaaacatcatactaacaggggattttaattgtcccaacatacagtgggagaactcaacagcaactggaccagaaagagaaatacaacaagggctagtagacttgatgaattctaacaatttaacCCAAATcCAcAAtAAACcTACAaGAGAAAACAAcTTATTgGACcTGGtTTTCGTCTCAAACCCAAATATGACAAAATcCtCAGTAAaCGtACCAGGAATCTCAGaCCAcgACaTAATAATATCAgattttgaaacaaaggtgcatcaccaaaagacaaaacctagaaaatgttatctatacaaaaaagcagactggaatgaaataaaaaaggatcttataaaactgaatgagaaaatagaaaatcaaaaaaatgaagacaaaaatgttcaaaaactatggaacacttttaaagactccttgcaagtaaccatggacaaaaacataccacaaaaagaaataagatctggAAACAacatcccctggatcaggagaaaagaaaagaaaattatcaaaaagaaacaAAgACTTTACAAcCAAGCAAaGAAAAcaAATAAcTgGaCCAgcTAcAGAAAATTCcAAAAAGAATGTAAGAGAGAAcTAAGAAGATCTGAATGGAACTaTATAAATACAAAcATCTTAGaAGGACTAAAAGACAAAAACACAAAACctTTCtGGAAGTATGTCAAaTCtAAAAGACAaGAATCAaccggaatAgcCcCAcTCAAAAGAGgAAacagcCTAATAACAgaTAGCAAAgaAAAAGCTGaAGAACTACTCAAACAAtTTaAAtCTGTcTTCACAAAACCAaCgAACAAAGAATtaCCAGAAaTgAAAAAAcAagTgAAgAAAAACATCAAAcCAATaAAAAtTGAACAGAAAgGACTtGAGAAgCTaCTaTCAAAAATAaATCcaTcaaaGGCTTCTGGCCcagatAACATTCCTAAtagAatACTaAAAGAATGcTCAAAAGaACtagccCCAATCCTGAAAaTAAtCCTACAgTgcTCAATAGACACAGGAGAaTTACCAAAaGACTgGAGagAtGCAAACATCtCAAGCATCTTCAAAAAaGGCAAcAAACACCTGCCAGAAAACTACAGACCTGTCTCaCTAACcTCaGTcATAtgCAAaAcTCTTGaACAtATtATTTGtAGACACaTAcTTAAcCACCTGGAAGAAAACAAAAtAcTGACaAACTTAAATCATGGATTTAGgTCTGGGTAcTCCTGcGAAACACAACTGATCAcAACTTtAAAtgACTTCCtAcTaGATCACgACAAAGGTCAAcAAATAGATaTtgccatatTAGACTTTTCAAAAGCCTtcGAtACAGTACCACATGAcAAACTCCTACACAAACTTGACAGCTAcgGaATTAAgGGAAGTCTTCACAcTTgGTTAACAAATTTCcTAACAAATAgAACAATGAAAACAATAGTAGAAGGCGAAAaatcaagcgaaacaaCAGTAGACtcAgGagTAcCcCAAGGCACAGTACTAGGGCCAATCCTaTtcTtgtgccacataaatgacctgccagaatgtgtaaaatcctccgtcagactatttgcagatgacTGcCTACTATAtAGAAtgATAAAATcAGAACAAGATcacatcCaAtTACAACAGGACCTAAATAGCCTAGAAACATGGGCAaCAAACTgGGGCATGAAATTcAacGCGAAAAAATgCTATATCATGTCAATCAACAAAAaAaacAAtAgATTTTATCAactgaataaccacaTAATGCAggAAGTACAAAATAATCCctATCTTGGACTACAAaTCTCaAATGAcTTAAAATGGAataTaCATATCAACAAGGTATGcAAAAAAgcaAAtTcAACTTtAggcTTTtTAAGAaGgAATCTCAGAAATgTAccacagacctgtagAAAAACAgcCTACATTACACTAGTAAGATCAATAATGGAATATGGGgCTAcCATCTGGAACCcCtAtCAGAaAgACAacATAGACAAACTAGAAAgAATcCaAAACAGGgCAGTaAGATTCATaAAAAGAGATTATACAAGcAGAACACCAGGGACaATATCAAAAATGAAAcAaGAACTTGAAcTAGAAActTTACAAgAcagacgCCTAAGCCTCAGATTAATATTAATGTACAAGGTGGtTGAGGGgTtagTTCCAGCACTGcCAACATCAGATTTTgTGAAATTCACCaGACCTAAAAGgAcAATaAAAAcaaaAaAAttTaATGGCTGCGAAACATCAAATATATTAGAAAAAcgCATTTGCAAAaATTcAAAgGGtCTGGAAATACcatCATCAAACTctaAAcAATatgAAAATTcaTTCTTTGTGGACACTGTGATTCACTGgAATCATCTCCcTGATAATATAGTGCATGcTGGcTCtgTTGAGGCATTCaAAAATgCcTTAAAGAGCCAcCGCCAaTAGTGcGGaGcTCTtcTtCCGTTgTGTAAAACCCAGTATTGGGATCTACAACgtaTTtGttTCaGA
>LINE_S.grandis_73_cons#LINE/L1-Tx1
aGtaacactTctgtattttgtctagtttaacaattggttttatctTcatgGTaatgTaAttgAaaataccAaaattaagtatttaaagatgagAACgttgTtgatttttccttcttgATaaattgtaAtaattgTctgacgttcATatgcAatttgtgcTgtatataGtAgaTacAtgcgtacaTgtgAtatggtAATaactaTcatgataaccaattcTaAgTaaTacattTTtAtaaaagatgtttatttAaAgatgagaacgttgttgatttttcctctTtgAtaAAtTgtaAtaATtgTctGacGTTCATAtgCaattTgTgctgtAtATAGtAgaTacatgcgtacatGtgaCtTGgTaAtAAcTAacaTgATaACcaatTCTaagtAATAcaTtttTaTaaaAaaaaAtAATaAtaACtTGATTgTatttAAcAaAtTCTGAAGggAaTaaTtacAtAacaacaatATgttTtAagAGAcTTcagtATATTTCGcTGTTTTTGTTTAGATTTTGAGAATAATCTTTACTGATGTGTATGCCGGCTTAATTAAGAAATGAATATCACATCTTAAGCACATTAAAtgctgacAATGCAGCAGTACTAGTTTTATTTGAAATTAATAtACCTTGTGAAttcgAaatgtgtaTGTcTAacTtgTTaaAcgaAtTaTTCGGTATAAGTACCAAAGACAATGGTAAGCCCATATAGTCATaTTTtttTTTTTTTTaTAAACAGTATAGGTAATACTTCTTCCAAAAtAGGAAGTCTTGTTTTAACTTTTTTCATATTATTATTTTgTTTGCACGATGTTTTCTGATCAGTATAAACTAATTTTATTTTCACTGAAAAAATGGAAACGTCGATTATTTCATTAAACGTTAGAGGTTTGGGCAACACTAAAAAAagAttacaggttttccaatggttgaaagagaaatcatatatgatatgccttttgcaagaaactcatttatctgaAatAAataatgacaaatggaagcatgaatggaaaggacaaGCgTATTTTAGTGGGACAAAGGGTAACAGCGAAGGAGTcGCAATTTTGATAAACCCAAACTATAGTTTAAATGTTAAAAGTATAAAAAATATCATCAACGGACGTTTACTATCAGTTCAATTAGAAATAAATGACAGTGTTTTTAATATAATTAACGTGTATGGTCCAAATAATGATGATGTTAACTTCTTTGAAACTTTGGAACAgCATCTTTATCATTTGTCTGATGAGAACGTTATTGTCGGTGGTGATTTTAACACAGTTTTAAACACAACAATAGATAAAAAAAATGGTAGAACAGATACGCACACAAAATGTAGAAAAAAGATACAAAGTATAATAAACGTTAATAATCTAGTAGATATTTGGAGAATACACAATGCCAAAAAACAACAATTCACCTGGCATTCTAACAATCATATACCAATATTTAGTAGACTTGATTTTTTTctTATTAAAGATAACCTTACAAATATAGTTAAACACTGCTCAATTATACCAGGGTacaggtCTGATCATTCATTTGTTACACTTATTATtGATTTTAATAAAAcaactAgaggaAAgGGtTAtTtTAAGGTtAAcaAtAgtTTAATTTTAAAtgaagattatcaactattaattaagaattctatcattgaaactgttaatattaacaataatgcaaacccaaatacaaaatggGAActaattaaaggatcaataagaaacgaaacaataaagtttgcaagtattaagaaaaaaaatgatagtagaagagagaaggaattaataaacgagataaatattatggaacgagaagTATGTCAATCAAATGAGACTAATAAAAAAGAAGCTCTAGACAACAAAAAACAATTACTGGATAATTTATACgATATtaAAATTAAtGGAATATTAATAAGATCTAAGGCTaTACATGTTGAAAGTAATGAAAAAAATAAtTCATATTTTGCTAATTTGGAAAAAAGACATGCAGAGAAAAAGATTGTTAAAaCACTTcAaGTGGGAAATATAGTGATAACTGATCAAAATGATATACTAAAAGAAGAAGTTAATTTTTTCAAAGGAATTTATCAAAATaAAAATATAAAaTCTTCAAACTTTGACTTTTTTAATGTTCCTATAAATAAGTTAAATGTTGAGCAAAAAGAATCATGCGAAGGTCAcTTATTGGAGCTAGAATGTTTCGGAGCCTTAAAAGATATGAACAATAaTAAAAGCCCAGGTTCAGATGGATTAACTGTAGAATTTTATAAGTTCTTTTGGAATGATTTAAAAAAATACCTCATAGAATCATTTAATTACTCCTTAATAAATGGTCATCTGACAgACCTACAAAAACAGGGCATTATTTCTCTAATCCCAAAGCAAAATAAAGATACAACAgTACTGTCAAACTGGCGCCCAATATCTTTATTAAATGTCGACTATAAAATAGCCACTAAATCTATAGCAAATAGAGttaaaaatgtaatttctacAAtTGTatctagttcCCAAACCGGTTTTATTAAAGGAAGGTATATAGGCGAAAACGTAAGATTAATTTTTGAAATATTAGAATACATTGAGAAAAAAAACATGCCTGGATTAtTATTTTTTTCTGATTTTGAGAAGGCATTTGACACATTGAACCATGACTTTATGTTTCAAGTTTTAAAACATTTTAACTTTGGAaACACGTTAATTCGTTGGGTTAAACTATTTTACAATGATATAAACAGTATAGTCATAAATAATGGTCATTTGTCCGAAAGCTTCAGAATTGAAAACGGTGTTCGTCAAGGTTGCCCTTTATCATCGCATCTTTTTGTTTTAGCTATTGAACTTCTGTCTAATTATATTGAACATGATAAATATATTAAAGGCATAAATATAAATGGAAAAgAAATAAAGCAATCTCTTTTTGCCGACGATGCAACTTTTTTCAATGATGGATCAAAGCAATCTTTTGAAAATTTAATAAAAGTTATTACAAACTTTGGATATGTGTCTGGCCTTAATCTTAATACTTCGAAGTCAACCATTCTGAGGgCAGGCTCTTTAAAACACACAGAAGTTACATACTGCAAGAGTAAACACTTTATATGGACATCACATTCAGCAAAAACACTAGGTATTCAATTCTATAATAATACATACCAAAATATAATATCAAATCTAGAACCAAAACTGAATGATTTTAAAACATGTCTTAAGCAATGGCAGCATAGAAAACTGACATTAATGGGGAAAGTGACAGTTATTAAAACGTTTGCGTTGCCAAAATTAGTATACCCATTTACAGTTTTACCTAATCCACCTGAAGACATTGTTCGAGATATCATAAAAACTATGTTTAACTTTaTTTGGGATAGCAAACCAGAAAAAATAAGGCGAGAGCAACTTTATTCAAATTACAGTGATGGGGGGTTAAACTTAACTGATGTTGAAATGTTTCTAAATTCGATTAAAAGCAGCTGGGTGAAGAGAATACTAAATAAAGAGAATAATGGAAGTTGGAAATGTTTTTACGATAATATAATtagttattatggcggtgatcttttatttgattctaatcttAatccgagtgatataaaaaaaatctgtaaaaataatgcattcttagaagatgttcttaaaagttggaataaaataaaaacaagttattcaataaaaaacaaaaaagttaaccatataATTTGGAATaatTctaaAATTCGTGTTGATGGAAAGACAATATTCTGGAAGAAATGGTTCGAAAAAGGAATAAAATATATcGATCaCTTATTTGATTTTAGATCAAATAAATATTACACATTTATTGAACTTCAATTCCTATACGACATAAACAACGCAGATTTTCTAAAATATCACAAATTGATCAGAAATATTCCGCCTAACTTAGTAAATATAATTAACGAACGTTTCCTGACTGAGATTAGAGAAAAATCGTTTACAGATAAAATTATTGAAACAAAAAAAcCCAACAAACTTCTTTATATGTACCAGATAATCaATAAAGAGAATAAAACAATTTCATCTTCAAAAAAATGGCATGCAGTTTTAATGAAAAAAGAACTAAAtTGGAAGAAGATTTatactgtcaCAAAAAGTGTTACAACtgaTACAAgtctAAAGTCTTTTCAATATAAATTCATAATGCGTTTAATCCCAACAAACACATACTTGTATAAATGTAAAATATCTAATTCAGAGTTATGTGACTTTTGCAATATGTACCCGGAAGATATGGAACATTTCTTCTGGAAATGTTCCTTCACACAACATATATGGAACTGTTTGTCTAAATTTTTATCAGCAAAACAAATACATATTTTCTTCAACTATGAACTTATTTCTTTTGGTATACTAGAGAAAACGAATAATAGCGAAGCCATAAATTATTTGATATTATTAATGAAAgTTTTTATTTTTAGAATGAAATATAAAAAAAGAATACCAAGTTTTGTATGTTATCTTTCCTATATTGAGTCTAGGCTAATGATTGAAAAAGAAATTGCCCTGCACAATGATCAATTACATAGTTTTCACACCAAGTACGATATACTGCTTAAATACTGACCAGAAAACATCCTATCAATTATTATagTTATTATAATTATTATAATTAAACATAATTGAtTTTTTTTtATGATTTATACaAAAGTTATGATAAGAGgCAACCTAAAATTATTaTTTTCTATATTGTTAcTTTTGAATATACAACCCTAGATCACAAATTTAAATATGTACTATTGTGCTGTTGTTCATGTTCATGTTTTCTGTATGTACGATTGTATAATCATTTGTAACATTTATATTGAATAAA
>LINE_S.grandis_6_cons#LINE/RTE-X
tttatactttgtagtgagcagacgtgttttggtggtctcgggtaaAaagttaggAttttaacgcaaaaagttgcttaatgttcatcaaagatacatagcggaaagTgttttttatAagctttaaagtgacctaaaatGgatttaAaatgaatgttaaaaagagtagaaaaaagaagaaaaggagTgaaacTgatgacgattaaagtgaaaataaacggaTaAataTacAaaactcgcccgAggggccaggAccaAttagtcaggTattgagtgAagcgaaTtctgttTtgTatgacgaggggAttagcgtgtcaatccaaagtttatttgaaccatTgAgcgatacttacatctcacaggcAcgtgaaAATatggaggaccggTcggaAaAtaataAtgtTGggccaacaaaTtcggacaTcatagccttattagggaaaatggacctaaaactcaatgataTggaTactagacTtaaAactcTggaTgggcttgacaaaaaagtggataatttTgAtaaagaactaaagaagctaTggttacatatcgataactttacaaaagaaaacagtgctaaaatggatagagtggaacataaagtggactctgtgaatgttgagttagagggggctagaaggaggattgtagaTctggagcgTgacaaggataagttgaaggaggatatgaActAtgtccagtcgcagagcatgaggaataatctcattTtTgggaatattccagaagaagcagatgaaaccccgacgagatctgaaaagatagtgaGggacttcatggtgAataagtTgaaattaTcacagcaagcggtagacagcatgaggttcgaacgggtacataggatgggccagaatcgtaataatctaacCggaAggggaaccacCggaagtggaagtgatcagcgacaccggagcatcgtgtgtaaattctccttTTtcagcgaaAgggagcaggtccgcggtagcagtaggaacttgaagggttcgcgttactAtgtgacggagcagtTcccAccggaagttgCggcaAagaggaaAcggcTtTtTaggagAgTcAaggaagagagacaagccGgtagaaAAgcgtGGgtgTcTTacgatACATtgTatgtcaacggtaagccggttaaagacgcataggacggaccggatgggcTTAAATgTttagtTTggAACtgtaATgggCtgAgTgcCgCTAAgagggAggATgcaAAcTTcATTTctTTtttAgTTcAAcATGAtgttattgtTtTAAgTgAaTCTtggacTgGtAAATctagtaAAAttgaTcTTTcaGGTtTTcatTgTtaTAaCtaTTaTagAAAATATAGaCAtAgactggccaAACGcaATaGTggtGgtATtGTcAtttATatTCgAaatggTATTaaAgATgGTATtTCCGTtGTAaaGAATacacaTgAtAcaaTtaTttGgTTAAaaTTGGAtAagCAtTTcTTTATTaacgatagtgaTATaTATTtTgcAgcagTgTAtaTgTggggtgacTcATCgccTaTTgcTaaTTtGAtagacAcTgAccTTTTtgAATgTctTgaaAACGATATTTACCATTATAACTCATTGGGTAcTGTCATGATTGCTGGCGATTTTAATTCCAGgTGTGCgTGTAAAAGTGaTAGCATTaTATGTGAtTCTTATATTCCAGGTATTGACGAAGAATACTATGTATGTGATAATTCATTGCcTAGATACTCtAtggataggggcagtaactcgcGTGGTAATAAGCTGTTAGACCTTTGTAAAGCAACTACGCTAAGAAtTGCAAATGGACGTCTTGGTTCGGACTTTGGTaTAGGCAAATACACTTGTTTTAATAaCAATGGTTCAAGTGTTATCGACTATTTGATATTAAATGAGCATAACTTCAAAtTAGTTCAAAATTTCACAGTTTGTCAGTTTAATGAtTTCAGTGATCATGCCCCATtATCATTTGATATTGTTTGTAACACTTATATATTTAAGGAAGAACCTTATTTAAGTGAGTTTgTAAAATGGAATGACGATGAAAAAGAGGCATTTAGAAATGGATTGATTAcCAGGGTTACTGATTTTAACAAATTAgTACAAAATAGAGATGGACAAATTGACAGAAATGTAAACCATTTGGTAAAtgcCtTTaCAGATATTGTACGTGAGGTTTCAGACCCATTATTTGTAAAACATGTCGTAAaATTTCCAAGCTTCGAAAAAAGTGTTATAAATGATTCATCTAAATGGTTCGACCAAGACTGTAGAAATGCTAAGATCTTATATAAAAATGCGTTGTATgTTTATAATAACtCGCATAGTGATTTAGACAGAGcTGAGCTgtgtagattgaaaaaactgtatAAAAGTACTGTTTCAAAAAAGCGTAGAGCTTTTACAATTAAACGCTGTAAGGAGTTTGAaaATCTAAAGCGCAATAGACCTAAAgAttttTgGAGATATTTTCGTTcACAAAATGTAAATaaacaaGAAaATGTACCTATTGaTGAATTTAAAAATCACTTTGAaCaaATgTTTGCAGATATTaATTATGATATTAATGAaGAAGCTGAAaATTTTAATACCGACTTCGATTTCAATGATTTTAGTAATATTTATGGAGATCTaGAtAACCCTATAAcATACGAGGAAGTGTGTAAAGcTATTTCtCTACTCaAGAAAAATAGAGCACCAGGAGGAGATAACTTATTAAATGAATATTTTATTGAAGCTTGTGATATTTtAGCCGGaTACATTACAGAAATtTTCAATATGATTTTAAACAcCGGAACTTTTCCAGATGCTTGGACTAAGGGTAtAATCATCCCAcTACACAAGAAAGGTGACAAACTAAATGTGAACAATTATAGAGGTATTACATTGTTAAGTAATTTTGGAAAACTTTTTACATGTGTACTTAATCAGCGAATAACAAAATGGTGTGAAGAAAATAATGTTaTTTCTGACGCTCAGTTCGGTTTTAGAAgAGGAAAGTCTACAATCGATGcTGTTTTtaTTCTTCACTCAATTATCAAAAATTATGtTAACTTAAACAAAcgTTTgtattgctgtTTTATTGACATgAAacgatgttTTgaTTCCataTatctcaatgcgctatggtTAAaGTTgtttAAATCAAATTTAGATGGTAAAaTGTTACGAATAATACGTAGTATGTAtCAaTCAGTtAAGTCTTGTgTTAGAcATTGTAACAGCTAcTCAGATTACTTCAATATTGCAGTAGGCTTGAGaCAAGGGGAGATaATATCCCcGATACTATTTTCtTTATTCGTAGAAGActtagaACTgtTTTTACAAAATAGAAATgATTGTGGTATTGCTTTACATGATaTATgTCTGATTtTATTGTTATTTGCAGACGACATGGTTATTATTGGGGAAACCCCTGAAGACTTACAACACTCACTAGATCGTTTATACAACTACTGTAATACCTGGGGCTTAGAAGTAAACATAATGAAAACAAAaATTGTAGTTTTTCGCAAAAGGGGTGGCACAAAAAATAATGAGAAATGGATATATGCAAATGAAAATGTGGAAGTTGTAAATGATTTTAATTATTTAGGCGTCACGCTGAATTAcACtGGCAATTTTAACCTTAATACCCAAACaTTgTATGGTAAAGGTTTaAAAgCATTAAATACCCTGTTGTCAAATTTaAAAAAGTATGAATGTAAACCAAGAGTAGCcTTGCaGTTATTCGATGCTTTTGTTTCATCtaTTATCTCGTATGGTTGTGAAATTTGGGgATTTTCTAAATCTAAACAGTTGGAGATGATACAtTTGAAatTTTGCAAAACTATACTTGGTGTTAgACAAAcAACCTCTAACTGTGCAGTaTATAGcGAATTGggtagatacccgttatacataaatagatacgtacgaattttaaaatactggtttAAacTgAggGaaAgcGATaATATAATTATTCAATCAGTCTTAAAAGATGCTaTGTTACAAATTGAAAATGGTAACATGAATTGGTTTGGTGAGGTCAgAAACCTTCTGACACGATATGGGTTTTATTATATTTGGTATaACGATGTACATGATATGAACGTGAATcaTTTTaTtTgTagttttaaacaacgtcttatagacgaatatttacaaatatggcaaggaaatgtccgtgaAAAtggtgTTTtaAcAgtAtatagagcccttaaaacttcattcgaatttgaaccatacttagATAaTatTgagtcAAGAAATCTaAGAATTGCGATAACAAAGTTACGTTTATGTTCTCATAACTTAAGAATACATACTGGaAGATATGATGGATTgGAGCggCACTTACGTtATTGTCAAATGTGCGATTCAAATGAAATAGAGGATGAATTTCATTTCATGTTTaTTTGtAAATCATATGCCCAAATAAGACAaAAATGTATCAAACGTTATTACAGAATAAGACCTAATATGtTCAAACTTATACAGCTTCTTaATACACAAAACAAATCGGaattaATTatgTTAAgcAaAtacaTttcagaatcatttaagcttagatataccTTATtAAcAaAtAcAtagtacatgttatacattcatatatgtatttaagtttatacgtagtaaatcataggtttaaaggtcatgttttacagtcatatactttttcatggTTGTATTTTAAACATTGAGACGtAACTGTTCCAACAATCATAtCTTTATGAACTTGTTCAGTGGTCATATtaCTATTGTTGAATTGCAATAGTACTAATTCaGTCCATCCTTTATATGATAAATGAAaATATGTCATATTatATATTGTGTTCAAATGTATTTAAATGCCGTTCACTACTTTGTATAAtTGTGAtGTATATCTTTATTAATTATGTGTATATAACACAAAAAAcTGTAAAGTTTACGTGTAATAAAATCTGTT
>LINE_S.grandis_64_cons#LINE/RTE-X
gAcgatagattactAggcgtagagAAgAacttagcgagaATtcatgaggttgaaaaaaaagttgataatttcgatactgaactgaagAgActTtGgtgcgctgtggaagatagaaataagaaattggatgataaactgaataaggctgtagagaAAcATgaATgtttggaatttgagttggatacagtaagcAgTAaGgtaTTgAgTttagagagagataaggatgaactgcAAgatgaagTgTcgtatctacaggcacaatctatgaggaacaaccttgtatTcagcAataTaccagAGacAcagagcgggacagtcgaggatgcagagaatgtaatccgaaatttcatgcatgaacaactgaagatggcgaaggatttgactgagaaaattgggttcgaacgGgTtcatcgcatgggtcagcggAtAaatgggagatcgcgcaacattgtcgctagatttacgctttttaaggAgcgggaaACagttagaaaAcaagGgaggGaactcggTggaacTaAtTtctacatgaatgAacaaTTccccagAgaaAtagcagAaaAAcggaggaaactaattCcaAaActTtaAgctgcAaggcgTgccggtgaccgAgcttgGcTcTcTTatgacacTTTaTTtgtgAatgGcaaaCcggtAaAggactagcattgTGccgaggatgAactgagcattctgtcATggaatgtcCAaGgtctTagTcGggtgAaAAAggatagtaaggattttacctctttaaTaActTctaatgAtatTgtTtTtctctatgaatctTggaccaattcttcaagtgatgTtTctTTaAatAactatgtatcacataacttttaTcgTaaATtcaaaCAtagaaatGCtaAAcgtagtagtggcggaatagttttatactataaggaatcgttaaagaatggcatTactgTTgTaAAaaAtcatttcgatactatTaTTTgggtaaagtTggaccacaActTtttcagctTtgaacatgatgtAtTTatTtgtggaAgctatatctGggtTGaGaatTctcctgcTtataaTattgtaaacgtgaatTTgtttgatgtacttgaaaatgAtgTtgcTtTtTAtagcgagctTggTtctgtatatgttactggagaccttaatagtagggttgggttaaaatgtgACTaTatcACTcaTgAcagAttcAcaGAgGgtATtgatgAAccaAatTatgTAcctgaTaTacccTtAgtccgGgccTcAcCtGAtaaaacAgTTAAcAgTCAtGGTataAaacTActTgAtatATgTaAAtctAcaGgtcTcAgAATTCTtAAcGGTagagtgaacgaTACagAcaCgtTCACgtACatTTcacagactggCgcATcagtAATtgATtacTTgCtcaCactTgAgTcacatTtTTctcaTgTAAAACATTTTTAtaTtAatCcTTTGACTGTTTGGAGTgATCACTCACCaaTTTCATTTTCtttCCcatGCAATACTAAAgTAAGTTCGTGCGAAgAAGAGAAATCCACAAGGtGTAtTTGGAATaGTGCTcaCagaGAAACATTTCgTGCaGGCTTGaTTGGcAAATTACCTGATTTAAATCAATTAGTGCaTGCAACGACTGATAcGGGTTgTGTTGATAGAgTAtCCGTGAATAAtATGTTgAACGaTTTTACCTATaTTATACGCAgTGTTGCGGAtCCATTGTTCACCAAAACAACAAGGCTTAAATCCAGTGACAgcttttcagataaatcctttgttaaaaatgcagactggtttgacgctgattgtgagcacgctaagaaaagttatcacgaaacattaaatttatttaaaaaacatagaacgactagagaacatctttgtttagtaaaacaagaatataaaaaagttattcatgataaaaaacgaaaatttgaatttttacgaataagagaattagaagatatgaggaaagcgtcaccaaggcaattttggaagcattttaagaaaAaacgatttaataagagtaaagatgtgacattaaatgaattttaccagTAcTtTTcAACATTGAGTAATGATATCACCAaTTGTAATAATgaAgAATcGGAAGACTTTTGTAAAAGCTATgaTTttaaTgATAcGTCATGcGGCTTCGAGGAATTAgacGGCCCGTTTACAatAgAtgAAATTCGCTCagcagCTAAtAGTTTgAAAACTGgTAAATCGCCAGGTATTGACAgTTtgctTaAtgAaTaTTTcaTTgAAAgtTTTGATAtATtAGGTTcTTATTTAtGTGATATaTTTAATATGaTTTTAAACACaGGCCATTTTCCAGatAAAtgGACGGAAgGACTCATTACTCCCGTGTATAAAaAAGGTGATgCCACGAAAGCTAgcAATTACCGcGGTATCACTCTTTTAAgctgtcTATCAAAACTATTTACTACAgTTCTTAACAAACGCTTGtATACATTTTGCAACGCtAAtAACAtAATTTcagatgCACAgTTTGGTTTTAAgAAaggtCaTTCTACcATAGATGcAATATTCaTTTTAAATTcaaTTGTACAAAAATaTTTAAATAACAAtAAACGACTTTACgtagTgTTCgttgatatGTAtAAATGTTTTGaCAGTAtATAtcataAcgCGtTatATcTtAAaTTgtttaagtccggtataAAAggTAAACTgTTACGTATTATACgTGATATgTATAGTAAAgTTAAATCATGTgTTAAATCATGTAatAAtAGTTCAGACTTCTTTGATTACgCTATcGGtctAagAcAaGGGGAAGTAATCTCgCCGATTcTTTTCTCAcTTTTCgTGGAAGaTTTGGAATTATTTTTACAAACAGATaTTgATTCTGgtATTACTATTGATGATATTgTTTTaAtgTTACTACTTTTTgcagATgACATGGcCatTTTTgGtAAATCTCCaCAAgAGTTACAATgTAGTTTgAATAAATTAAAgcTgtactGTGACAAATGGGGtcttaaggTTAACACCGATAAAActAAAATTaTGgTTTTTagAAAgCGAGGtGGtcTTtTaGCTAATGAATATTGGACTTATGACAACTATAACATTgATATTgTTAACgatTTTAATTACTTGGgGACaGTATTTAATTACACAGGCAACTTTTCatTaAACCAAGAATATCTTGCTGGtAAAGCAATAAAAgCacTGCACGTgTTATTgTCAAATTgTAGAAAACtCCCAATGAAGCCtAAAATaCTTTGtgaTTTgTTTGATTCTTTTgTAGGTTCCATCTTAgggtatGCAAGTGaGGtCTGGGGAAACAgTAAAtcAAAAACTATagagAAAATACACTTAAAGTTTTGCAAAATtctaTTAAgAgTtcgagccaatacTTgTTctAATggcatatacggtgaactcggtcgatatcctttatatattacaagatatgttagaaTTAtAaaAtactgGTgtaaAtTgTTAAatactgacaatattttgctcagaaaaatatatgaacaaggtgtttgtgattgtaataatggtaaagtaaacgggtatccaatgttaaaaaattgttaagtagtcatggattcgctgataTTtTTgaAAATggttgtgtcataaatacgaaacttttccctagtatttttaaacaacgtgccattgacatatttatccaggaatggtcaggtggtATTTGTCAAAGCCCTGCTTTagAtCCATATTGTAATTTTaAATtAACCtTTgGataTgaGtCCTACTTaGAGGTAtTaCCAcGTACTTTaAgATAtTATTTTacTAAACTTAggCTTTCACTTTTACCAcTTCGTGTTACAACCGGtCGTTATGGtAAGGAtAAAAtagAAAGAAACCTCCGTCGCTGTTTATGTTgcaAAAcCCaTGACTTAGAAgACATATTTCATTTTaTTTgTGtCTGTACTTgTTTTCATGAGCAACGTAACAAATAtATTCCAAAATactACAACAcAAGaCcatcAATgTTTAAATTTCTTcAACTTcTAAAtTGTAAAAACAAAAAtATTCTATgTAAAAtCTCTcTtTTTgTTAAGGAATCATTaGCGCtTAGAACAATTaTATTGtCAAATTAAcTGTaTtgTTgctGTAAATGTTTgTCCTCCATAAcTgtaAAtCCTTCTTTCTCCTCCATgTgCATTActagTATTGTACCAATTTTGCTTTgTATATTATTGTTTGCTTACCATgTATTTCTcATtgATATaTTTTCATGTAAATTCACATATAtGTATAtgACTATGTACTATgTACACGTCTTTCGTAAATAAATttCTg
>LINE_S.grandis_5_cons#LINE/CR1
tggacgCAtgCgCAgataGaaaGTTgTcaaaaaaattcAGAgagTTAAAtAtTGGCTatTTTgccTtTaataaAtAatttcCtgaccacaacattgaaagtatcatacatAagTgTCgGtaaagtgctactagagcaattgAtTaatAtttTtattgCaTttggTgCAatatAAggttTTTctaGAaTaAatcATtatttgcaTTAtACAAgagTTaCggttattgCTACTTccggTTTGgAATtTGTTtActTtTTTTAcTTCCtgtgtaggAAAAtAAAgattaataagtaaaattgtgagTCTATTTTACATctaTactgtAtTtAAaaATTTTcatAaaATACAAGAgaTACGaTTATTatttGCTACTTCCGGTtTGGAgTTTGTTTACTcTTTTcACTTCCTGTGTAGGAAAATAtAGATTAATAAGTAgAATTTGTGTTTATTTTACATTTACACTATATTTAATAtTGTTTATAAACATTGTTTTCATGTTAGAATGATCAGGAGGAGGACAACTGACATTAATAGACTGTTTCTCATTGTAcTGGTAAGttTAGTTGCTACAGTAAAGGTGGCAACGTTCTGTAAACATGCAACCCCTGTACAGCCACCTTTACgTTCTCATGGTTTCTTTTCAGAGGGAGTCCCCTCATCAATGGTTGCAGCTTTATCTTTGTTTAGGCAGTCCAAAAAATGTCACTATGCATCGGGAAATCATAAATTGGCCTTATTGTATATTTGCATACTACTTATTGGGAACTCGGGAGACTGTGAATTgAATCCTGGCCCTGATTCCACCAGCTATTTATGTGGggtTTGTAATAACCAAGTGGGTTGGGAAGATCGTGCCATTGTGTGTGATTCTTGTGAAACTTGGTTTCACATTGACTGTCAGGGATTGAACCCCTCTATTTACAGCTTATTCAATAAGTCATGTAATCAGAATATGTCATGGGAGTGCTTTAGATGTGGACTTCCTAACTTTTCTACTTCCCTTTTTGATACCATGGCATGCATAAACTCTACAAACAGATTTGAGACCCTATCATCATGCAATTCTATTTCCTCTGACATTCCTCTTAGTCCCCTTCCAGATGATATTGGATCCCCAAAGGCCTCTTCCTCACCTATAAGACCACTCCATAACAAATCCAAAAGAAAAAAGGTTAACCTACACCATCCACTTCGCATATTGATAATGAATTGCCAATCCATTAAAAATAAAAAGGCTGAACTCCTTACAGTTATTGAATCTTCCAAGCCTGATATAATCCTTGGTAATGAATCATGGTTAAATCCTGACATTGCAAACTCTGAGATATTTCCTGAAGATTTTGAAGTTATCAGAAGGGACAGGGAAGATGGTCACGGGGgTGTCTTTATTGCTTATAAGCGGGAtCTATTATGTGTTGCAACACCTGAACTTAATACAGACTGTGAAATCACTTGGTGCAaGCTTCAGGTCATTGGCACTAAAACCCTTTACTTATCATCCTTCTATAGACCCCCAAaCAAATCCCAACCTTATTACCTAGAACAATTTAATGAGTCCCTGAGACGTATAATGACGTACAAATCAGCCCAAATTGTTGTTGGTGGTGATTTTAACTGTGGAGACATTGATTGGGGAAACATGTtTGTATCACCAGGTGCCAATCAATGCAACACCCAAAAGCAACTTTTAGACATTGTGAAGGAGCACTGTCTCAACCAAGTTGTTGACATCCCGACTAGACAAGACAAATCTTTAGACCTCCTTCTGACAAACAACCCTGTTCCTGTTAACAGGGTTAAGTCACTACCTCCTATTGGTAAAGCGGACCACGACATTGTTTTAGTGGAGTACGACATTAAGTCAAAAaGAGTCAGACAGACcCCTAGGAAGATTTTTcTCTATAAAAGGGCAGACATGGACGGACTGAAGTCTCACCTGGGACAATACAGAGACAATATCCTAGCCCAGGATCTGGACAATATCTCACCAAATGACTTGTGGACTGACTTTAAGACAGAGATAGTTAAGGCGATGGATAAATTTGTTCCATCAAAAATGTCTAAGTCACGTGTTGGTCACCCTTGGATCAACACTGACATAAAGAGACTCCTGAAAAAAAGGGAAAAGCTTTTCAGGCGTTCTCGAAAGTCAAACTCCCCTAATGACATAGAAAAGTTTAAAGAATTCAGGTCTCATGTCCAAAAGAAAATAAGAGATGCCCACTGGAAATATGTGAATGATATTTTCACCCcGAATGAAGACGAAAACCCTAAGGCTACCCCTAAAAAaTTTTGGTCATATATAAATAGCCTTAGGAATGGTCAAAAcaACATTTCGTCATTAAGGGAAAAcggtgtCCTTAAGACTGATAGTAAGGACAAAGCTAATATACTGAACAATCAGTTTCATTCAGTTTTCACTGAGGAGGGTTCATCAACCcTCCCAAACTTCAGTAAAGGTCAATTCCCCAAAATGAACGACATCTACGTAAACCCCAgTGGTGTCAAGTCTTACCTGAGTAAACTTAATCCCAATAAGGCTTCAGGACCTGACACCATCAATGCACGCATCCTCAAAGAATGCTGCAATGAACTGGGCGACATCCTTACAGCTATATTTAATAGGTCATTAAAAACTGGACAAGTCCCCGATGACTGGCGTAAAGCCaATGTGGTTCCTATCTTTAAGAAAGGGGAAAAGTATGACCCcTCAAACTATAGGCCAGTCTCACTCACATGTATTAGCTGTAAGGTCCTTGAACATATCCTTGTCAGTAATATCATGAAGCATCTACAGAAAAATGACATATTAGtTGACTCACAACATGGTTTCCGAAGCAGACGTTCATGTGATACACAGCTCGTCCAATTcATTCATGACATTGCAtATAATCTTGACAGAGGTAAGGGACACAAACAGACTGACGTTATTGTGATGGACTTCGCCAAAGCATTTgacAAAgtacctcacaaacgactactgtacAAACTTGAACACTATGGTGTTAGAGGgACAACCAACCGTTGGATTGCCTCATGGTTAACTGACAGGACACAAGACGTAGTACTCGACGGAACACACTCAGACTCAGCCCCAGTTATATCCGGTGTCCCTCaAGGCTCCTGCCTAGGCCCCATCCTtTTTCTACTTTTCATAAATGATCTTCCTGATGGTATATTATCAAATGTTAGGCTTTTTGCAGACGACTGTGTCCTTTATAAAAACATATTCTCTCCCcAGGACTGCATTGAACTACAGGAAGACCTATCAAAACTTGGTGTATGGGAGCAAAAGTGGCTCATGAAGTTCAATGTGTCCAAATGCCACTCAATGAGAATATCCAGACATCGACCTGACAAACAGATACAACACAGCTACAcCTTACATGGACAGACGCTTGACAAAGTAAATGAAACAAAGTACCTGGGGgTTACTATCACCAATACATTgGACTGGACGCCGCATATTcATAATATAACCAGCAAGGCAACTAAAACTCTTGGTCTTTTGCGCCGAAATTTGTCACTTGCCCCcAGGGAAACTAAGGTTAATGCTTACCAGACACTAGTTAGACCCCAACTAGAATATGCCTCTCCCATTTGGAATCCCCACTCCAAGGTTAACATTCGgAAAATTGAAATGGTTCAAAGAACCGCAGCTAGATGGaCATGTAGGAGATGGCATAATACCAGTCATGTAGGGGAAATGCTCGACGAGCTACAATGGTCAACTTTAGAAAATAGACGTATAAATACCAGCTTGaCATTATTTTACAAAATACATAATAGACTAGTGGACATTGACAGGGACCGTTATTTATCAACAAACATGACAACTAGACGTTCTGGAAGACTATCGAATTCTCAACAATACAACCGACTGACTGCATCCACTGATCTTCTGAAATTTTCCTTCTTTCCAAGAATTATACCGATATGGAATTCCTTGCCAGAATCTACTGTTTCATTGACCACTGTAGATTCCTTCAAGACACAACTCGACTAGTTCATTACGCTAGTATGTTTTTAATGTTGAGGTCAGATGTAACCCTTTATTTTTATTTGTGAACTGTACTCAACTTTTATTTTTAATTATTTATACAGTTTCTAaCTGCATATATGCCTCCACCCTGTCGTAATTATCAGAAATTGATAGAAGACAGTAACGGAAGAAAg
>LINE_S.grandis_54_cons#LINE/RTE-X
ggttgtttctggagacgtggaActgaatcctggaccgtctacgggaagagctagcaaccaccGtAgcAaccagcgtactcaaggtaggcaaccacagttgtcacagcTgtCtttttcacaagctgctgcctctccgccaagcaaacccagaacccgacaccagcatcaacagcAActtccccctgacccccagaccccgccctgtgacagtacagatgtactgagctatctacgTgagATgcgatcagaggtgcgatccgagtttTcgtctataaacaataaaattgatgatataaactcgagcaTgaaccaattaaaggttgAaaatgaatcattAAaagaagaaaataaacggtTgtgggctgaaattgaTgTtTtgaagcgtaaaactgacactttagagggtcactccaggcggaacaaTcTgcgcattattggaatcgaaggttctatgaatgaatcatggggcgataccgaacaAaaagtcagagattttatctcaaatgaTcTtaataTgccagaattgaaggAtgTtggaattgaacgtgcacatcgtactaaatcaccaAatccAaacaaaTGtgcaattgttgtcaaattttcaaggttcaaggacAaAgAcTgtatcTtaCacaaggccaaacgtgttttggacacgacaggtggttctacacgacgtgtgcacgaggatttcacggaccgtgttagacgccataggcgagagcTgGgcAgacgactcgtgcaggcgagggagaacggccaatacgcttcgatgacctatgataaacttatcattgaaaaTaccgTttacgggtacgaCgaTgaAgCaAatgacacttacgtcataggccaggcacgaggaaatccgggaacgagaTatcaccagagAcggcaaCacggacgtggtggcgaggaacaAcAaAgacagAgtggcGtccacgagaAcgagacatctgactaggacattggccaagcccgaaaaaatgaacttaccacatcttatttgtATaagcgtttaaacAttatgacatggaacattgcaggtttaaataaatacagaaatgacagaacaTtgAttaattAttTagaggggTttgatgttattggtctgatagaaacttggagtaatgcttttggcgagtttgacatgtttAtgcaaGgtTtttTacattttgattttgtAagaaaaAAgaagaacaacgcaatTagaaatAgtggcgGaAttagtgtttttGtaaaagaggaaCacgtgacttcaaatttaaTttcacgaatcaagAgTgAttATactgaatgtattgttctattattgaaaggtagtttgTtcaactgtatgcaagatattatattgtatataacataTatttccccagaaggatccccgatTTatcaaaacgAtattaatAaaatgggtTtcactttattagatgAAcacaTgtTaaatcTcaagcatgaaTatcctgattgctAtttctatCTGgctgGtgattttaATGcTagaaccaaagattTTtacgActacataaCagatgataacttagattttttgtatcatgaaacagttgattacagtggggactattttcatttgcatagaaacaataaagataataacaggtataataattTtggtaaacttttagTtgAaTtttgttgtacacataatgtacAtatActtaatggcAggtgtggtgAagATAaatctggtaattatacatgtatggctaacgacggtctcagcgttgtagattatcATgtagccTcgtcagagttAtTtccctTtataactaaattctgcattgaattaCgtgatgaatcGgatcatTttccagttttatctgaaattTcgtttgaAATtggtattgAAccAAaTgtaaacgatgaacaacCtgAtATTataTAcaTTGAtaagtAcAAgtggAaaGaccAccTtAaGGAtAcatTcttagatatctttaatacaaatatagacagagctagagAtAATatATtACAAAAtGcTGaAACAaaTattAaccAgtgTcTCTcatctaTTaTaGaTgTTtAtCATaggTCTgCtaTAtAtagtcaaatgtttgctgttagtaAaAAcaagTcgGggAATagccaaccaccatggtgggATGAGGAATGTCAGcGTAaTAAGAAACATAAATATTCTCtGCTAAGACGTTTCAGATTTACAAATAATTTACAAGATTATGAGTTGTATAAAACAGCCAAAAAAGATTTCAAAGACATATgtcatAATAAAAAAATGACACATCAGTCTGAATGCAGGGAGAAACTTGTACATGCAAGAAATAATCCAAAGTCGTTTTGGTCTTTAGTAAAGTATCAGACATCACAAAGATATGTAACGTCTAATATAAcGTCAATGTCATGGTTGAATTATTTTgAGCAACTGTTGTATAAACCTAATCAGAATCCATTATCAGAACTAAATATGAATAATTATCAGACtGATGAAACcGCAGATCAAATTCTTAACTGCTATATTTCGGACGATGAAATTACCAaATCTATTCTAAGTCTAAAATCAGGTAAAGCTCAAGGAAaAGACGGTATTAGTGCCGAGTTTTATATAAATACCTGTCACAGCATAATACCTATTttAAGCATTTTGTTTAATCGAATACTTTTAACCGGAGAGTTtCCGGATGCATGGGGTCAAAGCATAATTGTCCCATTGCATAAATCTGGTGACAGGAACGACCCTTCAAATTACAGAGGAATCTCACTTAtgGACGtCATATATAAAATATTCTCAAAGATAGTCACGGATAGATTAAATAAGTGGGCAACTGATTGTAATAAAGTCAATGAAGCACAAGCAGGTTTTAGATCAGGGTACTcGGGAGTTGATAATATGTTTTcACTTCAAGCTATGATTCAAAAGTATATcTCAAGACCCAACGGGAGATTTTATGTGTTGTATATTGATTTTAAGAAAGCATTTGATTCACTTGTACATTataaaaTTTTCGAAAATATTTTAAGTAAAGGcGCAAACGGAAAACTAaCAAATgTGTTGATATCAaTGTATTCTAAATTAGAAAATTACAtCAAAATGCCAAGACATTCTTTAAACGACCAACCTTATGAAAATAGGCGGGAAAATACATCACGTGACCATATtATTGGGCCAATCAACTGTAAcATTGGCACAAGGCAAGGTGACGTCAGTTCCCCAATAATCTTTACACTTTACATAAATGACTTGATTGCaCGATTACGACAAACTTGTAGCGGTATTTTTATCACTTCTGATATACCAGATATTTTATGCCTACTTTTTGCAGACGATGTCGCCTCCGTAGCCGATAcagttaataacTtACaGCAACAATTAAATGCATTGTCAGAATTTTGCAATTGTTCAGAAATGTCTGTTAACATAAATAAAACAGAAATAATCGTATTTAGAAATGGAGGCCCCTTACGAAACTCgGAGCACTGGACATTCAATGGCAAGACcGTAAACGTAACATCTATATACAAGTACATGGGGCTCTTATTTACGTCAAAACTAACATGGACTGCTGCTAAATGCAGGTTAGCATCACAAGCTAGGAAAGCTATTTTcGCTATTAGACGTTATCAATTGCCATTTGGTCAATTTTcACACCAAGATATGTTTAAATTGTTTGATTCAATGGTTGTACCTATATTGACGTACGGGGCGGAAATATGGGGTCATTCATATTCATTAGAGATTGAAAAaGTACAAATTGAATtTTGTAGATATTTTCTGGGAGTTAACACTTCAGTGAATAATTGCATGGTACTTGGTGAATGTGGGCGGCTGCCCTTATGTaCTACGTATTACACTAAATGTATTAaATATTGGGGTAAACTTTTGCAAAtgccaaataCtAgATATCCTAGATGTTGTTATGTTATGCTTAATTTACAGGATAATATTGGTAGAAAAAACTGGGTTACAAATGTGCGCGAGCTTTtaTTTAAATATGGTTATGGTTATGTCTGGATTTGTCAAGATGTTGGTGATTTGAACAtGTTTTGCTCATCgTTCAAGCAGCGAATATGCGATTGTATGAAACAAACCTGGTcTGAGgATATCCGAGCTTCATCTAGATGTGATACATACAGTACATTTAAAACTTTACTTAATGTTGAACGATATTTAACCATTGATCTTCCCTTTTTTGTACGAAAATCATtAGCGCGCTTTAGATGTTCGAATCATAGGTTAAACATtGAACTGGgGAGACGCTATAATATTGAGAGACATGATAGAATATGTTTGTATTGTTTTATTCACAGTAACCGTTTAATTATAGAAAACGAATACcATGCGTTTTTTGTTTGCCCAAAATTTTCAAATATAAGACAGCAATATTTATTTAACTGGTACACTGGGGgATTGGACGTAATGCATTTTGCGAATCTAATGAAAACTGAcCACTATATTACTGTAAAGCGAATAGCATTGTATGTCACACAACTTATGAGAAATATTGATAATGTTATGTAGTCTTCATGTATTTCAGCATTGGTAAATTGTTTACGACACAACTAGTTGTTTATTATTATGTTACTAAATTTGTATTTTGGGCCTTgGGCCTTGTATTACGTGAAAATAAACTTGT
>LINE_S.grandis_47_cons#LINE/L1-Tx1
gtAAgcGAcCttgtAAgATGGcGAcgTGttttttccCAgcgAtCagAaTgtGATTcttTtTtctAGCtTtTgtGTTggatTTCtGttctaagGgaATaaGgaTtggTTtCaaggaCTAAtttggaaTCAAGtaAGtgTCcaagGTcatAGaaCCtcGAtcatAtAcggTtCTCgTCTGaTattAgACATTtTtcAAaAGCcCgccATcAaCgCcTtTGtTTgggTaAcacCAAtATGGcgCCgctgttGTcaAGgccGctgtctgTGCaTTTTAGCACAaAAAGCCTACAGCGAGTATCAcATGaGGAAAtTATTGAAGCACTTGAGTCGATCGACGTGGAAAAATCAAATATAAAAGCTATCCAAATCACAGAAAAAGAGTGTGTgATTACCATGATCAATTCCgAggtgAAAAacaaaatcctaacggaagatctctgtgtacagaatagacgtgtaaacgtaaccgatgttgagaaaataataacaaatgtgactatcAAAGATGCTCCAtACgAAATGTCCAATTCTGTTATCAtAAGCCATCTaTcCCAATATGGTGAAATTATTGACAGAAGtttcgaaaggggttTTGTTAAAGGGACGcAAATTgAaaacgggactcggtATGTCAAAATTCTgAATTGTGTTCCCATTaTACCAGTCAACATcGAaATAGGGCGTTTCAAAATCAGACTGTATGCgGaTAACAACCGCACCCCGTGTAAATATTGCGGAGAAACtAGTCATCcGTACtTTCGATGcCCCgAGAAATCAACACCACTTAACCGCcAGAATGCGCCAGCAcGTTCAtGTTgGAACTGTAAAAGCACGGAGCATGTCAAACGGGaCTGTCCACGGGACATTGTATGTCaTTATTGTGAGAGGGAGGGTCACACGAGAAGTAAcTGTCCAGTGCTGGAATTTGGAGTGTATGCAGGTGATATCATTGAGGgGCgCaCCGATgATGCAGaTACCACTaCTACTGATGATgctgctgccGCTGCTAcCGCTGATGATAAgAATGaTGATACGATgGCAAAACTTACATCGGaAACCATtCAACcAacTCAGATGAAGGAaCAaCCTACCAGAAAAAcCCCGGTGCAGtTGATATATGGAGATTCaAACTGTAAgaGACTTTACTCTAGAGATCCTTCAATCAgGAACaTTGCtGTTTCGGGTCAGACcGCGGCcAAAAtcGagGCgcTGTTCAACCAGGAGAAAGTgTTaAACTCTGaACAAGTTTCcGCTGCcattgtgcaattaggtacaaatgaCATTTCAAAgTCAGACAGAGATAAAGTGGTGAGCAACATTATAGGTGCAATAGACAAAGTGTCACAAAGATgGCCCAATTcTTCCATAGCTTTCTCCAGCATCCTGCCCAGAATGGGtAGAAGCACTGTTGCcaCGCGTTTCAATGAcGATGCAAAATaTGtAAATGGCAAAATtcTTGAGTATTGTaAAaAGTCTAATCACATTCAATATGTTGACAATGATGGAAtaTTTTTAAAGAAAGGgAAAATAGTACAGTCTCTATATGATAAAGGAGAcCCGTCAGGGCTaCATGTGTCTGAGGAGGGTGcAGATATGTTGTTGGGCAACTTGgTCGCCtTTTTGgTCAGTGGTTTGTCGGATGAAGATGACATGACAAcCCCAACAAAAAAGCgCTCAAGAAGCGACAATTCTGTATCGACAcCCCCCtCgGGCACCAGAACGGCCAAGCACGTGAGAGTATAAcAGTGCATTTAACtACGTAcACCTGTATTCTTTCAACTTGAATGgCTTATTCAATTGTCTCTATTAACGTTAATGGTCTgAGGGATAGAAAGAAGAGAAcACaTgTATTTTAtTGGTtAGAGAAGAAAAAGtATGACattaTATTATTACAGGAGACTCACTGTAACAGTAATTTCGAGGCCAACGTTTGGgGTaaaCAATGGGGTGGGGTCAATTTCTgGCATAACGGTAGTAACAcATCAAGAGGGGTGGCAATATTAATAAGAAAACacttACTGtTATCTATTAaAGATAAAGTAAATGACACAGAAgGCCGTTTTTTGTCtATCATTATTAAGGATGATTcGAaACTAAAtttgagaatttcgaatatatatgctccaaataatggaagcgagcgaaaattgTTTTTTATAAAaataaataaattaattgaaattAATACAAATTCCCACATAATAgGGGGTGATTATAATTGTGtTTTAGACTTCAAgTCAGATAGGCAGTCGAAAAGGCAGggggaagGGGGGAACGACCCAGGTCACGcGGAACTCTCAAGCTTGATCCTTgATCATgACCTGGAGGACATTTGGCGaAGGCGATATCCACTCAaGCGTGAATACACTTATTCACATACAGGTTCCAAGTCTAGaATAGATTATTTTCTATGTAACAAAGcGATTgACAgTTTCATTGAAAATGTAGCAATAAGGGATTttCCCTTTTCCGATCATAATATTGTATTtCTCAAAGTTATTATGGAAAAAATAGaGCGAGGTCCTGGTTTATGGAAaATGAATGCTAGTATTTTAGCAGAaAATGATTAcgTAGTAATGAtTGAGTCaTtTTGGGACAATATTATACAAACACAAAGTAAATATcGcTCACTTAGAGAATGGTGGGATTTAaCAAAACATAAGATAAAACATTTAACAATTGAATAtTGTAAAATAcGAAATAAAAATACAAATATTACAAATCTCGAAAAAGAgTTAGAATCcTTACTGcAATCGAaCGATGAAAGTAAGATAGATTTTTTACGAAATCAAATTAAGTtaATATATGAgAAAAaAGCTGAggcagcaattatccggtcGAAGgcAattTTTcTTgAAAATAATGAAAaACctacgaaatatttttTTGAATTAGAGaaAAAAAgAGGTCAACAGAAGCTTTGGACAAAAaTTAAGTGTGCAAATgGTCAAATTAAAActgATATAAGTTCAATACTCAgAGAGCAgGTTATGTTTTaTAAATCATTATTTACTTCAGaaggtattgataataatgcggcAGATAGATTATTGGAAAATATTGACAAATCGATATCAAgAGAAGAATCGGTCaGGTTAGAAAGACAAATTGAGGAGAAAGAGGTCTATGaCGCAATAAAGAAaTTTAAGAAAAATAAATCTCCTGGgGAAGACGGGaTTaTAGCTGAATGGTATCAAAcATTTTGGTaTTTGATaAAAAATGaCtTTATGCGGGTTTTAAGGGAGTGTATGAAGGAAGAAATGCTATCCAATACACAATATAAAGGAGTcCTCTCACTCATTTATAAAAGTGGTGAACGAGAAAATTtAAAAaAtTGGAGACCAATAACCCTATTAAATGTTGATTACAAAATTTTGGCAAGATGTGTCTCCAATAGAATTAAgCCTATaTTACCgAAAATAATAAACACGGAtcAAAAAGggTATGTaGAAGGCAGATACATtAGCGATGCAAATAGGTTTATTCAGGATGTTATCGAATATTCGGACcGAAACAATCAAGAgGGTATTATTATCTTTTTAGATCAGACAAAAGCTTTCGACAgGCAAGAATGGGAatggattgataaatgtttaaacaagtttgggtttgggaaactatttagatcatgggttcATaTGTTCTTAAAaCATTcTAAAaCGGCTATTCAAACTAATGGTTTTATTTCAGAcTtTTTCAAAATTACCCGCTCAATAAAACAAGGCTGTCCACTcGCGCCTCTaCTatacattATACAGGCAGAGGCTATGTCGGGCgCGATAAGgAAAaATGAAAATATAAAAGGCATTaGTTTACCCGTAGATAATgAAGAATATAGACAGgCAAAagtaaatcaattcgtagatgacactcagctatttgtggagaatgaaaattgtctaaattatgtttttgatatacttgaaacatatgaaaaagcatctggtgcAAAAATGAATAAACAAAAAACGACaGGTcTATTTATAGgcaagTCAAAATATcAaAAgccaaaatatgggaatattacatggacaaagtcatttgttaaaacattgggagtatgtcatggttatggaattgataatgatgcaatttggcTGGAAAAAAtaaataaaataaaatcatgtctAcAAATATGGAAGTCACGAGATTTAACttAtatgggaaaagtacttataattaaaacatacattttgtcaagaataaactatgaaatagagtcacgtGGAATTCCAAAAAAAtacataaaagatattcAAAATctAATTttTGATTTTCTTTGGGGAGGTAAAAagGCACTGGTCTCgAGGGAAAAGGTCTCAATGAAAATTGAAAAgGGGGGGctagatgtaccagatataagcaactatgtaaaatatatgaatattaaaacgtgctacaaaattataaaggcggacttagacaattggaatataattggaaaacattatttaaaacacgtggataattttttttcgatagatttctttttatgcaggtgtacgtcaatagaaggtttaaacattgagaacatttcagaattttataaGGatcttattttcgcctggatagatttccgtatacgAAATAATTCCAACATTGATAATaTTCTAAGCTTAAATTTGTTTGGAAATCATgAAATATTATATAATgGgAAACCTGtATTTTATCATTCCTTTACAAAAAGCAAGATtTTTTATCTTAGGGACATTTGGGATGAAGTCAaAAAATCTTTCAaAAACACagatcaaatttttcaaaaactcGAAATtAAgAGGAATTgGATAGcTGAATGgaGTAGGTTAAAAcACGCTATTCcGGTGAAATACgttgacaATTTAAGATCTAGTACTATTtctaaacAATTTAAAaacaaactatatcttgatggacttattattaaaaatgctaagcatAAAgAaGTgcAtTTtaGCAAATTGTctATAgGATTAATTAAATCTATGTTTGAAACTTTAAATTTGGAGaaatcaaaaactgaaactaaatgtgaagAAAAAATTGGAAAAGAATTAAATTATATATcGtGgaGgAacAtatggctaaatattAAAAtatctccgTCTtCtgtcaaggcaaaacaaTTTCAATGGAAAATGCTGCACAATATaGTATTTACGGAACACAAATTGCAGTTAATGAATCTGTCATGCGGACTaTGTAATTTTTGCAAAAAAGAAAgAgAAACACTATATCATTtATtTTTTGGATGTTGtTCTGTAAAACCAAtatTATTAGTCGCtGAAAAGATTtTAAAATTTATATTTGAACTTtGCAAAGAGATATATGAGTTAAcTTTTGAAAATATTCTTTTaGGTTTTTATAAAAACTTTAaacttgtgcaggtatgcaAtatgGTaCTCTATGAAACTAAATGGGCgAtTTgGAAATaTAGAAAtaATTTTaagtttgacactcaaaaacgaagcataagtagtattaattttgcattgaaatactctattctgaacaacatagacatgatattaaaagatgaattaattttgaatatatgtaactTtctgaaagAtTaTTTaGATATTcATGGACAATAAGGaaaaAaAAtaaagaattttTTTTTATTGCATATATAGTGTACTTATATTTTGTtATTTATTTAAAATGATAtTTGCTTTGTGTTGTTGTAACACTTTCTAtAATAACACTtGACATGATtTgtaaGGGtacAtggggAtggcccCGacCCTGTGtActctattacggggaAaAtAaacggGgTTTcTAtaTagAAcctcaAa
>LINE_S.grandis_46_cons#LINE/CR1
acgcaTgcgcaAcgTcagcTgcaaGAgattTTTcctctactcaaaatattaaatattcTTGAtaTtttCTaTCTtTTtGgtggtaAGACtTgtCCCaaagTTaAaACtatGtAactGGaaCATtcTCTaATtCatgTTTTacacATaaGacaACaCgttcTTaGgagaTTgAaAttTtCtcAgAcgATcAgctgCTtgAAGgtgaAgGccActCACtaCTGcTGCACTTCCGGTTTAAATATCACATGTTTTCGTGAATAAAtAAtaaaAAAaaatcctTCtTATTTGGAAGTTATAAATGtAAACTTGtcTtGTACAaAATCATcTGCAcATTCCAGTCATAAgGTAAGAATgTTTaGAcCACTGTTcACTGCCTgtAtAATACTTacctgtgcttattcagcaaaaaccaaccagTTTAGACAAAATAcCcAAACATgTACTCAtCTAcAAATAGcTtTGCTATTCAgAtTAAAGAAATTCTGgCCAcCATcGAAGGATGCAAAAGGGAAAGATGTCCacACAAcACTACTTTTcCTCTCCATcTTGCTTCTagCccTTtccCTTGATGtTGAATCAAATCCTGGACCGACTCAAACTacCGAATAcCTAgAtGgaAaTTCCACAGTTTTCCCaTGTGGTAGCTGCCAAAAACCTGTCACcTGgACATgtAAAGgTGTTGAATGTGATGGATGTTTCACtTGGTACCAtGcTGACTGCCAAAACaTCgGaAGCTCTaTGTATGAcAGGCTTGGTGAGATCTCtAATCATGCTGGGATATGGAAATGCAAtgccTGTGACAAcATaAACATCACTCtAAATTCAcTACAAAGcCTTGAATCCTATGAAACCTCAAATCCATACGAACCtcTTAAtacatccaacatcagcaatatgtCttttTCgcAaGcTCAAacCTCCAcGCCAAAATCAAAAcAAAATCCCACATCTAAgcAaCCtctgacaaaaggcaagtccAAAAatAAgAtAAAAAgAtcagtcaaagtccttgtcgtaaactgcagatcaattgtggacaaaaaacatgaatattctaatcttttacattccactaaacctgacataataattGgAACAGAATCTTGGTTGAAACCTAAACaTTTTGACAATGAAATCTtTAAtCAAGACCAAGGTTATACACCtTTTCgAAgAGACCgtATTGGGAAAGcTGGgGgTGGGGTCTTTATTGCTgTTAGAAATGACATTGTTGtCCAAGAAaTGAAATCcaTTCAGTCAgACTGCGAAGATGTATGGATTAAACTTgaccttttcggatgcaaatctctcttgattgGAGCcTaCTAcAAGCCACATGAGCATgACCAGCATAGCTGGGATGAATTTTCCAAATCCCtTCAAAAaGCtAgTAAACACAATTGCAATATCTGgGtAgCTGGagatcTGAAcTTgCCAAAGATGGACTGGGACAACTTGTGTCCcTCtTCtGACTGTAAACATCcCTCCTTctatagaAacAtCATTGAAGTACTGAATgACTtTAATCTTACcCAAACAGTTAATCTTCCAacCCGTGAgtCCAACATCCTTGATCtTTTCCTTACAAcTAAtCCaaCTCTGGTCCAAcGGGTCAGTATTCTCCCaGGTATAAGTGaCCATGATATTGTCcAAGTTCAAGTTaATACCTCTGcCAGAATCCTTTACCAAAaACCACGCACTATACCTCTtTATAAGAAAGCAAACtgggaTGGGATgAAACAAGCtCTAGAATTATACCATCAGGAAATGCTTGAAgGTgATCTGTaTtCTTCTTTGAATGTCcAACAGCTATGGGATAACTTCcATACTAAGCTCaAtTCTCTGACAGACAAATTcAttccgtctaaactttctagcatcagaaataatcTTCCATgGGTAAATCAAGATCTCAAACGcCTTGCTCGGCaAAGGGATAGAGCTTTTCaCAAACATCGAAAAtcTGgtAAACACACTGATCgAaAgAAATTCCTTGATCTaAAGCATcTTTTCAGGAaGTTAgTCAAAcTTtCCTATGAATCATATCTTAAaGACATTCTTaaTGTAGCCCAAgATgATCAGTCCTCTAAACCTAACTTAAAAAAaCTCTTTACACTCCTcAagCATTCCAGAcAAGATTCAGCcTcTGTTGCACCCCTACgTAAAAACAATTCTATCCATCAAGATGATGcTGCAAAAgCTTCTATtCTAAATGAGCAATTCCAATCTGTCTTcAGCcTGAAATCTCCtAACAGcCTCAgcTCTCTtTGTAATATGAAACTTGtAGACAGCATGCATGTAGAAAGCCCCCTCAATACAATGGCAGACATtACAATAACATCcAAGGGTATTGAGAAaCTTCTTTCcAACTTGAATCcTCACAAAGCCTCAGGCCCTGaCCAGATAAaGCcAACTGTcCTGAAAAACcTcTCcTCTTCtcTATCTCCcATTCTGAaACAAATCTTCcAAAAATCCATTGACTCTGGAAttCTCCCTaaGATaTGGAAGGATgCaaatgtagtgcccatctacaAAAAAGgAGATCGcTCCAATCCTGCGAAcTaCAGGCCAATAtctCTAACcTGTATTCTTTGTAAAACTTTGGAAcACATTGTTgCATCCTCCATCTCGAAACATCTTACCAAGAATAGCATGTTTTATGAGCtCcAACACGGCTTCAGAGAAAAACgTTCCTGTGaGTCTCAGCTCCTCATgCTGGTtGATgACCTaCTGAAATCTCTTTCaAAAAAGAAgcAAAcTgATCTtATctTaCTGGAcTtcagcaaagctttcgacaAAgTcAaTCATGAAAAACTAGtTttGAAACTcCaTgGCTATGGTATCAGaGgTTCTgCTCTtCAaTgGATTAAAGGGTTTCTTGAtAACCgCCATCAGTCTGTCgTTgTCAATGGGTCTTcTTCTAACCCAATATCTGTCTCATCTggAGTCCCTCAgGGGTCTGTGCtGGggCCATTattATTTTTaGtATATATCaATGACCTCCCTCAgAATGTCCAGTCGAAAgTtAgACTCtTtgcAgaTGaCAcgGCAATCTACATGaCtcTCTCCACGGCCTCCCAATCAGAaATTCTTCAGAAAGACCttaACAcACTTGAGCTGTgGAGcCATAAATgGgACATGGAGTTCAaTCCATCAAAGTGtCAggTCaTCCAtATCAaTAGGTCCAAACaTCCAATCCCAACTcAGTACTTTcTTCATGGtTGcTtACTCCAATCTGTACCAGTGGCCAAATATCTtGGTGTTGACATCTCCTCTGACCTGTCATGGGAtGCACACATCAaCCGCATCTGTCAAAAAGcAAATAATtCAcTTGGCTTTCTGAGGAGGAACaTTAAAGTGCATTCAGAATCTCTCaagtctactgcttataAAACACTTGTCCGCCcTCAGCTTGAGTACTGCTCTACCATTTGGTGCCCTTTCACCGAtACACATATCTCACAGCTTGAATcTGTCCAGCGTAGAGCAGCAAGgTgGGTCAAGAATGACTATGGAAAAAcAtCaAGcGTCACAAATATgCTgcagtccctacagtgGCgTAGGCTTGATCAACGAAGAATTGATAGCAGGCTCTCTCTCATGtTTAAAATCACtAATaACCTcAtAGcTATTCCAATAtCTGACTACCTCATCCCAATGACGAGACAATcTAGAcATTACcACTCTGCCTCCTACAGACTTATACCTGCTTCCaCAGACTatTAcaAATTcTCCTTCTTTCcgcgagCTGTCTtccactggaacagtctaccACCAtCtAcCGTcGCTTGTTTAACTCAAgAACAGTTCAaTCAGgCAGTCTGcCAGAtTgATCACATtTCCCcTTAGAAAACACAAAgCTCTTAcTTttattagttttaaagtaacaccttcttgcactcttttactctcaaattttattttgttcaTAATctTaTCATTTTATCcTCACACAAtCACTACTAAtacTCTTGcAGCTAGACGCgCAAAATGTCTAGGTCCCCAAtAGGGgTTTGACATCATAgGAAGAT
>LINE_S.grandis_45_cons#LINE/RTE-BovB
gtggtgtggTgTgtGgtActctActCTGtAcagagtgctctgcacagggcttGgtAtgcgTcTagtgctGtAgtgGgGtagTcgCTtTgTcctCTtgCtTtcagctGcaGCCgccATCtagCTcttttGgAGTgaAAaGAAgGCCgAGTgcGtaAgtccTtCctGgtggtAtAtAGcctcTgctAGgtcAAgActctCAcaatgcCccCTCAaggcAcaCcatggTaactgggcaccttgcggccccAgGcTAgatTGtGagggatctgggagtAGGTtgaccCccTaAgGTGCagtgtgcaggcccaTcGGcGTgtggacAtgccCtGgcActCActAgtTAACcacCcgctgccttgtgggTaaagTcCTtgtgacaAAGgCtaGgagAAggctAcTctgaTaTAAAaTAGCccAgtcTccAgTAatATactggactAcCAcAAcctgggtggtagagcTacacaGCagtcATgaATAgAcTgAtGgtcTGGtGTTgTagTtgtgTTatggcgGAgGAtcctCTtgggacAAcGgtATgAcactTACtTGccccgatgtcgggaacgGTgGtTTcTatgacCAtAAAaCATagTTgGGaTGacagcTAgGacAggcggtcctgTGaAAcCTTTTCgtcAacGTcAAtaTggcTAgaaGaCTAAATGatacAaAGaCAggCagtGccagCcaGcgttCTcggcaggctgGtAgtgtCtcgggcttggctgactctcgggtgcgggaggcagggtccggcTAtTgcAgCAaATccagcaagcatccGacCaaGttcagggctgccacttggaacattggctccctGaAgAggcgAAgcGcCgaAgTTgTggAaacCctcaCtaGgAggAgagtAgAcctcTgTGcAaTccaggaAcAcagatgggccggcagccTtgctgcGaaCcaatcacgccTGAtcaagggAAagGactCtAcatacaagttcttctggAgtgcCaAtAgCaagggACtaGgtggcgtgGggTTctTGTTggccgAAaAttggTtGgagaAagtTtttgATgtcCagcgtatCtcggacaggtgcattcagatcagactcgtcttaggcaaGgTTGTcTTcacCTTtctttcGttgtatgcccctcaggttgggctgtctgatgctgAgAaGgAaCgTtTctAcgAccaActcCAAAGtAcAgtctccAgGAtccctGCaTCgGAggtactTTtTactcTtggtgacTGgaatggGCATGTagGGGCTGAAAGCTGTGGtTTCGAGGAGGCACATGGTGGCAGTGGTTTTGGGTCACGCAACCCcGAAGGTGAGCGAGTGTTGGAGTTCGCCGTGGCCAAcGATCTTGTTGTTGGCAATACCCgcTTCATCAAGAGATCTTCCCATCTTATAACTTACTGTTCCGGCAtCCACAAGACCCAGATTGACTaTATACTTTATCGTAGGaGCTTCAGTaGAGCAGTCAATGACGTGAAGGTCATCCCTATTGAAGAATgCGCTCAGCAGCATCACCTTGTTGTGTGTGACTTTAAaGTCAGCTTGCTTAAAGTAAAGAAGCGCAAGTTCTCTCCGCGTATCCGCACCTGGAAGCTTAGGGATGCTGCCATTGTGGATTCATTTAATGCCACCTTCAAGGAAAAGATATCTACTGAATCTACAAGTGAATCTGGCAaCAATGTGGAAGATATGTGGTCCCACCTGAAAACTACACTGCTGGATACAGCCACTGAGGTATGTGGGaCTTCTACAAACCACCAATGGAGACGGgAGACCTGgTGGTGGGACAACAAGATCGATGATGTCATCAAATTGAAACGTGCTCGCTTCAAGGCATACAAGAGCCTCGTCAGGCAAGGCAAAGTGAGTGAAGCCAAGGTTGCAAAGGAAGCCTACAACGAGGCTAAGCGACAGGCAAAGAGAGATGTCTGGAAAGCTAAGTCCGAAGCTGAGAAGGAGAAGTTCGCCAACATATCATACTATGACGGTTCAATATTTAAGATTGCCAAACAGATGGACAGGGCTTGCCAGGACGTCATAGGTGAGAAATGTGTCAGGAACGATGCTGGCGAGTTATCCCTCAGTGATGATGAGAAAATGAAGGCCTGGGTGGAACACTATGCTAGACTGCTAAATGTTGAGTTTGAGTGGCCAAATGATCTGCTTCCTGAGGTTGCTCCGGTGGAAGGGCCCCCaCCGCCTGTAACGCTGGACCTTATCCGCAAAGCACTCAGCAAGATGAAATGCGGCAAAGCTGCTGGTCCATCTGGTATCATTGCtGAGATGATGAAAGCAGCAGGCGAGGAGGGCATAGAATCATTAAGGCATTTAGCAGAGAAAGTTTTCAGCGATGGTGTGATACCCAGAGACTGGgAAGAGAGTTACaTCCTGAATCTCTACAAAGGTAAAGGTGATGCCCTTGACCGTGGCAGTTACCGTGGGCTCAAGCTTACAGATCAAACCATGAAGCTGATGGAGCATGTTCTAGACACCTATATCCGtCGGATGGTGAGCATAGATGATATGCAGTTTGGCTTTGTCCCTGGTCGAGGCACAACTGATGCTATCTTCATCTTGAGACAATTGCAAGAGAAGCACTTTGCCGCaAACAAGCCACTGTATATTGCCTTTGTGGACCTGGAGAAAGCCTTTGACCGTGTTCCTcGGAAAGTACTCTGGTGGGCCTTGAGAAATCTTGGCGTGGAGGAGTGGGTCGTCCGAATCATTCAAGCCATGTATTTGAATGCCaGAAGCCGCGTACGTGTTGATGGACAGTACAGTGAGGAATTTGGTGTGGAAGTTGGTGTACACCAGGgCTCTGTCCTCAGTCCTCTGCTCTTCATCATAGTaCTGGAGGCTCTGTCAAGAGAGTTTCGGACTGGTGTCCCTTGGGAACTGCTTTACGCTGATGACCTTGCCTTAGCATCTGACtcCTTGGACGATTGTATCTCAAAGCTGAAGGCATGGAAGACTGGCATGGAAAAGAAAGGGCTAAGAGTCAACtTGAAGAAAACCAAGATTATGGTGACTGGACCTGGACTTgACCTTCTTCGTGACTCCAGCACTTACCCCTGCGCAGTCTGTAGGGGTGGGGTTGGTAGCAATTCCATTCAGTGCTCAGAATGCAGACTTTGGGTACACAAGAAGTGTAGCAATATCAGTGGTAAACTTGTTGCCAATCCTGACTACACCTGTCCAAGATGTTGCgGCATGGCAAGACCTATTGATGGCAGACCAATCACTGAAGTCGAGGTGGAGGGTGCGGTGCTAGATGTTGAGGACAGTTTCTGCTATCTTGGAGATATGTTGAGTGCTGGTGGGGGATGCTCACTTGCCATTGCAACCAGATGTTGTACTGCCTGGGGCAAGTTCAAGAAACTCTTGCCAATCcTGACCTCCAAGCATGTCTCCCTGGCAACAAGGGGAAAAATCCTCAACACGTGCATACGCTCCACTTTATTGCATGGTAGTGAAACCTGGGCCcCAAATGCTGCAGATCTACAGAGGCTcCGCAGAAATGACAGAGCGATGATTCGTTgGATTTGTGCTACCAAACCACATGATGAGACTCCCACTGAATTGCTTTGTGGCAAGTTAGGGTTACAGATGGTgAGTGAGgCCCTTCGATCCAGACGTCTTCGaTGGTATGGCCATGTAATGCGCTCCTCAGCTTGCATCAACACCGTTACCAGCTTAAGGATCCCTGGCCAAGGAAaGCGTGGGAGACCAAGGAAGACGTGGTCCCAGTGCGTACAGGATGATCTGAAAACCCTCAACCTCGTAGATGCCAATCCTGCGAACCGAATGGCATGGAGAAATTGTGTCAGAAGGTCTAGCCGCCTGCTGCCTACCTCAGTATCTGGGATGCCCGCAGCAGAGGAAAAATAAACTCAGGATG
>LINE_S.grandis_42_cons#LINE/RTE-X
gaggtgttccgAttgtatagtggcggtcaaattTttttgctctgttgagattctggaataaatcggtgatTtgtgcaccaatattttgtgactgtgtgtgttgatgagagataaatgcctgtgaaacggaaatctgacgaaatttgtgttgAgtgtgaggatttggagaccaaaaagttgaaatcttttgacgctccccagggaacaaaggaaaatatggcggcaaatatggcggacgttgaaccaacagtaaccaaagaaataacccaagatacaaccgatcgaggtgagaactctttgcgatcgttaatgttaacaatttcgaaagatctccgtacttcgattacttgccttggagatcgtataaaaacacttgAagacaatatagaaaccaggctggtcactcaactgaccaacgttattcattctAcgattaaagacgagataagcagagtaagatctgactttgattctgaaatttgtgccatgaagacaaaaattttggacatggagaaatcgttttctgatgcgcTtaaaActgaacccaatccatcggcngcaacggttaatccgtcggagatttctgttgtgataaaaaatctgAaggttggggcaaatgagaccgaaggtcggactgatattgttaaaaataaagttatttcacttgTacgagaaggtataaaactaaaaaacgttaaatgtgtTcatgcagaacgacagcagtcgaggggagataagccagggatcgttgtggcttcctttgagacaaaacaacaagcgatggaggttatgagaaataagtcggctctgcggaaaaccagtgactatcgctcagtgtatattgagccattattaacccaTTcagaactgtctacacaacactctctccgtacattactaaaagaaatTgggaaagacagacaatActttttgaatggcccgagactaatcccgaggaatgcaggtaccagtgggaacagtgaaaAcaacagtcgcggccagtcacgtgacagagacactaggtctagccagcctaAcGgtcgtcagtctggcggtcgtagagggcgcagataggtcactcggctgggtttctggaatgtcggcggatggtcgaaactcaatcaagacaattttacaTtTagagaaaacgttgttTtatcttatgaTtgtgATatATtcggagtttGtgAaactttTttgcAgggtgacgacgaactcttgctcaatggttatAAAttcatAggtaaaaAtagAactaaattgcacgaacaagccaagcgtggatctggtggtgtgggcttgtttgttAaActatcattctTaagcaAataTagttttgaaAttctTgAcAaatcAAtagAtGacAtTattTgggtgaggttttgtgatGatcaaaGTagcttTtgcgtctgTgTatgctacctgccaccggctggttcttcaaggttaaatgatgctgacgaattttacgctaaacttactgAAcAagtatATaCaTaTcaaaacttaggcgacatatatatctgtggtgatctaaacggaagatgtggtgacgcttcagattatgtggagggcgtagattctgtatgtgatagagaaaTtattgaTTTtacAtcaaatcactatggcgatttgctcatacaaTtTGtaAcagacTgtaatttttGtAtgctgaacgggaGaatAAAgggAAaaaaTgacttcacAtgcAtAtcgAAaaggggaAagtcagtgGTTgattatgtgctTgttccacaTgagcaaaccgtaaatataacttcATTTaacgtgcatcgaatgtcggataccattaatgaTTTTaTTTTAAAtggttgTgacaaggTATcagatcactcGGTgCTAATCTgGgAaAcAAgCaCATacgcaGctActcAtaAtgaAActgAtaaGttcAAttcataccAAcggcgTTAtaaAGttaacAAaatTCcggaAAcctTtcTGAAtAATcctgagtcacttgcagctgTTcATgagActatttcttgtattgagtAtGTATcaaatgaacagcataaagcaaatgagGcTtaTaCtAaaTTTacaaATTTGcTttatagcgAaatggaaaagacgcttCccaAatATtCgAATGtatcaaaaaatccccgttcaAaatacaaaaaatactggAAtAacgAACTcCAGtGTCAgtgGGAgAAAgtgTGTGAaaAtgAAcgTacAtggttAagttgCcATAgCAacaaaaggaaacgactgagagaacgtTattGTTAtGAgCgaaAggcaTttgatAaActTaaCAgAaAgTatAAaCgcaagcaacaatTgTATgAAcAagAtAAATtgcaagaTAtGcTTAtAAAtgATacatCaCgTgatttctggaAagAAAttggcaaactgtctCtTGctaAcgatAGaAagttgaacattccGAtggaAatTgtTgattctGaggGaAAtTccGTatTtgATaCTgatagggTAcTgagcaaAtGgaaaGATgAcTaTgAgaTTttaTatAaccCacgtgactcAATGcATtATgacCAgAaTcacatgcggTctattttAAATGaCctTgacCTTgATcAaccTagttGtatCcCtcCAAaTgtaGacaTTtctagtctaAacTgtAATaTAaCtTATcATgAAgTtAaAtcagCAGttaGccGcgcaaagcttagAAaaGCcTGCGgtttTGaCAATAtcCCaTCGGAAGTtcTtcAAAATGAtGCTTGTGTTGAtATGTTGTTTAgAATaTActCTTactgcTTTAACCacGGggAAAtaCCCAGTaCAtGGAATAaGgctgtAATAAATCCCaTTCcgAAatCCGATacgGcAGacCCTAGgGACCCGcTCAGTTaCcGCgGGATCTcgTTGTTATCTGTGCCATATAAAAtCTATGCTGAcaTTCtcaAcAAAAgGCTTTCTaACtGGCTTGAAAATAACAATATGctaGcgGACGAACAAAATGGGTTTaGAAAaAAgAGAaGTtgcTtagaAcacATAtAtacactttattccattgttaataatcgaaagatttcacgtaggtccacttttgcgtgcttcatagacTTTAAAAaggcatttgacagtgtacagagagattgcctgtggtataaactattgtctgttggtattacagggaaaatgtttactgctatAaAAtctctttatacagaggTtaatTgctcTGTTaGGaTAAAcGGTATGTTATcGCCTtGGTTCCCGGTGTCagTTGGGtTgaAAcAAGGTTGTAAAATTTCGGCGACCctatTTTcCaTGTATGTCAATGATCTTATAAATGAAATCAATagTCTTAACTgTGGAAtAAATGTTgATGAtATAATgATATCTAcATTGGTTTATGCcGATGATATTTtATTGTTgGCtCCAGATCAAAAcAgCCtACAAACTATGCTCGATGCcgtaAACAGatGgtgTTACAAATGgAGGTtAACTGTTAAtCCCGAGAAAACTAaAGTcATTcaTTTcaGgAAtCCCTcTATCCCTTgTTGTgATTTTTCGTTCACTTgtGGGGACAACACAatAGGTTACACAAGTACTTAcAAATACCTTgGGGtATGGaTGAAtgAAcACTTAAATAtGACGAAAACGGTGACAGaaTTgAGTAAATCTGcTaGCAGGGcACTTTctgctcTTTaTACAAAATGTATAAAcGCAGGCGGCATGAcATATGAAGTTTTTACAAAACTgTATAAATCACTTGTAGAGCcaGTGcTATTcTaTGCAGCTGGAGTCTgGGGCaCTACAGATTaTCGGGGAATTcAAATGGTaCAGCATaAagccTGcCGTTaCTTTTTAGGAGGCGGTAAAtAcgCATcAAATGTAGCTctGAGagGcgaTAtGGGatGgAAtTcTTGTTTTgTAAACGTTAAAcTTGAATGCTTTAGaCTGTATgTCAAACTGGAACGCGctgAGGCtGGGcGcTTATTAAAAAaAGTTTTTAAcTGGTCTAAGTCATATAGAAAAgggtGGGaaAAcAGGgTTcTTAAAAtAGGtGACAACCTAAATGTTttaaatgttATaaaCTCCAtATCCTGGTcTATAAAGCATATAATtGCAAAAGTGAAAGAAACCTTAAtTgTTagagacACggaGGaatGGTTTgaAAGCCtAcACAAAACAGATaAACTCCgAACTTAcAGAAAGTATaAgACaGATTTaTCTCCAgCGAATTATTGTATTTTACCattaccTaGGgaCCacCGtcgAATTCTTTTTAAATTgCGCTCATGTAGTTTaCCATTGTACGTTGAAAcAgGcCGTTATTTTAAAccTAAAATCTCTcTTGAAAACagatTaTgtAcActatGTGAATGTGGTTTTATTGAAGAcGAAACTcATTTTgTtttaaaatgtgatttgtactcagatatcagagcAaAAtTattcaAAAAAgcgTTTGacaTtAatCCAAATTTTaTGAcTcttaGTATAGATGATAaATTAAAAtTTTTAAtGCAGTCTAAACACaTGCAATTTTCACTTgGAACCtCagTCtccaAAAtGTTTTacaGAcGGAAGATTTTTaTTTgaatttagaataggtttcaatctttaaaaaaaaaaaaaaaaaaaaaaaaaaaaaaaaaaaaaaaaaaaataaggtccttttatattggtacacatgtatgtgaggatttgtcttttatgttgttttaatatttgtttaaaactcttgtataaatatgtttcaaatatatttgatattattaagttttatagattttatagtgtcttataagtcgcggagcggctggatgtcaatattgatgtgtgttaattttatgttttatattgtaaAtgTcgacatatgacaCTTTAATAAAcTATTTATCTG
>LINE_S.grandis_40_cons#LINE/RTE-BovB
tggtgtggtgctttgcacagggtttagtatgcgtctagtgttgtagtggggtgggtttgcttagtcttctccgctttcagctgcatccgccatctagctcttttgggtgaaaagagggccaagtgcgtaagtccctcctggtggtacatagcctctgctaaatcaagactctcacaacgcctccccgtgacgcaccatggaaactgggcaccttgcggccccaggctaggttTgtgagggatctcggagcaggttgagccccagaggtgtagtgtgcaggcccaccggtgcgtggacatgccctggcatgcaccaatcaaccacccgctgccttgtgggtaaagtcccttgcgacaaaggctaggagaaggtaactctgactccaaatcccccagctatgggacaaatagcctaccacaacctgggtggcagatgctatccagcaatcaccaatggaccggtgatttggtgttatagcagcatggcttggcggatgatccggtatgcattggacaacggcaaggcatctcagcccgaatatAgggaacggcgtgctttatgcaattctcggactacgccaatgtttcgagttgggatgacagccaggacaggcgattccataaaacAcTttcgtcaacacacaaatggcagttcttacaatgtctacgttagacggtgctgAcagaccacAtagtcctgtcagtagtgtctccggcttggccccttctcagatgcggggggcagggtcgggccttaacggcaaatcccgcaagcgtctgaggaagctcagggtggggacActCAatgttaacaccctgagaggaagagtctacgaggtagtggaaactaTgtctcgcAgaggagtggatgtctgTtgtcTtcaAgagaccaggtacagaggtggccactgccgcatcatcaagggcaaggacacaaggtacaagctgttctggtctggaaacagcaacggcacggcaggagtgggagtcttgatagcagaagatctgatagagaaggtgtttgaagttcagaggatttcagataggatcatactagtgaagatgAtTcTgggcgagtgcgtgctcAgcatccTgtctatctatgcaccacagtgtggActtagcgcggcagacaaggAtaccttCTatgaTcaactgcGtgctgtcacagctaaagtaccagcatcagactttctgatcccatgtggtgattggaatggccatgttggcAgtaccggcacaggtttccgcgaggctcatggaggatatggttatggcagacaGgatccggacactgagggagagagaattttggagtttgcgattgccttcgacctcatgctaggcaatacctgtttcaggaaacgggacagccacctcattacttacaagtccggaagtgcagCaacacagAtagattTcatacTcttcaggaagagTatgcgcaagcAtgtctctgatgcaaaggtcataccaggggaggaggttgcTctacagcaccaactgcttgtatgtgAcatgcaacttgaaatgccaccaaagacaaaacgcagtttctttccccgcctgagagtatggaagctgaaagaccctgaaatagccActcactttGaggaagtcttcaAagaaaacctctctggaagggAAaccgactcaTccgttgaggaagtctggaccaGactcaagaaagatcttctggagAcgActgAgAaagtgtgcggtgcaacacgtccccagcgttggcgtagagagactTggtggtggaatgatgaagttgaagaggctatcaaagctaagaGaAagGcttTcaaAGcAtggaaggctggcgaaggaACAAaAcaatcgtattgcacagcaaaacgcacggcTcgtcgcattgtgtaccATGcTcgtcaagaagctgacAAGGCAGTATATGAGAATGTTGACCACAAGTCTTCCGAAGTCTACCGCCTGGCCAAACAGATGAGGAAGAAGAATGTCGATGTTGTTGGTGACAAACCAGTCAGAAACGATGCAGGAGATATGTCACTGAACGATCAGGCGAAACAAAAGGCGTGGCTTGAGCACTATGAGAGACTCCTCAATGTGGAGTTTGAATGGGATCCTGAACACCTGTCAGATGAACCACCACTTGAAGGTCCACcCATTCATATCACaACTGATATGGTGAAGAAGGCCATCTCCAAGATGaAGTCTGGCAAAGCTGCAGGCCCATCAGGTGTTGTGGTTGAAATGATAAAAGCAGCAGGTGAAGCAGGTGCAGTCATgATCCAGGACCTCGCGACAGCCATTATCcGTGACGGAATAGTCCCATCTGACTGGGAACAGAGCTTCATCGTTTGTCTTTACAAGGGAAAGGGAGATGCTCTGGATCgAGGAAACTACAGAGGACTGAAGCTCACGGAGCAGGCCATGAAAGTCATTGAAAGAATAGTGGACAGCCTCATAAGACAAGTAGTGTCCATTGACGAATCACAGTTTGGTTTCGTcCCAGGAAGAGGTACAACAGACGCTATATTCGTCGTTCGCCAGCTGCAAGAGAAGTAcCTAGCAACAAACTCGCgGCTGTATATGGCTTTTGTGGATCTTGAGAAGgCATTTGACCGAGTACCTcGGCAAGTGATCTGGTGGGCaATGCGGAAGCTTGGTGTCGAGGAGTGGATCGTGAAGCTGGTGCAgGGGATGTACAAGAATGCACGTAGTCGTGTTAGAGTTGGCAATGGTCTCAGCGACGAGTTCGAGGTGAAGGTCGGCGTACATCAGGGCTCTGTGCTCAGCCCACTGCTCTTTATCATTGTGCTTGAGGCCCTGTCACGCGAGTTCAGGGCTGGAGTCCCCTGGGAGGACCTTTACgCCGATGACCTTGTCATAATAGCAGACACCCTGGAGAAATGTGTCAGCAGGCTTCTGAAGTGGAAGGAGGAAATGGAGAGGAAGGGACTGAGAGTGAATGCAGGAAAAACCAAGATCATGATCTGTGGGACGGgCCTGGACCTTCTACAGAGCTCAGGTGAACACCCATGTGCTGTCTGcCGCACTGGGGTAGGCAGAAACAGCATATTCTGCTATGGGTGCAACCAGTGGGTgCACAAGAAATGCAGCGGCCTCAAGAAACTCAAGGAGGACCCAAACTACAGGTGCTCCAGATGCCTGGGTACAGcCCGACCCATTGATGGAAGACCACAAAAGGAGGTTCAGGTTgGACCAGACAAGCTCGAAGTCGTTGCCTCTTTCTGCTACCTAGGAGACATGCTCTCAGCTGCTGGAGGATGTGAACTTGCAACAACCACACGTGTGAAGACCGCTTGGAAGAAGTTTAAGGAACTGCTACCAGTCCTATCTTCCAGACATCTTTCATTCAGGACCAAAGGCCGAGTGTACAGTTCATGCGTACGTAACGCAATGCTCCATGCAAGTGAGACCTGGCCCTTGACCAAGCAAAACCTGcAGCGCCTACAACGAAATGACAGAGCCATGATCAGACAGATCTTCAAAGTCAAGCCAGAGGACATGGCTACTGTTAGAcCAAGGGACCTACTAGGAAAGCTTGAGATCCTAGACCTGGAGGTGATCTTGAAAGAGAAAAGGCTACGCTGGtatggtcatgtAGAACGCTCCAGTGGcgcaatcaaagccacCCACACTATACAGaTGGAAGGGAGACGAGGgTCAGGGAGACCGAAAATGTCATGGAAGGCTCTGACAGAGAGAGATCGTCATGAGTGGAACCTAGTTGGTATTGACCCTCATGATAGGGATTCATGGAAAAGAAATGTGAGATCTGCTATGCGTGCAGCTAGCCAGTAACCTGGATTGGGGCTCCCCTCgTGGTATTTGCTCCTGACCCTGCACGTTAATATAAATGTCGAT
>LINE_S.grandis_39_cons#LINE/RTE-X
gtgTcttgcgtaagattgatgacaagatgacccgaatagacaaacgcctagaaacgttaaattcgattgaacagaaaatgtcgaaatttgagacagatctgaataagttatgggtcctagtgcatgataatataaagtcggtggattccaagatttcggatacatctaatagggtagacgggctagaatttgaacttgggTcggcaaaggagagcattacacgtttgcaggcagacaaggccaaaatccaggacgagttgttataccaacaatcgcaaagtatgcgcaacaatctcatattcgccaacattgatgaagAtaggcacGAgacacacgagacaacggagcgaaagatcaggcaattcatggttgaaaagctcaagatggcgcaggaatgtgtggaccAgATcgGCttTgAaagAgttcAccgtatgggtcaacatcgtgagcgcaAcTcCcgggcgaggaaaatagttgccaagtTTAcgCttTTcAaggaccgagaagcagttAgAcgTaAcAAgaagcaccTcgcGggcAcggactactTCttAcAcgagcaAtttccgcgTgagatcGCcgagcgtaggaaagcgctggttcctaagttGaaaGcGGcaaaacGGGGagGcaAATCgGCGTGGTTGAacTATGaCACTtTgTAcgTcgAtggggTacCAgTtcgTgataATAatgTgTaGgggcgcgaagaggctggactTtCtgtTtGTTcATGGaACatTAATgGgTTAaatCAgTCTtTtaTgttAcagGaCgaTgatttTttTTcAAAACTtAaTtcATtTGACATAGTgTTcCTTTAtGAATcttGGGGaAccAGTAAATCTAagTTTGAaATtCcaGGTTaTAAATgtTAtAAtTTcTaTaGaAAATTTCAGAATAGgAGAGCCAGGCGaGCgAGTGGTGGTGTgGTAGTgTATATtAgAGAcAGTaTAAaCAAGGgaATctCagTTGTgCgcAAaCATcAtGATACtaTAatAtGGTtaaAgTTgGaTaAaACAttttTTaggCtTgaAAAAGATaTaTTTCTaGCAGGaGTTTAtATtTGGGtgGAaAAcTCgCCaGCATATGATTTtATAtCcGAaGAcTTGTTcACTTTgtTAGATAATGAtATaCATATgTTTGAGTCACGTGGTAGGGTATTaTTGgCGGGTGAcTGGAAcGCTCGCgTTGGcggcAAGcgAGATTActTAAtGtAtGATAcATcAgTTGATaaTATcGATGAtGAtgAaTAtTcaCCaGATtTaGAaATgaAaaGaaTGTCaATGGAtaGTAcctATtcTtctCAgGGTTTgAAAtTGATTGACCTTTGTttgtCtAATAattTgCGTATaGCcAATGGtAGATTGGGtaGTGAtCATAAcGTcGGgAGttatacatacgcggGACCaATGGGgGCGAgcGTTATcGATTAccTATTgATcaAGaAttCTGATTTTgGgTGTgTcGCgGATTTcAgggTaGAACCTTTTTGTGAATGGTCcGAtCATGCcCtgctAggCTTcAgAgTaTTAtGCAATACAGTgaCggaTtGtggaGATagTCaaTACACaCGaTaTTgTaTTAAATGGGATGAGAaacatcGgTcaAAaTTTAGAgCgGGTtTgATTtCTAAacTGCCacTGtTcAATGAtcTgtCtTTtcATgCtGACTtTtCaAATAGaGAgGGAGTgaATgATTGTATtTCgAAATTTaCTGAgATTATtAAAAGTGTtGCGGAACCTtTgTTTagtCacGAAaTattaTGTAaTgaTAAAcCTAAAaCaGtAcaCtCttTcaGCAAaAAaGCAGAtTGGTTCGAcaCaGAtTGtaTaGAaGCAAAGAGgAAATAtAtGTCtGCtGTaGaCaggTaTAATaCaTGcATGAAtAaggacAATAgagtTGAAATgTaTagaTtaAAAAagtgctATaAatCTcTTGTaAAACagAcAAAaAagAAaTatGAgTtaAaTAAAcTgCgtTcTaTtGAaCGTctACGtcAtcagAAACCaAgaGATTTTTGGAAATATtTTTCtAGTAagAAaaatacagtTtTaAatAAgGAAaTCAAtAtTgagGAATTccaTGAgTATTTTTCgAATttATaTaTaAATgTAcCggATACTAaaAAtgcTgAtGCTGAAaAcTTTTGTAATACaCAcAaTTtTgATgATTcaACaTGCtGTTtTGAgGagTtAGAtgGgcCtAtaACTgtatcagaGGTtGAggggGTTgTtCgttcATTAAAgagaaataaagcttacgctcaggataATcTAcTgAAtGAaTATTTcCTcGAATCaTgTGATATcTTATCTTCTCATtTAgCTgAtgTTTTTAATGGcATtTTaGacAgTGGATgcTTcccggAtGAAtGGATGAaGGGAATTATTGTTCCcATAtTtaAaAAAAAtGatCccgCtgATGTtAaTAAcTATaGAGGTATaACAtTGaTAAGTTGTTttTCTAAaAaTTTtACCGGTATaTTaAAtAAAcGAATcAATAaTTGGGCgGAAAAtaAcgATATCATtAGcGAtGCACAGTTtgGtTTtAGaCGGGGtCGtTCAacTaTTGACGCAAtTTTTGTTTTAAATGCaGTTATtTCaAATaTaCTCAGTGAaAACGgTAGACTTGCATGCGCtTTTATtGAcTTtAGTAAAGCGTTTGATAgCATTTATCGaAAcGGaCTtTGGTATAAAtTgtAtGGTATGGGatTATCgGGTAAGcTGTTAAatgttATtCgGaAtatgtattctaaggTTAAATCtTgTATtAGgggTTGtTCTTCATtTTCtGaCTATTTTGAgTGtTCtaTcgGCCTCAGGCAGGgtGAaaTCgTTTCGCCGATaCTtTTTTCTCTtTTCcTcGAgGActtAGAATTgtGTTTaATGGATAaaATtGAtgcaGgcCTTACATTTTAcGATTTaTCTcTgATTCTatTGTTaTTTGCTGATGAcATGGTTtTATTTGGGAAAACAGTtGcTGATCTtCAaaAcAGTCTcAATCTcTTAaAtACtTATTGTGAtTCgTGGGGcCTTAaaGTcAAtCCtGAtAAgAGTAAaATaGTaGTaTTTAGgAAgAggGGtaAatTgCGGGTgGATGaaAAATgGAcATATAATGactctCcTaTtcaaACtGTGGATAATTTTAATTAtcTAGgtACAacaTTTAATTATACTGGCAAtTTcTCTATgAAtCAtGAAACTtTAGCaGGtAAaGGaTTAAAAGCactGaATACgTTATTTAcTAATACtaGaAaTTTtcCATTAAaGCCtAAAACTATGTGTCAGtTgTTTgATGCaTTTGTtAGTTCTaTTTTATGttACgCcTctgAGGTgtGGGgtTTtGGTAAaTCgAAagTgATagAAAGgATtCAtCTaAAATTTTGCAAACAAtTaTTAAAcGTtAaAtCAAGcaCgtGTaATATtGGgGTATAtGGaGAgtTGGGTAGATAcCCaCTTTTTATTAATAGaCAAGTaCGTATAaTtAAATATTGGggTAAAATTcTAtaTTCAgATAATAtAAtaATTAGAcATTTATaTCAaataaTGgTTGAGAaAagcAATTtgGGgATAAAAAATTgggCcaGCAAtGTTAAAgcgCTTCTTGATTctCATGGATTtTCAtgtGTaTGGtcaAAtCCagaaAACTttAAtATgGATAaATTTtAcCTgGaaTTtAAgGAtaGGgCTaTtAacATgTTTgttCAGTcATGgctTAgcGACaTtAATttAAgTAATgttTTgTTgTCATATaagacatttAAgtTACAttTccAAtttGAAgaTTAccTAGAaAatTTACCcaAAAAatATAGaAAtGtttTATCAAGACTccGtTTGTCATCtCATcCtcTtAggATTGAATCTGGTCGTcATGGTAAtAATAGAATaGAtcGTAAtTTGaGaATtTGTACacTtTGTAACTCtgGtGAtATcGAaGAtGAaTTtCATTTTgtAaTTAAgTgTagTaTcTATAgagattTacGTATcCAgTATATaAaaAaATAtTAtTaTaAtAGACCtAGtTTTaTaaAATaTTgTCAgttaaTgcAatcatctaatAagactGAgTTATTtAaATtgGGGaAATTTtTaTAcCAgGcaTTTtctaggcgcaattctatggttatcaatatttcataatacttattcggtaagtgtaaaaatatatatgattacatgtacatgtttgccTaTaataTtTaaTgtcTaTttaagtaagcatattcactttactgtaattactttgttgataaattaactgtgcaacatattttttggtgttccattttgaaaatTAATtgTTtcTtaactgctatttaccgttgttgcttaattcactatacaactcATTtaTTgtgttccatcctcttgatatattgtcagtgtagcatgaacaggtcgaattattcatttttaataacattgtaacattgtcttgaccatgattttactatatgatattatgttcattgtatgcaaccagaaacTtGTATAaGTtTAcGTTgCttAAtAAaatataTTgAaTc
>LINE_S.grandis_38_cons#LINE/Proto2
gaagtgatcaactttatttaacagttacagggaatggtcctcgtttcgttagatcgaaaggtgctccgactcagcgaatctcatacagcgaagcagtgacacaaaaTaatagccaatgtaggttagattccaatttagccgttaaatcaaaggtcgaccagattccagtccggatcagtgacagaagtgcgaacactaatgaacacaacgagttcgatgattttattttacatgtaaagaaaaagataaaacgtttttatgttggtcggtttaaacctggcattacagaagaaagcattaaacatttcatcgagggtaatggtggtccaaatgtggtcggaataaAtatatttagAccgaaatccagcgcggacgtatttcttcgcatcagtgtggaatcagaaaaaagctacctgttaagtgactcagaattttggccagatgatgtcgtgtgtcgcccgtggtactcgagaAacagttacaataggcacgtgcgacgatcacatgatcaacgtaatctaaaaagAactgaccgtgctactggcgaagagagtgatagcttggatagatatggcaaacaccgctattcttctctgtaattacgtttataatataatgtcacattttttttttgacAaatgcttcattgtatctcctttctgtgtaactgtgaaacatatatcatttgtttattggttaatgttttggaacagttagtttgtttttatgatatatatatgtataatacagaacacagatgtttctgttattattatcacaattttagaattacttatggatcttaatatatgtacttggaacgcttcagggcttatgtctagtgcgttttatttgagtaacatgttaccccaAAacaatgttcatatttgtggcatttcggaacactggttatataatcacgacattcatttcctaaatgcgatacatgaaaattacaatggaTttggccaatccgacttttcttTatctcggcccagtaaAagaaaagtaggtaaaggaggtgttgctttaatatggcacaaatgtcttaAtgatcaagtctcacctttagatattgatagtgacagaataattggtattcagatacaacttTctaaagagaatAtgttatttgtcattcaagtttaTttaccttgcagtaatcatcccatagatcagtttagattccatttataCaaatTacAtgatattgttaatgCatattcagagaaaggtaGggtgttagttatgggagatttcaatacgcatctacAAggtgttcgTtatctgaaagacaatgacAggcggagtTttgAtctGactcaAtttatctcAAttAatcatcttgtagcagtAgatacactacctatttgtactggtgcgggctcatcttttgtCtcAtAtgacAgaAagTatgaatctcttattgaccacatcttgattccggtGgaAtctGtgGatcTtTgcatagggtgtttcatttcagacgatgacTgtcTtAatgtgtcatcACaCaggccTaTAcAaattactttgAAatgtcAaaAtgTattcgTtAatCggattCccgttgattcagtttttAaacCtattAagTggAatAAgGtTaaatcgctTgaAgCGGTTacTTaCcGTgATACTTTgtcgATAcTTTtaaAtgATaATttAgaTGTAagtTaTTTgttcGAgAgtgAAaAaTgtgtTGACATgtTaTatATcAAAATAgTtgAcTGtAtAAaGAgAGcGtCTAtgaGTtGtCtacCTtaTAAaAAAtaTcGtccATatTTAaAaccatatTGgGACcAgACACtAAAaCTcTTAcActctaTTaTGaGggacAAgaAgaacgattgggtgGcTgATGgtAGAcctcgtTCTTCTATGTATCGTTCATATATAAGTTATAAAAATGCCAAACGTgAATTTCGTTCTTATCATAGAAAAAGAGTTTATAATTATTTGAGAGAGATTAACGAAGAAATCGATAATGCTGCTGgtgttgattgtggtctgTTTTGGAGATTGTTTTATGCTAAGAAAAATGATAGAATAATGAAAGCTGGTTGTGAAATTAAATTTGATGATGTCACATACCGCAATCCACAAGACATTGCTAATGCGTGGGGTAAATATTTTGCTGATCTGTACTCTGATACGGTGTATCCATGTTATGATAATAAtTTTTACGATAAAGTTACAAGTACAATAAACCATATTaAACACTGTAACTTTCCCTGCGATTTGCCACTTTTCAACAATGTTATATTAAGCTCTTTTATAGGTAAACTGAAATTGAATAAAATGTGTGGGATAGATAATGTGTATAATGAACATATAATTcATGGCGGTGTTacgctatggactTACCTATCTCTGTTATTCAACATGATGTATAAATTGTCTTATGTGCCATCTGATTTAAATAAAGGTGTCATaGTTACtTTATATAAAgGTGGTGGTAAAAGAAAAGATGAcCCAAAAAGTTATCGTGCCATTACCCTTTCATCTTGTATTTTAAAACTTTATGAGTCTATAcTTTTAGAACAAATAAAAGTTAAACTTCcTATGCGTTTACATCCGTTGCAGGGTGgTTTTCAAAAAAATGTAAgttgtcttatgacatcattTgTcTTAAGGGAATCCATCTCATATTGTTATgAAAATGAGAGTAAACTTTATGCTTGTTTCTTGGATGCAAAACAAGCATTTGACCGGGTATGGCATGATGGCCTGTTTTACAAATTGTATAAATATGGATTACCTCTACATTTATTGTTCAATGTTATCGCTTTGCATAGCAATATGAATAGTTGTGTATATTTTAAAGGTTTTTTATCGGGcTGGATCCCTATCTTACAAGGAACCAGACAGGGGGGTATCTGCTCTCCTTTTTTCTACTTATGTTTCATAAATGACCTAATCACATTGTTGGAGGATACGGGTCTTGGTCTAAGCATAGGGGATAATTCTGTGTGCGCTCCAACGGTAGCTGACGACATGCTGCtGCTtTCTCTATCAAAGTCATCcCTACAGTCTATGTTAGATctTTGTTTTAAATACTCTTGTCAaTGGAGGTTCCAGTAcAATCCACAGAAATGTGCTATAATAGTTTTTAATGGAAATAAACGTCGCAAAAaGACtCACAATACGGATGTATTTCTAGGTTCGGATTTGTTAACAGTAACTGATTGTTATAAACATCTTGGTATTTATTTTAATCAGTTTTCGGACCCAGATGTGAATATTTCCGACTGTTGTAATAAAATACGTTCAACATTTTTCAGCATAGCTGATTATGGGTTCAATATAGATGGTTTGCAACCATTTAATTGTAGAAAGATTTATCAAGCTGTTGTTTTACCTAAAGCTCTCTATGGATGTGAGTGTTGGCCAAAAGTTACTCAATCTAAGCTGCTCTCACTAGAGCGGGCACATAGAATGTGTCTTAAATATATACAGGGTTTAAATACTAGAACAATGACAGATTGTGTTCTTAGTTTAATTGATTGTTTGCCTaTTGAACAAGAAATAGAATATAAGAAATTAATTTTACTAGGACAATTTTGTagattgaaaTcAgATTGTGTTGtaaagtCTCTGTTTTTGTATAGACTAAGTTCATTTTcTTTAGATAATgTTcaTatgggttttttcccagacatatatgatatactcagtaaatataatctcagtgcagtattggattgttacatatttgacggtacattcccctctaaatacacTtGgAAAAtGAtgataagaaacgcaataagaaacaactttatAcTggctTGgAATGCTAGAACTTCTGTAGAAAGTTTTAGATATTTCAGAAAGGTTCAAAAgcatttccaatattgctcactttggcattttgcagaacgattcccaaaaacccttgtttatgtgaaatctgtcgtccagtttgtggcatatcttgcctatttcattaaacaatgttataaatgtaacgaggctcttacttgtagcataacagaacactttcttcttgattgcaacaaatgtgacaagtatagaatagaatttcagttattgatcaccaatacgtttggccaaagattttggtcaacaattaagaatttaagtcgttctgaattttgttgcacacttttgggtgtttatcatccattagttgaagatgagcttccgcaacactataattatgattatcttaagaaattgttttTcaaacatgttcattaTAtTCGtTtAgcTtgaTtTCActTTAttAtTgcaTatatatgtagtatgtaatttaagtgAAtaTaTATcTgtgattgtcataacgatggtGcgtaTAAAatTgatcaagttagtttataatctttttctAgGTtGtCCtgaTtAAcatTTattcatGATTtAAGtacatttCAgAtactCtaTaTtActAtATacTAtTgtatTcTtTcCCTTaatttgaccTTttCGGTcTCtcCAtAtTtcGtTTcgatggaGACactgTtGtgGgTAaAtAatAaTAATAaaATaatCAtTTtGtctTaaCaTAAAtcATATAtgaCTtatcgaGTaTCtctAtAtttCAtAtagacagAggtATagATAtAaatcGAaATGaaaccTtaTTtatttatTTtTtatTtTTcaAaTTgTgTGttgtcATcGaTCTGtaAtgtCATgTaTGtTtgtgAAAcAttatgtaAaTTGCtgatTTatgTCaTaTgTAtGTaaTTtAtgTtTtgtACTcGTcaatattATGGCggAaataaAgAt
>LINE_S.grandis_37_cons#LINE/RTE-X
taggaAttaTcggAgagtggaccgAacAttaTtgtatggaactgtaatgggttgacgaatgaaaaacttagggatacagattttcGtaAaATtTtgActGaTaacgaTgTcAttATaTtgttagagtcctggacagatgaaaATTcagaAAtAgAtaTtgAagggttcaaatgTttcAattattaccggaagtttagAcATaaGcgAgcAAgAcGaaaTagcgggggtatcacaatttacataaaaaatCATatagtggagggtgtttcagtcgtaaaaaACaAttttGACAcaattatatggttTAaActTgacaAAActtattttaatttTgaTgTTgatttaTacaTaTgtGgtgttTatatgtgggctgatgaatctacttcagcaagaattattgatgctgatttaTtTgaaAttttaactcaagatatttattatTTcaaacaatAtggaagtgtgtTcATtgctggagactttaAtgctAgaacTggcaagaaaaatgattttatTgctaaTgAcaTatAtgTagatgatTTagattgttatcTcTatagtCCtgatcaacccctcaatagggcctcTcaCgaccAggTAAacaatgcacggggaaatcgCTtgcTcgaaatgtgtattgctacgtcaaTtcgcAtagtaaacggtcgtgcggggtcagatTgTggggcgggtgCctatAcaTgttttaaTactaacgGTtGtagtaCtAttgactatttgttgacaAGTctgagtgattttcActtAttgaacgAttttgCcaTtCatGattttaatAtGtAtaGTgaCcatgccCCattgacAtttactttaagaaGtaaTAAgttAgtagaAtctgtaGaTcAAtccaatcagGGcgaatatGGcactttTGTtaaAtggaaaaataagtaTagaaaTgaatttaAgAgaggaATtattgcCAAATtgccGtaTTtaaacaaccttattgatagcacaacttcatcagacattaatagtatagaTAAcATGTTAAATGAATTCTCGGAAACTATTTGTTCTGTAGCTAATCCATTGTTTAAAAAaaCTGTAAGATGTTGTAAACGTcCTGCAGTAAATgAAtggtttgacgcggaatgcgcgggggctaagcgacagtataaagaagcattgaacAAATTTAATCGATTCAAAAGCCAAGAAAACAGGTTaGAATTGTGTTCATTAAAAAaGGTATATAGAAACACTGTGAGAAAGAGAAAAAAACGTTATAAGCGTGAGCAAGGGAGAAAGTTAGAATATATGAGAACGAGTAAGCCAAAAGATTTCTGgAATTaTTTTACCAAAAATAATAATAAAaTAGAAACGGcTATAAGCACAAATGAATTTAAACAATATTTTGAAGGTATCTATTCTGATATTAAGACTACGGTCATAgAAGAAGTTGAAACATTTAAtAATaGTAGCGATTTTAACTTGAacaACTCAAcATTCGAAGAGCTGAATGTACCaATCACATTTCAGGAAGTTAAGGAGGCTATAAgTAAATtAAAGAGGAACAAGGCATGCGCACCAAGTGATTTTCTACTGAATGAATATTTCATTGAATCTTCTGATATCCTTATTGGTCATTTAATTGATTTGTTTAATAAAGTTTTTGATTCCGGATATTTtCCGGAGGTGTGGTCTAAAGGATACATTGTACCGTTACATAAGAAAAATGACCCAAATGACCCTAATAAcTATCGCGGTATTACTCTTTCAAGTAATCTAGGAAAACTTTTTACCAGTATATTAACAGCTAGAGTGGAGCAATGGTTTACTGATCATAATTTGTTATCTGATTGTCAATTTGGTTTTCGGAAGGGACGaAGCACAATAGATGCTATTTTTATATTACATgccttgattgaaaaTACATTGAgTAAAAAATTAAGATTACCCTGCGCGTTTGTTGATTTTAAAAAAGCGTTCGACTCTGTTTATACAAATGcATTGTGGTTTAAACTGTTCAATATGGGATTAGATGGAAAAATACTTATTATGTTTAGAGCCATGTATGCAAaTGTTAAATCATGcATAAAGCATTGTAACTCATTTTCAGACTTCTTCAaTATATCGGTAGGCTTAAGACAAGGCCAGAATAATTCGCCGGcAATGTTTGCACTCTTCCTTGAAGATTTTgAATTATTTTTACAAaACAGTATGAATTGTGGTATTTCAGTTTTTGAATTGTGTATAATGATACTTTGTTTTGCGGACGATATGGTAATTGTAGGAAATTCTATTGAAGATTTACAGCATAGTCTTAACCGATTACATCAaTACTGCAGTTTGTGGAGTCTTGAAGTTAATACATCGAAGACAAAAATTGTTGTTTTTcGCAAAAAAGGACGGATACATGCTAATGAACGATGGTATTATAATGACTCTGTTTTAGAAGTTGTAGATAATTTTAATTATCTAGGAGTTACCTTCAATTATACTGGTACATTTGTTTTGAATaATCAATAtttagcaggcaaagctactaaagcaatgaatATTTTATATcACAATaTTAATaAATACGAGTTAAAACCTAAAATAGCTATGCAAcTGTTTGATGCATTTGTGGTATCAATTATTAATTATGGATGTCCCGTATGgGGTTTTTCAaAATCTAAGgACCTTGAAAGGATACACCTTAAGTTTTGtAAGATGATACTCGGGGTTAGGCAAAATTCATgCAATGATGCGGTCTACGGTGAACTGGGTCGGTACCCACTTTACGTTAACAGATTTGTTTATATTATAAAATATTGGTTAAAAaTaGTGCACACAGACAATGTcATTTTAAAATATGTTTATGAACTCTCATTGgAAGATTGTTATAATGGTAAGAATAATTGGGTAAAAAAGgTTAAAgCACTGCTGGATGATTATGGTTTTTcATGGGCGTTTAAtgaTTcTcataatatagatgctaacttgtttattaTaAgTTTTAAAcaaagagtaattgAATGTTTTCAcCAAAAATGGTATAATGATATGCAATCAAATTCTGTGTTAAGCAACCTTTACTTcAATATTAAACACTGCTTTGGTGAGGAAGAATATTTGAATATCGTTAAAAATAAGCGACTCAGGAAATGTATcACAAGTATAAGAATTGCTGcCCATAATCTAAgaattaatacaggtagatacggtagtgagagagtgcataggaatgaaaGAATTTGTCAGTTGTGTGAAAGTCAAGATattgaggatgaattccatTTtATCATTAAATGTAATAAATTCAACGATATAAGGCATAAATATATTAAAAGATACTACATGGTACGACCTAGTATGCATAAGTTTATTGAAcTTTTAAAGTCCAGTAGTAGACGGCTGCTTTTAAATTTGTCCcATTTTATATATGAAGCAAATAAGAGACGAAATaaGTTaTTATTGACTTTACCAAGAAATCAAACGGTACATATTTGATAAtATAAGTTTTGATAACCAACATTTTTTATAGTATAATCGTTCATTCTCCAAAATATTGAATTGTATGAATGTCTTTTTCTTTTTTAATTCATAAtTATGtTTTTTTtGGAAGCTACATGTATacACTCATTATCTTGTATAACTGTTGTCACGTGATTGAATTTTGTATGTATGACTTTTGTATGTAACGAGATACTTAATGTATAAGTTACAAATTGGAAATAAAATCAtaT
>LINE_S.grandis_35_cons#LINE/CR1-Zenon
gtttgtctctctcccaccagtaaataagtaaatcgatagacctgttatgcctttttctatctctctactcagattgtaaaccttgaatataaatataatgTgTttatttTgtacactTCActttgcCtCTtTTaaaTactAtattttttcaTTgTtcaAaacggacAaactaTgtactTTTTgTtATatgacactaatttggcttattttcacctctgaatccaaagcttataacatctataagatctaaatacataaaaaaaaagtaaacatatttactttttgacaatattcacaagtgtgatcattatctatgatatcaccataaaccgatcAcagTgaTCAAAcTtaACcTcgtttTtCAcTgaaTTatgTTTtttCtATcTCTgtatTTttttTTACTGTTTCAACaTTtTTTTtCCAaCTGTATCATTTTGTCTGTTTTCCCTTCTATTTATCAACTTCTCTCTATCTGTaGATGTGaTGGGTAtTGTtACTGTAGGgcAACGTGCcTGGTGTTCTCTGTGTGTAtTATATTTGTTTTTATgAtGTTGAgTGGTCCGATGTTCACGTGGCTGTTTATTCTCGTCgtgtttaaattgcccaatagGTAGTGATATAGTAAgCTGGCGTGTGAcCATCgGACTATTCAACGGAAaAACTCGGTGTTTGTTGAAACgCTGTCCTTGTACTTATAgGATTTCAaCGTcTCtTTACCAAGCGTTGTTTGAATTaTATTTTATtTGCAAGTTAACAACGTCATGTTCTATATtTATaTtATTGTGTAGCTCCATTAATGTTgATTTCTTTAAATtGTTAtTGCTTATACTTCTctTGTCTGGCGATGtAGAATCAAAtCCAGGGCcTAATTCTTCTGTCAGTAGTTTTtCCCCGGGgGCAcTCAGTATAATGCACCTTAATATAAGGAGTATACGGCACAAATTAAGTTATATATTTGATcAATTTGAAGATtTTgACATTTTATGTCTAacTGAAACgCATtTaAATAACCAGGTTAATGATACGTTATTGCTTAGCGAATGTTCTAATTTTAACTTATATAGAAGAGATGTATCCTCTCAtTCAGGAGGAGTTGTTATTTATACCAAAAaTTGTATTCATGCTACTCGTAGATTTGATTTGGAATCAATTAATgTTCAAAGTATATGGcTTGATATTTcaTAtAAGTTATCTTCATTCCTTCTTTGTGTAGTCtATAGACCACCtAATTCGCCGGTTTCTCTcTGGGAcGAGTTTAATCTGTGTATCGAACGTGCCCTCgATGtCAACCAaAATGTTGtTATAtTgGGTGAtTTGAAtgaaaatcttttaaaCGACAATGTGTCAAATCTGAAAAACATAATTTTTATTAACAATCTAGACAATGTTATAAcAgAACcTACTcGTATAAGCCAAACGTCTTCTCTTCTTGACCCAaTtATAtTGTCTAAAGATTTTGATaTTtTAaacgctggttgTATTGATATAGAATCTTCtATAAGTGATCATAGGGCTACTTTTGTTATAATtAAATTTGAAtCAATACATAATGTTTGCaCAAGCAAAAAAGTATGGTTGTACAACAAAGGTGATTTTGATAAACTTAATAATTTGATACTAAATGAAgACTGGAGTTTTATTAATCATACTTCTaTTGATGATGCTTGTGAAACTTTTACGAATAATTTGTtACGTTTGATGTCAGAAtgCaTTccatcaaaagacattattgtgagaccatatgataaaccatggtttgattcagaaatcagaagatatactaaatatcgtgataggcaaagaaaaatagcaattcagaaacgtTCttcATcTTCCTggtCCAAATATAAATTtCTAAGAAATAAAGTTAACAATCTAaAGAAATATGCgAAAAGGCACTTCTTTgAAAACATtGAAGCTGATATTgAaCAGCAAgGTTTACAAAaCagcCAAAAtTAcTggcaatctTTAAAAAAatTAATGAACAATtatAAAAACGCTGATTCCAtTCcTATCCTGAAaGAAAATTTAAACAATATTGAtGAATTtTAtTTCACTAATGAGGAGAAGGCCAATTGTCTAAACGaTTTCTTtACGTCTGTTTCAAACTTAgATGAtACAAATGCTCAGCTACCTCCTCTTGACaTGAAAAcCgAATCTTCTCTTAATAATATAGTTaTTAATCAATCAGATGTTGTAAGTTTAATAGATATACTAGATACTAAcAAAGCTGTTGGtCCTGaTTGCATTTCTCACAAAGtCTTGAAAAagAtTAGATTCTCCATTTCAAAaCCTCTATGtAGTCTTTTTAATAAATCTCTTCATGAAAGTGTTTTTCCAAAAttATGGAAAACTGcATTGGTAATACCTTTATTTAAAAAgGGTGAgAAGAATTGTCCAAgTAATTACCGTCCGATtTCTTTAtTAAGTTGTCTGGGTAAACTTATGGAgCGtTGTGTTTATAAATaTTTAtACAATTATCTAATAAGTAATAATCTcCTTTACTACAATCAGTCTgGCTTCCTCTCAgGACACTcGACTGTATACCAACTAATTGAtCTCTACcatcaaatcacccaatcttctgacaataaaaatcatacATGCAtTGTTTTCTGTGATATATCTAAAGCTTTTGACAGGgTTTgGCATCGAGGgTTACTATTtAAATtACGTCAATTAGGGTTTCAAGGTAGACTTTTAAATTGGATAAGTAAtTATTTAAGCAaTCGTCGTCAACAAGTTTTAGTGGGTcAatCTCGTTCCCGGTTCAgAGACATAAATgCTGGTGTGCCCCAGGGGTCAGTATTAGGTCcAtTACTATTTCTCGTGTAtGTGAATGATATTACTGAAAACTTACTTAgCATtGCTAGAcTGTTCGCTGATGACACTTCTCTAGCCTGTACAACATCAAATgTTCAAGATCTTGAAGGGATTTTAAACCATGATCTTAATGTTATTTCTGAATGGTCTAAGcAATGgTTGGTTTCGTTTAATCCGGTTAAAACTCAAGTCTTATACTATGGgAATgGTCAAGCACCAAACCTTGTATTtGAAAATACaCTGTTAATTCcAActcattctcataaacaTTTAGGCGTAACTCTTAGTGACAACTgCAAATGGTCAAaTCATATCAAtAACATAATTTTATcTTCAACTAGGATCCTTGGAATAATGCGGAAAATTAAaTTCACTATCCgTCGTAAAGCTATGAATCAATTATATCTATCaTTTCTaCGTCcaGTATTAGAATACGCttcTTCtgTCTGGGACAATTGCAATCAaTGGGAtAAATTAAGGTTAGaAAAAATCCAGTTGGAAGCTGCAAGATTAGTtACGGGATTAACAAGATCGACAAGTTCAAACAATCTTTATAGGGAAACAGGGTGGCTTACTCTTGCTAATAGACGTCTcTACCAGAaATTAGTTTtaATgTATAAAATTAAGaATTTAATgGTTCCCAacTATTTATTATCTCTTTTCCCAAGAACGGTAGACAACTCTTTGCGCTAcGATcTTAGAAATGTCAGTGACTttGCTAATTATTCTaTTCGAACAACTcAGTTTGAAAATTCATTTGTTCCTTCCtCAATTAAAgCTTGGAATAATcTacCTGAATATTTACGCAACAGTcCGTCTATCGgTTGTTTTAAACGTGACTTGATAAAGTACCAATTCCCATcTATtGAGGTCCCAGAaTACTACAATTATGGTTtACGTCATTTGTCTATTATcCATGCCCGTCTTAGAAACAAtTgTAGTAAcCTTAAACGAGATCtttataataatcaccTGTCAAATACtGATCAaTGTGAAAACTGTCAAGAAACTGAAAATGCAGaACaTTATTTCTTTCGCTGCAGACGATAtcaacaagaacgaaTCGAACTTTTTAATACCaCACGTGCTTTTCATCCtCTCAATGCAAATgTTCTACTTTTTGGTGATTCAAGACTCACATATATAgATAACATATCGATTTTTGAAGCCGTTcATAAATTTATCAAGTCaACtAAGCGTTTCTCTTtgTAATCAAtCACCcTTAcTTGCCTTGCAATCTAcCCATCACATTCTTCtCTGTTATtCCTCTGTTCTGTCATGCcTGCATCTCCTCTCTTCTATTttTTTtTTATCTATTAGCtATTAATTcATaTTTCtAaTTgCATgTtaTgtATtgccatggtaaatgatataagtttaatatatgattgGGGagggttgtaactAAGTTTAAGAACTTGTAacCCGACCCATTTGCTTTGTATTtGTTAAATTACGctTATTAAAtTtGTAAAtATGtTATCattgcAATAAAAtAtgTtAaAc
>LINE_S.grandis_34_cons#LINE/Proto2
ggtcaagtaagcttcattgatAgcggagtcgccaaataactcacagacatatgtaaagcagttcgtatcagaatgtccgcgaatagaagtgaatagtagtaatgtagagagtatctatcatgaactgtacaatggTagtgatacTgttcagAaacttcaaaaAtAttatcatcagttAccaaaaaagcaatttattgAtcacgtgatttcggataatgtttcagatgatgcagtaCtTgaacaaatccgtgatTcaatatttagtcatatccgagaATgtAaTgactacccatattctcaattctgtgaactcaagaaacgtaaattcagacgtaagggagaatcagtttcatatAaattagcatgTgatatTtatattctaatatcaAtcttagaaggttcgCcctttgaagatctgaaagacattttaagttcaccaaaactagcgggaaatgATAacAtcaagcaagtgcattcaaatatgcaaaaccataActcAgaattgcaCATcctgcaAaatAcTGttgctcagatacaatctgatatTTtgactttgaaggaagaaaatcttaaaattaaacagttgagatCagacATtgaacagtttatgactgaaAtTTacAgagTtgtTGAcaggttagaagaaaagaactttgaaattaattcAGctgtgGagcgtatgcttGaTGataAaTgcAcgggagTgAcaagtgCTaAaaaCgatatcaagctgttacgAaCagaAATAacctcacacaatgaTGcgTTTcgTattgAActagcTTcgATaaaagAcaaActTgataAaGgtgAtaaAAtgatTgagaaaaaaatagCTaaaaTagaagcaaaagtgaagagacaagatgcgtctagccatacttatgacctaAgggaagcaAcTtccagcaaTccgggTATcgAaccTgaTgttgagaagTcTgTaggggcgaGaagttcggatagtgataaAggtaaTagTAacagtacttTaTgcAAgacgggtgtAggcgAggcacTtAggttcgtacggtcaagtgtaaattcacaggagGAgTcctaTagtGcAatagtgAagaaagATcgttCTGAtAcctcaaaaatcgccacAagTgagaacAaAtCtgacagaGATTcaATtcaaaaCAaaatTccTgtTcgaataggcggtcagaACATtgagaaaAcaacgaAaaattTaccgaAtAaattGGTgggTgttgacACGcggCcGcaAGaTactagTCCacactAcGAggatgaagacacagtattctcccagcatatcaagaaaaAgaccaaTcGcTaTTTTGTagggGgaTTTTtaCAgTCagttAatgAAAcAttgATtgcCgAATACgtGcgtaaaaggggaataaacgtaaccttagtaaccATTttTcGAccGaAaAGGagTgAAAccGCAgtCAtAAGACTGAATGTTACTCCAAATCACGATGAAGCATTGACAGAACACGGATTCTGGCCTAACGGAATAATATGCAGGCCGTGGCGTTCAAAACCAAGGCGTAATCGACCGTACCATGGTAACCGACGTGATCAGAcggacggccagGGAGACTATTCCAGTTATCACGTTAAcGATGGTTATACACGTGACATAGAGGACGAGAATGTAGGTGCACGTGTTGAGTACAGTTAcGGATCACATGACGGTAAAGATCGCTACCGTTACACGGACAGTAGACATTACCATTCACATGcCCGGCGATTCGCACGTGACAATGCCTATCTAGGCAgAGAGACGTATACTGTTGGATAACTGTTTTTATCTTTGTGTCTGTTTATGTCATATTTGTATTGCATATTTGTACTTTCTATGGCTTCAACTCTCACATTTTGTACCTGGAATGCTACTGGACTGATGTCTAGTGCATATTATCTCAGTTGTTTGCTAGaGACTCATGCTATAGACATATGTGGCATATCTGAACATTGGTTGTCTAGCAGTAATTTGTCATTCATTGAAAGTATTCATCATTCATATACTGGCATTGGACATATAACCAGTAATAATAGATTTGAAAATTTAAGTGTTAACCGTGTCAgGGgcgGGGTAGCTATATTATGGCATACGAAATGGAATGATCATGTTACGCCATTACAGATTGACAATGATAGAATTATTGGTATACAAGTTAGGGTcAgGTCAGATGTCTTTGTTTATGTGATACAAGTATACTCTCCTAGTACAAATTATAATATGAATTGTTACAGAGAGCacatgCAAAGCCTACAGGATGTTATAAGTACGTATTCAGATAAAGGGCGTATAGTTGTAATTGGAGACTTTAACGCTCAcTTGCAAAGTAAATATTTTATTAAACCAAGTGATGCACGAAGCTATGAGCTAAATTGTCTTTTGAAAAATAACAATCTCACAGCAGTCGATACGTTACCCTTATGTAGTGGGGCACATTCAACTTTCGTTTCTTATAATGGTAAATTTGAATCACTGATAGACCATATGTTGTTACCTGTTGAGGCCATTGACCTCGTGAGTAACTGCCAGATTATCGATGATGAATGTATCGATGTGTCAACTCATCGCCCTATCGTCATGTCTTTAATTGTGCAAATGACTAGGACGACAGCCCTcCCACTGCCGTTTAAACCAATCAAATGGCATAAATTAAGCTCAGAGGCGTTGGTACGTTTTAATTCTGTTTTATCTAGAATGTTGTCAAaAATAAATTTTGGTAATGTTGAAgAATGTACCGAAATTGACATTGATACTCACTAtAAAATAATTGTTGATTGTGTGAGGAGTGCATCTAACATAACACTACCAcATTcACATTATAGGCCCTACCTTAAACCTTACTgGGATTCAAATTTGAAAAGACTTCATGAAACGATGCGCAATAAGCGAAGTCAGTGGTTAGTTGCTGGgAAACCCcGCGATAGTTCTCATACATTGTACAAATCATATAAGGAGGCTAAACGGTTATTTAGAGCATACCATAGGACTgTAGTAAAAAATTACTTAAATAAAATACATGAAGACATTGATGCTTCATGTTTGGTAAATTGTGACTTATTTTGGAAACTTTATAATAGAACGTATAAAGGAGGGGTTAATGaGGCATCTGTAGGTAGTGAGTTGAGATTCAACGACCGCATCCTTAGAGATCCTGAGGAGGTTACTCAAGCTTGGGGTGATCATTTTAAGTCTTTATACAGCGATACAGAGAGTGTCTCATATGATAATACATTTCGTGAGGAAGTAAATACATCGGTTAATACCTGGAAGAAATCCGATATaAATATAAGAGACCAGGAAAACATATCTGCCAACGAATTATACTTGGCTATAAAGGATACTAAAAGGGGGAAAATGTGCGGACTTGATGGAATATATAATGAGCATATTACTCTAGGCTGCCTTGAATTTCACGACTGCATTTTGCTTTTATTTAATAAAATGTTGTCATTAACCTATGTAcCAAGCCATCTTAAAGAGGGTTGTATTGTTACACTATTCAAgGGGGGCAATAAACGCAAAGATGACCCAAAAAATTACAGAGCAATAACTTTGTCTTCGTGTTTGTTGaAAATATATGAGCGAATTCTGCTAGGTCGACTTAAAGAAAAGATTTTTATCCCTATACACCCACTACAgGGAGGTTTTCAAGAGGGTATAGGGACAAATATGACCAGTTTTCTATTTCAGGAATGTGTATACTTGTGCAAGGAAAATAACAGTAAATTGTATGCTTGTTTCCTTGACGCTCGTCAAGCGTTTGACAGAGTGTGGCATAATGGTCTCCTGTTTAAACTGAGGCAAATgGGTATAAGTGGTCAACTGTGGCGAGCTGTAGTCAGCATGCATCATGATATGTTTAGTTGTGTTCTATATAAAGGTCGTAAATCACATTGGTTTCCGATATTACAATCTACGAGACAAgGGGGCACCTGGTCTCCATATTTATATCTGTGTTACATAAACGACCTTATTAATCAGTTAACCTGCTCGGGGTTAGGTTTTTGTATAAATGGAGGTAGCTATTGTGCCCCGACAGTAGCTGACGACATGTTATTgTTATCTTTATCTATCAAAGGCTTACAGTCAATGATGGATATTTGTCACCGTTATTCCTGTACATGGAGATTTCTGTATAATCCCTCAAAATGTGCAATCATGGTTTTCAATGAAAGTATGCGTGACTATTTAAGATCCCGCCGAAATTTGTCTCTGGGCAGTGAAAGAATTAgCGAAGTAAATACTTATAAGCATTTAGGCgtcacttgctatactgattataaacagcgtaacagaGTTAAGGAGTACTGtGACAAAcTTCGTAAGACGTTTTTTAGTACCTTGGACAGGGATACAGTAATGCAACTAAACCCGCTCACTTGTTATAGAATATATAACGGTATTGTGTTGCCTAAATCGCTGTACGGCTGTGAATTTCTTTATAAATTAACGACACGAGAAATTGAATCCCTTGAAAGATCACATCGAATGTGCGTAAAAAATATTCAGGGTTTAAGCACACGTACACGGACAGACGTTGCTTTAAGCATGATTAATGCTGTTCCGTTATTGTGTGAAATTGATAAACGTAAACTTATATTTCTTGGACAATTATGTCGTGTTAAACGCGATTGTGCAaTTAAGAGATTGTTTCTTTTACGTTTAATGTACAGCCAGCTCAGTAGtTATATGTTTGGTTTCTTCCCAGACATTTGGGAAGTGTTGAAAAAATATGATTTGAATAAGTACTTACATGAtTTTATTAaAACAGGAATATTTCCGTCCAAATACACGTGGAAGGGCTTAGTAAAAAATAGCATATGGTTTGTTGTGAAACGAGAGTGGTCTGTAAGATACTGTAAACCTGAcTTTGATAGGGTACGTTCTATACATTGTCAGTATGGAACTATTGAAATATGGAAATATGCATATGAAAATCCAAAACTGTTACAACACTGTAAAACTATTGTAAAATTAATTGCCAATTTGTCATTTACTGGATGTAAGTGCCAAAAGTGTGGAGTTGAGTTAAATGACGTTAGCCTTACGGATCATGTTATTCTTGATTGTCCTGTGTTAAACTATCGACGCCTTAgACTAATAGATAAAACATGCAATGTCTTTGGCGAgAATGTTATCGTAGCTCTAGGTAGCATGAACAGGAGCTCCATTGTCAATACTATTTTGGGTGTGAATTGTCCTATACTTACTGTTCTATTACAAGACAGATACTTCCAATTTAAAAGTTTTATGTTTCGCCACGCTCATTTCATGTGGCTGAATTACAAAAACTCTAAAACTTAACATGTAcTTTTatTTGGTCCGTCGGTCGGTCGGTCAGTCATTAATTGTTTTGATATAGTATTTGTGTGACCAAGTTGATTAGTTTATCATTTCACGAATTGATTGATGTATAATGGAATAATTTATTAATTCAGTATTTATTCTTAATTATTATCATCTTATTCTTTTTTTtTTTTGTTTTGTCTGTATACGTTCATATCGCAAATATCAAATTACTGTGCATGATTACATCCTACTCTGTGTCTCCATGTTTCGTTTCGATGGAGTTACGGTCTTTTTGGGATGGTTACTATATCTTatgtcatccttcatttttatttatcttttttttttcttctctaAAtGTTAATTTAGTAACATGTTTAAAATACTTTCTATGAAATTATTTCACATGcTTTGTTAATATCAAAGTTTGTATGTTTTTGCATCATTAATATGCTTGTATATATGTATGCTCGTGTGTATATAATTCAATTTTGTTCTTTCGTTTTGTATATTAATTGTATTTGTAATCGTCAACCTATGGCGGAAATAAAGATAAaTAa
>LINE_S.grandis_29_cons#LINE/RTE-X
ACTTCCGGTAACATGGCGGTCACAGCTGTTTGATTTTCATTTGCTGATAATTaTGaTTATACAAGTGTTCAAAGGTGTTCAAAGGTATTATAAGTtATTGAAATCATAAAGGACGAtTGTGCTTATATAACGGACATTTCGAATGAGTGATATTGGTGACAGGACATGCTCTTTTAATGGATTTGGAGTTGGGtGTATCGGTTCAAAATCGTTTCTTTGTGTTTGATGCGGACAACATGGCGGGAAAAGAATGTAGTATAGAACATACTGGAATCGAGGATGTAAGGCAGCAGTTTTTGGAAAGTTCTGTTGATAGAAAGTTACTTGCGATCTTTGACGAGTTGAAGTTTATGAGAGAGGAGCAAGTTGACTGTTGTAGAGGTATGCTTTCTATTCAAAAATCTGTGACACAGATGTCGGATAAACTAGTACAAGTGATTGATGTCACAAACCAGCAGAGTGATTTTTTAAAAcAAATTGCTTATaAATCtATTGACATGGAAGCAAGATCCCGtcgaaacAATCTGATTTTTAGAGGATTTGTTGAAAATCGCGAAGAAAATTGTTCAAATATCATTTCAGATTTCATTAAAAACAAACTTGACCTTGACCCTCGGAATATTTACATATCTCGAGCTCACAGACTTGGCCAACGCAAGTTTGGACAACAATTTAATAAGCGTCCAATTATAgCCAATTTTCGTGACTATGGTGTTGTAGAGGAAATTATGAGCAGAGTTTACATGCTGAAAAATACGCCATTTAGTaTTGATCTTGACTTTCCCCGTGAAATTAATGAAGCACGAAAGCGTTTGTGGCCCAAACTAAAGGAGATTCGAGCTAATGAACCCCACTCTAGACCTAAAATTGTTTAtCCaGCAAAACTCATCCTGAATGGCAGgGTAATACATGATGAATTCCCAGACTGGTCGACAATGATGAGCAAAAGCAGAATAGATGTCTTCGATCGCATTAAAAGACCATTTCTGACCCCcATACAGCCTAGGCCTGGCTCTTTAGTTGGTGATtTTGAAAAATCTTCTCCTTGTAAACAACCACTGTCATCGCCCTCGGTCATCATGGAAACcTCCTCCCAGATACCTTTATCAGGTAATATTCGCAGTACTCATCAAGAGGAAGCTGCAGCGATGGATCTGTCTCAGCCTCATATGAATGGGCAAAGTGTGTATCACGAAAACGAAGTGCCTACTgATGAAACTGAGACAAGGGTGCAGACGGAGTGCCAGGTGCCGGTTGAATTGACTAACcCCACGACATCCCAGTCACTGTCTGAATTGCTGTGTCCTGAAAATGTGACAACAAACAATCCAATACACAAtCCAGTCATCAATACATTACTTTCGGAGGATGTGGGTCATGACATAATGAAAACCAGTGTTGCTCGTGCGTCACGTTCTGTGTCACGCAGTAGTCGTCGTGCCTCAAGTAGTGTACCCTACAGACGAGAGAGTGACTCACGGAGTCGGTGTAGGCAGACAGAGTCGAATCGAACAGACGCACGAAATGACGTCAGAGGTCCGTTGCTGTAGGCTGGAACGGAGAAGGCACGGCTGCGAATTTGTTCGTTGAACATTCAGTGTCTGTCTAGCAGAAGAGTAAACAAGTTAAAATGTCCTGAACTCTTATCAATTTTTCAAAATCATGATGTTATCTGTCTTACCGAAACATGGACTGACAATTTTTCAGAGCTATTTATGAATGATTTCACTTATTATGTCCTTAACAGAAAACAGTTAAACCCGAATGCAAAAAGGCAGTCAGGTGGTATTGTTATATATGTAAgAAactcgttaGTAACACAAAATACATTTTACTGTTCGAGTGAGGATGATTTTCAATGTATTAAATTAGATGCAGAAAAGGTTGGATTAGATAGAGATTTGTTCTTGATAGCATGTTATGTaATTCCTGAAAGCAGTAGTAGACAGGCTATGGCAGAAAGTGATACTTTTgacaggttgactgattgtatagccagtatagattgcaagtataacGGTAACTGCTATTTTTTgtgctgtggtgaTTTTAAcagtagaacacgatcCTTACCTGaTTATGTAGTTGGTGATAATGTAGAcaTTgtTTcTTTgTTGCCaGACGATTAcATTCCGGACaTTGAGTTAAAcAGGTATACACAAGaTACAGGTGTgTtAAatAAtaatgGtACCCAatTaCTGGACATGTgTAAACAAACAGGgTTAAGAATTATGAATGGCagagtAGGTCAaGaTAAAGGcGTGGGTAAATATACcTGTGTCACTAGTAGAGGGTCAAGcgtagtcGATTATaTTttgATTTCtCctgctctgttcccgtctacatatcaTTTTgAAATTGGTGACCCAAAtatAtTgTCAGATCATTGTaTgATCAGTTgcTcTTTtAATTTcAATttgtcgagaaatttatacataAAtGAAAATAAGTCTAGtcacgacttcatagagtacagttatcaatggaatgaagatgaaaggaccgaatatgttaataacTTAAaggAaaatgatcgattggctggtataaatgaggaaattagtagttgctcagatcaaaacagtattgataactgtgTAAAAAAGTTCAGTGaTaTaTtgTGtaatgccgcagttggtatgatgaaaagaaataaaTTGAAAAGAAAAAAgGGTATAAGTTCGCCCGTTTCTTGTACAGAGCATCGTCCGTGGTTTAATGAATTATGTTACGAAAAGAAGTGTTATTTTTATTCAATgTtAAATACATATAGGAGTTGtAAAAGtgatgaaaataGggTAagtaTgGTGAAAgctagaaatgaatacaagacagttttaagaaaagcaaggtttttatatgataaagatagaacagatgagttaattaatgctagatataaaaatgcaaaactgtactggagaatgttaaaagatgtttcaaaTaataattcaggtgacatcGGACTAGATGAATTTTCACgTTATTTTcAAGCCGTAAATAATCCTGATGATGCTTTTTTTAcCCCAGATGAAGATGTTTTATATTTTAATGATGTTATGTTacagaacGAACTTGAAACAATGTTTGCTGAGTTAAATGCTGAAATATCGAATAGTGAAATCTTATTTgCCATTAAGCAGCTAAAGACGAATAGATCAGCCGGTCCAGACTTTCTAATTAATgAATTTTTTATTCACGgTAAAGATGTTTTATTACCTgTTCTCTCTAGTTTATTTAATAAGATATTTGAATCTGGTCATTTTCCTACGGCATGGTCACAAgGTTATGTTATACCGTTACATaAAAAAGGTAGTTTGTTAGACGTAGAAAACTACAGAGGTATTACATTGTTAAGTACACTCGGTAAaCTTTTTACAAGAATCATAAACAATCGATTAACAAATTGGGCTGAAGAATATAATATTTATATAGAGGCTCAGGCgGGGTTTAGAGCAAAaatgggaaccacagataatatttatgtattacataatttaataacgcatattatcaattcaggtAGACAATTATTTTGTGCaTTTgTTGATTTTACTAAGGCGTTTGACTATATTGTGAGAGAAAATTTATGGTACAAATTGTTaAAGCTTGGGATTAATGGAAAAATTATAAATATAATTAAATCCATGTATGAAGATATTAAAAaCAGAGTGAAATATTGTAATGAATTAAGTGGCGAATATCCATGTATGCTCGGTGCGAGACAGGGCGAGTGCTTATCGCCATTTTTGTTTGCCATGTACATTAATGATTTAGAAAGTTATATCATTGATAAAGGAATTCAGGGTATAGACATTGGAATGTGTAAATTGTTAATGCTTCTGTATGCGGATGATATTGTTCTTTTTGCTAATACTGCAGAAGAGTTACAAACattATTAGACATATTAAGTGACTATTGCAATCGTTGGAAATTAAAGATAAATGTTAAAAAGACAAAAATAATGATATTtAGAAAAGGGGGTACTTTATCTAGAAATCTTTCTTTCATGTATGATGGTATTCCTATTGATATTGTTAGTAGATTTACATACCTAGGAATTGTTTTCACTACTGGTGGTTCTTTCGCAGAGGCACATGAAGCTTTAtCAGGACAGGGTATGAAAGCTATTTTTAAATTAAAcAgATATctctAtaagTTTacTtATgtttcAgTgAAAcaTagattagaactatttgataaactggtcacaccaataataagttatgcaagccagGTATGGGGTTTTGCACGTGCAAATACTATAGAACGCTTACATTTACGTTACTGTAAAAAGATTTTGAATGTTAAACGGTCCTCGCAAAATGATTTTATATATGGTGAACTTGGAAGAGTTTCATGTGTAACTAATAGATATTATAATATCATTAAatActggatcaagatactTAGTTTAAATGAGAATAAATATGTGAAGAATATTTACAAAaTGATGATAAGGGATATGGAAATTCATAGTAATACTGTTAATTGGGCATCTTTATTGAAACACTTGTTGTGTTCATTGGGGTTTTATGAAGCCTGGTTGTcTCAGAGTGTAGGaAATTGTGTATTTTTCTTGAGTTTAGTAAGGCAGAGATTGAATGATCAATTTATTCAAAATTGGTaTAGCAGACTACAAAATTCATCACGTGCTTtgTTTTATGTTAATATAGCAAACTTTGGTTTTAAGACATACCTTAATGTTTTCAATTCATCGAAGAGTTGTAAATCACTTACACGATTAAGGGTATCATCCCATAGATTAATGATAGAAGCTGGAAGATGGAATAAACCTGTTGCTTTGCCTATTGtTGACAGGAAATGTATATTTTGTAATATATTAGAAGATGAGTTTCATTTTGTTTTAGAATGTCCAATTTATTCAGAtTTAAGAAAAaAATATATAGATAAGTTCTACTGgCAAAgAcCAAATATGTTTAAGTTGATTAGTCTTTTTACTTCTGAAGACgCAGTTGTGATTaAAAAACTAGGCCTATTTGTGCATTATGCGTTTGATGTAAGGAATAAAAGAATTTATAGTGCTTGATTCTCTCAATATCTGTAtAATGTTGTtAAATGCAGTTTTAAATGTCCTacactttttctggatcactcgaaagtctaatgcatatacatgtgaaactgttagtaacaaccgCCTGATATTGTATGTTTTtGTGTGAGTGTgTATTTATGTGTGTTTACtTTCTCCAATTTGCTCCGCTcTTTCGCAATGTTTTCATATATGAGTTGAACAAAAtTACTTATAAGCCTTCTCCGTCGCATGTTTATATACAtTTTATAGTAATGtATCCAGAGCTGACTGCCATGTTACAAGCCTcTATATATATTTATGATTTACTTCTAatATGTAATAACTTGTGTGTACATGCATATTGTATCCTCATGTGCTTAAAGCACAATGGAAATGAAATAAAATAAACT
>LINE_S.grandis_28_cons#LINE/Proto2
tgcgcatgtgtGaaagtgaagagacgTgttTtTTtttgcTctGtgatAttttcTtCgaTttatctaaggaTtaTttAAattttgGatatatTtggacatataagaTaTggaaaAAtAaactctgaaaacttccttacggtatAgataataccagtctgTgAtaaACtgtgtTTattgtgactttaataatatgtgtccttactcctttgtgttggcactttggcgccaaactacatgacaatagaaacaaggaatatttgTAtatgaaacaAaataTTaatcacgatatgtgaaacCatgaAaAtattatatacttttctcTctaaaaaaggcatttgcgcCtgTgttttatTttgaaaaaaaaannagaaaactttaaatttctgacacatagtgaccaTcgctcatgaaaatggccAcAcatcaggagtattatgaatcccaaccctccCccgggcaaAcacggTaCgggagtccgtcaaagtcaaAcacAtctagcggAcTacttaatggcctgTgtGggtCAcaatcaTcgatcgacatgactttgttcgataataatgatAtatTcAgtgAcgccgcatccacAgAcgancgtcttcagggcttacaaagcAtgtttcAcCaacttacaaaagatcaatacatttcccanttgctaacggacgacaactccagggaagaaaacttggtaaaattgagggAtGctcTTttTgaAtctaTcaaActtTgtgatggTtaTccctaTaaAAtttcgTgcgATtTgaAaaaacgtAaaactacgcgttctggcgagtcCgtgTcATgtaAacttgcgcgTgAcatatatgTtctTgtAtctgTgTtggatggtggtccttttgaggACAtCaaAtctataataaactcagcaaaaatagctgtaaaagAtGACtttaatctttcgcaagTagaggcacagtcagaaatcgtTAaTaTaaacaaacTGTTgaCTcaActtcaaactgatgtttttaatCTcaggaAAgaaaaagataacctcgaagtaaccattcgggaagaaataaaaacacttcattcatcgctcgttTctTtaaAAAatGaaACatCAcATtcTTTtAaCAATcTtAAtAAAagaAtaGAGgACggttgTcaagccGcTTTTCGTGcAttagaCgacAaTTGtaAtggcTcTTCAAgtgTTaAAAatgAgttAAaactTgCacGCcaagCAAtgaTTTCAAcaAgaGATgaaaCCAtgCgcgAcATgacAAtattacgcgaaaaatttaCAaaTGAtAacaAACAGctTGaAAAgAgAaTtaATAaactggaatcaaagattaattctaaagtAAATgAtAaggatgtctgtgattcatcacTGTCAAAtgggaAcccATtGGCgCcaAcATcTTcTcatcacacagattcacctggctcttcacaaagTaCcAActctgACgTgGCcGCccAtagTAGccCcgAgATatccgAggtCcgcacTAGTGaTagACAgtcgcacgatcaactctccgcCTcCAGcTcggctaataagTcCAcGagAaTcgaacgcgtgccTcccaAaTcGccaCACagctCTAtaCcTGTCGttACcggcaatgggtctaacaccacttctcggtccAGCaGtCACgAgcACAaccgttccagtaaatatgcaggcgtTAATAAgtATGtgcAtAAccAgacGacgActgagtctgtcgaggacatcgattttcaacaatacgttcAcAaAcACACAAaAcGttactttgtAGgAGGTTTTattaaaTcCgTTaCcGataACatAAtttTgAaTtatgtgagaaAcAagggTatTaaaGTGACTTCCCTAAaTATATTCAGAcCAAAACACTTAGAGACGGCGGTAATACGGATCAACGCAGAACCGGGCAACTCCGACGATATGATCCGTGACGGCTTCTGGCCACATGATaTCACATGCCGACCATGGGTCAATAAGAGACGTAATAGGTACAAGccacgtgcccagcatggcTACGaTACCAATGTATCATAACTGTATTACTACCTTTTATGGGTTTTGTACTTAACTGTTTGTTCTTTTTGATGTTTAAtctcCAACTTTGCACGTGGAATGCAACAGGCCTCATGTCGAgCGCCTATTATTTAAGCTGTCTACTTAACAGTGATAAAATAAATGTAATAGGTATTTCGGAACACTGGCTAAAAAATGAAAATAtTTCTtTTTTAGATAGTATACATAAAAACTACAAAGGTTTTGGTGTGTGTAACTTGTCACACTCAATTTTTACAGGAGGGCGTCGGCCTGATCGAGGTGGTGTTGCACTCCTATGGCAAAAGACTCTAGACAATAGAGTCACTATTTTAGACATTGAAAGTAATTGTATTGTTGGTATACAAaTACAAGTTcTATgTACTGACCAATTTATTTATGTGATACAAGTGTATGCCCCTTGTTCCAATTATGGCCTCAAAACGTACAtgGAATTTCTTGaCAACTTAAATGATTTGTATAGTTACTATTGTCATAAAGGTCGCGTTGTTATAATGGGGGATtTCAATACTCATTTACAAGGGCAAAGTTTCTTAAAGCCCAGCGATGCCCGCACTGCAGCTCTAAACAATTTCTTATCaTTGAATAACCTAATAGCAATAAATACTTTACCAAAaTGTACAGGGGcgGATGCATCTTTTGTGTCCTACAATGGCAAATATCACTCCCTTATTGACCATATATTAGTCCAGaCTGAATGgGTAGACTTGATAAAAGCATGTCAAATATTAGATGACGACAGTCTAAATGTGTCGTCTCACAGACCAGTCCTTGTGTCGTGCTCTcTACCGGTAAACTCTGCAACTATTCCATCGCCTGAGAATTGCTCTCGGcAACACATTAATTGGAAAAAAATAACAAAAACACAATATGATCAGTATTCAAGTATCCTGGCTGAACGTAGCGAAGTATTATTGCACCAGTTTGATAACCTTAACTGTAACGTTTCAGATATTGATAATCTaTATAGATCTATAGTCAACATTATTAAATGTTCATCTGACGAATGTTTTCCTAAAACCAATTTCAAGCCCTATTTGAAACCGTACTGGTGTGACAACCTTAAGTCACTACATAAGGTAATGAAACATAAACGAGATGCGTGGAAAAGTAACGGCCGTCCGCGAGGCAGTGACCATACTTCGTATCGGGAATATAAAGAGGCTAAGCGTGCATTtCGTGCTCTGCATCGGCAGTCTACAAATGCATTTTTAAAGAAATCCTTTGATGAAATAGATCAAGCCGCCTGTATTGACaGTGCCCTATTTTGGCGCCTTTTTAATAGTAAAAGGTCAAGGTCGTCCAAGGAGGGTAATGAAATAAAGTTTAATGGTAGGCTGGTAAGAGATCCTTATGCcATAGCGCAAGGATGGGGTTCCTATTTCAAAAACATATACAGTAATAACAGTGATAAGCACTTCGACTCTGAtTTTAAACAAAAGATAGATGATGAAGTTAATGTGTTAAAGAAAAGAACGGGGTGTGTTACCAATGATAAACGCATTtATCAGGAAGAGTTAAACAGATGTAtTAAAAAATTCAAATTAGGAAAAATGTGTGGGATTGATAATGTTtGTTATGAACACATTATCCATGGCGGAGAGAAACTACTCTGTGTTtTGACTCTTCTTTTTAATGAAATGTTTTTTAGCTCTTACATTCCTCATGAAATGAAACTAGGTAATATCATAACCCTTCATAAGGGTGGAAGCAAGCGTAAGGATGACCCTAAAAGCTATAGGGCTATCACGCTGTCCTCTTGCATTCTCAAACTTTATGAAAGTATACTATTAAATAGATTAAATAAAAGcgtatcaataccaaTTCATAATTTACAAGGTGGATTTCAGGAAGGTATGGGTACTTTAATGACAAGTTTTTtAATGAAGGAGTGTGTTAACTATTGTACGGATCTAGGGAGTAAACTATATACATGTTTCcTTGATGTTCGAATGGCATTCGATGGAATGTGGCATAATGGACTTTTTTATAAACTCTCTCATATGGGTATATCAGGAAAGCTTTGGCACTCTGTAGTCGAATTACATACTGACTCATACAGCCGGGTAATGTATAAAGGCTATACCTCTGATTGGTTTCCTATCATGTGCGGATCCAGACAAGGGGGCATCTGTTCGCCATTCCTGTATTTATGCTTCGTTAACGACCTAATTAGGGAATTGGCTGACTCAGGATATGGGTTGAATATAGGTACTATCAGTTTTGCTGCGCCCACGGTAGCAGATGACATGgCATTGCTTTCCTTGTCAATTACCGGCTTACAACGCCTTTtGAACATCTGTCaTGCATATGCATTCCGTTGGAGATTTCAATATAATTCtTCTAAATGCGCAATTTTAGTATCTAATGAAAGTAAACATGCGGCAGCTCGGTCCGTCCGATGCTGGAAAATTGGGGAGGACATTATTTCTGAAGTGTCAAGTTATACACATCTCGGTGTTCAGTGCAACACTCGTCATGCACAGTCTAAACGTGCAATTGAATTGAGTTCTAAACTGAGACGTACtTTCTTTGGTATAGCcGCGTGTGTTTTCCATAAAaATGGGCTCAATCCAATCACcTGTAAACGCATTTATGACCATGTCATTCTCCCCAAaGCGTTATTTGGAGTAGAATGTTTATTCGAGTTAACGCAAAgCGAACTACTTATAATTGAGCGGGCACACAGGTTGTGCGTAAAGAATATGCAACATTTGGGAATACGAACGAGTACCAATATTGCATTGAGTCTATTAAAGGCATTACCTGTAATGGCTGAAATAGAAAAAAAAAaaCTCATATTTCTTGGTCAACTGTGCCGTTTGAACAGGAATTGTGCGGTCAAATAtattttcttacttaGACTGAGTTCATATAAGCTTCATCTTAGAGACAAAGGTTTCTTTTCTGATATATACAGCATTCTACAGAAGTTTAATCTGAGTTTTTATTTGGATAACTTCTTAaGTGAAGGtGTATTTCCAAACAAATATCAATGGAAACAAATAATAAATAAAACAATATGGCACTTTTATGTTTCGGCTTGGGAAAAAGGTACCAGCTCTGAAATGTATGGCCGTTTCcGTTCATTACACTCGCAGTACCATTACAGTGATATTTGGTCGTATGCTCTAAGTAGCCCGTGGCAACTTGAGCACTGTAGATCAGCGGTAAAACTTGTTGCATACTCTACTCGTTTTGACGAATGTTGTCCGAAATGCAACATACAGCTGTTtGACAATAGTATGACTGATCATATActgTtaGACTGTCCGGCATTGTTAGATGAAAGGGCGAACTTTTTACAAATTATAGAGCAGGTGTATGGcGTGCGTGTTAAAAATATTGTGGTGAAAATGaGTCGGAACACCCTAATCAACACTGTTCTTGGTGTGACTTGTCCAGTCTTACTTGATATTTTGCAAGAAAATTATAGCAAGTTTCTGGGCACAATGTAcAAATTCTGTCATGTCTTGCTTAAAcAACACAAAACTAATTAAaaTgTTtTTttTtTttttttttttttTtTTttTTAAACTATGCAATTTTCTACTCTTGTGCTGTGTGCATGTTGAATTTGCTTAAATGCATGTAATTTTgtgaTTTatTTAtAgtgCtgcgATTACATGTGTTTTgTTtATATGTATTTGCTTAGTTatTATGATTTCTATGCCATTACTTGCTTCAACACAAAAAGAATAAGAGTAGGTTGCTGCTGCTTCTTCTTTTATTGGCTATGCTGTTTTGTATCcGTctgttgtgcatgctgagtttGaTTATTcaTAATTAAgTTtGCGATAtattcataGTTTTGTGATTAcATGTGTTTTGTATATTTGTGTTTGTCTATATGCTTTCTAtGTTTTGTTTCTAACTCCATAACATAAGCCTTGTATTTCGTTTCGACAAGGTTTATCTCAAAtGTGGTGTTTAGCAATATACATTTACACTTACATTTACATtTTAGTAAATTCACGTTTCATGGCCCGGGGATTAAATGGATTTATGCCCAATTGCcTAAATACATCTGCCTTCCCCcTCTTCAAAACTTAAGCCATTCATATAATATTTTGAATAGTTTCTCtATCTTCGTCCcTTATTTTTATCAATTTTAGTCTGAGTATTTTTCtATTATCCCTTTAATTGTGTCACAATTAACGTTATAAACGTATATAAATGATAGGTATTATTCTCTAATCTTTATTCATTCTTATCGTTATATTGGATGGTATATAATAATTCATGTAAGCAAGTAGTATTGTAGTAACTAGTTGTATGTCAGTtagctgtATATAcatgtacatatcaatATATAGGTAGTTTTTcgatTTGTTTGtgcttgatgtttgtatcacatgtttgtgcttcatgtttatatcaATGTTTATAATCTTCAATATTGGAGGAAATAAAGAT
>LINE_S.grandis_27_cons#LINE/L1-Tx1
aaaattctgtctgcaaagaaactaaataaagtgaactaaaacaacacagatagtgtaaataaatattggactaggattgtgaatatgaggtaaatcaatttacgtactctccggaataaccaattatctgaaaatggacgtatttgtaatagttgaatgtctataaagcaacaagggtgacgccatattcaaccacgatacacattattatgtaacatatgttgattcaatgaactaaaaagcggacgggtcatcgcaaatttttcgaaaagtatactgcaaaacaaaagaatgcaatccaatacaaaaataacagcaataacgaagttaaaatatccactgccagattccgataacgaagaagaaaaaaaacgtaaaagggagcttagcagcgtaagcagccaaagcgagcttgactctagcatcaaggaaactgataacaaatctaaaacagacaaacaaaagaaaaagaaaacaaagggtagtgaagtcatttcaacaaccatcgacatggagtttctgaaaagcgaactcggtgcaataaacagaaaactagaaaacgttgttactaaagacgacagctttttgaagtcaatgatcagagaaactatcagtgaaatgaaggaagacatcatgacatcaattgagaagagaattggtgttttagaaagtacactgtatgnaaaaacagctagagaatgatagtttgaaaatgtcagtcactgaactaacgaagcagatagaagaaatgaagaatgaaaacaaacagttgntcagaagcacagataagaaactagctgacagagatgaatcaataaacaaaatagagcaatacagcagacgcaataatgtacgtattgatggcataccagatactcagcatgagtctgcggaagaaacaattaaaaaggtcactgataaactgaacgagaagatacctaacctcagcttgtcagaatatgattttgatattgctcatcggctaggtcagtataaagccgacagaaaacggagcataatcgtgaagttccagtcccgtgtgaaaaagatgcagataattagaaacaagaaaacattgaagactgataaactatatgttagcgaagatctaaccaaactgaatcacagtgttttcacaagtgtgcgcgtaaaacaaagagatatcgttacatcgacatggacgcgggagggtacgatcttctatagagacgtcaatggtgcagttcacgaagttacaccgaaatactatgactactggttgaacctagactggcccagtaagtgacaaattgtgccgcgatttctttttcagggagtgtaattcaatcacgcggttttcacagcggacactggtttatgtttatgtaaaactgactcaatcacgtgcagtactgttttactacacatccagtaatacaccatttataactgatgtatatcaccttgtatatgatgataccccgttctcttttaatcatattgttcgcgatttagttgaacctagtatattaaaactggtggtacatgctataccgtgtttgaatatttaagtaatttttttgatcattacgttacagatacgtatcgtactttttaacactgactgtaaatgtgAAcaagactacaggtttctgcttttgtttttcaAacacaaatgtacatgcatatatatactcactcttctgacacaatataatatcaaattgcagatatttaacatcttggtaactatcgattgtgttatgttgcacttgtacctatcactctgtcaaataatcattagtgcagcaattgaattgtatagttaaactatgttatactagaatacatgcatctgtgaattagattgatttaacatatagtatacaatcgattgtataatggtgcacgttaaccacaactaagtattagtcaaacaaatggacaatataaacacttaggacttcctaatatttgtttttgttaAaccaagttcatgaatatttgtaatacattttaacatacacggggttgaatattgatatacacgtaattacctaaacattatgttagagatacatatgatattctttagattttaatgtaaatttgcataagactacaagtgtttaattttgttttcaaatatatatgtttatAtatttacttttctgacacagtgtactAtaaaattgaaaatatgcaacatgttgtatacaaccgattgtgtaatgttgcacatgtAccgaAcActctgtcAaatAaTaattagtctagcaattgaactatatagtagaactttatggcggtattatatattttatactagaatacatatgtctgtgAaatagactacatcgaataagcaattgtgggagagtgagacttgtAaaTatTTttGGGaTtgACtTtttggtttaAacttgcTTattAtAagtgttaTatacgTtaTaCcAtggTtAaATacTTgaGtacaAGTAACAtTaTAaataCTTATCGTATATTTTTGTTCTTATTGATCATTTGCATAAGACAACAAGTGTCCgtTTTTGTTTTTGTTTTtGTGATAATTAAATCACTTGCAATACATGACTTTGAAAGGTTAAATTATACGAAATTCAGTCAAAATTAACCGGACCCGAATGcTGTCGTGGTAATGTGTGGCTAGCCCGTCTTACtTtTTTGCTTTTCAAATACGATTATTATGAAtATATCTCTATCTTTTTtGTCTCAAGAACGTACACTCTGGTTAACAAACATatctTTTAAACTGGAATTTTCAATATCATAGTATGTCTGAATTAAAGATCTTATCTATGAACgTCCGGGgTTTGTGCCAAAaTCTTAAAAGAAcTCAAGTATTTCAATggctAAAAAAccaaaatgcagatatatactttctgcaagaaactcacttAAcTgAAActataAAgAGTCAACTAAAACATGAATGGGGAGGACAATGTGTGCTTAATgGTATCTTTCGGAACAAGGAAGGTACAGCAATTTTAATAAATCCACGAAGCAATATAGTTGTAGAAAATCAaTACaTAATAGTCCAAAACAGAATACACGCGGTTGATATCAATATTAATGATTCAATATTAACACTTATAAACATATATGGACCGAACGCTGATGAGAACTCCGTTTTTGAGAAATTAGAAtTATTTTTACAAaaccataccaatatacaattcatcattggaggagactttaataccattcttaatacacaaattgacaaaaagaacggactaaaagactcgcactcaaaatgtagaaaatcattacaatcattaatagaatcacattccctatcagatatatggcgcgtcaaacatccaaataccaaacggttcacttggcatagctcaattaaaccaattgtcttcagtcgtcttgattattttctaatatcaaattcattgacaaattctgtgaaaagtacgaagatttatactggttataaaactgaccactcttgtatctcaaccacaatagattttacaaagagtacaaaaggaccaggatattttaaacttaataatagtcttatcttaaataacgagtatcaaaattctattaggaaatgtataacagacaccgtagaaataaacaataacactaatcctaacacattatgggaaataataaaagggaacataaggaatgaaactatcaaatttgcatcctatcaaaaaagaagagatacattagaagaaaagacattaacaaataaaataaatgctcttgaaaaactaatatctatcaataacaatcaaatacaaatcgaacagatgaaaaatgaactcgatgaactaacaacaaagctagtatcatacatgacaaacatataaatggactattaatacgatctaaagctgaacaaattgagaacactgataaaaatactaaatattttgcaaatattgaaaaaagaaattttgatacaaaaacaattaaacgacttatagtaaatggAgcCgaAAttAAtAAcCAgaatgatatatTAAAcGCAGAAAAAGACTATTATGAAAAACTTTATAAGAAACAAACAGAACCTGAAAGTGAAAATaAcTccTTTTTTGACATTCCTATCACCAAACTCTCTGAAGAACAAAAaCGTGAAATGGAAGGCATAATTACGGAAAGAGAAGTACAGAcATCACTTAAAGAGATGAAAAaTTGCAAAAGTCCCGGCTCTGACGGAATAACTGTAGAATTTtATAAAAtATTTTGGAATGACTTAAAAAAaTATTATCTTGACTCGATTAATTTCTCGtACACTCATGGCTCTCTCACTGAACTTCAGCGaCAGAGTGTTATTACCCTTCTTCCAAAACatAatAaAGATACTACTATTTTATCGAATTGGCGACCAATTAGCTTAcTAAATGTCGACTACAAATTAGCATCTAAGTCCATCGCAAACAGAATAAAAAAaCACATAAAATCTATAATACACGAAACACAAACAGGATTTATAAAAGGTAGATATATTGGTGAAAATGTAAGACTACTATTTGATACTaTTGaGTATTTAAATAATTCAGACAAAGATGGcATAATAATCTTCTCAGAtTTTGAAAaGGCATTTGATAGCCTATCCCATAGATTTTTGATAAAATGTCTTaAGCACTTtAatTTTAGTACAAGTCTTATACAATGGATTGAATTATTTTACAATAATATAACAAGCGTTATAATTAACAATGGATATTTATCAAACTCAATCGAAATTGAGCGTGGTGTTAGACaagggtgtcCTCTGTCCTCAtAttTaTTCATTATATGTATTGAATTATTATCAAATGCAGTAAAACACAATAAAGACATAAAAGGTATAATTATAAACGATACTGAAATCAAACAAACTATGTTTGCAGATGACGCTACTTTTATAAcGGATGGCACTGAGCAATCTTTTAACACTTTAATAGAAACTATAGGTAAATTTGGCATAATCTCCGGATTAAAGTTAAATGCAAACAAAACCACCGTACTAAGAGTAGGTtCACTAAAATATACGGATATTGTCTACAAGAAAAGAAAAAAAATGATTTGGACATCTAAATCTGCAAAGGCCCTTGGGATGGTATTCACAAATTCAACAACAGATaATATACATCTGAACTAtGTTAATAAAATAAaAGAATTTTACAATTGTTTAAAtAATTGGAAAAAGAGGAAATTATCAATAATGGgTAAAATAACCGTAATTAAAACATTTGCACTGCCTAAACTTGTTTatcCaTTTACAGTCCTACCTAATCCTTCTAACGAAACTCTAAAAGAAATTGAATCCGAAATGTATAAATTTATTTGGAACAATAAACCGGATAAAATTAAAAgaAACACACTTAAACAAAGCTATATCAATGGTGGATTAAAAATGGTTGATTTGACATTATTCCTAAGATCTATTAAAGCAAGTTGGGTCAAAAGAATGCTTTCGAATAACAACATCAGTTGGAAAAGTTTTATAGAAATGCAACTAAAACCATATGGAGGGaCTCTTGTATTTCAAtGTACgCCAAAtAAACAAGATGTCGAATATATATGTCAATCAAACTTATTTCTATTAGAtATCATGCAGGCATGGTTCGATATTAAACAGATATCAGATAAAGAATACTTTGGAAAATCAATTATATGGAAtAACCAgAaTAttaaAgTGGAcAAAAcAAtaatatactataaagaatggcacaacaaaggaatcacatttctagaacacctatttgattatAgAACGAACAGATTTTATACATTCGAAGAATTCAAAACATTATACAATATCAACCAACAagacTtcTTTAAAtattttcaactcatctcacatatatctaaaacctttaaacagtcacttatcgatgaaggcaccatatataatagagacgcatgtctacatgatattatcttaaaatcAAAaTATGCGAATAAATTCTTGtataatatacaacTTAAcAcaatAAAaCataaaacccaaactcattcgtctcaaaataaatgggaattaatattacAAAAAcAAcTTAActGGGAAAcattaaacataatcccatttcAAACAAcATgcGACAATTACTTACGAAGTTTCCAAtATAAAATAATAACAAGAATCATACCAACAAATACGCTTCTCTATAAaCAAAAATTAACAAACTCAAACCTATGCGaTTTTTGCAGCATGAATTATGAAACTATAGAACACtTATTCTGGGAATGTCCCcATGTGACAAAACTCTGGTTTgAagTtgCAAATTacatGAAACAAAAACAAaTACCGATACAACTAaCCATGCAAGTTATTCTGTTTGGTCTACAACTAAAAAaTAACcAAGGCGTCTGCATAAACTACATaATTATTTtAGTGAAGTATTTcAtAtTTAgtatgaaatataaacaaaaacaaccaatatttaatcattttatccgttatttcgaacacagattaattctagaaaaacaaattgcacttaataacgatagaatcCAAACATTTAGAGATACcTGgATTAATTTTTTGGAATATTAAAATATTCTACATAATTAACGtATGTGATTTGGCCAGAGTGTTCGCGTTCtTCTTcTTTTTCcATCtTTATCCCTTTCTTTCTTGtTTCTTTATTTAATCTTTaTTTTAATATAATTTAAATCTTCTATAAAAACaCAAGGGGAGACAAACAACAAAAagACAATGATaTTTATCAAcatgatagtatgaaTTTATGTATGTTTTaTACCATATaTATCTATATACATATATGAAtGTTTaAcCAtGTAAATATCATGAAGAAaTAAATGATAAA
>LINE_S.grandis_26_cons#LINE/RTE-X
GaAcatggcggactatAgacgTgcttTtTaagtgtTgaTacAttTtgtgTttTTtccacttTcaAgActcagtAgaagTcgTTagtatatagtaATGaagtAacctagtcTtgtaaagcgaTttGTagcTactagttgataAaatTCAtggAtAaataAAgAgTtATTtcAcgTgaAaagtgtttTaccgTtttggcgggagtGTaaacAaAggaacagaggaacagaggaataccaAAcAtggatgtcttaaggcaagaatttatTaaaTcTtCaatggacaAcaagttAgtAtacatgtttgatgaActtagAgAtaTaaAaCgagatcaGgagAatgttaacAgAGgaaTTcaGttActaGagAaAaCcgtgtcaaAtgtcggtcAaaAACtAggGcatattgctaaagTCaCAaatgcacatactgatttatTgaAAacatTagCatataaaagtATtgaTcTcgaggcaagatcacgCAggAAtAActtgatattcagAggTATtgctgaaaaCAgagGtgaaagtTgTtttggaatTAtccgtGaTtTTctggctaatcAccTTgATattgAtgATgaccTctattTgTctAgAgcacATcgGTtaGgtAgAtataAcGCccAAAACAGAgGGaAtcGcAGAcCAAtcAtagTcaATTTCcgtgactTtTgTgAcACtGagctCatTatGgAAAgAgttTAcATgctgAAaggATCAGGATtCtCTATtGaccATGaTctTCccaGggAAATTcaGtCAGCAaGAtcAAAGCTTTgGCcTcagTTTAAAAaGtTAAAgcAAgacCaTCcgCGcTccAaggTtTcTAtcGtgTAtccAgCGAAAcTgttgaTGgaTgggAAgCtTATaACAgAtGaActtcctgAaTGGTCAAGatATATgAgcAaCaGCAGggTTgTgAacatTgaCAgtGTTgatccTgaggTAtgtaACaGTGaaAaTTcTTACgcgaaTGTTgttaaaGAATCaCagTTACccAcAATATcaGTATccCCaTcTcAgAaTgCagaCagTaACcagCgTtTCCAaCAatttgGcAAccccTTcTcAggTcCatatCAtcAGatgctacAAggCccACttATcAtgtTcCCAAATcctAAtgTcgtaaacactcctgtgacacatggtggtagcattatgaacactcaaccttgttccagtcaaatgacatatcaagatcccaatgtagtcaccactcacgtaacgaccaatggtatcagtatggacacaCaAccttgTcCgagTcAggTcaCtcAcacgACTCcaGAGgTaAATAAgCaacAgcAgCagcACTCaGAACATCAAtCAACTTCCAgTGACAGTGTCATTAATATGTGTTTGCCGGTCACAAACGAGGATGTTTCAATTTCTCTTTATTCCCATCCAAtTGTCTCGTCCGGTGAATCTACaGTTGAAGACACGACCCCcAAATCTGCCATGTCCCCcCCTCGTGGCAGgGCCAGGATTGTACGCTCTACaGCCCGTTCCGAGAAAAGGTCCGAATCAGCTAGGCCCTATAAAcGCAACGCCAGTTCCTCTAGGAGcAAGTCTCGTCCAACACAGACTGAAAGTAAAGGTAAACAAAACGTGTCAGtgtcagCTGATAAtCAGGTTTTACCcAAGGCTATAAATAGAACAGTTACGCAGGATCTGTCCGAAAGTGTACACACTGCTCAATGTGGTGAGTCATCACACGAGACCGGTGTAGAGgCAAGTGTAGGTAGCGGAGTACATGTAGGTCAtTAGGCATCATCACAGAAGGTCGAGCTGAGATGTGCTcTACTGAACATCCAAGGGTTACAAACAAAACGAACCAATAAACTGTCACTACCTGAACTTCAACATGTTTTTGATAATAATGATGTTGTACtTTTTACTGAAACATGGTCAAATGAATTTTCAGAATTaTCAGTAAAAAACTTTGAACACTTTTCGCTTAGTAGATCAGAAAACGTCAGTACATGTAAACGTTCTTCaGGGGgAATAtTAGTCTACATTCGTGATAAATTTGTATCcAAAGAAACACTGATATTTCAAAGCCAGGATGACATATTATGcAtcaaaattagtggtaatattttaggtactAAGGAGGATTTACTTATCTGTCTATGTTATGTAATACCAGAGGgTAGTAGTAGACAGGCGTTGATGGATaCCAATACTTTtGACAGATTGTTAGACTTCATTAGTAGCACAGATATAAAATATGAACAAGGCTGTAATTTTATATTGGCAGGAGATTTTAATGCTCATACATCTGATATGCCAGACTTTGTAGtTgATGATAATATTGTTtTTAATGAATTTCTGCCAGATGATTATATTGTTGACATTAATTTAAAAAGAGTTTCaCAGGACAAGGGAAGGATTAATAATAATGGAAGGTTACTACTTGATTTGTGTAAACAAACTGGTATGCGCATTTtGAATGGCAGGTTTGGGGCTGACAAAAATGTTGGAAATTACACTTTTATTGGTCATCAGGGGTCCAGTGTTGTTGATTATGTaATCACCAGTCAAAGTTTGtTTACTCATATTGATCATTTCAAAATACATGACCCCAATATATTATCTGATCACTGTCTTaTTGATTTTACaCTGTCTTTCACTAATAACGAAAGTGAACCTATAAATATGTCAGAGCAGCATGGGgaAAAAAtTAACCATAAGTATGTATGGAAAAAGGAAAAACTTAATGActataAAgTTAATctttcctcagatgtggtAAAAAAtaaattatctaatcttattgaAAATGTaAAtAactctatgtcaaacaatgatattgatagttgtatcaatgagttctctagtgtaatagatgaAGTAGTTAGTCCTTTATtTAAAATTAAAAcaggcaaTTCCAAAAActgCAaGGatAAtAttcataagtcaaatcaAtgGTAcAcAAATGaATgTggAAATAAACGGAGAGAATTTTaTGCTGCACTTAaCCTTTATAGAAGaGATGATTcTGAAGAAAATaGGATACTAATGGTAAACAAACGAtCAGAATATAAGAAATATGTCCGCaaagCCCGGTTTgAatatgaCAAAAAGGAAACTGATAAATTGTTATCAGcCAAAAATaAAaATGCTAAACTaTATTGGAATTTACTTAAAgGGGCATGTGGAATTAAACAATCAAATATACAAATAAATGATTTTGAAGCTtATTTTAAATCAGTAAATAATCCAGATGATCAATTTTTTATTCCTGATGaagatgTTTTATACTTTAATgAAAGATTTGAAAAAAATGAGTTCAGTATTATGTTTGAAGAATTGAATcTACCAAtAACAcaggAAgAAAttaatagtgcaattaaacaattgaaaacaaataaatcagGaGGACCAGATgAATATtTGAATGAATTTTTCATACATGGCAGAGAAATATTGTTACCTAGTTTATATACATTATTTAATAGGATTTTTGAGCTAGGTTaTTTTCCAGAATCTTGGTCTGAAGGACATATTGTACCATTACACAAAAAGGGAAGTTTAAatgatgttaataactacaggggGATAACTTTACTTAGTACATTAGGAAAATTGTTTACTAGAGTTTTAAAtAATAGATTATGCAATTGGGCTGAACTTAATCAAGtATATATTGAAGCACAAGCTGGCTTTAGGTCAAAAaTTGGAACCACTGATAATATATTTGCTTTACATGGGATCATAAATCATATgATTAATAATAATAAACATTTATATTGTGCTTTTATTGATTTTAGTAAAGCTTTCGATTATGtatcacatgataatctttgGtTaAAATTAATTAAACtTGgTATtAGAGGAAAAATGTTAAACTTAATAAAATCAAtGTATAGTGGaGTTAAATCtAAAGTAAAATATAtGAATGAACTAAGTAATAGCtTTGATTGTCATCTAGGCGTTCGACAAGGAGaGTGTCTCTCACCATTTTTATTTGCAATGTATGTCAATGATATTGAAAGTATGTTTATGGAGAACAGtTCATGTGGtATTGATATATATATGTTTAAATTaTtCctaaTTTTATATGCTGATGACATTGtTATTTTTGCAAACAGTAGTACAGATCTACAAAATGGTTTGGAcTcTttgtATGAATATTGTAACAAATGGAAATTAATTGTTAATACAAGCAAAACAAAGATtATGATTTTTAGAAAaGgaggtaGAATACcTAATAATGTCTCATTTACATaTGAGGGAtcagaATTGGAAATAGTTAAAAAATTTGTTTATCTCGGATTAGTTTTcACCTCAGgTGGATCTTTTCAAGAAGCACAAAATACATTAGCTGGAcAATCAATGAAAGCTATCTTTAAACTCAATAAATACTTAAATAgATTTACAAACATTACCATTAAACATAGATTAGAATTATTTgATaCTTTAGTCTCCCCTATCTTAAATTATGGTAgTGAAACTTgGGGCTTTCAgTCAGGTGGTGCATTAGAAAGAGTTCATTTACAATTTTGTAAACAATTATTAGGAGTTaAAAAAAGCACCCAAAATGATTTCATTTATGGtGAACTAGGTAGGACACCTTTAAAAAACATATGGTTATATAACATTATTAAATTTTGGACTAAGATCtTAGAGGCTGATTCTATAAAGTATATTaAGATAGTTTATAATGCTCTTTATCGTGACTTGGAGAATAAACCgAACTGTAAAAACTGGTGTTCATTACTAAGAAACTTGCTTTTTGCCTTAGGTTTTGGTGAAaCATGGTTTTCACAATCAgTAGGCAACAAAAATATTTTTCTATCTTTGGCAAAACAAaGAATTTTTGATCAATTTCTTCAAGACTGGAACGGCCGTTTACAAAATTCAAGTAGAGCATTGTTTTATAGAAATATTGTTAATTTCaAaTTTCAACCATATTtAAATATTATTCTATGTAACAAAAACAgAATTAACTTgACACGTTTAAGAGTATCCTCcCACAGGCTACACATTGAAACTGGTAGATGGAAGAAACCTATTGCTACTCCTTTAGATGAACGTAAATGCAGCTCTTGTAACACATtAGAGGATGAATTTCATTTTGTgCTAGAATGTAAATTGTATGAAAACTTCAGGAAAGAATTTATATCACCTTCTTATTATTTAAaTCCAAATAtGTTCAAATTTACAGAGTTAATGAACAGTACCAACAGTTACACTGTAAGAAAATTAGGTTTGTATATTTCAAAAGCTTTTGAACTAAGGAATAATCTGTTATACAGTGAATAGACCAAATattatcttacttatttattatatttttaaagtcatttttaatatttttgttcatgtatttggtatggacatgtgatgactatTGAATATGGTAAGAACTGAcATAATgTTTGTATTTAtgCTATGTATATATAGTATGTTATATAAATACTGAAGGTCTGAGTTAGACCAAAATTTACCTTGACATTTTGGATCCTTCACATCTTCTTCTTTCTTTTCTCTCTATCCAAATCAACTCCATGGTTATTTCAATCTGTATAAcGATTTTCGTGATGACAACaCCgAAACATTATGTAatTAGCGGGATTGACCAATGcAcGaTTTcTAAAATGGTTGAAAAATATCAAAATATcAtATTAACATTGATcTGgTCTTATTTATGTAGTTTTCCATGTGCTTCCGGTCCGCATTATTTTTACACAACCGTAAGAAATCATATAACGTAAGATTtACCTTTTtCTCACTTCCATTCATAGTTaCACACCTTTTCtGcTTcaTaTTAAATcACacgtTcGGtcTTCTTATTCCTTACCCGGTTTcTCTTATTTTTCGTTTCgatAAgggaAActGGTTTaatatattcatgtttaaacagtgttattgttataatactgatttttcgtattgctatatatagtattactttgttTTATATtCCGGCACTTTCCCTTATATTTCGTTTCGATAAGGGAATCCGGTCCGGTCcAGGATTAATTCATTTAATTAATTCTTTAATCAATCAAGTATGTTATGTTATGTTATgTgatctatatacgtttgtatcgatttgtacatgtattgtgttgcatttgatatgaaagtctataTTTAtGtTTTTgTAcTatgtttatgttctacatgcgtttatatacatttgtatattaccgtcaTgtTCATATTATGTAATTTTATGTTTGCCGCATGGGTCGAACGACCTTCTGGCTctTTGAAATAAAAactatcAa
>LINE_S.grandis_25_cons#LINE/CR1
ggatacagtctagctgttgagatagccaTcTTttccAggagagaaaAatagggAaattcttcttctatcatagTAttccgAaacttAaacctactcaaaatgatgtcttcaaccttcctctaatctttgAatgccttttTctgttggaattttgtcaaaAtatcatgcAaaTcgTctTTtTTTTcTttTTcctcatctgatcatattcgtccagaggcttgattttccaggactcccatccagtgcacattgatcaaggcatagtttgAgTAcCagtcTgTaaAgggagacaactttatctctatttactccggccctgtgggtggggtaacatTacaagtaAaTaactcgctgtgcaAttgagtcTtattgtgttaTggTtgccagagtGactggtttcagatAaacTgtaagttgTttAttgttttttgTcAcAtGtaagatcgtgagggccggtgaaataggatgATgTGGcGcaaCTtgTTTaGActTcTgagTgtGtTccAgATcCTtGTgTtGTttgaGAAAcAActgAcAggcGtAaattCAGTCaGtGccaaAGCcATTGaGggTaACAgGCTGcAttatGTcAacTtttctcTTAgAtTtTCAcctgAttGTCAAAactcaAcATaTCtGaacATTTccCCAAAcatATGtATtttCttTTgGattagAcaTGTACgaCtTagGtCaagTtcTaTcccTcTTaatccaTgTagcaaaagtcAAAaACttcTcTtaTtactccTTggtGgtgTTgaacagaacccaggcccagAtCTCTCGCTTAGTTTTCCATGTGGTGTGTGCTCTTGCGAGGTGGAGGACTTTGGTGCcAGAGCTATCTGTTGCAACAAtTGCGACaAGTGGATACACAAATCCTGTGTCGGAATGCTAACACATGAGTTTGAGGAGCTTGCTTCAAACAGTTTATCTCCATGGTTCTGTCCTGATTGTGGTACCCCCCATCACTCAGATATTATTTATGACGCTCCGGATAGTGTTGGTAGTATTTATTCTGATGTCAGCGAAGGGGAGCCAAATACCCCAGATCTGTCAGGGTCACATCATTCATATAACATTTCCGACACTAGTGTAAATTCATTTGGATCTCCTGGTGCAACCTCATCTCCAAAATTTTCTAGAAACTCTATACAAAGAAAAACCCTACGTTTTCTGAATATAAATTTCCAAAGTGTACGCAACAAAGGTCGGAACATTGATGTAtTGGTAGAATCAACTAAACCGGATATTATTTTTGGTAcTGAAACTTGGCTTTGCACAGATATTTTGTCCTCTTATTTCTTTAACCCTGAACTTGGATACAATGTGTACCGTCGTGACAGATTAACAGACCCACATGGAGGAGTgCTGATTGCTGTTAAGAATGATATAGAAGTCTTGGATATTGAAACCCACAGTGATTTGGAGCTGATTTCAGGAACATTGAAAGTTGGTAAGAAGAAACTCGTCATCAGTGCATATTATCGGCCACCGAACAGAACTGACCAAAGCTACCTAGATTCTGTGCAACAGGAGTTTGACAGGCTTAGGAACAAGTTCAAAAATGCCATGTACATTATAGGAGGGGACTTTAATCTGCCAGACATTGACTGGTCAAATCACACAGTCACAGATTGCAACTACCCACATAGAGTGAGTCAGtCTTTTCTGAATATAATCATGGACTgTAGTTTAGAGCAAgTAGTGAATTTTCCCACAAGGTTACAGAAcacATTAGATCTCATGCTCATGTCACATCCTAGTTTTAAAGTAAGATGTAAACCCCTCCCACCCATAGGACTTAAAAGTGATCATGACATTGTTCTACTAGATACATCTATACAGCCAGTAAGAAAACGGTTACCAAGAAGGAAGATATATATATGGAAGAAATGTGATGTGCATGGCATTAAACAACAACTGCGTGCATTTGCAGACAAGTTCACTGGTGAACCGGCTCAACCAGTTGAAGTCATGTGGAACTCCTTTAAGTCCGCCATTTCATCCGCTGTTGATAGGTTTGTTCCTTCCAAAATGTCCAGCACCAGACAGACACACCCATGGGTAGACACCAGCCTTCGGAGACTGATGCGAAGAAAGCAAAGAGCACACAGGAAAGCCCGAAGAACAGGGAAAGAAACACACTGGAGGCGCTACAGAGGATTACAGAGGGAAGCCCAGTCATCCACACGGTCAGCTGAGAAGAGATTTCTCCAAGATGTTGTtAGTGGGAATCTTAAACGTGATCCAAAGCGCTTTTTTTCGTACGTTAAAAGTAGAAAGCaAGATTACATTGGTGTGTCTTCTCTAATTGACAAAGAAGGTTTTCTACAAAGTGACACGACCAAGAGAGCGGATATCTTAAATGAGCAGTTCAAATCTGTATACACAAAAGAAAACATAAATAACATGCCAGACAAAGGCCCAAGCCCAtTTCCATctatgccacatatctcTTTTaAAAGTCAAGGAATTGCCAAATTGCTTAACAATTTAAAACCTCATAAGGCGGCTGGACCAGATTCCATACCCACACACATTTTGAAGATTGCCAGTGAGGAGATTGCTCCAATCCTAACCAGAATCTTCCAACATTCCTATGACACCGGTAACTTGCCCATGGATTGGAAGGATGCTGacattgtaccaatctACAAGAAGGGTGATAaGCAGCTTGCCTCCAACTATCGACCAGTCTCCCtgAcatccatcacctgcaaaatcAtGGAGCATGTAATACACAGTAATGTGATGGACCACTTCCAACATAATAACATaCTCTGTGATGAGCAGCATGGGTTCCGGAAAAGACGTTCTTGCGAGTCTCAGCTAGTAACTACCATCCAGGGTATAGCCAGCAAACTGCGCTCAGGACgGGACCAAGTTGATGTCATCCTCCTCGACTTCTCAAAGGCGTTTGACAAAGTCCCCCACCAGAGATTACTCTACAAACTCGACTACTATGGTGTGAGAGGCGAGAATCTACGGTGGATAAAGTCCTTCCTGAGTGACAGGAAACAACAAGTTCTTTTGGATGGAAAGTCATCACAACAAGCAGACGTCACTTCCGGAGTGCCTCAGGGGACTGTGAACGGACCGCTGTACTTCCTTGCCTTCATAAATGATTTGCCAGACTGCACCTCGTcCGAGACAAGACTGTTTGCTGACGATAGCCTTCTCTACAGAGAGATCAGATCAAGTAAAGATGTCCAGGCACTCCAGAAAGATCTTGACTCCTTGGAGAGGTGGGAGGACCAGTGGCAAATGAGATTCCACCCAGAGAAATGTCAGGTGATCCACATTTGCACGAATCCACGCTTCAGACGTCATCACCAGTATACATTGCATGGCCATGTCCTTGAATCAGtGGATAGCTCTAAGTATCTTGGTGTCCATATTAGCCAGGATATGTCATGGAGGACTCATGTGGACAAGATATCAGCTAAAGCCAGTGGTACTCTGGGTTTCCTGAGGAGGAATCTTTACAGTTGCACGAAGGAGGTCAGGGAGCAAAGTTATAACACGTTCGTTCTACCTACCTTGAACTATGCCTCAGCAGCTTGGGACCCGCATCTCACAAGGGATGTTGACGAACTTGAACGAGTCCAACGTAGGGGTGCTAGATTTGTTTGCAACAACTACAAAGACAGAACCCCCGGCTGCGTAACGACCatgATCAGAGATCTTGGCTGGTCTTCACTTGAAGACAGAAGaCgGGCACACAGACTGCTTTACCTCTTCAAGATTAAGCACCGTGAAGTTGACATTGACCCAGGAAACCTCCTACTGTCAGGGGATCCTCGTACAAGAGGCAGAGGAAGGATTCGACAACACGGTGTGGAGTCTACAGTCTACAGTCAGACATTCTACCCTCGCACAGTAAGAGAGTGGAACCAGCTGCCCATTTCAGTCACAGACATTAACCATGCTGAGTACTTTGCAGCTGCTCTTGATGACCTTATCAAGGGTGGCCACTTCATCTCCCAGGCTTAGAGACATCAGGGCCATGTACATAATTTTAAGACTGCACATTATTTTAAGCTaTAGATAGCAGATTTTAACCCTGGAGGATGATGGCTATCTCAACCTCCGTCATAGGTCAATACTACAGTCTAAGAAGACTCCTGACCTTTTATTGGAAGACG
>LINE_S.grandis_24_cons#LINE/RTE-X
cgcagacgacagctttatccccagttgatcgcggccaggaacgagggtaaaacagcgttcctctcgtatgactcattgtacaTcaacggtcagcggatcaagacgacgccaccatcatcaccatcagcagccgggtcctcataggatgtcagtccggaacagctgaaatttctactctggaatatccagggtattcagtctaaactaaacgacTgtgacttTttcaatcttatttctgattttgatatattAttattaaTagaaacatggaactctaaacataataataTaaaaattgacggTtatgAttattttaactgtcctagaccaaaatcgaacaaaagagcgcgaagaaacagtggaggaataattatttattataaaAataaactcaagggtaaaattgAtcttgtTAgcgTagaTTttaaTGgaatTaTctgGttTaAattAAaacgggaatttctaaattgtgAtAaggATgtatAtAtgtgtactTgTtatATaccaccagAggaaTctAcagtATATaaacATgtaaActcTGAtcTTTtTgAaTAtaAtTTcTttgaTCAGTtagatgAtaAtATTcgTaAataTTcTAATGtTGGGTCTGTttacataactggTGACTTTAATGCCCGCACGGGCGAACTACCTGaTTATATATCAAGCATAAACCTCGAACgTTACGTCACTATGCCGAATGATGATgaTTTTTCTCATGTTAAACCACGTAAAAATAATGATAAGCAAACGAATAGtTTTGGCATGAAATTGTTATCTTTATGTAAAGGAAACAATATGTTTATAGCCaATGGACGCCTtGAGgGTGGTGaTTTTACGTTTAACTCAGTGTATAGAAATAagccagcctgtagtaCTGTTGATTATgTAATAACCGATCACGTGAATTTGTACACAATTGTTGATaTGTGTgTGCTTGATAtGACTGATTTTTCCGATCATTGCCCAATTACTTTTTCTcTTAGGTATTTCgTTAGTGATAATGAGGTAACTCAgATTCCTTCAGTGGATAAAATATtTTGGGATCCTTCgAAAATTgACTACCTTAAAgATCAAATTAATGCTaAAaAACAcATCTTTGATGAAGtAATTAATAGACTTTCTTCTTCTGAAACCAATATACACGAGTGTGTAGATAGATTAtCTCAAAcCATTTTTGATATTTCGTTTcAGTGTTTTGGTAAAAGAATTACTCCGGGTCGTaCCAAAAcAAAGcaaaagtctttatggttcaatgAACAATGTCGTGAAGCTAAGAaTGATTTTCATAAAGCTAAACGTACTTAcTTGACAacAcGTTCGGAAGATGAtAAAGTTATTTTCATAAATAGTCGCAAACATTTTGCAAAAGTcAAGCGTAGGgCAAAAATGTTaTTTTATGAAAATGAAAAGCATAATTTATGTTaCCTgAGTAAAAATAATCCAAgAAaTtTtTGGAAATACATTAATaAgTTTAAAAAgAATAAAAATAATATATCAAgTGaTATTAGTATGGAGGATTTTGTAAATCATTTtTCaacTATTTCTAATATAAAACAtTGTGATTTcGATGAAACTTTACATGGCATCAATTTTGAGGAACATCTTTATATTGAAGaATtAGaTGTTCCTATAAATTTGgATGaAATAAaGAAAACACTGTTATCTCTTaAGAGAAATAAATCGAATGACCTTGAAAATAACGTAGCTGATTTTTTCaTTGACGCGCATGAGTTTATTAGTCCCTATTTGTGTGTTAtTTTTAATCATATAtTTGATACTgGTGTATATCCTGATTCATGGTCGAAAGCGGCCGTTAtaCCATTATAcAAAAAAGGTGATGcAAAAGATCCaAATAATTACAGAGgAATCACTATTGTTAATATCATGGCTAAAATATTCTCCTTGATCTTACGcAATAGAATAAaCATTTGGTGTGAGCGAGAggGTAAATTTCATGAAAATCAGTTTGGTTTTCGAGATAaTAaGTCAACGTCCGATGCAATTTTTATTCTTCATTCAGTTATACAAAAgGTACTTGCACATAATAAGAAACTGTGGtGTGTTTTTATCGATTATGAAAAGGCATTTgACACAGTAATAAGAGAAGCGTTGTGGcTcaagctggtacaGCTAGGGATAAGTAGTAAAATGCTCaCTATTGTTAAGTCTATATATAGTCGTGTACGGTCGTGTATTAAATTGtCTTCTAACGTTAAATTGTCtGATTTtTATGATgTCTCTATcGGCTTGAAACAAGGtGAGCCCCTCTCACCATTAcTTTTTATCCTCTTTATAAATGATAtAGTAGACGAAAcTGATTTTAATTCACTATCAGAAAATGATTTTGAACTTTTGTCCGCCTATCTAATTCTTTTTGCAGACGATATTGTTCTATTTACAACTGATCCAGTGAGTTTACAAGCTCAAATTGAcAGTTTATATTTATaTTCTGTTAAATGGGGtTTAAAGATAAATGTTTcAAAAACTAAGGTATGTATTTTTGAAAAAaGAAAACAAAACCATGACGaAAaatTTTAtataaatggagtagaaatTGAAAGAGTTGAAAAATTCACTTATTTaGGAATaAACTTTGTATATACTGGTAATTTATCTTCAGCCGTGAAAgCTCTACATGATCAAGCTTTACgAGCATAtCATCATTTATTTTCCATTTTTGACCGGGTTAAGCTTGATATTAAGACAAAAATCTCTCTTTTTGATACATTGATTACGCCTATATTATTATAtGGATCaGATATTTggGGTATTTATGACTATAAAGAAATtGATAAATTACACATAAAATTCTTAAAGAAAATTCTAGGAgTAAGAACTcaaacaccaAATAATgcaatTTATGGTGAATTGgGAAGATTCCCGCTATCCATTATAGCGAGAGAAAGAGCTCtAAAATTTTGGTTAAAAATTAAAAGTAATGAAAaCTcATTAACTCAtATCACTTTTACTGATCAgATTCATAAAATAAACGGTAAATGTTGGGCTAGCAAAaTAAATTTGACTATTGATAGCTTAGGaTTAAACTATATTaGGGAAACtTTTAATTCTAGTTTGATAAATATTTATTTAGCCACTTTAAAGCGTCGTATACGTGACCAATTTATACAAGAATGGAATGTATCTATTAATTCTATGTCGAAATTAAAATATTtctgcttgtaTAAAAAAacatttgaaattgataaatatattgattatattaaaaatgacaaatatcgcattgctttgactcgttttagactatgttcacattcacttgaaatcgaatttggtagatttaatggtattgatagagaaaatagatattgtaaaatgtgtaatcaaaatatgattgaatctgaataccattttttattatgttgtccaaaatataaagacTTaagAAAAAaaTattttagaaatttaacatggcctacgctgactaaatttgttcaacTTTtgtcttctaataatatgaaaatagtttgtaatatttctaaatttgtgtatgaagctaataacattcgTAAAAATACTCTGGAAAaTTTAAcTGTTCCGCTTTAATATAATTTATTCATGTTCTGGTTCTGTATTGTATGTTTTTGTACTTTTCGCTTTTATATTGTGTACGTTTTATTACTTATGTTTTGTACTTGCCATTTTATAaAaTTGTATGTGGCCAAAGGCAGGAtACTGCCGATTTTGCCTCAAATAAAACTGt
>LINE_S.grandis_22_cons#LINE/Proto2
taaaaaaggaggttgatgtttttgtgctctgAtaaaaatggatgaaaatacggatttaagtgctaaaaattaatgtgattttatacatacttattggataatttttcgggaagacgtAtgtAttgacgatttaaAtttagaactggtagaaattggacatttgtatttctacatattttctttgtttgaactgtaccacaaatactataaatagtaacaattttgaacacatttcaaaccatagtaaggtgttgtgcggacaacaaaggtaatggtgcctgcagctatgaccattgtataatacagaaatatgtcgagtccaggcggtcacgagttgacccctttgcgtgctgtgaaattatcggactatgtaccgtttcagtcacaacccatgccgggccaagtaagctttactgaggctgactcgccaaatagttcccaaacacaggataatcagatatacgtgtctcaatgtccgcgaataaatgtgactgagaataatgtgaatagcatcttttctgagatatctaatgatgccaacattatccaaagtcttcaagaantatttcaccaacttcccaagagnaaTtttattgatcacgtgacatctgacaaggcgtcagacgatatntttctcgagcatgtacgtgactcactattcttgcacgttagggattgcagtgactacccatactcacagatgtgngaccttaagaaacgtaAatttacgaggaaaggggatagtgtcgcctataaAttGgcatgcgAcatacacaccctggtatctgtacttgatggcgcaccatacgaggaattgaaaagcattttaagctcgcccaaattaattaataaagatgagtccaggtcaatcaactcaaaagacacggttcAaccAtcAgaattacatattctcaagcaagccgttatacagttacaatcagaTgtcttaaaAttAaaggAggAacgggtaGggctgtgTGttaAccAagctcaAgaaATaaAacagattaaagttggcctagatacatttaaaacTgaaAtTtatgaatAtatgggcaaactcgatgagcaaatacaAgagctaaatcagTcaTTTgaacgcttaaatgAtgagagaTgtatgggcgTGacaagtgcgaaaacTgacaTtaaattgttacgTTctgaggttgcTTcTtacagTGaAgtttAtAaagaagagatcacactgttgaaagagaaaatgaccaaagACgtaaaaaactttgataagagaataggAaaagTcgaagctggactcaagaaaCttAatagTgaaaaAgaTagcacAcctgcTaAgccttttcataaggaagtcgtaccggcgattcaagggatcgaaccTGaactctcaattTcgacgcCATTAaAaacaccTgagccGgTgcAtTGTgctggggatgtgtATATTACagggTctgGTgaCTCccTcAGATTTATTCGATCAAAGGAGAAACCGCAAAAAGAGTCGtATAGcgAGGTGGTTAAAGTGAATAACAAAGAACCGcCGAATGATGCACATAACTTATtTTAtAaAGAAGAAATTcCAGTcAGAGTtAACGGTaaAAATgTTGTGAGACCAGATAAAATAtctgaatgtgctgaaactaacTCCAAcATTAATCAAAATGAAaGTCATtAtcatcaGCAGCAAGTTGtTGACGTTGATGATTTCACGGAACACATcAGGAGAAAAACAAAGCGCCTTTTCGTTGGGgGATTTTTtAAcTCAAtAAATGAAACCTTGATTAcGAACTACCTGAGAACGCGCgGCATaAAagTGACTcTTGTGacGATTTTCCGCCCAAAACGCAGTGAAATGGCTGTTATAAGAGTAAATGTTCCTTTTGAATATGTtGAGCGTTTAACTGGGGaAGGTTTCTGGCCCAGTGGTGTtgTGTGTAAACCATGGTTGTCAAAACCAAGAcAGAATCGCCCTCGCCATAaCCAGTAtaaccagtaTAACGGCACGCaCCACGTGCGCACGGACCACATCAACAGTGATGATCATCAGTTGGTCAACGATTACGAGAGtGGAAACGGAGGCAGcCGCTATGTAcAGGCGAGAGcTGATGGCAATCGCGATCAAACCTCAGAAAAGAGTTATGACCGTCACCGTTACCATGGTTACAACGGtGACCATtTGTATGGGTCTGCACGTGCAAATGGCTACCACGGTGccCACGCTTGAACGACAAATGAACTACACTTaTTATAgGTGTCTCTgtctTaTggtaatggaatgtatttattacattatttgttttttcgtttttatgtctaacttaacggtctgtacatggaatgctacTGGGTTAATGTCAAGCTCATaTTACTTAAGTAACCTACTCACAAATGAGCaTATTCATATATGTGGCATCTCAGAACATTGGTTACACACAAGAGATCTACATTTCCTgGATAGTATACATCCTAACTACTACGGTATTGGTCAGTCAGATGcTGATACaTCTCTAATATATGATAATAAGGTATGTAAAGGAGGGGTTGCCTTATTGTGGAGAAGaGaTTTAGATAAtAGAGTGTCAGTGCTAGATATAGACAGTAAgCGGATTATCGGTATACAgATACAATTATCGCAgAAtaattTTgTATATGTGATGCAAGTGTAtgCCCcATGTACAAATCACTCAAtGGACACTTATAGGGAGcATGTGTCgCAGATACAGGATctgtattgTATgtactctgaaaGAGgAagcgTTattATaATGGGTGACATTaatacgcatttacagggtgggtgttttatcaaaccccctgatgctagGGGAAGATATTTTAGTCAGTTTATGGCTGTAAATCATTTaaTAGCCAtCAATACATTACCGTTTTGCACAGGGGCGCAGGCTACTTATgTATCATACGACGGGAAATATCAGAGTCTGATTGACCATATCATCTGTAACGAGGAATGTATAGATGCAATAATGAcatgtgaAATTCTGGATGATAACTGTTTAAATGTGTCAACGCATAGGCCTATTGTTGCTACATTtAATTcTGAGcTTGTGTTGCATACATGcAGTACGATGAAtTcCTCGTTTAAACCTATTAAATGGCAAaATATTGGTGAACGGAGTATACTATTtTATGAGTCAGAGGTTACCaGACTGTTACATTGTcACATCCAATCACatGATTTTTCTGATGCATACACAAcTATTGAGTCCTTATACTcTTTAATtGTaGAATgcATtaacgatgcCtcCGATAACTGTTTACCTCAGGCAAAAtATTCTCCACATTTGAAACCCTATTGGAATgATACACTTAAAAGGtTGCATGcCAATATGAGGcACTATAGACAGTCATGGCTGGCTGACGGTAGGCCACGTGGTAATAGTTTCATTTCTTATCGTAATTATAAAGCTGCcAAGCGTGCATTTCGCTCCTTAaAcCGAAATGCATCTAAAGAGTTTTTGCGTAAgTCTCATGAAGATATAGATCGTGCATTAGGCATCGACaGTGcACTGTTTTGGAGGTTATTcAATGCGAaGAGAAAAGAtAGAAAATCACGTACAGGTAGCGAGATGAGATTTGGCGGGAAAATAaTACggGATTCTAATGAAaTAATTAAAGCATGGGGgTGCTATTTTTCTAACTTATACAGTGAtACTGAATGtaAGAATTATGATgACGTATTCTTTGAAAATGTTAAACACATTGTTGATGATTTAAAAACGTCACAATTGGTCCCGGATGtAgATTGTAATATTACGTGTGAAGAAGTAATGAACTTAATTAAATcaCTAAAAAGAGGTAAAATGTGTGGTCTAGATAGAATATATAATGAACATTTGATACATGgTGgTAGATCTTTGTTGtATATTATAGTTGATcTTTTTAATGCTATGTATAAACATGTGtATATACCAAtGAATATGAAAAGAGGATATATTATAACCTTACATaAAGGAGGTAACAAGAGTAAgcTAGACCCaAAaaATTACAGAGCGATTACCTTGTCTTCTTCAaTATTAAAATTGTATGAAGGTATTCTGcTAAACAGgTTAAAGACTGATATTGCACAACCTAtTCATGAATTACAGggtGGTTTCCAGGCCAATatgGGTTGTAATATgACAAATTTTATGGTAAAAGAATGTGTAAGTTATTGtAAGGAAAATCAGAGCAgGCTTTTTgCATGTTATTTAGATGCTAGACAGGCTTTTGATAGAGTCTGGCAcGATGGTTTATTTTATAAATTaCaTGAGATgGGCATATCCAAGCGTCTATGGTTGAGTGTTGTAgAGTTGCATAGAGACATGTACAGTTGtGTAATGtATGATGGGcTCCAgTCAGACTGGTTCCCAATATTGCAGGGAACAAGACAGgGAGGGGTcTGCTCTCCATATCTGTACcTgTGcTTCATAAATGATTTAATTAAACAaTTAGTAGATTTAAGAAtTGgTCTctCaATAGGTGAcACCTGTTTTTCTGCACCTACTGTAGCCGATGAcATGTTGTTGCTGTCTCTATCTATGGATAGCCTCCAGAAAATgattgatgtatgttatgtttattcatgtcaatggcgctttcaatATAATCCAAGCAAGTGTGCTGcAATGGTtTTtAATGAGAAAGAACGGTATAACTTGcGTCTCAGTaAGACGTtTACAATAggTGGTGAATGCATACcTATAGTTAACCAATATAAGCATTTAGGTgTAGAATATTACTCAGTAGAGAAAAAATCATGTATGGTtAAAGAGTATGCaAACAAATTGAGAAAAACCTTTtTTGGATTGGttAATAACGGTTTTCATGAAAACGGGCTtCAACCGATTACTTGCAAGAAAATTtataactctattgtattACCAAAGGCTTTATATGGTAGTGAATGTTTGTATAATATaTCTGATAAAGATATAATATTTTTAGAAAGGGCACATAGGCTATGTAtTAAAAGTATTCAAGgAATTAATGTAAGAAGCAGAACGGATATTGCTCTGAGTATgTTaTGTTGTTTCCCAATAGAAGCTGAGATTGACAAGAGAAAAcTcATTTTAcTtGGACAGTTaTGCAACTTAACCAGGTTTTGTGCTGTTAAGAAAATGTTTTTGCTGAGAATTTgTTctcaAcaATTAGATgatAatgttcttggatttgctcgtgatatatgtacTaTTTTgGTCAAGTATAGTTTGAAGcATTATCTAGATGCATATATCATGACGGGTAGTTTTCCAAGTAAATATATcTGGaAGaAAGTAATAAaCAACAGTATATACATTAAAGTTCAGTCGGAATGGCATTCTcGTaTGATgGCAGtTGaGTTTACTAGGTtTCGGTCCATGCATAATCAGTATCGAGTATGTGAaTtATGGTTATATGcatctagaaaTCcgcAGTaTTTGACATATTGCAAAtCAGTTGCTAAACTGATCACATATCTAGGtAGATTTGAAAaCTTTTGTAATAAATGTAAACACCCgTGCAGTCATACaTGCTTAACCGACCATATCATTCTCGATTGTCCgcATGTAAAGTTTCGAATGAAGAcCCTTTTTCTCAAAATTAAACAGACATgTGgAAAtTCTGTATGGCTaTgtTTAAgtgAaatggATAGATCGTCACTGGTCAaTACTtTACTgGGTtCgcGTAgCTCAACTgTTCTgTTGTCCTATTTacagcagcaatatgataccttttatggtatagtgaTaTgTTacatTcATTATATGTGGCTGCAGTACgTGTCTTTTGAATAATAGTAACcCCTAcTgAACAAATAaATCACTTAAATGTTTCAAtTTTCTACTGTATGGTatgaggtaatgacaatgtttctgtatttctgcagcttgtttgatgattaattaaatgtaaacatgttttgttgcatttatttctgcagatgcgacttttccatatgttgtatcttgtcacttgttaatgtaacaattgattgtattctgtaaaggttgagtctgtaaactctgtgtgtgtgtgtgtgtgtgtgtgtgtgttacgatgttgtCTGACTTCTTTATAcTATGTAAcTGTGTTATgTACATGtATCTTCATAATTGGAGGAAAtAAAGAcTTAT
>LINE_S.grandis_19_cons#LINE/CR1-Zenon
TgaaaCcaAacTaacTaatAttgttaaaacaatagtagaaggggtactgataggtatatcaagtgagatggatgcattaaaaaaggaaaatgcgtatctgagggagagagttgtcgcccttgaggcggctgcagatgacagcgagcagtatagcaggcgcaattgtctacgagtgtcgggaataaaggagacggcggatgagtcaaccgatgagataatcctacgagttgctgatgctattggggctgaaatcaccattcatgacattgacaggagtcaccgcgtAggacctagaccgatacatgaaacaaagccacgttcaatcattgtgAaaTTttcatcatatcgtgcgcgcaaAgAattttacagtgcccgttcaaaaactcgctcttgtggttacaagggtgtctatatcaatgaagacctgacgaaattccgcaacAaacttctgtacctagcaagaggcttggtgaAAngtaaacatatccatggttgttggTctcAcgaCgggaAcatgcttgTtaaGgaCaacAaaaacaaagttcaccgaattcgtagcaaggtcgacctagataaatttgagtaactttaaacgatcacgCtcTtTaTgtcaggctgtatacttacctaaaatatgcactgattatagatttatatactgatttcttgtttgcActcgatacaAATtagcTCTcgcttTttatgTTgtGcagaatatttcttaaaacataAaccatgtgTtaagtgTAtaTtgcaTtcatatacacaTtatGtagTaatcAaATaaaaagcaaataatcttcattactcttgacacacatataaattcatataatatatgtttgatcatctctaaatatccaaatactgatttattctaaatAcatttaAtactatttaacactgaaacatgTatagttgactttatgaatttaaatcaggtaaTatcaTaatgtcatggtaaccgcgggtCtgtATCTagtgtgaTcttTGgaaCtcTaGtGacTTgCttTgtgttgTatattatttcatAaAaattTtgCtagaatgcaaAtgCgccttctGacctttaaaTgagGaactTggTtcagtgtgcCtaagAtaagatacacacCattgTcgtttaagCtttgAgaacATgTGTgTGTaTatAtATatatcAgactTgcTttGTGaGAtAGtgActtAgGctgatgAgAtatAcagcaTagcAaGTtggTtAggtgTaTtGAgATAttAtcTctTtgTAgTgTatAAAGAGgCTtttgaTacaCatcAtGccAattgatCaagtccTtatAcTaAaTtatCaTtcgtctttattcaataattcatattctctttcatgttatttctattctcttaaaactaggtttagaaactacattgagatgtttacattcactaatccacaaaacacacAcacacacacACacacaTAcAtaAacGcAtgcacGcggacatgtgcGgAtAtgtAtgTAcatAcacacgcgCtcgTGcactcacgcacacacgtacaggtatatGATtatgatttaTaAaAgtgAAaTtTAcTgtaaaacTTGTTTAgaATgTGtcTcTTTtAAAagTgTTactgctTAaAtgcAgcTacATattTtAgccAgtcATcATaTTgcCTaaAAcgatctgttATacagtaaaATgAactcgATtTtCaTATaTaaAAAtATAgaCTgTAttgCTTaTgAaTacTgttattgtccactttttttttctttttttttttggaaatactctaaaaacctacctagatggctttcatttcgtttcggaaagtatttgggatgggttatttactgaggaaatataactaaaagaGTTTTGaCCTCCAAAGctATTTCTTTAAGAGTTTTgcAAATGGTTTTTtGGAAGGACCATTATGTTTCAATCaAGTTgTATTCCTTCCTaTATAGATTAGTAGAAtGtTGATTGTAGTGTTTTATAGTAtAACATGCTATAAgTATATAACTGTAACAtTAAATATCAATAACAACCATTCGCATATTCATTCTTGTGTGATTATTTTGAATCATCTCAAGAAgGTCATTTCAattttTTATGATTTACTCATATATTTGTTTACAAATACcTGTATGTGCTTAAATGTtataatagatagactaccatcgttttatgTACTTTATCCGTACTTCTTATTCaATCtTTATTGTTGGTATTGTTTtcTTATAGAATCTATTGGAAATtCATATAcACAATCAGAAGCAAAAACCCtAACACTCGTACGAgAAAGCAGAATCAcGCGCACACATACGCATGCAAGTCTTCACACATATACgcacacactaatAcACACACATAAACACACACGCTCCCACAtAAACATatGATACAGGTTTAAGCTTTTTTAAATAGAACTTAtTtATATTTCATCTTATTATTTAGTTTAATGctAAACTGCAGCTAcATAATTtATTTATATATTATCATGGTATAcaTAGGTTGTTTgGtAAAGCGCTtTCGAGTATTTCGTATACACAATGTTTAAAATTACATGCTGTATTATGTtTCGTAAtTTAAACTTTTTTTTTtCTTTTAATGAAAcAATACCAAtAATGTCATGCATTATTATAAAGAGAAGTGAAAAAGTTGAGAAGGAAAAATATGACATACACAcgCacgcactcaaatatacctgtatcactgaAAgAAAaGCATcATTGTCTTTGTGAATATATGACATAAACACGCACGCACTCACTAAAAaaaaaAGTCgCaCTGCCCTTACACATGTACAcGTCTGaTcAacACatACTtttttatatacatgtatatctatcCAtAaAcTCTTacATCcCcgcAtgcAcgctCAaAcagaTTGTTTTTcAAAATTAGTAtTTACAATTAAgTTAAAAaGACACTTTCATcATCTTCTTTGCCCAtATTTCAACTATTCATGTTGTGTTTTCTAGTTTTCGTTcTTTCaTCATTTCAGTTTTTCATTCCATGTTATGTTTTaGTATTAGTGGTggACTACGGTGgTGTcTGGTATTGGTTTTTgttgtgtgattatctgaatggtgcgagtCTGGTGCTGtTTGTTTCTTATTTGTACTCCTCTGGTgTAACATAGGTATTACAACGTATAGCTCAGCATCCAGACTCAGACTctTCAGGTTCTCTCGATCTCTTACACTATTTTTCTCCATATTTATTATCGCTAATGTTCATCAaAGTTATTTGATAATCAACTCTATAAATgAAAGATCTtATATGTTAAgGAAACTTAACAAGTGCCATTTTCAATcATAtAGGTCtAAGTGTACAGTATGTcTAGAAATCCATAGcAGTTGGATAGTTGTAATATGTGTAGTACTAGTgTtCACTaCTATTTTTGTcTGTGCCgTTGTAtTGCAATTgCTAAAATTATCTGGAGATATCCATCCAAACCCTgGCCCTGATATATCGGTGATGAGtgaaagCTCACTATTATCTGACTGTCAGTCTATTGAtTTTGATAAATATCTCACGTTTGTTCATTATAATGTCCAAAGTATATACACAAAGCTTGATTTACTTTCCTCTGAATTAAAGGACTTTGATATTCTTGCTTTCTCCGAAACGTGGCTAAGTCCGCAAATTAAAAATgAAAAAATActTATACCATTATTTTCACCACCcGAAAGAAAAGATCGAATAACTGATAATcATGgGGGTGTTTTGATTTATGTAAAaAATAATATTTGTtACAAaCGAAGACCAGACTTAGAGCCTGTAGGtATTGAATGCATCTGGATAGAGGTCAAACTTAAATGTAGACGGTTTCTATTTGGCTTATTTTATAGACCCCCAAATACAGATGCGTTaAACCACTCGATGATTGAAGATTCTATCAGTCTTGCATGtGACTCAGATGTCAACAATATTATTATTACTGGTGACTTtAACTTGAATCCGAAAataCcAACTTGCAAGAATAAAataaGTTcTCTTTGtCTACATaATTCGTTgCAAcAATGTATAgTTGAGGATACTCATTTTACCGAGAaTTCTTCTAGTTTGATTGaCCTGATATTTATTAAaAATCATGATCATGTTTTGTTTAGCGGGgTtGGtGAGCCTTTTcTATCCCAAGAgATAAGATATCATTGTCCAATATACTGTGTtttaaatttcaagaAAGGGaTAACAAAATcTTTCAGTCGTCATATCTGGAATTTCGACAAAGGTGATTATAATaAACTAAGACAATTAGCTGGTATTACCGACTGGACATCTTTTGAAGaTATAGATATTGACAAGTATGCTTTAAcTGTAACTGAACATATTCATaCAATCTCGAAAGAGTGTATcCCAAAcAAaCAAATtAAAGTAGTGCCAAACAAACATCCAtGGATAACGAGTAAAATCAAACTGATGATAAGGAAACGTAAAAGAGCGTATCGAAGAGCTAAGAAAACCATGTTAAcTCATCATTGGAATATTTTTAGGcGTCTTCGTAATGATACaATTCAAAGTATtAGGGAAAGTAAAgAAAGATACATTTcCAATTTGTGTCAAAATCTTAATACTGGAGATAaGAGTACtAAAAaATGGTGGTCAaCTTtACATACCATATTAAACAATAATtCATCAAATGAAATACCGCCCTTAGAATACAATGGATCTATAGCTGATAATGAAGTTGATAAGGCCAATATATTTAATAATTTTTTCCATGATCAAAcTGcTATAGATgAAAcAGGTGTTAACATTCCCCAacTACcACAACCAGaAAAAACATTGAAATCCATAACTATTTCTGTTCAGGAGGTTAAAGATGTATTAAAAACTTTaAAAATTGGTAAaGCTGTAGGGCCcGaTTTAATTAATAATTATGTTCTGCGTGAATTAGCAAATGAATTaGCAGACCCCTTATGTATTTTGTTTAATAAATCTTTAACAAAAGGtgtcgTACCATCTTGTTGGAAGGAGGCtAATGTATGTCCTATaTTTAAATCTGGAGATAAATCTTtAGTATCTAACTATCGCCCagTGTCGTTACTTAGTTCAATTGAAAAgGTATTTGAAAAaTGTGTTTACAAAcATGTGCATAATTTCTTCATAGAATGTGATACTATATCAAAATATCAgtcaggtTTTATGCCAGGTGATTCtACTATcAATCAACTCACCTATTTATATAATTATATCTCATCAACAGTTGATACAGGgAAAGAAGTAAGAGcAGTCTTCTGCGATATCAGCAAAGCCTTTGATCGTGTTTGGCACAAGGGTTTAATCATCAAACTAAAGGCTGCTGGTATCGCAGATgGCTTGCTCGCTTGGTTCACTGactaTTTAGAtAATCGAACCCAGAGAgtTGTTTTACaTGGTGTCAAGTCAGAACCTGTATATATCAGGGCcGGTGTCCCTCAAGGATCAtTGTTAGGTCCTCTTTTgTTTTTAatatAcATAAATGATATAGTAAATGATATTaATtCTAAAATTCGAcTATTTGCCGATGATACAGGTcTTTTTATTACAGTAGATGaCCCAAtATGTGCTTCATCAATTCTAaATAATGACCTAGGTaAAATTaGTAAGTGGgCTAATACATGGCTAGTTAAATTCAATcctAAAAAAaCAGAATCATTACTTTTcACTAGAAAAAgAAATAAAACTAATCACCCGCCAATTATGATGGAcAATGaGGTTATAAAtGAAGTTGACAATCAtAaACACTTAGGTATATATtTTTCTAACAATCTTTCTTGGCATCATCATATTGAAtATATTACATCTAAGGCGTGGAATCGAATTAATatTATGAAGAAGATGAAAtTTTTACtAAATCGAACAACATTGGAAaCAATTTACATATCTTTTATTAGACCTCTACTTGAGTatGGTGATATTATATTTGACAATTGTgCTaTTTATGAAAAAATGGAATTAGACAAAATTCAAAATGAAGCTGCTAGGATTGTAACgGGAACAACgAAAcTTGTgTCTCTTgAAAAATTATCTAATGAAATATGCTGGGAATCTCTTCAAACAAGACGGAATAAACACAAATTGATaCTTTTTTATAAAATGATTCACgGCCTTAGTCCCaCATATCTTCAAGAACTTATCCCTgaTCAAATAgcaaatataacacatTaTAATCTAAGAAATGCAaGtAataTCcgAgatattccatcaaacactaatttataccaaaattcTTTTTTaccttCTGTGATACGtGAATGGAATAAtcttccaattgaaataaGAAATGCGAAATCAATTTCAGAATTTAAAAGATTaATAAATaGTGACTGCaATaATTCTCCGAAACACTACAATTATGGTGACAGAAAATACcAAATATTtCATGCTAGGaTTCGCACGAATAGTTGCTCCCTAAATCAGATTtTATATTTGAAAAATATGGTAAACTCTCCGCTCTGTGACTGTGgTGCAaTTGAGACtGTTGAaCATTTTCTAacTTGTTGTCCAAATTACAATAATGCTAGAAGAAAATTGTATGACGATCTTTCCTTCTTACAAATTATAAATATCGATGTTTTACTTTTcgGGGATATTAATGCAtCATATGAAGTAAAcATAAAAATATTTGACGCCGTTcATCGCTATATAAAATCTTCTAAACGCTTTGAATGTTGATATATTACTAGAGAGTGCCTGATcAAGATAAAATTtcTGACACCAACGTAGCCGCCACTTATGCTtCTCGTCATCCCCaTTcTCATTATTcTCATTCtCTGTTcATCCGTTAATATATATTCcttTtTTTtttgTaAAATGtTACAACATCGTATtGACAAgATCTtTGTTTTGTTTTGCCaTATCATTGTTCAcattaTaTTGTTAAAgggagaagaacacgataagaaatttctttCGTTCTAATCCctAtATTTaTTgTATTTCCaATATTGTATTTGATACAATTTAGAAAtAAATATGTTTAAACT
>LINE_S.grandis_18_cons#LINE/Proto2
gacttgaatggacttaagtggacttttgtggattcagttataggttaaggtatgtcatctttgcatgaatattgcttttAgaacacatatacggttgtccaaaaataattaattatggattgtgcgatgaatatttgtcaatgataTctaataaaaactgttcaagggcaactcacacatcatggagagagaaaaagtgagtgcatgtaacggtgaatgccaaaCacccgtggtTggtaatagttatgAttacttccagtcacagcctacagcgggccagtccagttatAgctCacctccattgaAcgactcacagaagcacgtgcaagatgtgtttgtgtcacagtgcgaacgCgTTTtagttactgaccaaaatgTggaGcAattattcattaacgAtgtaaacAtTtcTggacaaatacaacacctgcagggtctatttcatgatctaacaaAatcacaAtacAttgatcgccTtATctccgaatttaattcaggggaattaaagttagatagcatgcgtgatgtgctttttgactcgataaaagcctgcagtggttatccttataggcagacatgcgaattaaaaaggcgcagaccAaggaGaaAgggTgaatgtgtaacccaaaaattggccgatgatataTatactttggtaacagttcttgacgggggaccatttGAggatatAaagccgttGctaagcgaccctaGgttGatTgacaattaccaggactctcatagggatcaaagtcaaatttcggatattcaaaagttaaaggaggtaatagctgtgctacaaggAgacatgcTagtgATGaAagaagaaatacataaactcgataacattctgcgagatgacattaaaaaaatgaaaaaagaaatcattgagattaagacggaaacaaatgagaaagtcagcgagatgcaaacagctgtaactacaatcaaacaggcctctgaAaGgatattatgtgagagtagcgatgggttagtgagattgcgtcAtgaAAtaaaatcgAttcAatcagaAttcacttccgtcaatgatttactcgaaataacagcctcaaAAcTtcaacaggAcattaagacgtttgaccgacgcatatataagatagagtctaagttgaaaacacaacaaattggtcaaactaatccgacagtaccaacgacagtgaAcggtAcgagtcTgAagccaaGaAgTcaaactgttagccaagtgtctcagccgagagcacgcaTtGtATacaaTggaGcttcggggcagcaactcgagtcacaaagtttcacaggaaaTagtccggAccaTactAgtcggcaacatgaggatctgggctcgagcTcgaAtatcgtccgcattgatggcagcaccAaggtatcaacaccttcagatcgcaggtacagcgacgtattgATaAAccaTAtggctTcaaaCCcTgTggaTaTgggtacagatcctccgagacatattcctgtgcataTTAgaAgTagggcgttTagTAagagaccaccaggtcatgcgttaaCacATAgcggAcagATAgtagatagagaTgTTgcACCagctgatgatgatttttctgtttaTgTgcgcaaaaAgACcaTgAgAtatttcgtTggAggctttctTcagTcTgtgagtgaggacatTAttCgcTcttatgcgAgtaaaagaggtgtaaacctgtctAtgataAccattttcagaccgaaaCgacTcgacAcGgcTattattcgcgtcaatgcagaaccagagagcggtgaccttatgttgtcaggTgactttTggccgttcggtgtcacgtgccggccatggttaagcaagtccGCTAGATATGGGGGTCAGAGCAATAACCGTGATCGTTATGGGTATAATAACCAGCTTGATcATGACAGTTACAGGTGGCACGGGCAATAGTTGCTTTACATGGGGACAGTtACCTcCTGGATACCTCATTGTTGTTAACAAACAGCCAACACTTCAGAGAACTGTTATTTGTATGTCTGTAAtAGTCACTTGTTGTAATTGTTTTAGTTAGTTAAACTATATATTTTTAATGCATAATTTAAAAATTtGTACATGGAACGCGTCAGGCATTATGTCTAGTGCCTTTTATTTAAGcaacatgcttaatagtgaacatttagacatatgtggcatTTcAgAAcACTgGcttaatgaatgcaatctttattttatgaacagcattcacaaaaactacactagcgTtAGTAAATCTGTATCTAGTAATAaTATTTTATTACACAGAAATGTATCCAGaGGTGGTGTGGCTCTACTCTGGAATAAAAAATGGGATTCGTGTATTACaTCtTTGGAATTaGaCTCTGATTGTATTATtGGTATACAAATTCAAATGAGTAAAAATACTTTTATGTATATCATACAGTTATATACTCCTTGCTGTAATCATTCTATGACTAAATACCATGAACATTTAGATATGGTCCGAGATGTTATATATACATACTCCGATAGGGGATATGTGGTGTTAATGGgAGACCTAAACACGCATCTACAGGGTAGTTCTTTTATCAAAAGAAATGATAAAAGGAGCAATATTTTACAAgCATTACTTGATGATAAcAACATGATAGCTATTAACACATTACCTCTATGTACTGGTGCTAATTCTACGTTTGTTTCTTATGACgGCCAgTTCCAATCGATGATAGATCATATTGTGGTACCGCGCGAGTGTGTTCACTATATTACCAGATGTCACATACTTGATGACGACTGTTTAAATGTGTCCACACATAGACCCATCATCATGTCTTGGACATGTAATGTAGAGTCATTTAGTCCACAGGTATTACCCTTTCAACCCATTAAATGGACAAAATTGCAATCAGTTCAGGTCGAAAGATATAAAGCAGCAGTTCAAAGTAAGATACTATCTATTTCTTTACCTTGCATAATCGATACGTCATACATAGaTGTTCTATATAAATTAATTGTTGAGTCAATTACACATGCGTCTGAACATAGTCTTCCTAAGTCTAAGTTCAAAAAaTACTGTAAACCTTACTGGgATCAGTCACTTAAAGAGTTACAtGAGCACATGAAAGTTAAGCGTGGCACATGGTTAGCAAAAGGTAGGCCCcGCGgCAGTGAGCATGATTCCTTTGCTGAGTATAAAAAAGCTAAAAGCGCATTTCGTCTCCGCCATAGGCACGCTGTTCAAGAATATTTAAAAACGGTTGATGCAGACATCGATCGTGCTGCTTGTATAGACAGTAAACTATTTTGGAAATTgTTTAACAATAAAAGAAAATGTCATCAACAAAAACTCAGTAATGAATTAAATTTTAATGGTAAAATAGTTCGCGATCCaTACGAGGTAACTCAGGCATGGGGGTATTACTTCGAGACGCTATACAGCGATACAGGGCACACTTCTTATGAACAAGACTTTTATGATGAGGTAAAGGACACTATATTTAACTTGAAACAAATAGATACCTCGAATACAGATTTAAATAATATAACAAAAACCGAAGTTTTTAAGTGTTTAACAGGATTGAATCGCGGTAAGATGTGTGGACTGGACGGCATTTATAATGAGCATCTAATATTGGGAGGTGAcTGTTTATTAAATATTTTAGTTCAGTTTTTTAACATGatgTATACATTTTCATATGTGCCAAAAGAATTAAAAAAAGGACTTATTATTACATTGTTTAAGGGTGGTAACAAGCGTAAAGACAATCCAAAGAGTTACAGAGCAATAACGTTGTCGTCATCTATACTCAAACTATATGAACTTGTATTACTCAATAGACTTCAGACAGAAATAACAATTGATATCAATCCTTTACAAGGGGGgTTTCAACAGGGgATAGGATGTAACATGaCGTCATATCTAGTAAAAGAATGTGAAAATTATTGTAAGGAAAATGGTAGTAAACTTTTTGCTTGTTATCTTGATACAATGACAGCCTTTGATAAAGTCTGGCATGATGGCTTATTTTATAAATTGCATCAAATGAAAATTTCACATAAACTCTGGTTGTCTGTAGTGGAAATGCATTCTGATATGTATAGTTGTGTAATGATgAATGGTTACAAATCGCACTGGTTCCCTGTTCTCCAAGGAACCAGACAAGGGGGCTCTTGGTCACCTTTTCTCTATCTCCTGTATATAAACGACCTTATAACGGAACTTACAACTTTAGGTCGTGGTCTGTCAATCGGTCCGTTTAGCGTTTGTGCGCCAACGGTCGCTGATGACATGCTtCTTTTATCATTGTCAATAGCTGGTCTTCAGACAATGATTGATACCTGTTATAAATATTCGTGTAAATGGAGATTTCAATATAATTCATCAAAATGTGCGATAATTGTATTtAatGAGTCAAAGAAATcAATGCTTAAGGCACGTCGTTCTTTTACAATgGGTAATGAGACCATTAAAGAAGTTTTAATGTATAAACATTTAGGCGTAGTAGTACAGCCAACTCACaTGTCATCTAGTCGAACGTCTACTTATATCACGCAGCTTAGAAAAACATTTTTCAGTCTGTTAAATTGTGCATTTcATGATAATGGATTAAATCCAATCACATGCAAACGGATatatAATCAAATAGTTTTACCTAAAGCGTTATatggctgcGAGTGTTTGTATAATCTTTCGCAGTCAGAGATCACAAATCTTGAACGAgCTCACCGCTTATGTATTAAATCGTTTCAAGGTATGGCAAtcaGGACAAgTACTGATATTGCATTAAGTATGATAGGTTGCCTACCCTTATATGcTGAAATTGATTTAAGGAAACTtTCGTTCCTTGGCCAGcTATGCCGTGTAAATGGTAAATATATTTTAAAGAAAATATTTCTATACAGATGGTTTCAATTTCGTTTGAATAAGTCtGTTTCTGGTTTTTGTTCTGAtATTTATGCCATTTTAAGATCTTACTCTCTTGAACACTATATCGACGACTACTTAGATACAGGTATATTTCCCAGCAAGTATAGATGGAAAGTTATAATAAAAAATAAGATTTGGAATACAGTGAAAGACGCCTGGTATCAAAGAATAAGTGCTCAAAaTTTTGTACGTTTTAGATCTATTCATTGTCAGTTTGGTGTATCATCTATTTGGACtTATGTGTCCAATTATCCTCGAAAAGTGTACAATTGTAAATCAGTAGCTAAATTTATAACGTACACATCTCGTTTTAATGAATCTTGTATAAAATGCCGTTTAATCACCGGCGATGTCTGTCTTACAGACCATATACTTCTTGATTGTCAGGCACTTGAATCACACAGAGTCAAACTTTTTAGGAATGTTGAAAATGCTTTTGGGAGAAATGTCGTTAATTGCTTAAaATCATTTGATAGACAGTGTCTGGTTAACACTTTATTGGGAGTTAAATGTCCTTTATtAGTAACTCTTATttcctgtaattatgatgcaTTTTTaGGTTTAGTCTTTAGTTATATTCACAAACTCTGGcTTGAATATATTAAAAAATGATTTTCCAATTTAATACTTAATGTATACACATTATTTTTTTCTTCTCACTGGTCTGaTGAGAAGTTGATATAACGTGTATATTTTCAGTCATCTCCCATGTGTCTGCAATCGATTTGTCAGCTTATGTTTCGTTTCGATAAGATGACAACATATTCGATTGATATGCTTTAACCTATTTGTGTTATTTTTTATTCATTTGAAtttATAcgctAATATGATTTTGTATATTTTTGGAATatGACATCaTcgTtATCgTtATCgTtATCaTcaTCaTCaTCATCaTCaTCgTCgTCgTCgTCatCatcatcatcatcatcatcatcatcatcatcatcatcatcataatgtatatgcctcATGTTTGTGTAAAagtattttcagcgtcttatgcagcagcttttacaacatcattatcatcttcatcatttgtgataatttgtatcATGTTTgAAAtATTagTTAAAACATTAACTCATGTTTATCCATATCCATTGTGTATTGTTGCAGTGACACAtAGCtgcTaCTCCGTTATCATCAtCACCATCATCATCATCAtcaaCAACAACATCTTCATCATCATCATTGGATCATTTGTCATTATTGTTTTTTaTTTATCACCTtgaatgatgtctTCATGTAAGTTATCTTTGTGTATCGTTATATTTAATTGCATATATATTTTTTGTAATCTTCAGTAATGGAGGAAATAAAGAT
>LINE_S.grandis_16_cons#LINE/Proto2
gcTTccggtcaagatggcCGcgcTATTTTTTTTttagCgatGAttgTgtgctaaAATgTgAAttTTgaAtAATttTggaTgGAcTTAacCAcgTTaaactTGgATAAaATAcTgTgTCTtgGTAacgtTTAtaaGaATTcGcaTctTatTtAAAggTTgaaCgtgTCTAGcggTcataTTTgGcTAAATtcAAAaTTccaccaTaTgcTccATtgTgtTCACctgTgaAaAgcTTGAgcAATaTTTtTcatTggAATgggaATAAttATAtGGTgcTTtatCtAgAtGgaCATaACatTaatggATAaatgtACggACTtATTtTcacAgGatcaggtTtgTAAaTATcTTatggATATgTAATaAAACaaAgAacgtAtATATTcgttATttgAAAAActCtttgtcgtttatatcgCtGTATTAaCtgTtAgttacaaacatggagtgAAccTCgcTcaCCaaTCatgagtggaaacagccAAGACCaCTTtgAgTctcAACctcCcccCGggcAGACccGcTaTTGTtcccagtctgAtCAtgatAcctcTCaAAcCCTCGTGAAAGAGCTATGTGGGTCACGTGAaTCTTTAAGTAAGGAAACCTTAACAAATGTGAGTGACGTATTCAATGACCAAGTGCCAATAAACGGCCGATTAAAtCACTTACAATACATGTTTCACCAGCTGACCAAAGATCATTATATATCAGAAATGCTCACTGACCAACATGCGTCACAgGAAAACTTGGAAAGTCTCAGAGAACTGTTATTCCAAACAATAAAGTCATGTGATGACTTCCCATATAAACAATCAGTCGAATTAAAAAAACGCAAACAAACTCAATCAGGTGAGACTGTGACCTGCAAGtTGGCACATGATATTTACGCTCTAGTTACTGTTCTAGATGGTGCCCCCTATGAAAATCTTAAATGTTTATTAAACTCGGCCAAAATAAGTCTAAAATATAGCTcCTCTACGCCGAGGAAAATTTCCGACAGCCAAAGCTCTGAATTTGTAAAACTGTCGCATACTATAAcTCAACTTCAAGCTGACGTCATACTGATGCGTCAAGAAAGGCAATCCTTTGAGGAAAATCTCCGGGCTGAAATAAAACTTATTAAGGAGCATGCTGCCACTTTCAGACAGGAAACTgATGCAGCCATCAGAGATTTACAATATAAACTCGAAGATAGTTCTCAGGCCGCTTTTCGAGCACTCGACAACCACTGTAATGGTGCGACAAGTGCCAAGAATGACATTAAACTGATCCGCCAAGAACTCTCATCCATATCTGATCACACAGAGCGGGAGATACAGAAATTATCTCAAAATGTATCGTCCGAAAATAAAAAGTTTGATAAACGGATCAGTAAATTAGAGTGTAAATTTCGATCCCCAGTGATATCACCACCAGCAAGCCCCACCAATGATACTGTGAACGACCCAGATCCCGATACAATGACGGAAGGaACCCAGACACCACcATGCCCTCCCCTCCCCTCCAATACAACACATAACGGTGCTAcTGAGGGTGAACGCGTCGGGAAGCTGTATAGGTGTAACGATTCCACTGCGAGATTCATTCGTCTACAACAGTCGCCAAGAGACCCTCTTTATAGTGCGGTGCTGCAGTCTAGTCCACAAGCTAGGCGAgACAGTTTTATCCGCGATAATACAAATCATTCGTATATcGCTACCCAGGCTTCGAAcCCGATACCTGTAAGAACAACAATGAGACATGATTACTCAAATAAtAACATCGCAGGGCAAAATATTAGTGATTTTGTGAAaCCAAGGGAGACGCAAAATAAACAACCACGaGCGAATAGTTATGGTGACGAATTTAACCaATaTGTGCACAAATACACAAAACGCTaCTATGTGGGCGGATTTATCAAATCAATTAATGAGAACATGATTGCCTCGTATGTGAGAGAAAGGGGTATAAAGGTAACGGCCATTTCTATATTTAGGCCAAAACATCGCGAAACAGCAGTTATACGTGTTAATGCTGAGCCCGACCATTCCGATGACATGACCCGTGACGACTTCTGGCCGCCAGACGTTATCTGTAAgCCATGGATCAACCgGGGTCGTAACAGGTATCGATCACGTgGGGGTAACGGTAGCAATTGTCACCAATAGACACTGACTCATTGTCCATGCATACTGTGTCACCTTATATTTTGTGTATTATTTGTCTGTTACCTTGTTTCCTGATGAACTTTTCTTTATGCACGTGGAACGCAACAGGCCTCATGTCGAGTGCATATTATTTAAGCCGTTTACTTTCCAATAgctgtatatctgtTgTTGGAATTTCAGAGCACTGGCTAAGTAATGAGAATATAAGCTTCCTTAATAGTATTCACAAAGACTATACAGGATATGGTGTATGTGGTAAAACCCAGTCATTAGTGACTGGTACGTACCGTCGAGATAGAGGCGGTGTTGCGTTACTATGGCATCATAATATAGACAGTAATGTTACAATACTTGATATAGATAGCACCTGTTTAGTAGGCATACAGATTCAAGTATCGAATGATGATTTCATTTATATTTTTCAAGTGTATGCCCCTTGTTCAAACTATAGTATAGATGAcTACAGAAATTTCATGTGTTCTTTGCAAGATATGTACAATTACTATTCATACAGAGGTCGAATAATTATAATGGGAGATTTTAATGCCCATTTACAAAGTAAAAGTTTTATTAAACCCAACAATACACGGAGTAGAGAGATGTATAATTTCTTGTCTCATAATAATTTGGTAGCGGTTAATACATTAAATATCTGTACTGGATCTGAAGCATCATTTGTATCTTATGATGGTAAATGTCGATCTCTCATTGATCACGTTATCTTACAGTGTGAATGGGTTGACTTGCTAAAGTCATGTACTATATTAGATGATGATAGCATTAATGTATCGTCTCACAGGCCAATTATTTTTACAATTTTCCTGCCTACGATAACCGAAAGGCATGGTAACTATGATTCAACATTCAAACCAATTAAATgGAAAcATgtcactcagccgcaatacgagtcttacaagcagcatattgcAcAAAACTGTGATATAtTacCTCATTttAgCGATGAAATTGTCTTAAATATGAAAGAGGTAGATCGGCTATATTTATCGCTAGTCAACGCTATAAGTCAAGCCTCGGATAAATGTTTTCCAATGTCTCGTTATAGACACTATTTAAAACCAtATTGGAGTAGTACCTTaCGTTCTGTCCATAATAAAATGAAATTAAAACGCGAAGCATGGGTGAAATGTGGTCGTCCACGAGGAAATGACCACGTGACATACCTTGAATATAAATCCGCAAAACGAGCGTTTCGCGCCATTCACcGTCAAGCTGTCAATGAGTTTATTAAGAAAACAAATGACGATATAGACCGAGCGGCATGCCTAGACAATGGTTTATTCTGGCGATTATTTAATAAAACAAAATCAAATAGCCGCAAAGCGGGTAGTGAGTTAAAATTCAATGGTACGGTAGTCAGAGACCCTCATGATATAGCTCAATGTTGGGGTCATCACTTTCGAGATATTTATTCGGGAAAGTCTCACGATTCTGACATCTATGATCAATCATCCTTTGATAAAATAACAAAAGAAGTAAACGAAATGAAAAATACTGCCcTTTTAGATAAACATTTAAATGAAATTAGCCTCAATGAAGTAGAAGCTTGTATAAAAAACCTAAATTCTGGTAAAATATGCGGAAGTGACGGAgTCTACTATGAACATATTATACATGGAGGCGAGCGCTTACATATGACGTTGGTTTTATTGTTTAATTCTATGTATCATCTCTGTTATATTCCCCCTGCCCTAAAGCAAGGTCAAATTATTACCaTATATAAGGGTGGCAACAAAAGAAAGGATGATCCAAAAAGCTACAGACCAATAACTTTGTCGTCCTGTATtTTAAAACTATACGAGAGCGTCCTCTTGAGTAGACTTCAACATTCTATTATTACTcCTATACATGGGCTTCAAGGAGGTTTCCAGAAgGGAATGGGTACAATTATGACAAGTTACTTAATGAAAGAATGCGTAAATTACTGTAAGGAAAACAGAAGTAAgCTGTTTACATGCTTTTTGGATACAAGTATGGCATTCGATTGTATCTGGCATGATGGTTTGTTCCATAAGCTTAATAACATGGGCATAaCTGGTAAGtTGTGGCTCTCTATAGTTGAATTACACAATAGTACCTATAGTCGGGCTATATATAGAGGTCATTCTTCTGACTGGTTCCCTGTACTGTGCGGCACAAGGCAAGGCGGGATCTGTTCCCCATTTCTCTATTTATGCTACATTAATTCTCTAATTCAGCAATTAGCATATTCAGGCTTTGGTTTTCATATAGGAAATGCATGTTTTGCAGCCCCTACTGTTGCAGATGACATGGCACTACTATCCCTGTCCATACACGGTCTTCAGTCATTGATTGATATATGTTTTGAATATGCTTGTAAATGGCGCTTCCGCTACAATTCGTCGAAATGTGCTGTCGTAGTATTTAATGAGAGTAAAAATAACCGATCCGTAGTATCACGCCAATGGTCAATTGGTCAGGtGGTTATCTCCGAAGTTAATAGTTATGTCCACCTAGGTGTGACTTGTTATGCAAGCCATGCGCAATCTCGTCGTGCAGCTGATATCAGTTCAAAGCTGAGGCGTGTATTTTTTAGCCATGCCGATAGAGCCTTTAATGAAAATGGTTTAAATCCGATAACATGTAAACGCATATATGATCGAGTTGTTCTCCCTAAGGCTCTTTTCGGAACTGAATGTTTCTATAACCTTTCTGAgGGAGAAATACTTTGCGTTGAACGCGCACACAGACTTTGTATAAAGAAtaTACAACAACTGGGTATTAGGACCCGTTCAAATATTGCGTTGAGTTTGTTAAATGCGCTACCTATTAAATCAGAGATCGAAAAGAGAAAAATGATTTTATTCGGTCAACTGTGTCGCTTAAATAGAGATTGTGCAGTTAAACGGCTCTTTCTACTTAGACTTGCATCGTTTACTTTAAATCTGCAGTCACCTAGCATCGGCTTCATGTCAGATATACATGATATTTTATTTAAACTCAAGCTTGACGACTATCTTACAACATTCACACGAACTGGTCTCTTTCCTAGCAAAAATGtgTGgaaTaaACtTGtaggGcgTACcaTTcgacaaTAtTACATATcggttTGgGAggaAagtAtAAGTGcGgTAgagtttgtCcgAtaTcgttcTATAcacccTgatTaTTcgTAcAgTtAtgtATggCgTcatgCtgTATCATTcccgcgTCATatCgcaTgGTgTaaaTcagTAgcCAaattGAttgctTATtCAgcaaggTTTAAAgAAAtATgTCcaaaGtgTTcaTcttTTTtgacAgAATTaagTctAacTGAtcACtTgTtATtTgaTtgtgtaagTTtgAtTgaaTAtcgAcaagaATTcATgGttAaAatttctcAAAcATTcAGTacAcacGTaaTggacaTAGtgcAACgCCtTgAccgCaAAACTttTgttaACACTGttctAGgtgTTcaATgtCcTacctTagTcGgActATTgcAggAtAgAgtggAccATTTTtAtgGCaTcgcgTTTCActAtTgTcacttAcTaTgggTGAaAtaTaAGAAAAaagaaTagGaTAcagcAagATccATgTcttacgTAcaaatGTgTgTttgAATataTGTAAGTGTcTgTAaccAcaTAaaaTGtTCTtatCTAatTtcAAAtgtgcatattcgtactatatgtatggatATgaAaTGTaAATacatgtTgttTTTtTCTctcTCtcTtTcTGtTAaaAtTTGgatgTAtttttgtttcATGtTCAtgTGAcaTtTcAttcAtgtactTTgtATaTTATGATgTTgcacacAtgTAaTcTCtgTttacaCacAcAcACAcAcaaCacacAcacCAccaccaccacctccaCacataTACAtAtcacAcaTTGAgatacatgattgcataCAcAcAtAtattcGaCAccGGTAttaaattgtccatatagaacttcttgcatttcgtttcggcaagatattctttaaattgtggcctcaccgagtatttctgataattattattatcgttctttgaacactTGTAAcTcTTtcAtgttAtATgTtactTtTttTTtGtgtATGtttgtAAaCttGTaAtgTatTTgtccaTttGTaTATGtTGTaaaaTcTTcTatAcAGgAggaAaATaaAG
>LINE_S.grandis_158_cons#LINE/L1-Tx1
AcatGACaAaTCAaTgCTaTAccTtAaACcaAACCAtctGTctAtATAAcTccAAcTAttTTTccaggAcTccTtTTatttTGTTTATtTTgATTTAGcAtTgacTCAtTcGGTGgCCcaTTTtAtTAAcacAcTcATaacaAtAgCCctaTaaACaAtcattcTgTaAAatgcaagATTtATgGTcataTTtAaAAATGTTttacttaTTatAtTGGGgaGCTtGtAGaTCTaTatcAggtTTgaAgtcTAtgcTTtttGttTgTtcTTTtGAaAAgAtAAcAagatTgTTATgAAAtgATATgagTaaTaTTTAAgtatataaaaccatactattgacgaaatttGAaatgtatATcaAtacataAtaTAttcaATatTgTATTtttttattactattatttTcccTAAaAtcCgagTcctcagaaAATTggatctTgTgtttcgctttcggcaagatccaagcagtgatttatTtatttcATgattattaagataatacaataatttgaggactttttttaactttcatatacagAcgAAatattagcTttTggattttgtgtTTcgtAcTtCGACAaGaccgAaAgatagTTtatttgttTTtttgttgtTgTTtttttGGaAGggGataaaaaaaaaaaaaaaaaACaAGtgGaAAtgTcATTGTaTAtGtATTgGTGTgTgtatgTATAATTaTgtgaaTTTgTgTacaTaTaAAtAtATTtAaATATATgagTgTATAcgtTTAagTATAcATcTATATAgATAAataaatgcaggtatATaaagtgcTttgaaTtAtAtTTtAATtATAGGTACATGTtGGTAcTaTGGACAAAAGAGTTGTTCTGTtgttgttgTTTTttgttTTTTTCCTGTGTTATTTTTTtATgTcTTTGATAGCcTTAATATTAGTCTATTAACTTTAATATCAACATTTATTatATATTgTATTgTAAAATtACTTTTCAGTACAAAATTGATATGCTtacttagtAAGATACATAGAAACATATGAACCAGTTTGGGATCcTGTGAATATTTAAAGAAACATCTTTtTTTtCAGTATGTTTTGTCCTgTTGTATTAtAGaTTGTATAAAAACATTATCTATCAATACTTAATTGATTTGATATATTtATTACACATATATAAATCACTTTGAAACAtTATaTTCTCACATATAAAGGTGTTAGCGTGAGATACTTGTGTACTTAATGCGATtAGCTTTGAAcTGTTTGTAAGCTAAgGTTAATCAGGTTACTTTTTTTTtcTACTAATGTGTTTATGTTTTGTTTATAAgTTCTCTcTACTTATTTTTtACAAGTAAaACCTACAGACATGTATTTtcTTATAAatcctaaatgtagttgttccatgttctctattaacacaggtaatgaaatgattatcatatgttactattcttatggataaattaaagatagcatcctacaattgccgtggattgaataattataAaAaacgacaagatgtttttagaatgttcaaagagaaaaaaactgatattttatgtctacaggaaacacaTTttgTTAAAAAAGAAGAAaAAAATATATATTctgaaTGggatGGGgaTTGTTATTTTAGcCatggAAaAtcaaatgcaaaagGTGTGGCAATTTTATTCAGAAAACAATTAGACATAAAAatcacAaATACATTAAAAGATGATAATGGAAATTTTATTATgatagaattattattttgtgatacaaaatttattttaataaatatttatgctccAAAtAAAGaTGATCCAAGTTTTTATAATAGAATATTAAGAAATATTGATACTTTtGATGaTAACAGTAGTTTTATTAtATGTGgtgatTTTaAtCTTGTGATTAATCCATTAATAGATTACGATAACTAtAAGTCAACAAATCATAACATAAAGTCCAGAAATATTgTGTTATCAATGATGAATGATAGAAATTTGATAGATGCATTTAGAGAAATACACGGAGAtACAAAAAAATATACTTGGAGAAGGTTTTCaCCATTTCAgcagggacgaTTAGATTTCTTCTTAATAACTGATAATTTAAAAGATTACTTAAAAAACTGTGATATTGATATTAGTTATAAGTcTGATCACTCTATGGTGTTTTTGGATATGTCaTTTTCGACTTTtAAACATGGGAAGGGGTTATgGAAATTCAACAACACAcTaTTaAATGATATTGAtTAtATaAACTGTATAAATAAAAAAAtTGATGATATTATATTACAATATTGTGTACCTATATAtTCATTAGAACATGTACTCAATATAGACAGATCCAATgtAcattttattaTTgAtgAtcAAtTaTTCCtagAAacactgtTaAtGGAaATTAGAGGCAaAACTATTgcTTaTTcaagttataaagtaaaggaaaaaaataaatattcagtaaaattagaagcagagattttagaattagaatctaacttgacaaatgaaaataaagaaaggttaatatttttacaaaatgagttaacagagttAAgAAATAATAAATTAAGGGGTTCTTTTATaAGATCTAGATCAAATTGGatAgAAAatggggaaaaagttactaaatatttctgtaacttagaaaaacaacatatttctagcaagtctattccttatattGAAaAagaagatggtaaaaaaatttataaccagaatgacatattagaagaaacgtcagttttttacAAATCAtTATTTAGTaAAAGAAACATAACTCaAGATTTTGATCTTGAAAGGGaGTTAAATCATTGTAcTGTCAACAAATTAAAAcTTGATCAAGTTAATAATCTAGAAGGATTGTTAAgTTATACAGAAGTAACTaATACTTTAAAAaACATGAAGAATGACAAAAGTCCtGGCTGTGATGGTTTTACTAGTAATTTTTATAAAGTTTTTtgGAATAAAATAGgAAAATTTGTTgTTAGAGCaTTAAACCATGCTTTTGTTTCAAACTCTTTTTCTAGGAATATAAAATTGGGTTCTATTAcATGTATACCAAAAGAAAATAAACCAAAACAGTTTcTAAAAAACTGGCGACCTATTACCTTGTTAAACGTGTTGTACAAATTagctTcagGtAGTATAGCAAATAGATTGAAAAAAgtTTTaAATTCCTTGATATCAAATGATCAAACAGGTTTTATAaAAGATAGATTTATAGGAGAAAATACAAGAcTAgTTTAtGATATAATGAAaTACTGTGAAgACCATAACATGCCTGGTTTAGTGATGCTTATTGATTTTGAAAAAGCATTTGATTCTTTATCaTTTAATTTCATTGAGAAAACCCTATCtTTTTTCAATTTTGGTGAAATgTTTAgAAAATGGGTACATTTGTTTTTATATGATACCgAAGtATGTGtACAACTAAATGgTTTTTTATCAGATTTtTTTACTATAGAGAGAGGCTGTAGACAAGGGGACCCTATTTCGGCATATATTTTTATAcTgTGTGCAGAGATTTTATCAATCAAAATAAAAAACTcAAATGGTATTAGAGGGaTAAAAaTCAAAGGgGAAGAATATATTaTGTCACAATTTGCTGACGATACATCATTATTTcTAGACGGTTCAGACGAATCCTTGAATACAGTTTTAGATgttttaagatATTTTTCAATTATATCTGGaTTAAAtGTCAATTTTGATaAAACAAAAGTcATTTGGATAGGTTCTTTAAAGTATAGtACGAGATCTATTAAAACAAgATGGAAACTTTCATGGGGGgAAACTCAATTTAAATTACTAGGGATAtATTTTGATGTGGATCTAAACAAAATACAGCAATTAAATTATCAAAGGCAGGAAGAAAAAaTGAAGAaAATTATTTCtTATTGGAAAAGAAGGAAACTTACACCGCTAGGAAGAATTACTGTTGTAAAATCTTTACTTGTGCCAcTACTTACAAATCTTTTCATTAGTTTACCCTCTCCAACAAAAACATTTATGAAATATCTCAgTGATATgTTAaACAAATTTGTATGGGATGGTAAAACAAAAaTAAAGAATTCAGTTTtTATTAAaGATTATAATGAAGGTGGTTtgagaatgaTTGATATAGAGAAAtAtgaaattagtatgaaaataAAAtgGTTTaAAAGTATgatAtgtaatagtaatagtAAaTGTTATAAACTTGTAGAAtgTTTGTTTGATGTGAGTAAAATATTTAACACTGGAAAACATTTTTGTGTTCATGTTATAAAATCTATcaaaaataaattttggattgatgtcctcaaatcatatatattgtatattgataagttcaaaattgaaaattttgatcaattgttaaatatgccattgttttataatgaaagttttatgataaattcaaattatatttatatgcctgatttatatgaaaaagggcttcgatatgttaaggatattatGAACAATAATGGTGATTTtGAAGATGTAACACATATAgAAAATAtAATTGGCAAAAAAaTAAATTACTTGAAATTTTTTGGTCTTATAAAtgttgtgaaaAAATTTGTAAcTAAGTTTAAATTAATGAaaaAAagtaacatACATTTAACCTGTCATAATCCTTGTCTaAATTGTTATATGCAtCCAATACTAACtAGAgcggatgaaaataagtatatatataatattttAATAAAAAAcaatgaaattcccacaagcaaagaaaaatggatatctatatataacagttgTgAAATTAATTGGAATATtACATACAGAAAcGTTTACAAATGTACGAAAGATACTTATtTACAATGGCTACAAACGAGAATAgttcacagaatttttccaactaattcactgctttttaaaatgaacattgttaatagtaatttatgtacattttgtaaagTTTgCGAGGAAACTATAATTcATCTTTTTTATGATTGTGAAAAAAtAAagCCTTTaATAAGATTTGTGAGTAACTTAAGTAAGAAAGTAGATCCAGAAATCATAATAAATAGTAAAAATaTTATATTAGGTTTATGTGATAGTGATTGTAAATTTGATACTATAAGTTTAGAAATGAAAAAAtatatTTTTTGGTGCAAGAAGAAAGAAATAATTCCtTCCATTTTaGGTTTTAAAAAGAACtTAAGATTGTcttgggatATTTTTAaattaACAGAAgTAAATAAAAAAGAAAGTGACAAATGGGCAATTGTTAGGTATTGTGTGCAGGAAGATTaACCTAcATTtATAAATTAATAGAaCAcTCAGGGgATTGTCtGTAGATatTTcTtTTTTTTtCtTTTTCCTATTcTTCAAGaATaTTTTttAACCtTTACTGACCCTAAAcTTAATCTGTATAAAGAAAATTGTATTTCTAgTGGTTTTTaTATGATGAAAATTATATGattatatgTTAAaTTTATAtATGTAGATATATGCAGTTtGATATTGTAAGGTGGTGAGTAGGATGGTTCCCCGACCTAcTTCcATCaGAAGACGGgGATAATAAAGGTTaAA
>LINE_S.grandis_156_cons#LINE/L1-Tx1
taaatatagaatacaatctattgtttttctttgtgtcatatataGAacAaagatcacatgtttattttgtgttatatatagctacatttcatctatttattttgggtcatagggggatccaaatcaccattttgtttgatgttacttataaacttatttaacttgtaatatatGGGgAagtacactTTActcatTTgTatgtgattcataTAAAATTCAATTCACCAATTTGTTTATCTATATGATACAAcTcatcttATGTTTTGTgTGaTATAGGGGGTtTCTATGaTGCATATGTATAACAAtCAAcATAATTTTATGTAtAcTCAAGAATATGTACCTGcATATatacTTCTaAAtAAAAAAAATACCATCatTacTTaAATTTTATTAtTTTtTGtAATTTGAACAAAGAATACCAAATAACTTTTATGATGcAGTTGTgTTAGGTgtgAAAAacacaagagtttggggacattTgtTTTTtctacTTcaCTTATACTTTTTTaTactttttcactcacatgtatgtttgtactgttatttacaacatgTTTTtCTCATTTTCAATAGACTcTgcctttaacatttatttttctgtcaagtctgtatgtatgtgttacaattttttgtttccaaggaaggagaataagatAATAAATaTTTGTTTTTGcTGTTACTCATATGGATAATTTAAAATTTGTATCTTACAATTGCCGTGGATTAAGTAATTCCAAAAAACGAAAAGATGTTTTtAGtATATTAaAGGAAAAGCgAACAGATATATTATGCtTAcAAGAAACACACTTTATAAAtAAAgATGAAaAtAAGATATACACAGAATgGGATGGAgaTtgcTACTTTTGCCatggAgAatcaaactCTAGAGGTGtgGCGATTTtATtcAGAAAAAACCTTGATATTAAAGTTATGAATaTTAAgaAAgGcaAtTgtGGAAAtTtTATTATGTTAGAactgatgtATCTTGAAacAAAATTTATTCTGAtAaATaTATATGCACCAAATaAaGATGAtCCTGACTTTTATaGCAaAATTTTCAAATATATAGATTCTtTCAGTgCTAAGGATAgCTTTATTATATGTGGGGATTTCAAccTTGTACTAAATCCCTcTTCAGATTATGAAAATTATAaGTCAACAAATCACAACATCAAAGCGAGGAATTTATTGTTATCAAAAATAAGGgAcAAAAATTtAATAGACCCATTTAGGAATTTACATgGAaATACAAGGAAATAcACATGGAGAAGaTTTACaCcAtTACAACAAGGTAGACTGGATTTCTTTCTTTTCACCGATaAtTTAATAAACttTCTAAAaaaTtGTGATATTGACATTAGTTACAAGTCTGACCACTCTATTGTCTTCTTAGACATGAGTTTTTCTACAATTAAACATGGAAAAGGGCTGTGGAAATTCAACAACTCGcTTttacatgAtAtTgAAtaTAtaaattgTaTAAAcAAaAaaattaatgaaattattcttcaatactgcttacctgtatattcatTTgaAAATATtttgacaatggagagatcaaatttacaatttatgataaatgatgaattattcttAgAAacaTTattAaTGGAAATTAGAGGAAAaaccatttCtTTTtCAAgccacaaagtgAAAGAAAAACAAAGGTAtttagaaaaactagaagctgaaattttagagatagaagcaaATttgactgaagaaAAtAaagAaaggttattgtatttgcaaaatgaatttacagagatgagaaataacaagttaagaggttccTTtATAAGATcAAGAtcaaaCTGGATAGAAAAtggtGaAAAAgcgACAAAATAcTTTTGTAATTTAGAAAAaCAACATATCACAAATAAATCCATGCCCTTTATTGAAAAAGaAGATGGCTCAAGAATTTtTGATCAGCAAGAAATTCTgAAAgAaacttcactTTTttatcAATcTTTaTTtagttcaagaaataccAgtCAAAatTTTGACTtAGaaaaagaacttagTAATTGTAATATAACAAAATTGAATAAGGaTCAGATAAATGAtatggaAGGTCTTTTAAGTTATTCAGAAGTAAGTTATACATtAAAAAACATGAAAAATGATAAGAGcCCgGGTTGTGAtGGATTTACAAGTGAtTTTTACAAAatctTTTGGAACAAGATTGGACATTTTGTgGTTAGAGCTCTAAATTATGCTTTTACTTCAGGCTCTTTTTCAAGAAATATAAAAATGGGTTCAATTATATGTATAcCGAAGGAAAATAAACCCAAACAGTTTCTAAAAAATTGGCgACCAATTACTCTGTTAAATGTTGTCTATAAATTAGCATcTGGAAGcaTAGCAAATAGATTAAAAAcaatattaaataccatagtATCGAatGATCAAACTGGTTTTATTaAAGAtAGATTTATTGGAGAAAACACTAGATTgGTATATGATATAATgaAATATTGTGAGGATcATAGAATACcTGGaTTATTGATGCTTATTGATTTTGAgAAAGCTTTCGATTCATTGTCTTTTAAtTTCATAGAAAAAACATTAAACTTTTTTAATTTTgGAGAAATGTTAAAAAAaTGGATTCGTATATTTTTATATAATACAGAGGTATGTGTACAGATAAATGGATTTTTATCAGATTTCTTTACTATATgTAGGGGCTGTAGACAGGGGGACCcAATATCTTCTTATATCtTTATCCTGTGTgCaGAAATTCTAGCTATAAAAATAAAAAAtTCTAAAAATATAAaGGGAATAAAAATAAAAGGTGAAGAATACATTTTATCACAATTTGCCGATGaTACATCTCTGTTTCTTGACGGTTCtGAACAATCTCTGAAATCTGTTTTAGAaGTTTTAGAATATTtTTCAGCAATATCCGGTCTAAaTGTCAATTTTGACAAGACTaAAGTTATTTGGATTGGTTcAAAAaaaTACAgCACTAgTTCAATTAAAACAAGATggAaactatcaTGGGGGgAAATacAATTTAAATTaCTTGGAATACATTTTGATGTGGATCTTAGtAAAATGGTAAATCTAAATTTTCAAAAACAAGAAgAAAAAaTAAAAAACATCATTTCATATTGGAAAAGAAGAAAATTAACACCTCTTGGAaGAATAACTGTTGTTAAATCATTACTTTTACCaTTatTAACAAATCTATTcgTAAGTCTACCATCTCCTGCAAAATCATTTATAAAAACTCTTAGTGACATTTTAAAcAGatTTGtATGGgATGGTAAAGCAaAAATAAAAAATACAGTTTTCATTAAAGATTATAACGAAGgTgGTCTTAGAATGATAGACATACAAAGCTATGAAAGAAGTATGAAATTAAaATGGTTGAAAAATATTATTTgtCATAGcgAGGGAAAATgttataaacttgctgaatgtTTAtTTGActgtgGtAAATTgTTtaatactggtaaacttttttgtgaAAAaTTaatcAAAgAAATTAAAAACAACTTTTGGATAGatgtattgaaagcatatagttcatatattgataaattttcttttgtaaactatgaacaattgcttaatttaccactgttttacaaTgAAaAATTTctgattaattcaaagtatatatatatatctgtattctatgaaaaagggattcggtttgtgaaagacatcttgaacaagaatggtgaatttgttactatatctgatttagaaactattacagggaagactgttaattacttacaatattttggtctaaaaaatgtggtgaaaaggtttatgattaaattaaacatagaggagaaaAAAGAtaTccttttgaatgTTcATaAtCCATGTTTAAacTGCTATTTAGAGCcAATTTTAACCAAAATTGATGGAAACAaATTTGTGTATAaCACAtATATAAAGAATGtTGATGTTCCAACTAGTAAAGcAAAatggataactattTTTGAAAATtctgatattgattggaatttgatttatagctatattttcaaatgtacaaaggatacatacattcagtggttgcaaattagaattttacacagaattttacctactaattcactgctttttaaaatgAaaatagctgataccaaattatgTACATtTTGTgaatgttacgaggaaactttaaTCcAcCTtTTTTATGAATGTGACAAAGTAAAACCATTAATAaATTTCTTATTCGAAACTgTTAAAACATCAGAtCCACTtTTTTCAATGAATAGAAGGATTATACtTTTAGGGACTTGCCGACGAGATTATAAATATGATATTATGTTTTTAGAATATAAAAAATACATTTTTATgTGCAAGAAaaagaaaaTattCCcCtctaTAAATGGTATgAAAGAAAGTCTAAAATTATCATGGACCATTTATAGATCAACAAAAATAaGTGATGCTGAAAAACAAAATTGGGCAATTGTAAAACAAATTTCACAAGATCATTAAATTaAGAATAGATTATATAtTGGAAAAAGATtGTATGTTTGAACAATTTATTCTCCATtTATTGtTTTtATAAAGGCTACCtACTATTGATTATgTACTATTgTATCATATTTATCATGTATAAACACTTTcTGTTCCTTTaTAtCCCGTACAGAGAtCAAGAGTTTAAGATATATGTAATTATGATTGAAaTTGTAaCAAAAAATATATATTTTTCATGTAAATTATTGTaATTGTAAGGTGGTAAGTAGGATGGGTCCCCGACCTACTTCCATCGAATTACGGGGATAATAAAGAtTTatAcAAA
>LINE_S.grandis_151_cons#LINE/CR1-Zenon
catctgcagtacttgtattaaactgatgttgcaaagcctcaaggatcacatgcacccatgctaatttaacaattaaatgTgTATgtGCaatgcatataatgttactttgtaTgTgAAAatgtcTttTtctttaTTttaacaTtTaccaTgagAGccgttaTcatAtagcgaTggaTttAgAtaAagaaattatcttgacatttaAAaTggctgcatgcctaatAttaActtgatttagccaCAGctgAtaAAAcTTtTtTtcTGtTcTGTTtcaaTcatgTcTTtGatAatcTTTtcaTTacTTgTTTcTgTTTTTcTTActattgtgttctctgctggattgatggcAtgcgtGggtgcagatatggGcTgTGcattgctAtGgtgtatagtgGccagggtcTGgggtTgttTCTTtcgAAAGCgTcagatttatagttgatatgcgTTAtAcAgtttataTagccgacttcagactcaggccagctaatataTTCCATGGCTTTACTCTctctCTCACTctGGTATTTTTAtTAGcTaTCATAAGCGATGTTcATCACAGCAtcTCGAtAATTAGTAgAATACATGAACATTcTTcAAcGTTTcGGAaAGTTAACAgTTGTCATTATCtAAGagctagaTGTgttGTTcaTTCTTGTaTAGAcaTacATATActAaTTaTaTGTtTTgtacttGCTTTTGcTGcTaTGtgcatcatGCTTTTAaTTTTaCTGTCTGGtGACATCCatCCAaaTcctGGTCCagAAAcatcaGTACACAGTGATAGTTCATATcTCtcCTctaCACtTTGTCAgtCAATTGAcTTTtccaagTATTTTacaTtTgTacattatAatGTTCAAAgTATTTTTcAAAAATTGGATATaTTGTcTACCGAACtAAAAGATtTTGACATTcTAGCCTTTTctgAAaCCTGGCTTAgCCCaGAAATATcAAATAATGaTatTcttatAccaaGcTTTtCaCCACctgAAaGGAAGGATAGAAGTTTTGACTGTcATGGAGGTGTCATTATTTATGTTAAAAgTAATATTTGTTAtAAAcGaAGATTAGACTTAgAACCcgTTGGtATAGAGTGTATTTGGaTTGAAGTTAAACTAAAGtGcAAGTCTATTTTgTTTGGTTTATACtACagacctcCAAATACaGAAGTAGCTAAACaTTTgGTgaTTgagGacTCTaTTAATCTTGCTTGCGaTTTAAATTTTgacAATaTTAtAATTACaGGTGATTTTAATCTAAACTTAAAAAAGTCcAGTTCGagAaAtaAAaTTgaCtcAcTATgTATGTATaATTCCCTaTATcAAtgTATACAAAGTGAAACTCATTTcACTGAAAAcTCAtCAAgTTTAATAGaCCtCATATTTGTCAAGAAtCAcgAtcATgTaaTgTTaTgTGatGTGGGTGAACctTTCCTTcCtCaAAATATAAGGTATCATTGTCCtATTTTTTGCGTTTTAAAcTTTAAGaaaAAtAtAccTAAAAcaTTTaAtCGTCACGTTTGGTacTTtgaAAAAGGGGACTACGAAAATTTAAgAAGCCTAGCTaGTAAtAcTgaTTGGAAtTTacTTAAAGATActGATATAAAtAAGTATGctatAAAtATTACAgaatATaTTCATAAAAtaTgcaGGGAATGTATaCCAAATAAGCAAgTTcGAATATTTCCAAAtGAACACCcTTgGaTAACAAGCAAAATTAAATCTcTAATTAGAAAacgtaAGagagctttcagaaaagcaaagaaaactatgtgtgaacatcactggtatgttttcagacaacttaggaatgaaataatatcaaatattagaaaaagtaaggaagaatacttatcgaaattatcattaaaacttaaatcttgtaaaagaaactcaaaacaatggtggtccacaTTAAAgATATTcaTCAATgAtaagcagtctaatgaattaccatccTTAGAATGTAACGGATCAGTAAtAACTGaTGATATAGAAAAAGCTaAtcTTTTtAATAAaTATTTTCAAGAAcaaacacttattgatgaatcaaatacaaatatacCaATATTaTCacaaTCaGAAAAATCAATTagTTcaAtAATAcTTaCtcaacAAgAcAtaATGGATGTTTTGAAAAAtTTgAAATTaGgAAaGgcTGTAGGTCCaGATTTAATTaAcAATTAtGTACTTcGTGAACTGTCAAATGAATTGTCGATTCCtCTATGTGACCTTTTCAATACatcaTtAAcAcTGGGTAcAgTTCCAACCTcATGgAAAgAAGCTTATGTATGtCCtatTTTTaAATCTGGGGATCGaTcTaTtGTgtCCAATTATCGtCCaGTGTctTTATTAAGTTGCaTTgAAAAagTTTTtgaGAAATGTGTTTTTAAaTATGTTCaTAaTTTTTTCATTGAGAgTaAtATaGTGACACAGTTTCagtcaGGTTTTactcCAGGtGactctactgtaaaccaactaacttatctatATAaTTTTaTaTCATCTACCTTAGActcaGgAAAAGaGGTTCGAGCGATTTTCtgtGatATTaGCAAGGCCTTTGaTcGagTTTGGcAcAAGGGtTTAATTATcAAAcTtAAGGCTGCCGgTATCAcAgGaGACTTGCTCgAAtgGTTtAAAgATTaCTTAtCcAAcCGgAcccAgcGcGTTgTTGTACATGGTGTCAAGTCCGaCCCaGTCTTTATAAGAGCCGGCGTCCCTcAAGGGTcTTTGTTAGGGCCTCTTTTGTTTTTaATcTaTATTAATGATATcGTTAATCaTAtAAActcaTaTATTAGATTGTTTGCAGAtGaTACTGCaCTATATGTAATCGtcgAtaATCCTGTgAcTGCATCAaCCtCTCTCAATAACGaTTtAAgAAcAATTAAAgATTGGGCTGAtAAAtGGTTAgTTaAATTTAATCCAAAAAAAAacTGAGTCTTTACTTTTTACACGCAAAAAAaCAATTGcTaATCacCcTcAAGTGCTAATGAAtAATGAAGtgATAACAgAAGTTGAGTCTcaTAAAcATTTGGGTTTGTATTTTACGAACACTCTTTCTTGGCAtAATCACatAgAaTATgTtAAgTCtaaagcATGGTCAcGCATTaATatAatGAAAAGAATGAAATTTTTGCTAGATCGGTCAGCGTTAgAAaCAAtCTAtAtATCTTTTATCaGGCCTTTATTAGAGTATGGTGATGTAATATTTGATAACTGtAAcTCATATGAAAaAACAGAATTAGACAAAATTCAAAacGaGGCCgCTAgAATTGTTACaggAAcAAcTAAACTTGTATCTATTGACGCATtAGAAAATgaAATTgGTtGGGAAtcacTTcAATCAAGAAgAAGAAaacaTAAATTAATTTTaTTTTaTAAAATaTTACATGGTTTAAcacCAACAtacTTACATGaCtTaAttcctgaacaggttggtagtatatctaattataaccttagaaactcgaacaatattcaaactatccatgctaactcaacctcgtactatAAcTcttttcttccatcagctattcGggAAtggaataatttaccaaacgatttaaaaaatgcaagatctgtggctgtttttaaaagactactaaatcaaaataataaaattgtaccacggcattactatcacGGTAACAgAAAATAccAAATaTAcCaCGCCAGATTAcGCAAtAATTgcagtcAATTAAGTcATACATTaTTTATGAAAAAtataAtaGATTCCCCCTTATGTACCTgTGGTTCAATaGAAACTGCTGAACATTTCTTTTTCTATTgCCCTaGGTTTAAcAATgCCaGAcTtgAAcTGTTgagTgAAcTgtcaTTTAtAcAAAATATCGACcTaGGaTTgTTATTATATGGCaATAGTAATCTTTcTTATGaTTTTAAtATTAAaATagtAAACGCTgTaCACAGaTaCATTGAATCCTCgAAACgAtTTAATAGTcAACGATAgAAAgaTTgaGAGAGAGAgAGTATGTaTTTTgATTTTgTCTACCAATTTCCAAtCgTGTCACCcATCaTTAATaTCaGTCCAAtCCagTCAGCgcTTcCTTtCCTTTTTCTCTgTaCTgtCcAATTTgTTTTCTCgTTTATTTTCacTTATATGTGCTaTAtATATTTTCTcAgcCATGTTaTTTTgtTTAcAATTTCATGTATcGGagAAGAACACGATAAGATTTaTCTTTCGTTCtAATCctaCCTTgATTGTaTGTATGTAACTATGTGCTATGTcTaATTGAATAAATATGTTTAAAct
>LINE_S.grandis_13_cons#LINE/RTE-X
gttgtgtccctttgtaatggctgcacgtgtAttgcgAgcTcTtATGTttTAaTCAAAAtgggGATAGAtAtaGtgcTATTtcGtAtTaGaATtggATGtTTTtCaATGccaatGaAgagTAGGAAcAaAgtgtgCaCaTTgTgtaTTggtaaAcGGACtgTgggActTtgTTTacggctggttatttttctctctgtgtTgaCtcTacTgggTgGggATgTGgaAaCAaacccgggaCcTccAAAgtcAcAgaAgcAgcaGactcTTTCgTTTgCAGaGgtAGCggcaAcGAcACccgcccgtGtAtCgAcACCTccgtTgtcTcaggcgtctcaggaaACGGTCAGGAGAACAACCAGAGCCGCGACGGGAAAGGATAACGAGGTAATGGCTTTTCTTCGGGAAATGAAAGCGGATATCCGCACTGATtTTACTACTATTAACACTAAAGTTGATGACATAAGTTCAGTGgTAAACACATTGAAAGCCGAAAATGAGTCACTTAAAAAGGAGAAtCAGGATATGAAAAGACaAATCAATAAGCTTGTTAATAAAGTAGACAATCTTGAAAGTCAATCAAGaCGCAATAATCTgCGGTTCCATGGGATTGcGGGCCAGGTTGGTGaAAAATGGGAGGAATCTGAGCACAAAGTTAGGCAGTTTATTAAAGATGAGCTCgGTCTCCCGGAAATGgAAAATGCGTCGATCGAGaGGGCGCATCGTGTTGGAAATCGCCAAAATAATGGAAAAtGTCCTATCATTGTGAAATTCTCAAaTTATAAGGATAGAGAAGCTATCATTCGAGCAGCtAGGGAAAAgTTAAgTAGGGAATCTCCATTTACTGTGAGAGAAGATTACACTGATCGTGTACAATTTCACAGACGTGAGTTGGGTCAGAAATTAGTGCAAGCGAGAAATCGTGGGCAGTATGCTACACTTCGCTATGATAAACTTATTATTGACCAAGATGTGTACAAATACGATGACGTAAACGGACAGGTAGTAAGATTGGGGAGCATTcGAGCgaGaCGTTCACCtGAGAGAAGACAGCAGGACCAAAGACGTAATAACTACGTCAGtGAGCGGGACCAATCAGGATCAGATAGAGAACTCGAAAGcGAGGCAGCAAaCGGGACGGACTAGGtcGCAGGtCAAGGCCTATTTGAATATATAaACATTATCACGTGGAACATTTGTGGGTTAAAAAAACATGTAGATGACAATAACttTTTAAGTTATTTAAAGTGTTTTGACATTATTGGGTTATTAGAAACATGGAACGATgTTGAAAATGAATTTGGTAATATACTAGAAAAtTACACAAaCTTTGACAATATAAGAAATAAATCAAACAATTCTCTGCGTAATAGCGGGGGTGTTTCTGTTTATATTAAAAACACACTATTGAAGGACAATTTCATATTTAGAATATGTAATGaTTTTAAAGATAGTATTGTTTTGTATATTAAGAGTTCATTATATAAATCTATGCAGGATATTATTTTATATATTGCATACGTATCTCCAGAAGGCTCATCAATATATGATAAAAGGCAATTGAAAAATggaataaaaatTATTGAGAACAACATTGAGCTCATAAGGAATATGCaccctaacgctttcatatatttagcgggagattttaACGCACgTACTAAAgaTtTGTTGGATTATATACCTAATGATAATCTAGAAAATATTTTTAGCAATGATGTTGAATATGATTGTGATTAcTTTGATATCCAAAGAAATAGTAAAGATATAGATGGTTATAATTTATTTGGAAAGTCACTCCTCGAGATCTGTTGTATACACAATATGCACATATTAAATGGCAGATTGCACAATGATGTAGTTGGAAAtTTtAcATGTATAACTCATAATGGAgCCAGTGTGGTGGATTACCACGTGGCcTCTACAGATCTTTTTcCACaTGTTAGCTATTTTAATATTGATATACGtCATGAGTCTGATCATTTTCCTGTTTGTGCCCAGTTGTCATTTGAAAAAACtCAGCAACCCGATAATAACATGCAACATGTTTTCCAAAATTCTTCTGAAATCTATATTGATAAATTTAAATGGAATGAGGTaCTTCAGGGGGATTTCATATCATCATTTATCACTAACCTCAATTTAATTAgGGATAGGCTCTCTGATGAGGTAGACATAGACATAAATATCGCTATTAAAAgTATTTTAGACCTTTACAAAAAATCAGCAGCAAAGATGCGTGTGAACAACCACGTGGGGAGAAGTGAGATAAATAATAACCAACCATGGTGGGATATTGAGTGCGaAAATGCCAAACAGTCTAAATATTCTGCTCTTAGACGTTTTCGATGGACAAACAATGcAATAGATTTACAaCGATTTATTATCTTGCGCAAAGAATTcAAAAAGATGTGTTACAtTAAAAAaCAAAaGTATCAAAAATCAAAACGCGATGAGCTTGTTTCGCTTCGCAAAAGTCCAAAATCTTTTTGGACTTTGTTGAAATCACGGAAtAGTATTAAAAAAGAATCGCCGCGAATTGACACCGAAACTTGGTATAATTATTTTCATGATTTATTATTTAAATTTTaTCAGcCTAATTTAGATAATGATTGGGATTTCGAGTTAATGTCTGAAGAAGAAAGTATTTATTTTAATCTTGAAATATCAACTGAGGAAGTTCTTAACAGCATTAAGAAGTTAAAATGTGGTAAATCCCAGGgTAGTGATGGTATAGGGGCAGAGTTTTATAAAtCATCTGCAAGCCTTATTGCTCCTTTTTTGTGTAAGCTTTTCAATAAAATATTTAGTTGTGGTATTTTCCCTGACATCTGGCGaGACAGTATCATAGTACCTGTACACAAATCTGGTCcGAAAGATAATCCgtcTAAtTATAGGGGTaTaTCTTTAAtAaacattatgtacaagatatTTtcAAATattatatatgatagactttgtaaatggTcTGaaCAtTTTgAGAAGATCGATGAAgCGCAAGCCGGGTTTCGAACCGGGTATTCAACAACTGACAATCTATTTACTCTGCAAAGCATGGTTCAAAAGTATATATGTAAACCGGGGGgTAGGTTTTATGTTTTATACATAGATTTTAAAAAAGCCTTTGATGGTCTTCCGCATAATAAACTGTTAAAAAGTATAAATAAAAGCGGGGTTcGgGGTAATTTATTTCGTGTTCTATTATCCATGTACTCTAAACTTCGTGGATCAGTAAGAATTAGTCAGAATAAAATCACAAATAATTTTGAATgTaATATAGGgACAAGGCAAGGGGACATAACTAGTACGATAGTTTTCAATtTATACATAAATGAATTAGTTCCCTTtCTacGtAATGAAGGTCATAGAGGAATTTTTATAACTAATCAAATCTCAGATATTATATGTATTCTCTTCGCGGATGACGTTGCTAATTGCGCGGACACAGCAGTTCAACTGCAGTTACAACTTAATTcTATTCATAAATTTTGTGAGCATACCGGGATGTCAATAAATgAAAATAAAACAGAAATAATTGTTTTTAGAAACGGAGGCCCTTTAAGGCCTTATGaAAAATGGTTCTTTAATGGTTCaCcAGTTAATGTTACATCTATGTACAAATATATGGGTTTAATTTTTACACCTAAGTTGTCATGGACAAAAGCTAAAGAAAAACTTGCTGCACAAGCTAAAAAATCTATATATGCTATTAAATCATACCAACGgATGTTTGGAAAATTcTCTCATACAGATTATTTTAAATTATTCGATTCAATGGTTAAGCCTATTTTAACATATGGGGCGGAAATATATGGAACTGAAATCTCAGACATTCTTGAGCAGGTGCACACCCAATATTGTAAAGAtTTTTTGGGAGTAAATAATTAtGTAAATGATAATGTTGTATTGGGTGAATGTGGAAGaACTCCTCTaTAtattgatcactatgtcaaagttataaaatactggtgtaagcTTATTTgtatgcatgaccaaagatacccaAAAAATTGTTATTTAATGTTGAAAGGACATGATGATATTGGAAgAAAAAACTGGGTCTCATCAGTTAAACATTTACTTTTTGAATACGGTTTTGGCTATGCGTGGCTTTCTCAAACTATCGGTAATGTTAATTTaTTTATTCTTAATTTTAaacaaaggttaattgacTgTAAtTTTCAAAATTGGCATGATAgGATTCAAACCTCATCACgATGTGATACATATAAATATTTTAAATCTATGTTAAATCCTGAAAAATATCTTAATATTGATATgCCTTTTtATGCAAaAAGATCTCTAGCtAGATTTAGaTGTTCAAGCCACAAATTaTcgAttGaAacggggcgacaCTTAGGGGTTCCTAGAACAGAgcgattaTgCAGATTTTGTTTTCAAAATTTcAATATAAGAtTTTTGGAAGATGAATTTCATGTATtTTTTGTTTGTCAAAGATTTAATgGGGAAAGACAAAAATATATTTTACAATGGTTTACTGGAGAATGTAATTTTcAAAATTTTTGTAATCTGATGAAATCTGAAAGTGTTGATAAAATTAAAAATATTGCTTTTTATattcatgaAAtATTGAAATGTAAGGAAAATGATAGATGAtttttataagatttttttttttattaaatttGAGACACAACCAGTTTTGTATATATGTATTCTCTGTTTGTATTTTgGGCCGGTGGCCTTTAtGTACACAATTAATAAAATGTT
>LINE_S.grandis_137_cons#LINE/RTE-X
gGTCAAGGTCGCGTGTACAGGTATACACAAGAAAAATAAGCGGAGAAAAAATAAGATTTAAAGCgTTAAAAATATGTGAAAAATGTTTTAGAGAcATGCAATTTGTGTCTAAATGTGAGTGTGAGGAAGTGTTAGTGATGGAATACTGATGGCAGATAAGGATATAGGAGGACAGAGTAAAAACCAAAAGCGTAAGGCAAGTGACTCTTCAAATCCTTTGTGTATTGAGCACGAGAGCAAAGCGGGGAGGTACACCAGTACACCCGAGCATATAACTGTTAGTCATgTCATAAGAGAAGCAAATTCCGTCCTTTTTGAAAATGACAATGATATTGGCTTAAACCTAAATATACTGTTCGACTCGGATGAAAATAACAGTAGTAGTTTTGATGATAATAGTTTGAATCAAAATAACTCAGGTGATATGGGTAAAtCAGGTCCTAAGTCGCCcCCTGTGGCGGAAACGGAAAAAAATACCCCATCAAATGCTGATATCTTGAAATACTTAAAAGAAATGAATGGcCGTATCATTGGTGTTGAGAAAAGGCTAGGCAAACTTGATCttttggaagagaaggttgacaaatttgaagccgAtctAaCCAAAATGTGGAACTATGTTCATGATAgAGAGaAGAAAGTAGAAGAAAGGCTTGGAATGGTTGAAGAAAAAgCAGAAAGTAGTGATTTCAATTTAGGCGTTGCTATTgagagaatccatgATTTAGAAAAAGtAAAcTCTGAGATGAAAGAAGAATTATCTtATCTTAAGTCACAATCAATGCGCAATAATCTTATTTTTGGGAATATACCAGAGGCGCACTCGGGGGAAAATTGCGAGGAGGTATTAAGGCAGTTCCTGaCCGACAAAATGAAGATCGCCCATGATTTGGTGGATAAAATGTCATTTGAAAGAGTCCATAGGATGGGTGTGAAAAGTGATGGCAGAGTGCGGAAGATAGTGGCAAAATTTACATACTTTAAAGAGCGGGAACTAGTTCGAAAGGAGTGGAAAGCGTTAgATGGGACAAATTGTTTTGTGCACGAGCAATTCCCACAAGAAGTGATGGATAGAAGGAAAAAGCTTATGCCAAGACTTAAGGAGgCAAAGAAAGAAGGAAAGAGGGCGTGGCTGTCGTACGACACcCTGtACATCGACGGGAAGGCgCAGAAGATTGAGGAGAAATAGGAAcTCGATGAGGgTGAaCTTAAGATACTGTCATGGAATGTGAATGGTTTGAGTGATAGTAAGATGGAACGGGAGGGCTTTGTCAATTTGATTTGCAGTGGAGATATAACTTTTCTTTATGAAACTTGGACTAAAAGTACCAGCAATATTGATATTTCGGGATATGTATCCTATAATTTCTATCGTAAATTTCAAAATAGAAATGCAAAGAGGAACTCTGGTGGAGTTGCGATTTATAtaAAAGAAACtTTTTTACCAGGTGTAAAAATTGTAAGAACTCATTATGACACTGTTATATGGATAAAATTAGATAAATCATTTtTTGGCTTTCATGATGATATATTTCTGTGTGCATTGTATTTATGGTGTGAAGGCTCGCCAGCGTATGAAATTTGTAATGTTGATTTTTtTGATTTAATACaAAACGATATTAACGATTTTGAACAATTAGGTGCAGTGTATTTGGTTGGGGATTTTAACAGTAGAGTGGGATGTAGAAATGATTATATAATTAATGATAAATATATACATGaTATTGATTATTCAGATTATACACCTGATGTACCCCTTATAAGGACCTCTCTGGACAAAACATGTAACACATTTGGTACACGTCTACTTGACCTGTGTAAGTCCACGGGGTTACGTGTTGTAAATGGTCGTCTTGGTCAAGATAAACACATTGGGTCTTATACATATATAAACAGAAATGTTTCTACAGTGATTGATTACCTGTTGGCGAAGgAATGTTGTTTTTCTAGcATACTAGATTTTAATGTTATGTcATTTAATGAATGGAGTGATCATTGTCCCCTTTTATTGACATTGAAATGTAATGAAATAtTTCATTTTCAGGCAaCCAGTGAGAATTGTtTTAAACACAAATGGTCTGATAATTTAAgGGAACAGTTTAGATCAGGTATTATAGGGCAATTACCTAGTTTAAACAGATTGACTGAAAATATATGTGTAAATGATAGAAATGATATAAATTGTCTATTAAACTCATTTAATAAAATTATTCAAAATGTTACTGAACCcTTATTTGTTAAACGTTTAAAAAATGATAGGTcTACAGAATTCATagAtacaccagtccaaaaagataaagaATGGTTTGATAATGATTGTACATACCATaAACAAAATTATTTGTCTGCATTAAAACGTTTCaATTTAGATAAAaATTcTGAAAATAGAGAGCAGCTTATACATTGTAAAAaAGTTTATAAGAATATTGTTCGTAAGAAAAGAAAGAAGTTTTATGTTATACAAATGAAACGGATTGAAAACCTTAGATTTACTCGACCTGTGGAATTTTGGAAACATTTTAAGCGGAACAAAAAACAAAATGATTGTAATATCACTGTTGATGAATTTAAAAACTATTTTTCTGAactcagtaatgAtATTTTACAGGTTAAAAATGAGGAAGCAGAAaATTTTAACGATGATGAAGATTTTGATAAAAAGTGTCAAAATGATTTGTTATTAGATGGACCTATAACTATAGATGAAATTTTAACAGTTGTGAAATCACTAAAAAGGAATAAgTCGTCAGGTTCAGATTTTATATTAAATGAATACCTTATTGAGTCCATTGATATTTTAGCCTCGCATTTATGCGATATTTTTAACGCTATtTTAAACAGTGGTTATTTTCCAGATAAATGGACAGAGGGAATTATTGTACCCATACATAAAAAGGGAGATAAAAATGttgtcaacaattatcgaggcataactctagtaagttgtttatctaaagtatttactgcaatattaaataaacgaatttctttgttctgtgataaatataatgttatatctgatgctcaattcggtttcagaaaaggatgttcaacagcggatgcacagtttattttattaaatttaattcagaaatatttaaatgataacaaacgattatattgtgtatttgtagatttcaagaaggcattcgactgtatttatagaaatgCATTGTGGCTCAAACTTTATAAGTCTGGTATACAAGGTAAATTATTGAAAGTTGCTAAAGATAtGTATAATAAAGTTAAATCTTGTGTTCGTAGtTGTAATGATTATTCTGATTTcTTCGAATATTCAATAGGCTTAAGGCAAGGGGAGATTAATTCTGCGATATTTTTTTCTCTTTTCCTGGAAGATCTTGAATTATTTTTACAAGAAGATTTTACATCTGGCATAAATATTCATGATATTACATTAATACTTTTACTTTTTGCagacgatATGGTTATTCTTGGAAACACACCACAAGATTTAAATAGAAGTCTCGAATTATTAAACACTTATTGTAAAAAATGGAGTATGGAGGTTAACATAGATAAAACAAAGGTCATGGTGTTTCGTAAACGAGGTCATTTATTACCTGGAGAGGATTTTTTCTATGATAATATTAAGCTGGATGTTGTAAACGATTTtaattatctaggtactatttttaactacacaggaaattttgtcttaaatcaagaacacaTTgTTGGAaAATCTcTtAAAgcTTTAAATTTTTtaATtAACAAatgTAAAAAAtTTAAAATAAAACCGAGTATATATTGTCAGTTATTTGATGCTTTTATTGGTTCTATATTAAATTACAATTCTCAGATATGGGGTTATAGTAAATCTAAAGCtAtAGAACGTATTCACTTAAAGTTTTTaaAgTctaTTctaaatgttagacaagctacttcaaatgttgctatttatggtgaattaggacgttatccatTgTTTATAAATCGcTATGTTAAAATACTGAAATATTGGTATAATGTCTTAAATACTGATAATATTATTATTAAAAAAATATATGAAATGtCATATAATGATTTGATGAaTGGGAAAAAGAATTGGTTAAGTAATGTAAAAGAAATGTTAgATTTAcAtGGTTTTAGTTTTgTATTTGATAATCCATtttacttggatatgaaatcagtaattatgtctattaaaaatactcttatataaaaaaattggttaaatgacatagAAAATAATCAAGTTtTAAATTTGTATAGGTCTTTAAAAGTTAACATACAATATGAAGAATATTtAGATATACTACCATTTGATCTAAGATTTTATGTTACAAGGCTACGAATTTCAGCTCACTCATTAAAAATACACACTGGTAGGTATGGAGCCAATTATTTACCAAGAAATGAAAGGTATTGTGTCTTTTGTAATTCAAATGATcTAGAAGATGAATTCCATTTTGTTATGATTTGTCCCTGCTATAGAAATATAAGAATCAAGTATTTAAAAAAGTACTATTATACCAAACCAAGCATGTTTAAATTTATAAATCTCTTACAAAATAATAATAAAAATGTATTGTTCAATCTTTCAAGATTTCTAAAAGAAGCGTTTTGCCATAGGAACTCATTAATTGTTCgTTAGGAAGAaTTGCATTCAGTTCATCCTCAATAGTAATATATTACTTTTGTTTATAAGTTAAATACACTTCATAAGTTAATtTTGCATTCTCAATTTACAAACTATATtTACATAACTGCATTTGAATCTGATTGTAAtGTATTGAATGTATGTGTGTGTCTTGATCTACAAAAAACTGTATATTATAATGTATGTTATTTGACTATGTACtgtataaGTaTaCGTCAATAAAATCTATGTTCTG
>LINE_S.grandis_12_cons#LINE/Proto2
ttcgaccgtgttgttcaaatataatggcggcaattctctgacactgatatatgTgttcaatggatgtatgaacgtcctgttaatggtgcatcagttgttaaaatggacttgttttttttnttttntttttgtttttttttttnaagtgtatggatgattgtggaacttttcggaTTgtgtatggatttgtatataaggattgatggatattttcaacaggttagatttttttttctatgtgacgcgcgttgattataCtgaacatAcacactgaacactTTatTtgtcAAataCAcAaaggtttTgaaacccttaTgtgCggtgtAgtcacaatAAcAtggatatggaacAtgAtttcCAcgatacccAAcctattcctggtcagtcAcggtgcaccagtcaagtaccgttagatgtctcctctcagacattaAtcaAagAtttatgcggatcacaaagctcagttgatCatgatcTTttgTgtgAagaagttgatAtttttgatgaAaatgtgtctgTtgatgataggttaAgttgtatgCagaTgctatttcAtcaatataccaaagAtcggttcAtaTccaccctattaaccgacggacaatcaagcagggatagacttgaagaacttagAattacaatTttcaatacacttaaatcgattgaaagttAtccctataagaaaacttgtcagttgaaaaaacgTAAatctAcaAAtAgtggagatacAgtgTcacaTaagtTagcacaagacgtgtatatattgatctcagttctTgatgggTctccttatgaagAtcTcAAaacgattatcaactcggcacAgatagcggttaaagaTGAtaacaaccgtccgtgtatatccggaTcacaaacaaatcgcgAtcaagtTTccgAActggataacttAAagcAtgtTatcgcgcaAgtaCagtcTgaTattttgtcgctgaaacaggagaaaactgtccttgAgGaaAactTagcgaAAgatgtgAaAtgTatcaagaatgaacgatctacgtttaagaatgaaacgaacacatatctgagagatcttcagtatgagattgatgtgaataaactttctattgagaggatatgcgatgataggtgcacaggcaattttagtgtcaggaatgatctgaaagtgcttagggctgaatttatctcagaaaaggatgacacggagcgtcgtttgaatgagacccgtgagaaaattgcaattaacactaaacatctagaaaagagggtacttaaactcgaatctcaggtcttgaaacagttgcgtgagaaagagtcgggtcctgttacagaacagatcgagtgcaggtcggagaaaatccatagcaaccaggacgatagtgacaaggaaccagtcatggaacctagaagccaagatacaaaggctgcagttgatgatcgagtctcgaaccaTAcaggcgtccaaAgggatAcagatTacgTcAatggggAgtcggagggaattcattgtaaccagggtaccagtgAtGgggaagCagctAAtAaccaTattagccatggtaaccaaggaacacTATacagAactacTAtcgATgGatacAcgcgGTTTgtgaGggtaaTaAaGcccccgggTaAcgacggTtacAgTTcagtGgtgaaaaggggggtgacaagtgAgaAaacGtcAaatgTagATccgccagtgTgtaCgccaAtaccacGtAgaataTAtggcgtaactgaaaaccacgaggatccgaactcacTccacTCACacCCACCCaTTGTAGAAACACAACCAGTGAAGCGTGACGTAGATATGCAGATGCTAAACAAAAATGCAGAAAGTTCTTATGATGATTTTACACAGTATGTGAGAAAGCAAACCAAGAGATTTTTTGTaGGTGGATTTTTGAACTCTGTgAcAGAGGATGTCATATTTTCtATAGCGAGGCAGAATAACGTATTTTTGAAACatGTGCGTATTTTCAGATCGAAATATCGAGATACTGCCGtGATACGGGTAAATGTGGATGAATaTGCGGCCAGTTTAATTGCAAGTGAGGGATTTTGGCCACCTGGTGTAATATGTAGACCCTGGCTAAATCGACCACCGAAACATAGACAGTCACGGGGTCAATATAACAAGCAGTCACGTGATCATACAAATGtTGTTTATGGTGATCAGGATTATGAcTAGGTTGTGTCTTCATTTTGTTGATCTGAGTTATGTCTTTGACTTAAGTaGATcATGTTTACAaGTAACTTTACACATCAACCAATGTACCTgtttaataGTTATTTTATCATATACGTAATGGTAGtACTgTCaTCTTTGAaTCTATGTACATGGAATGcAACAGGCATTATGTCAAGCGCGTTTTACCTCAGCCAGATGCTCAATACCCAcAAAATTAGTATTTGcGGTGTGTCAGAACAttggTTGACAAAATCAAATGTAGAtTTTATtAATAGTATTCACCCATCATATAATGGGGTTGGCCAGTGTACCGATaTGTATTGTTCTTCCAGAAGTAGAGcAAAGGGTGGAGTCGCACTGcTCTGGCATTCAAGCTTGAATGATCAGAtCAGTCTTTTACATGTCGATCAcGaTCGTATAATTGGTAtACAATTGAAAGTTTCTGATGattactacatATATATATTTCAAATATATGCCCCAAGTTCTAATTATAGTATTCAATTGTATAGGGATCATCTTAAGCATATACAGGATATTGTTTGCTCATACTCCACtAGGGGGCGTGTCATTGTTATGGGGGATTTTAACGGTCATTTACAAGGTCGTTCATTCATCAAGCCGAATGATACGAGAAgTAGTGACcTaTAcgATATGATACACAATAAcCAtCTTGTTgCTGTTGATACATTGCCTcTATgtacaggaGcAAAATCTACATTTGTATCATATGATGGAAGCAATGAATCATTAattgaccACatTTTGTTACCTTCTAGCTGTATTGATTTTGTTCAGTCATGTCATATAGTTgAAGATAACTGTGTCAATGTATCTACACATCGTCCTgTTATTGTAAATTTGTCAATACAGATAACACGTGATCTTCCGCTCCATGCACGTGTCGCACCAATCAAATGGGcTAACGTGAAACCCAGTGAGTTGTCTCATTTtCAACATATTCTAATGTGTCGACTcAAGTCACGtCTAGGCCATGTTTtGACAGTTACATCTCAtGaTGGTATTGATAGTCTTTATACCGAGATAGTCGAGTCTaTTAAATATGCGTCGGATACTACTCTTCCACGCTCATTCTATCGTTCATACCTAAAACCATATTgGGGTCAGATCTTAAAGGGCCTTCATGAGTGGATGCGTCACAAGCGCGgTGAGTgGCTAGCAGCAGGTAGgCCACGTGATAGGTCACAtgtaacttttatTTCGTATAAGGAGGCCAAAACAAAATTTAgACGTtTTCACCGAAGCGCGGCTCGTgATTATAATAATAAAGCTTTTCGTGATATTGATGCGGCTGCATCagTTGATTGCGGTTTGTTTTGGAAGCTGTTTAAtGCCAAAAGAAAGGTCACTTCCcAAGCATCGGTGTGTgAGtTTAACTTTAATGGTCGTGTTGTACGTGATGCTAACGATATTACTCAGGAGTGGGgatcttattttgcaAATCTATATAGTGATACAAATCATgAGTTGTATGATCAaggtTTTCGTCAagtagtTGATGATACAGTTGATCAGTGGAAATTTGAAAATAATGtAGACCcTGACCAGCctCCGTTTGCATTTGAGGAATTAATGGGgTGCATTAAGAGTCTGAACACAGGTAAAATGTGTGGTTTAGACTCCATTTATAATGAGCATATAATTAATGGAGGAcCTGTACTATATGAATATATACTTTTGTTATtTAAtAGTATGTTATCACAGTCTTATGTACCTAATCAGTTGAAACAAGGCTGCATTGTTACCTTAtTcAAGGGgGGTAATAaACGTAAAGATGATCCGAAGAGTTACCGAGCTATAACTCTTTCTTCGTGTcTTCTCAAAtTGTATGAGAGCATGCTTTTATTACGGTTAAAAGAACATATAAATATCCCTATTCATCCTcTACAGGGCGGATTTCAGGAtGGAATGGGTTGTAATATGACAAGcTTTCTATTACAAGAGTGTATACACTAtTGTAAAGAGAGCAACAGTAAGTTATATGCATGCTTCCTGGATGCTCGTCAAGCGTTtGATAGGGTATGGCATAATGGTCTTTTCTACAAGCTTCACTACATGGGAATAaCAGGTcgCCTATGGCATGCGATTGTGAAtATGCACACTGGAATGACCAGCTgtgtattgtataggggtcGTAAATCgGACTGGTTCCCTGTACTTCAGTCTACCCGTCAAGGCTCGCGATGGTCACCATTTCTCTACTTGTGCTTCATTAATGAGtTAATACAACAACTTGTTCATaCACAGGCCGGTTTATGTATAAATGGATATAGTATATGTGCTCCGACCGtAGCCGATGATATGTTaTTGTTATCTCTaTCAATGCGTGGCCTCCAAACTCTTTTAGACATATGTCACCGTTATGCGTGCAAGTGGAGGTTTCAATATAACCCTGCtAAATGTGCCGTTATGGTTTTTaATGAAAATAAGATTTCTTACTTTCGTTCGTCCAGGTCATGGCATTTAGGCGAtGATACAATTtcCGAAGTCTGTAACTaCTTACACCTTGGTGTTATGTGTTATTGTGACTATAAGTTAAACCAAAGGGTTAAAATAATTTcTGATAAGttaagGAAAACGTTCTTcGGAACTCTgGACTATGAGTCTCTCAGAAAATTAAATCCAATTACATGTAAAAGGATTTATGATcATGTAGTTCTCCCAAAAGCACTTTACGGCACAGAATGTCTCTACACCTTATCGTCTAATGAAATTATCTCCCTTGAGCGGGCTCATCGTATGTGTGTCAAATCTATGCAAgGcTTCAGCTGGAGAACaCGCACTGATATAGCACTAAGCATGCTTAATGTaTTACCGATAAAATGTATAATTGATAAACGGAAACTGATTTTTCTtGGTCAACTGTGTCGTatGCTGTGCAATAAAGCAGTTAAGCATATATTTCTCTTTCGATTAACATATAGTAAGTTAAACCCCTCTAGGATATCTGGTTTCTTTAAGGATATATGGGGAcTGCTTCgGGATTATGATTTAACAAACTATTTGAACgATTTCATATGTGATGGTAACTTTCcAAGAAAGGTTACATGGaAGCGTCTcGTTAATCTTAAAGTTcGTTCAAAGGCGATCAATGACTGGACTGTTACAtACAGTGCGGcAGAATTCGATCGTGTCCGTTCTGTCCATACAATTTaTGGGATAAGTGAGATCTGGCAACACAGTTTTAGGTATACATACCAACTTGCATACTGCAGAACaGTTTGCAAGCTgGTTACTTATTTGTCATGGCAGGGTGGTTCATGTCgAAGATGTGGTGCTGAATTCAATGGCACTAGTCTTACCGATCATATTCTCACTGTCTGTCCACATTTGTTTATTCACCGTCAACAGTTGGCGGATAGTTTACAAACAAaACTCGGAGATCACGTGTTGTCAACCTTTCTCTCATTAGATGAGAAAACAAAAGTTAATACaCTTCTCgGGGTtGAGTGCCCgTtACTCGCTGTaTGCTCAAGCTTACcATATCAtgCTTTGATAAATATTTTATTTCGcCACGTTCATCTCATGTGGATGTCTtATAAGTGAGATCgACGCATTTCGGGTTTTGGTAAGGTTTGTGCCCTACGAAATCTTAGTTCTTGGTTTTCCTGTCTCTTTTGaTGAATTTATAAtTTAgcTTTCCATTTATTGCAGTTTAACTGcGCAATaGGTACTTATTATATTCACATTTGaATCTATTAAAcTtAGTACTCTTTAAAGTACTCTTTATACAAGTAGATGGATTCTGGTAAcATGGTTtATGTCTACATTAATTGTTGTATACATGTTTAGCCCGAAACATATTGTTAAAGTGTGAAGGcCAGTTTTATTCCcTTTCTTcTGTATGTTACACACAcACAAACGCTCGGACgCACATACGCACGCacgcatacacacaagCATAAACAAAGACTCGCACACAcAtACACATTATTCTTGTAGGgTGTTGTAAAaTGCATGTAATTTGTAATCTTCAATAATTGGAATgAATTAAGATATAAATGTGTGTAATTTTACATAcACGCCCATGAtACTTTCcTACTTaCGCATACATAAGCGAACATTTAtATATACAGTTAATAACACCTTCATCTTTTGTTCTtTTGTATTTCTGTTTCGTTGTATTCTTAATTTGcTCGaGACCATATAGAAACTCTTACGTTTCGTTTCGGTAAGTGGTTTTGTGTTTATaTGGTTGGAAACATCATAACAATTGaCTTACCCTTTCATCTTAACcttgtattCTTgTATTATGCTTGGACAAGGTTTATATTTATTTAtTTAACAGTAAaGGTGCTGTAAaGGGTGAGGATaGTATAGTAGGTTATTAGCAAATTAATTACTCGCtgtttgttTGTTTGTTTGCTCTTGTCATAaGTATGttTCTAGTGTGTAtTATTTGTATTTTcCTTGTTCTTTGTCAAGTTGTCTTTATATGTAATCTTCAAAAAATgGAGGAAATAAAGAT
>LINE_S.grandis_126_cons#LINE/RTE-X
ggtttaccgtttacggaaggagaaaggatcctagacaaggccaaagaactgAtTactgccctaggggatgaggtggctagcagcgttactgttatcgcggcgacgagacttcgctcgagattccgaactaaaccgggactTgtcAagatcAgcctcgcttctcttgacgagaaaataaaagtgttgcggagcaaaatgatgcttaatggtacggagcaAtacaaacacgtctacctgaagagcagcaaatctcacgctgAaagAcTtatagagttaaAcactcgtacattactgcgtgagatgcccaacggacataacttccgtatggacgcgaacggtcgactgagacagcgaacgcgaggcgatgggccggaagcgcagtctgcttaggacagcacccgtctccatgacagtataagtgtcgcccatttgaacgtttgtggctggacgacaaacaaccatgacttaaggtgtgcactTAtAaatgctactgatgcagatatcatatctgtatgtgagacacatctcatgaacgatgaggtaattgaaattgagaattatgtgtggttaggaaataacAgAgAcTgtatacataaaaatgcgcctaagggatcggggggagttggtgttttaattaggtcatggatttttgagttatatgaTgtaaataTtctggatAaatcatatgaaggaattttgtgtatagaacttaaacatcgatcattagattacagtgtattaatgttttcatgctacttgtcgccagaaaacTcTgtttggggtagaaatgctcaagaattcttttcacatattttgtccctgatatatttgtacagcttatgtgattatatgattatatgtgctgatTtcaatgcaaggctAggaAAttTGtcagatatcctcgatgagatagaccATatacctaTAagacaaTcaattgaTcagactgTtaatcaacatggtAgagaattgaTtgatttTttaaATgattcaaagTtttgcgtattgaatggtaggtttgcttgtgacaattAcacttgtaTtTctggtaaagggAAgtcagtagtTgattatATgtgTgtaccacaTgataacatTaattgctgggAATcgttctctgttattccaatacagactatagtcgatgactttaatctgcagggattactaggtcaacgatcaaggatgccagatcacTctatactgaAaggccagtttacCgtTAggggtctaggtAacaattAcTcAaTgcaacacaatgcagagtataagaaagatactgaatcaaaaTacaagcTGaacaaaaTaCcgTgtgacTTtatggaAaacgataggaccaagaatgcttTaTtagaggttattgtattgattgatcgtaacagggAaaCgcaAtatgaggtTgatactatttactctcgtctctgtgaAattAtaaaatcagaaatgaggtgtaatattcctaaataTaaaacttctccgagAatgAAtAaacgtcgcAaagtTAAtaAgccgtaTtggaAtGAtGAattgagtaatttatgaAAtActAtgagagtttcagagaAtgAatttCtTaCgTgcAaggtctcgcgtgctgagcgtaacgttaaAcGtATgcAttatctaaATacgcGGacccgttttgataagcgtctacgtcaatgtgagcgtgaatatagAcgTTCtATTgCagacGaTAttGAAAcAatgacaAcATcAAATccaaatgaattttgggacaaaataaaaaacttagggcctcgtaggaataattcaatacccgaggaagtggttgacgccgatGGTAATGTCCTGAGGGAcCAGgcGGGGGTATACGgaAGGTGGCAGCGtGATTTTGAAAGCcTATATAACGGAGTAAAtAATGATGgGTTTgATGATGatTTTTTTCAaaGAGTATTaACTCACAAGCaGCTGTTAGAAATGAGTATTGATGACcCTTtGTATACGTCAAATGAAACCCTAAATAGAGaCATTACCaTTGAAgAAATCGcAAATATCGTCATGGCAACGAATTCAAAATCTGCTTGcGGTATTGATAATATACCGTATGtTGTGTTAAAAAaCCCAcCTgTTATTGCGGCACTTCATAAGTTGTTTcAaTTGATTTTTGACACTAACATTATTCCTTGTGAcTgGAGAAAAGCTGTAATTTTCCCGTTAttaaaggacggtaaCTCAGATAAACGTGTCCCATTAAACTACCGTGGAATAAGCTTGCTTTCGAGCATtAGTAAAGTGTACAGTGCATTTATAAATCGCAGGCTTACGTCTTTTtTGGCCgAAAaTAATATTCTAGCCGATGAACAAAACGGGTTTCGCAAGGACAGATcTTGTGAGGATCACATTTTTACGCTCAACAGTaTTgTgAAAAATAATAAGAAAgTATTTGCAGCTTTCATAGACcTGAAAAAAgCaTTCGATTTTgTTcaAAGAGATATGATGCTGTATAAACTATTATCttGTgGAGTAGACGGGAAACTTTACCAAAACATTAAAACAATgTACGATCGCACAATGGCAAGTATTCGAATTAACgGTAATCTCACTAACTGGTTTGATATTAAATCTGGgGTAGCTCAGGGTAATAAtTTGTCTCCTAcAATTTTcgCGACCTTCATAAATGACCTTgTGCACGAAATAAATGGtcTTGATGCCGGTATCTGTATAGGAGAtAcCTCATTATCTTTACTCCTTtATGcTGATGATATTGTGCTGGTTTCTGATACTGAGGAAAAGTTGCAGTCTATGCTTGATACCCTGcAAGAGTGGTGTAAAAAGtGGCGATTAcTgATAAATACTGATAAATCGAAAtGCATGCACTTcAGgGGAGGAAACGCAAAgAGAACCGAATATcAaTTCCATATCGgAAACAATACCTtAGAGTTAGTTAAGGAATATAAGTATCTTGGAGTAATTTTTTCTGAAAAGtGTAATTTTGTAGATCATTGCACATCGCTGAGTAAAAGTGGTGGCCGGGCACTTGGTAGTATTATCAaTAAAaTtCATGGTCATAAAGACATAGGTTTTAAAACATTTGATAAACTGTATCATAGTTGTgtggttcctgtattagAcTATTGCTCgAGTATATGGGGTTTTAAgCAGtACCAGGTtGCAGACAATGTACAGTaTCGAGCAaTTCGTTaCTTTCTagGGGTACATCGCTTCAcgCCCGTAACCgcAATTTcCgGtGATGTCGGtTGGATAtCTTGTCGATAtAGAAGATGGATCAATATGTTACGTTTTtgGAACAGATTAcAATTAtTGCAcGATGATCGGTTAACAAAaAAGGTGTTTGAAACAGACTAtAGACTGTGTCACAATAACTGGAGCAGTGAaATAAAAACCGTCATGGACACACTAGGCCTGGGGGAACATTTtATaAATAGGTCAATTGTTGATAtaAAGTTGGCATCAGAcAGGGTCAATGATCATTATAAGGAGAAttGGcGGTCAGCATTGCAATCATAcCCCAAACTAAGAACGTACAGACTATTTAAACAGGATTTCAAAACTGaACAATATgTCCTTTTAAACtTGTCTaAACACGAGCGCTCAgcgctcgctcaGCTtCGTTGTGGTATACTTCCCTTGCGAATTGAAACTGGTAGGTTCGTAAATGAACCATTACATgACAGAATATGCACACAATgCAATAGTAATGAAAtTGAAAGTgAAATACATTTCTTACTTTATTgTACATTGTATAATGATTTACGATCTGAATTATTTGGCgATTtATTCTCTCATCTGAGCTTTTTAAATaGTActATCAAACAAAaaCTATGTGTTTTaTTCAATGacAATATTCGTAAAACAGCCAAATTTATTGTGAAGGCACTTATCATACGACGAAATCATTTATATCTGTGAGTTGATTTTGCATaattgcatgTAcCACTAtcttgcaacattttaaGTCTGTCAAACTGACATTTAGCCATAATCTTTGTGTATATTATgTTTGTatATTAATACTTATACACGCTTATAATTAATTcTTtTTTTcAAGGTGAcTTATAGGCCCATGGGGCcGGGTGTTaATtTGTATAATCTTTGTATGTATTGTATCACATTACTTGTAACACATgTCACTATAATAaAAaaatTTACTT
>LINE_S.grandis_125_cons#LINE/CR1-Zenon
TCtCAtttTaCTctTccTtTcCCgAttCTCTCtcTatctGtctttatcAGAtaaaAataAATacATtcagaTTTAATgcCATTCCtTACaAatAAtGTTAtaTgcTtcacCCaTAaCGATGTaTaATcaAgtatAttGTTAcagAggTactCaacGttcAAACgAaTaaATATtGttgTAggctAgcatAtgtgtaaatAaTtgggttAtTGtatgtgAAcgttCCTatttgtaTataagataTgaatctcccAAAAgtaaatgtgcatttttatttctacatattgtctgcatattgtctctgttgtctcactcattctcacccccccccccccctctctctctctctctctctttctctcagataattttttccctctcgttttaatctgtaaatgtcacatctgtctttcattatttgtataattaagtatattgttacagagaaactcaatgtacaaactaatatatattgttgaatattagtataataataattatgtcattgtaAatattCcTatTTAtgtttaaggagtacatctctcaaaataaatgtcacatattgttcttcattatatattttgataatatcgtttgaatatttgattacttttaaTAAgGTCtTgaCTCCTAATTATTATAAGACAAGCGTCGTACATACATgTATATCAAAGCTCCATATATAcTATGGTACATGAGgGAAGAtAAATATGTGTTTTACAAACACTTCtTgTATAGTATTAACTTTATaATtAAACTTCTCATTCAAATTcCCTcAAGCCAATACCCGAAGTGGACATATGAATAAGTACATACAgTCTAATCGCTgTCTTGCTAGTTCAAAAaTGTACTCTCAGTTTgCTGCTTgATaTGTGAAAtTTATATTTTCTCCATTTATTTAGAATGTTTTCGACCATGAAACACATTGCATGATATTTACTTTATTTttTttttttTTCTTTCCAAAATGTTTaATTACCCACTCTTCTTTCAATCTCGAGGCCCCcATcTTGTCATATTCTTAAAACCAGGAGGTaACCTATATAACTTTTGTGCGACTGTACTCTCTCAaAATGCTAGCTTTTaAGCATCCTTGTcGCTCTtCTCTTTATCCAGAATATTTCcAGTGTCGCAgTTCATATtTCCTTgtgTTTgTTTTCATTTCcTTTCTTACTGATAaCTCTGGaCTGGTTAGTTACACCCTATCTTCTGTTCTGaTGATTGACAGCACCAGaGGTAGACTTGTgCcGTTAAAtTGTAGGAGGACACAGGgTTcCCTTAAgtttgagcaaCATTGTATTTTTTCACTAAAACTTATTGGATCACTACTAGTTACAGTAtTAcTTTAtCTTGCTGCGATAATACTTATAATATCTGGCGACATCCATCCCAATCCTGGACCATCGTAcAGCTCATCATCCACTGAtAAcTCATTTCAATTCACTGACTTACTTACTTCTGGTCTCAGTgTgATGCATCTGAACATCCAGAgCCTACTCCCAAAAATTGATCTCCTTcAAATTGAGgCCCAACCATTCGACATTCTTGTTTTCACTGAAACGTGGCTGTCTAATGCgGTTGACAACAaTGACCTTCTTATTCAAAATTTTGACCCTCCTATCCGTAGAGACCGTccTAAcAGAAtTGGTGGAGGTGTTGCCATTTATATTCGCTCTGGTTTAAAgTGGTCTCATCGCACAGATTTTGaTATAgCTGaTCTTGAAGCTCTGTgGGTTGAAATgGTTtATCAAAATAGAAAACTTCTTATTGGAGGGTTtTATAGACCACCAAATTCTAATAaTGATTATTGGCTTCTGATtGAGGAAAGTATAGATAGAGCaTTTTCAGTAAGTAATCATAATATAGTGATTGCTGGTgACTTTAATATTAATtTACTTAactCTCAcTCTAATAAAATCACCCGCTTGATTGATTCCTATAACGCAATACAATTAATCAAAGAACCTACCTATTTCACCGAACATTCTTCAtCACTGATTGACTtACTCATAGTAAAGAACCCTGAGAATGTCATTTCTAGTTTCACATCTGAACAATTTATTCCTgaTcTTgttcgctatcactgcccaatagtagtaattcttaaatttaataaaccgaaaataaaagcatacaaaaggaaaatttggaaatattttgaagctgattttgacagttttagagctgaattagcaaaagttaattgggaaaacaTTCTAAACTGTGCAAAcattgaTgAAGCTaCCGATCTTTTAACCGAATCCATAACATCATCAGCAtCTaAATCTATTCCGTCAAAACTTGTTACTATcCGACCCGATGATGTTCcTTGGTTTACAACCAATCTTCGTAAACTCATACGCCAACGAAATAAATTATTTAggaaagcaaaagttaTGAAAACTGAACAACATTGGTTGAAGTTTAAaCTTAAACGCAATGAGGTTACCAAAGAAATAaGaaAAgcTAaatcattataccaaaacaaaattatcgatcaaattaattctggaaaacttgacgttAAAgATtggtttaaacttactaaaaaactattaaacaggccgaaatcaaacgaaattccatctctctcttatgctgacattgatgcaaatgaaaatattgacaAAGTcAAtTTACTTAATTCCtTTTTCTGCAAACAAAGTACTATAAATGATGAAAACCatTTCTTGcCCGATgTGTATCCtTTTTCCgAGTGCACTTTATCCAATATTGTTATCAcAACACAAGATGTTatagatgcaatctcacttatcaatccttCtAAAGCATgTGGTCCTGATaTGTTAAATCCTAAgcttctaaaagaaggcTGTGACATTCTTGCTCAACCGTTaTctgtTTTcTTCAACAAtCTTCTTTCCAAAtCCATATTTCCATCTAAATGGAAGTGTGCTAATGTAATTCCTGTCTTCAAAAAAGGCATCCCTaGTGATCCACAgAATTATCGCCCTATTTcTTTACTTAGTTGTCTAGGAAAaCTAATGGAACGTTGcGTCCATAAACATATaTATAACTACGTTTCAATGAAtaGtCTtcTTtctAatTGTCAGTCtGGTTTTATTCgAGGAGATTCTACTgTTAATCAGTTAcTTGTCACTTACAACGATATTTgCAAGGCCTTAGATGATGGGTTGGAAGTcCGAGCCGTTTTTTGTGACATCTCAAAAGCGTTCGATCGTGtCTGGCATAAAGGCCTTCTTTTCAAGCTCGAaCATATTGGAaTCAGGGgCAAACTACTGGCCTGGTTCAAATCATATCTCTgTTTACGtAAGCAAAGaGTTGTCTATGCAAATGTACATTCGAAATGGTCAAATATCAATTCTGGTATTCCTCAAGGCTCAATATTAGGCCCAtTACTTTTTTtAATCTTTATAAACGATATTGTTAATGTTATTCAGTCAAATGTGAGACTCTTTGCAGATGACACAAGCCTGTATATTATAGTTGACGACCCAAtTTCTACCGCCGTGGCTATGAATCGCGATCTAGACTCCATTCTTAACTGGTCGAGAACATGGCTTGTCTCTTTCAACCCTTCAAAAAcTGTTACTTTAACTTTTTCACGCAAggTAATcAAACCAaATCaCCCTGATCTCTACTTCGACAACATATTGCTCCGACCTGTCTCTGAACACAAGCATCTTGGTCTTACTTTCTCCGCTTCTGGTAAATGGGACTGTCATATAAGAACGATTGTTGATAAAGCTTGGCAAAGAATCgGCATGCTTAGATCACTCAAATATTTCcTGAATAGGCATTGTTTACTGaAGCTCTATTTTATCTTTATTAGACCTCTCTTAGAATATGGGGATGTAGTCTgGGACAATTCtTCaGAACAGCTTAAACGGGAAATAGAATCAGTTCAAATTGAAGCTGCTCGCATAATtTCAGGAGCAAcTAAATACTGCAATATTAcaAAATTATATAGTGAATTAAATcTtGAACCATTAGagAAAAGACgTAAAATACATAAACTCACCTACcTATACAAAATGAAAaaTTtTATTGCCCCTCCTTAtctttgcgacTTACTTCCTAATcCAGTTGAACACAGCTATACCCTTAGAAATAACCAATTAATCCCACCAGTATCCtGtAAAACACAACTAtACAAAACTTCCTTTCTTCCGTCAGCTATCAGCGATTGGAACTCCCTTCCAacttccatcACTTCCAAAACTTCACTTTCTTCTTTCAAGTcATCCTTGAGCCCAGCTTCCAAAAAGACCAACCCTTTATTTAATATAGGATCTAGAAAACACCAGATTCTTCAtACGcGAtTACGAtTATCATGTAGTGCAcTTAATCACGATCTTCATCGCCGATCCCTTATTGAATCGCCTTTCTGCTCATGTGGAgaACTTGAGaCTGTCGCTCATTATCTTCTCTTTTGTCCAAACTACTTTTTGCAGAGACAGGATATGCTTTCCGACCTTCCTTGTCCACCTATCCTTAACAACCTTTTATTTGGAAGTGACACTCTATCTTTTGAACAAAATAAGATCATCTTCATAAAGgTACATCATTATATTGAGGCgACACATCGCTTTCTCCTAATcTAATAAAAaAgAACACTACTTGCGGGGCCTCAAGATTaTTTGTGTgtgTgtgtgtgtgtttttttttTgtgTgTtTtTTTTtAATGCTTATTCAAGcTtTTTTTtttagTTTtCAGCCgTTCACTATTgTACACTTATTGACGAcGAATATCAcaTgTGTtgtGTGTGTGcGtGcGtGtGTGtGtGcGcGcGtGtGTgTaTGTGTGTGTGTGTAAAATtAAAGCACTTTGTTTCACAGACCAGATCAGTTATTGTAAAATAACCTTGCCAGAACACTTATtGTGTAaATACCCTAAGGAGAGGGTCCTCGATAAGTCTCCTGAcTTTTTTCCCAATCCTTGAACGTTTGTTGTAtTTGTAATTGTTCTATATTGTATGCTaTTTTGAAATAAATATTGTTTAAACT
>LINE_S.grandis_123_cons#LINE/CR1
cccaggccagactAaTgtTaaacatcatcAagAattacttgAtatcatgtcagatcattcgctgtcacaaattgtTgaTaggccAaccagaaacgataaaaccttagatcttttactgacaaattatcctgatattgttgataaactcgagaccatcccaccaattggcgaggcagatcaTgacataATcttactagaaagctcagTtTcccTtcatAGaccaAaagtgaaAccaAaAatcaTacATAgaTAttcaaaagcaaactggacAaacatcaaacaAgacttACActcaactTATCTTAAAGTCCTAAACTCACaACacAaTgAcCAAgTAaaTgacttatggaccacAtttAAaAatgacctacaaaacactatctcccAaaatatACCcaCCaAAaccataAAacAcAaAaacaaacttccatggattacaccggacttaaggcggaaaatgaataactacagaaaaaaacttctcaatgttaaaaaaagaaacatacaaaAatctgAtcacaTTaaaaaacTtaAaagtgAaatccAaAaAgAACAAAggaAAgCttATTggacttacattgaaaacatgatttttgatattccaataccagaacaaggtaacaacatacaaAacAAgacaCccaaaaacctgttctcttacattaagacacaaaaaactgatagtaaaattattccaccactacgacatgaaggcatacTTAAatcagaTgcTAcaaGTaaAgcAAaTAtATtAAaTAAacaaTtCCaaaCAgCcTtcAcaccacacaacaacgattatattcccaacaaaggcactagtCcTTaTcCAcAaatGcaaaAcatacatataacagaaaaaagaattcacaaacttattactaatctcaaaccAcaCAAGGCAGCAGGGCCAGATAAAATCAAAACAGAAGTTTTAAAAGAATGCAGTGAGGCTGTCTCACCTATTCTTACCATTATTTTTcAAAAATcTCTCTCTACTGGCACAATACCATTAGACTGGAAACATGCCACTGTCTgTCCAGCTTATAAAAAGGGAGACAGACATGATCCAATTAAtTACCGTCCAATCTCTTTAACTTGTATTTGTTGTAAAGTTTTAGAACATATAGTCTCCAGCAATATCATGACACATCTAGAAAATAAtAATATTTTATATGATCTTCAACATGGATTTAGGCCTGCTCGCTCgTGcGAAAcACAACTCATCTCATTTCTACAAGACCTAACACAATCAAACAATAACAACATACAGACcGACATAATTATAATGGATTTTGCTAAGGCTTTCGATAAGGTACCACATCGCCATCTACTGTACAAGCTTAAACATTATGGCATtACAGGCAGCACTCTTGGTTGGAtTGAGCACTTTCTGTCAAACAGAACTCAAACAGTTGCCCTTGAGGGTGTAGAATCAATTAAGGTACCTGTTTTGTCCgGTGTTCCACAAGGtACaGTACTTGGTCCgATcCTTTTTCTGATTTATATAAATGATCTCCCAGAATATCTCAAATATAGTAAACTCCGACTCTTCGCTGATGATAGTATTATTTATAACACCATCAATAACACAGAAGACGCTAAaAAcCtCcAACTCGACCTAGACGCTGCAAGTAAATGGGAGTCTGACTGGcTGATGCATTTCCATCCTGATAAATGCAAtGTATTGAGCATCACACAAAAACaCAAACCTCTACAATTTACATATAAACTTCGTGATTAtCCCCTTAtCAAAGTTAAAAATgCGAAATATCTAGGTGTAACTATACAAGATAATTTgAAATGGGACAGACATATAAATAGTGTAACAAGTAAGGCTAACCAATCCCTGGGCTTcCTACGACGCAATCTCCGCATCAAATCTAGTAAAGTTAAAGACCATGCCTATAAAGCCCTAGTCAGGCCTAAACTAgAAtattCAtcAAcagtTTgGGaCCctCAcAACAAATCACAAATTAATCAAAtTGAAAAAGTTCAAAGAAGAGCAGcCCGCTTTGTAACAAATAGATATCACAACACTAGTTCTGTCTCCAACATGTTGCACAATCTTAACTGGCCaTCATTAGAaATAAGAAGAACAAGATCACGATTTATAATGcTATACAAAATCATTCAtcATGTTGTTGcaatctacccacctccaaatttactgataatagctgaccagagaacaagAAATAACAATCCTTATACATTCAAACACATcCATACTGTtAAAGATTCATACAAGTACTCcTTTTATCCCAGAACTGTAGCACAGTGGAACCTcCTGCCAtTGCAGGCCCACGAAGCAGCCACAGTGGATGCCTTTAAAGCCATGATCCCTGTGTCTGTTCTCATCCCaATTTTCCAGCAGTAGATAGCATATACTTTGTAtAATAGTTTTAgAtTGCACTTGTAGATATTAAtTAAAACCTTTAAACATCACTTCAGATTattaGCTCTGAACTGTAATATACACCtTtTTGATTTATAAATTAGGCGCCGGCACAAAATCTTCAAAAgTGAAGGAGTGCTGTATATAGAA
>LINE_S.grandis_117_cons#LINE/L1-Tx1
tatggtcacacgtgatacagtttgcttaTttattgttAaTTttctTTcTtttttAtggtagtgtttgctAAAAAaAtgAaTTTtagCtGacTTgcaTtATgtggGgacAAgGAGaaGGgaccCccCCCccccCcccaaaaaAaaaAaccaCacAAtttaAagggaaattATcCCtttTTTTgcagCtaAGTaTAAAAAgAtacATtCtgacTAAagGGattatttTTTTtaAtTTATTTatttAaTtCTTttgccTtCCccttCcttTtAtctgTtcTgaaTTcAtgcAgttaTTCattaaTtATgtAtgATaTttcttATAATacAAgTCAgatttTtttttttttcccgaatatcctttaattttaaTTTcAtCctatgaacAtTAcTTAaCTCacATttTgtcaAAAAGgAgCTcTaTTAtATaAcTAAcAaAAtAcCTCATaTctTTccTTggtttaTcATGGTGCtGCCTcGGCGTTATATgAtTgGTTCAAAaTATTATGTCTAACATAAAGATTTTGTCAGTTAATTGCCAGGGTCTTGGTTCTGCAGAAAAACGAGaAgATGTTTTCAATTACCTAAAAAGTAAAAGATGTAGTATAtATTGTCTTCAGgATGTCCaTTCTaCTGTtacAacagAaAAATCCATTCGaGCACAaTGGGGGAACAACTgTTTTTTTAGTtCAGGAACTTCAAAcTCAAGGGGTGtGgcgatTctCTTaAATAAGAATATAGAATAcCAACTACATGAAGAAATAAAGGATAATAAtGGaAATTACCTCATATTAGACATAaCtGTAGATAATAATAGACTGACCCTCGTTAATCTTTATGGACCTAATAATGACTCtCCGCaaTTTTTTGTCTCAATAgTAgAaAAaTTAGAACACTTAAATAACAgAAATCTGATAATTtGTGGAGATTTTAATTTAGTTCAAGACCCTaacttagaTtaTtctAATTATAAACATATAAATAATAAAAAGgCACGGGAAAAACTTttAGAAATAATGACACAATTcAATTTAACAGAtcCTTTCAGGGAATTACATCCAACaTTAAGGCGgTATACtTGGCGGcGTAGAACACCACTGCAACAGGCAAGGCTAGATTTCTTTcTcgtATCAGATTTATTTTATGCTTATGTAAAtAATTGTGtAATAGAATCTAGCTAtAgGtctgacCaTTCTATAATTatATTGAATATCAATCTTAaTAATTTTAAAcAtggtaagtctttatggaaacataataattccttacttaaggatatagaatatatTAAcTTAaTAAAtAAcAAAATTAAAGAAGTTAAaGAAcAATATGCTTTACCagTTTATAATTTcGATAATATaAcTAATATACCAAATgATGAgaTACAATTcATAATAAATGATCAGcTTTTTTTGGAGACTcTATtAATGGAAATAAGAGGCAAGTCTATCTCTTACgCCAGcTATAAAAAGAAAAtaacagatgctagggaaaaggaactttttgatAAAATACAAgAAATCGAGCATAATATAAATGAAGATAATGTCAAAAATCTcGAtGtGTAtAAAAatGAGaTTAAAGAATTAAGAAAAAATAAAATGAAtGGATAtcTtatcaGgtCTCGTGCAAATaTTATAGAGAATGGaGAAAAGCCTACTTCTTTTTTTTGtAATTTAGAAAACCACAATTTTtcTTcAAAATTAAtCCCAAAaATTATCAAAGAAAAtGGAGACATTAttacagatcagagtgaaatactaaAtgAAACCAAATTaTTTTatGAAcAtCTaTatgcaagtaaggacgcggaattagaggacattaacttagaagatgaatttaaggAAtATgATATAccAAaactTTcTCCCATAGAATcAAaacTTTTAgaAGGGAATATCACTTATCAAGAAGCTTcAgCcACATTGAAAgatatgAAAAACAATAAAAGTCCaGGCTCagAtGGtTTTAATGCGGATTTCTTTAAAATGTTTTGGCAACAGTTAGGGCAaTTTGTTATTCGgTCAATTAAcTAtGgTTTCcTAAATGgTGAATTATCTGTTACTCAACGAgAAGGAATAATTACAGTcAtACcCAAACAAAATAAATCAAGATTTCAAGTTAAAAAtTATCGtCCCATTTCTCTCTTAAATTGtAcctatAAAATTGCATCAGGcTCTATTGCAAACAGACtaAAATCAACATTGAAtAAATTGATACACAAAGATCAaACcGGATTTATATCAGGCAGATACCTAGGCgAGAATACAAGACTCAtatatgATGTTATGCAAtATACAGATTATTATGATATACCTGGACTAATACTGTTGATAGACTTTGAAAAGGCTTTTGATTCTCTCTCATGGACTTTTaTTTTTAAtGTTtTGAGGTTTTTCAATTTTGGAGAACAATTCATgtcatGGAtAAAAcTGTTAtataCAAATGCAAAATTAGCTGTCAGTCAAGGTTCAAATTTATCATCTTTCTTTAATATTGCACGAGGCTGTAGGCAAGGTGATCCATTGTCTCCATATATTTTTaTTTTATGTGCAGaAATTttagctatcaaaataagagaaaAtaagagAATTAaaGgAATTgAAATAAATAATTCAGAGATAAAGCagtcacagtatgcagATGATACCTCAATTCTTTTaGATgGTTcAGATGTATCTTTAAATGAAACtTTgAAagaactaaCCAATTATTCTAAGTATTCTGGTCtTAAAgtaAAtTTTGAAAAAACACAAGTTATATGGATagGAAAAAAAAAGTTtAGCTCTGATACAAtTAAAaCCAAAtGGAAaTTAgTATGGGgtAAGACTacCtTTaAtTTACTTGGAATAAAATTTAATGTAAACCTGAATGATATGAcCTATCAAAAcTTTAATGAAAAAATAatAAAGATTCAAAACAtAAtCAAATtATGGAAACGtAGAAATCtGACTCCACTAGGTAAAATAACTGTCATCAAAACTCTTTTATTGCCAATTTTAAATCACTTATTTATGGCATTACCAAATCCaAATGAAGATATTATAAAAAAAAttgaatcaaTAtTCtATGattttttgTGGtCTGGACCAGCAAAGATTAAAAAGACAGTCATTGTAAAAGaTTtCATTGATGGTGGTCTTAAAAtGGTCAATTTaAGGGCTTTCATGGCAAGTCTTAAgATCACATGGATtAGAAAATTCTTCCTAgGgacgGgAAATTGGATAAAAATAAATAAAcATTTAATTGATATTGGTAAAATAACAAGAATGGGCgtgtTTTATTGTGAGTCTCAAAAGAAAAATAtCAATAAtAAATTTTGGGCAgATgTTTTACAATCCTAtATTGAAtTTTGtCAAAAaGTCAAAtTTGCATCTATTGAGgATTTTTTaGCATGTCCAATACAGTGCAATtACAATATACAAGTTGgTAATAAAACAGTGTAtAAcAAAAAtTGGtATGAGAAAGGAATATgTTTTATtAATGATTtAATTAATGAAAATGGTGAGTTcTATTCCACAAAAGAgTTTTTTGAAACATATGGCATTcaGCAAAACTTTTTGTCATACTTTGGCATTCTTAATGCAATTAAAtCATATAAAAtCAGGTCAATAGGAAATATAAAATTAAAAAGGATCCAATACCCCATTCTACCATTCTTTATTAAAGATATAtTaAgtaAAAgaAAgGGTTGTAAAGATATATACTGTATACTCAATAATAAtaCTgTAAAAgAAAcaCCAACAGCAcaggtaAaAtGGAATAAATCATatAATATTAGTGAAAAAGAATGGAAAaTCATATACtcAACTCCATtCATGATTACTAAAAGTACAACCttAcAATGGTTtCAAATTAGAATCATTCATAGGCTAATCCCAACTAGATAtTATTtATATAAGATAAAGAGGGcAGAAAAtcAATTTTGTTTTTCCTGTGGAGCAGAAGAAACTATTCAAcATATGTTTTGGCTATGtCCtAAtACCAgGAtATTTTTaAACCAAATACTAAATGTTCTTAAaCTGAACaATAttaacATAAAAATTACAGAgGAAacTTTCATTTTcAAtatCAGTAAAACACTTTCACAATTaGAACTCTATATTTTACTTGAgATTAAATACTATATATATTCTACTAAAATCCTCAATTtGCCTCTGTCcATCTAtagtctGTCAAATAgATTAAGATACATgtAcAAATgTaATAGAATTATATTCCTGGaAAAtAACAATATTCCAAATTTTGAAGATGAATGGAATAAATATAAATGTTTACTTAACAtCAATAACTAAAATACTAGCTtTATcAaGATGTTtAaTTTTTCTAAGTTTTCTTTTATTCATtTTgtATTATTAGTACTATTATAAtgtATTGTAGTTgTAGAGGTAtACtGTGGCTGCTtGATGCTCTTCTGTGTGTTTTAagAtTTGAaAAtAGTTtCAAgCGATCAATCCTGGtATTTTaAACTGACACTACCtTAAGGAtAGTTGGGcGATATTTCAGTGTCTTCAGTcATGGCCAATTACATGACAGAAATTGCACACaAAAAAAATgGAAACCGTATATAATAATGATtAACTAGATTTtttttcccattacttgaatacactgaagtgtcgaccaagtatctttaacaatcacaaagacctaTtagTTTTAAAtGACCGAGGcAGCACCTAGTTTTTTttttcTtTTcTTTTTTTCGTTATGTtCCCCCTTCACATgTTtaTtcTTTGTTTATCCTCTATTTtCCCACTgtTTcTTtCCCTCTAGTTTAACATAtacAgtTTTATATTTACTTGACATaTATGTAATTaGATtGTACcTACTTcAtTTAAACAATtaTATTaGATaAATGTATAGGaCCAcTTTAcGATaGgAtACACTATACACTCACaCTTATAgATATACATGTAATATTTcAACATTTAGCTTAatacaatacatatatataatagTTTTaCATTTAGTATTGTACTATaCagTActACAGTAcTATAcATATATAtGCAACAGTTTATAATGTcTTTGTAAGGTgTTGCAGGGGatGgcCCtCCCCGACCCCTGTTTTACACCAAATGAcgGGGAGATTAAACTGtAtATggAaA
>LINE_S.grandis_10_cons#LINE/RTE-X
aaccgtgacaacagaaacagttttaattaggttcatgccgggttttggaatgttaaAgggtggatctCtgattttaaTtccgaTaattTtaaattgagagcagagtgtgtTttagactatgattttgatAttttaggcattgctgagtcacattttttgaAtaatgatgttataaaacttgatggatatcagtggtttggttttaataggtcacAtatacataaaaatgcaaggactgggtctggtggcattggtttctttattaaaAattctttgtttgatacttTtgataTttgaattataaataattcatcagagggtatattatggcttaAAttgtcgcataagtttgaaaAtttaaaTatttTcccatgtgTtTgttaTttaccgccacagaaTtCatcacgCtattttgatgtcaaTgccttttatgataaattgctcactgatatatATgttattcAaccccaaggtcaAAtTTTtaTTtgtggaGActttaATagccgtaTAggagacttAGatgaCCAcaTtGctgGtATtgAtcatattTcAagtagggatgTgaAggattTtactgtaaatgcatatggtgagctTcttGtTgattTTTtGAtTAActcTAActTTtgtGTgCTgaaTGGTagaaaTTgTATacaAAacAaTTTtACaTcGgtTtCTGTTaaaggggCTTCTGTTGTTGATTATTGCTTAGTACCACATgATAATTTAGATAATTATTCAGATTTTTGTGTAAcATTAACTACAGATGTTATAAATAaGTGCAACAATATTGGTAGTCTTGCCccAaCaTCATTACCAGATCATTCACTTTTATCTTGGAAAGTATTgTAtAGCAGTTCACATAAAACATCCACATCGCTTCCAgTTGATAATGATAATGATCAATTTGTCAAATTTGATAGAaGTTATTTTGATcAtAATTTTATGAATTGTAAAAATATATTAGTTGATGTAAATAgAAcaATTAActctttggaacaaggtTTAAGTACACAAAATGATATTAATtTAGCTTTTGAGAAATGgTGTGATATTGTCAAAGgTGCCATGTTTTCTAATATTCcCCATAAAACTaTTAGAACtGGGACAGGTTCTTGCTaTAGAAAAcGTCGTCCAGGGaAGCCCTGGTGGTCTAGCCAGCTCTCAGATTTATGGTCTAAGTTGTCACTAGCTGAAAAAcGGTGGTTGCGATGTAATAACAAAGcAGAAAAaACAAAGcTTAAAgCCCAATATGTAAATATTCgTAAGACGTTTGATGCTGaAGTaCAGAGGGcAAAGCGTCGTCATTGGTATAaTGTTCAGAATGACATAcTGGAAgAAAGTAATGTTGACcGTCCTAGTTTTTGGAAGTCGATAGGTAAAATTGGTaTTACACAAGCTCATAAAAAAcCAGTTCCTGAtGAAGTTATACTGGATGATGGTACaTTTTCTTCTGATCCTATTGATATTTTACATAAaTGGAAGACAGaTTTTTGCACTTTGTTTAatAACCCAGATGTAAAAAGTAAtAGTGAGTATATTTTTAAAAATACTGATAATGATACACTTAGTTTTAATTGTGATATTTCTATTTTAGAAGTaAAAAGGGCTGTCGATGATAgTAAAAGTGGTaAAGCGTGCGGTGTAGACGGGATACCCTCTGAAGCTcTAAAGAATGACACTGCTGTTTTGTTTTTACATGCTTTATTCAATGTATgTTTTAAAAGTGGCACTATTCCTTcTaTATGGGGTAAAAgTATcATCAACCCTATTCCtAAGtCTGGAAATACGGATCCTAGaAACCCACTCTCTTATAGAGGTATTTCATTGTcATGTTCTGTgTATAaATTaTATTGTTATGtTtTGAATAAAAgGCTTAgCAgtTGGGCTGAAAGCCACAATATCAtTGTTGATGAACAAAATGGGTTCAGAAAAAATAGAAGTACAAtAGACCAtGTGTCTACTCTTACAAATATTATTgatactaggaAaAagtgTAAGCaATctacatttgcagcttttatagattttaagaaagcatatgattttataaatagaaatttactTTgGaAAAAATTaTTTGATATTGGCAtAAAAGGTAAAATGTTATCTGCTGTACAATCTTTATACAGtTCTGTTTATTCAAGtGTGAGAGtcAATTCTAAACATACTGAATGGTTTAATGTAAAATCTGGCTTGAGACAGGGATGTTTGTTATCtCCCCTGTTGTTCAATTTATACATTAATGACCTTGCAaTaTATCTGAAATCACTTGATATTGGTGTTGATTATGGAAAGGAgAGAATTTGTATTTTATTGTATGCAGATGATATTGtCCTGtTAGCAAAAgATGAAAAAGAGTTACAGTGTCTATTAAATGCTTTGAATAATTGGTGTAACATCAAtAATATGTACATTAATAGTAGTaAAAGTCATATAGtACATTTTAGAACCcCGTCTATtAAtAAGACTTCAAtAAtGtTtAAGTGTgGGGCtCATGCCATAAAtATTGTGgAtAGGTATATGTATTTAGGtTTGATGCTGCAAGAACATTTAGATTTTAATGTAACaGCAAATATTGTAGCTcAAAGTGCAAACCGGGCTCTTGGTcTTCTTaTTGCAAAAtGTAAATTGGCAGgTGGCCTCCCCTTTaatgtatttactcatTTGTATGATTCTTTAGTGTGGCCTGTTATTAGTTAtGGTGCTGCTATCTGGGGATACCGATCcTACTCCTGTATAAATGCAGTACAGTATCGTGCtATGCGCTTCTTTTTAgGTGTCGGTAGatatacacctaATGCAGCAGTTTTAGGTGAAATGGCCTGGGTACCCcCAGATATCAGACAATGgAaGTTTATATGTaTTTatttggcTagattgtcTaacATGAATAAcAGTAGAATTAATAAAAGGGTAGCACTTAATGcTGCTaCAACAGCAaAtAGGTCATGCAAAAACTGGTTTTACTATGTTAATTTTATGCTTAAAAAaTGTGATGCACAGCaATATTGTgATATtAGTAAGtCCATCCCGAAGCTTTCTTTAATAAATATTGTTACAAacaaATTACAGGAGGGACAtTTGTcAGACTGGTTAAAAACtTtgAAtAGTGCTacAGGCACGTCTGGTCGTGGTGGTAATAAGTTACGCACTTACCGTCTCTTTAAAACCAGTTATGAGACAGAaATgTAtTGTActgTTATTTTGCCCCcACGCCATCGTGCTGCATTTTGTaAAtTtcGATGTGGtGTCGCCCCTTTACGTTTAGAAACTGGGCGTTATGAAgGATTAGGCATTTcTGATCGAaAATgtCCTTTCTGTGACAGTATTGAaGATGAAAGCCATGCTATTTtTGATTGCTCTATGTACAATGATATACGAGAaACATTATTTGAGAAAGCAAcagctataaataattcatttggtgtaatgtctaaaactgaacaacttATaTTTctattcacaaataatgagatgattaggatttgtgccaaaacctgttttattattttacaacgtcgtcttttatttatttgtaaataattaatttattTATTTcacaagaaatatgttgattctgtcagctatatagatatgtgtatatttgtatatatgtgtgtatataagtatatacatgcatatatgaatatatataggtttgtaagagtatttatgttttacctagtatttgattgtatctagtcattatgtctcttaaaattcttaaAtagAaTggttgtatacatgtTTTtaTggTTgTATataagtaTATgTaTGtatgtatacgaatgaGACAAAAATAAAGTTTAT
>LINE_S.grandis_103_cons#LINE/CR1-Zenon
tgtataagtaactaAtcATAagctAAATGGATATATACACTGCtGAAAATAACTTAAAAAgACCATTGAtATGTCAACACTTTAATtCAtttTTTTTCTCACTCAATgTTATAAATCAACTTCCACcGGAaCAAAACGGTTTATcATGTTTCTTTTTCTATTATCGCTcTTACgTTCATTTCTTTTACTcTTCAtcTTTTTCTGTTTTaTTATCTTAGTGGCGTGCCTgGAGggGTTATTTGTAAACGATAGGTGCAGTTCCCTTGAAACATCTGACTATGTGGCtATGCCtcgAtaTTTTcACCGGCATCATCCTCCTTAATCATGCATCTGTCAATCCcTTTCTATAGCCAGCATAGTCTACGGGGCCAGTATGCCATTTTATTCTTAcACTGtcTCtTGATTCTACTATCAAACGACAtTCaCCAAAACCcAGGTCCACTAGCGGATGTATCTGATTcTTCTGACTCTTCTTATCAAGAAATACTTAACAGTGGTCTCAGCATAATGCACCTAAATATTCAGAGTTTAAGACCTAAGTTGGgCATTCTAgagGCTGAAgCTCAACCGTACGACATAcTTATAtTtActgaaAcatgGCTTaACAAAGATgTCCCAaATACTGACctatgTTTAACAAatTTTAATGAACCACTTCGTTgtgaCaGAgTTGGtAAAactgGTGGtGGAGTTGCAatctAcATCCGTaAtGGCAtTACTTACaAAAtaAgAAACGAcctgtctATCatcgGAcTTGAGGCcTtATGggtgGAACTCAATGTAAAcAatcgaAAACTGTTgttaggaggcTTTtatcgCCCCCCTGATTCTAATAaTAATtACTGGTtACTCATTGAAcAAAgtatcGAaCAAGCtTATAACgAGCAATCAGATAATATcAtTGTTACAGGAGATCTTAATATAAaCgTtcTtAAaCcggcaAaTAAAATCAGTtCCttagTAGctgcGtacaaTTCAGAGCAACTTATCTCAaGCCCAACtCATttcacCGAACACTCTCAAtctctCATTGatCTAATTATaataaAgAAtAgtTcCCATGttTTAACcagTTtcgtTGCAGACCCTTTTGTTCCTAACCTGATAAGgtTTCAtTGTCCcgTCGTcGTtGTTCTGAAAcTaAAaAAaaaCGATaTGTAcTAgCTATAAAAgGCATATTTggaTgTAtGATaAGGGtgACTATATCTTATTCAATaATAaATTACAATCTGTCAACTGGGAcaGTCTCCTAAGTGGTAACAACATtGAAAATATCACTAGGaACtTAACAAATACCATATTAACAGCCGCtTCAGAATcAATTCCTAACAAATACGTTACAATTAGACCAACTGATATCCccTGGATGACTAACGATATACGAAAACTGatAAAACATAGGAATAAATTACATAAGAAAGCAAAATtgTCTAACTCTGAATCTTCATGGGCAAATTTTAGAAAAATTagaaatgaagtaaccaaacttttacgtaaatccaaaaatgagtacacaataaaattaataaatagactaaattcgagtgAtACaGATAcCAAAACATGGTTTAAATTATCTaAACAATTCACATCTCGTCAAAAATCAAACATAATTCCTGATCTGTATAGTAATGGAGAACACGcAGATAATGATGAAGATAAAGCTGATCTTTTGAACAAATACTTTTGTGACcAATCTTCCctagaagttaatgacaatccacttCCGATCCTCCcTaCCTGCAAAgCCtCCCTCTCTTtTATCAATGTCAcAACAGAAGaTgTCTCTGATGCTATACTGTcTATGAATGcATCCAAAGCAAGCGGCCCAGATCTTGTAAGCCCtcgtttactTCGAGAAGGtGTTAAGTCACTATCAAaACCATTATCaGTTTTCTTTAAtATGCTACTTGAAAATTCCATTTTTCCGTCAAAtTGGAaACTTGCcAATGTCACCCCAATTTTTAAAAAGAACGACCCTTCAAATCCAGCCAATTATAGACCAATTTCCTTaTTAAGCTGTATCGGgAAAATAATGGAGCGTTgTGTCCatagatacctatataatttcttggtttccaattctctacttaccccccttcaatctggttttataaaaggagactctacaAcTAACCAACTTGTATACAtTTATAATGATaTTTGTGCTGCCCTTGACCAGGGTAAGGAGgTTCgaGCTGTTTTTTgtGACATcTCCAAAGCCTTTGAcCGTGTTTGGCATAAGGGTCTTCTCCATAAACtTTCAACTTATGGTATTCAAGGTaAATTACTTCTCTgGTTCGAAtCCTACTTATCCTGTCgGCATCaAAGAGTTgTTTTTTCAAATGTAGCcTCaTCATGGcGTGCTATCTCAgCTGGTGTCCCTCAGGGTTCgaTTCTTGGTCcTTTAcTATTCTtatTATACAtCAacAATATcGTTGATTCTATACATTCAAAAAtACGACtTTTTGCTGATGACACtAGTCTTTATgtTGttgtcgattctccctatacagctgcacaacaactgaatagtgatcttgaaaaaatcaactcctggtctaaaacatggcTTGTCTCCTTTAATCCTGCCAAAACcGAATCCATGATATTCTCAAgAAaacatctaaaaccCCAACATCCTATCCtTTTTTTCgatggtGTTCCAATACcAgATGTGAATACTCACaAACaCCTAGGGCTGAcTtTTTCTAACGATGCGcGTTGGAATCACCACATTtctTCTTCTCTTCAAaATGCATGGAAGCGCATCGGTATACTCAGaTcCCTgAAGtTTCTACTTaATAAATCAAGTCTTGAAAAAATGTACTTcTcCTTCATTaGACCACTACTTGAATAtTCAGATGTTGTATGGGACAATtGCTCTAaCGAATTgAGGGACAGGGTCGAAGCAATTCAAACAGAAGCAGCTCGGATAGTCAgtGGTGCTACCAAACTCTGTAACATTCAAACTCTTCTTGCTGACTTATGCTGGGAAACACTcGAAtctaggcgtaaaaaacacagactttgcttaatGTACAAAATGACTAACAATCTCACTCCAAATTTTCTcGCCGACTTAATACCCTCAATAAACCAACAAAGATATCAACTACGCAGTCAACATTGTATTCCTGTTAttCACACTCGCaCTCAATTTTACAATAActCATTCTTACCATCgTCTaTCCGCGACTGGAACgCTCTTCcTCAATCAGTAAaAAACAGtcCGTCTCtAACCACTTTTAAACATTCCTTGAACCAAACGTGTCgCAAAGTACCTCTTCATCTCTACGCTGGGTcAagaataggtcagatTCttcaTACTAGGCTTAGGCTAGGTTGTAGCTcACTaAATTTTGATCTTCACCgtaaatccattatagattctccattatgctcatgtggtAGTATTGAAACTTCTtctcaTTTTCTGTTGAAGTGcGAcAAATTCAGTTATCTCAGAaATGCTCTTCtACAAAATCTTCcATGTCCACCAACTGTTGAAAATCTCCTCTATGGaTGTGATCACCTGACTCCtAACGAAAATaCTTATCTtTTCCgTAGAGTACAACAGTTTATTCTGGCCTCGAAGCgTTTCTaGcAGtGTAAGCACACACgTATTAACCTCTTAGATacCCCtTCTTGcAGCCGCTACCCCACTTcTtttttttTTTTTtgCTCTTAATCCTtTGTTcGTTCATATTACAAATTCgTTCTCAGTAGTCTTATTtCtTTTTTATTAAgcTcGGATGTAAcAAacCgCAAGCAAATTAAgTTTtAGATaCATTGCTACACAAATCAattAAATTTTGTTAAgtAcATTAGAATtAACcTGTATtATCTgCTTAGcTATTGATGCACCAACTTGTCActCGTCATtAGATGTTACTCTATTTATGTACTTCaTCAAACATGGAAAGGAATTAATATAAGTTTATTtCAAACTTGTTTTCCAATCCATAAGTAATACAATcTATTATATCATgTATTATATATGCATCTATTgtaATAAATAAAGTTTAAACT
>LINE_S.grandis_102_cons#LINE/CR1-Zenon
aaaaaacgtaccgttgttatcattatcatgAacatcaccatcatcatcgtcaTttggaAAgttttttttAAcTAAtTAacattTtAAttTAtATCctgttgtaattttgattagcctgttaaatacattaccagtgattttctttgactgattttactgccctatagggcagtgcaaaaatatcgatttttccccttattgacattaaattTTttctcttTaaAAcagTTTTTTcCCTCAcAGAatTTAcTTATCACTGCaAAATGTATgTTTTcAAATTGTCTttttTTttTtCATTCATTTTATGATAATGGcCATGTACGcAACATtTACTTGGGtAGATAATCATAaCcaTTCTTAAATTTCCCCTTTTgAGGGTTCGTCGCGCtTATTtTTCCCCttTTACAGGaGTgGGggtagtgggaAAAAATCACTGATTATATtTgtTTTTTTGACaaattgaAACTTCTAATATAtATCTTGtTGTGGTAAtCCTTCtcctctTCCTCaTCAtCatcaacaccatggttATCATCATCATtATcatcaccatcatcATcATCATCATCATTTGTTTATttTACtATATATTTcatcttgttctttTTTgAtTAAAtGGTATTCTtTAAGTATATATTCAAAATACAGGGAATgGTCAtaAAGtatTTtaTTTTtGTAtAATACTcCGTTTTTTGtAGGGAATTCATAAAgTTTGCTAaCGTTGAtTTTTTTTCTACATATATAAACAGTCTTTAAAtGAAGTTTCACTTCACAACGTGAAAATCATTGTTAAACACATgAAATTTGCTtAGAtTTTgctTGTTACGTAGTtTTGtTTTTtAATtACTAATTAtgTAAtCCAAATCATGGACGATGTTCAGTATCtATTACAGGtTtTGACACCacctgtcttgacatttcttcctgaaaaagggtttatatagttcttAACAAATTATcAAATATcTTATgaCTaAaATAATTAAcCTAATGCTTAACAtcATTgTTTTACTTCTGATCTCtttcTTCTcTCCTATTGATCTTCtCTACACTCAGaACTTGtTGgTGTTCACAGgGTgCAAGGTCGaAtTacAgcTACCACTAtcAGCAGCTGGCGTGTTAATCAtCCAGGTTATACTTTTACCCAATGGTtAgctctactgtggcacatgcaaaaagccggctGCacTTaTTTCATACTAAGTCTTCTTGTACTACCCATTATGCTTCAAAGAAATTCAGAcTCCCcTACAGAAAATcTTGGTTATGtATGTTGATTTTGTTGTATGTAcAGTGGGATATTTTtGCACTTTCTAGtCTTAAATtTATTCTTATGCATAATGATGAACAAATATATAcATCAGCTAtAAATTGTAAACCTGTCAAaAactAcCcTaTATCAAAAGTGcATCTCTCCAATAtAAAATTTTCTGtgTaTTTcATCTCTGgTATcATGTGCaCtAAcGCGTTtGGTGTTTTacTGTTGTTGCTATCTGGTGAtGTTcACCCgAATCcTGgAccAGTTAATTCATCTAATAGTTCATCAAcTAgcAgTTCTACAGATGATTTGAATCTCTTATCACATCACTTGTCCCTTGTTCATTACAATATACAGAGTCTAATCAAAAaGGTAGATATtcTCcACACTGAACTCTCCAATTTTGACATTatATGTTTCTCTGAAACTTGGCTGACTGATCGAATAAAGAACTctGATATCCATtTTCCATCTTTCAAACCACCGGAAAGAAAGGACCGGATcACTgAtAGACaTGGtGGTGTGGCCATCTATATaAAGGACaccatacATCATCTTCGTCGACCCGATCTTGAGAtAAAtAGATTAGaAAATATcTGgATtGAAGTTATtCtCcACTCTAAACGCATTCTTATTggTGTATTTTATAGACCACCAAACTCAAATGTAGATTACGATTCAGCGATTGAGGACTCCATACATCTTGCAAtTGATACTGGTATTGACGATATTGTTGTTACAGGtGATTTTAACAGAAATAtGcTTTgTCcTGTTGcTTcTcGCAAGCTTGTCTCAtTGTgCaCGAGACtTGGTCTCTCTcAATGTATAACctCCCCCaCCCATTTCACTGAAAGtAGTTCgTCACTTATTGACTTGATtATcGCTaAAAaCCCAGCCAACcTTCTTTACTGTCATGTTGGTGACCCATGTCTTCAtCAgGAAGTTCGATTTCACTgcCCTATTGTTGCcTTCTTTAAaTTCcAAAAAcCACGTAcCTCATTAATAtCACGCTtAGTGTGGCTATATGATCAAtGTGACTTCaTATCTCTGCGCaCTgCTATTTCAAACACAAActGgGAAGAATGCTTTGATCCCGATGTTAAcAAgTATGCTCAGAATTTCACCGCcAAATTATTAGAACTCATGAAACAATACATTCCTtCCAAAGTAGTgAAAATACGTCCAAATGATCCtCCGTGGcTAaCaACATCAATAAaATCtAAGATTAGAAaAcGTAGACGTCTcTTCCGTAGAGCCAGATCATCgAACTCTCCCTACCatTGGcAAAAATTTAGAcTcATTCGAAATGAAGTAAcTGACCTGATCCGaAAAGCTAAGACCAaTCACATTTcGAAAtTgGCCGACACTCTaAaATCTGAATCAATCTCTTccAAACcaTgGTGGTCtCTACTGaAAAAAAatTCtTAAtATTaATGAAACTgATACctTACCTCCcTTGAAAGATGGAAATAcAgTTTAcTCAGACAAtAAaAtTAAaGCTGACTTatTAAATGTTTTCTTcTCGTCTCAAAcTGTTATAAATGATAATACAAGAATAGTACCtCCACTTGATcaCTCAAACtTGAATaGTGTATTGTCATCTTTTGCTGTCTCTCCAAGTGATATCTTACCAATTCTTCAGGgCCtTAACatttcaaaagccactGGgCCTGATGgTGTTAGTAACCGGGTTCTTAAAGAAACTGCTCCTGAACTGTCGATtcCGCTTTGTtCTTTGTTTAATCACAgTATATCAATTGgTGTaTTTCCTGAAACATGGAAATTAGCTCATGTCTGTCcAGTTTTCAAAGCTgGTgACCCCTCTCTTGTAtCTAACTATCGtCCAATCTCTCTTTTGTGcACtcTTAGTAAAGTCcTTGAAAGGCTAGTCTTtAAACATTTGTTCAAcCACTTTAGAgATAAcTcAGTattatctccttttcagtctggtTTCATTCCTGgtgAtAGtACTACtAATCAAcTTgTTTACTTATACGATACATTTTGTAAAGCACTTGATTCAgGCCAAGAAgTAAGAGtTgtcttttgtgatgtgtcgaaagcattcgaccgagtttGGCATGAgGGTCTTTTGCaCAAACTTGAAGCTgTTGGTGTTCGTgGTACAATTCTTAATTGGTTCCGTAGTTATCTtTTAAAcAGGAAACAAAGAGTTGTccTCCCagGGGTTTATtcTGAGTGGCGATACaTTAAAGCAGgTGTTCCTCAAGGTTCTATTCTTGGTcCTATTCTGTtTTTACTATACATAAATGACATAACGTcTCATATTCGaAcTAACATTCgCCTCTtcGCTGATGACActTCtcTGTTTGTAATAGTAAATAATCCtGtTTGTgATGCCGAAAAGTTAAATTctgaTttaaaaagtataaCTgAATGGgCAgAcAaGTGGTTAGTAAAATTTAAcCcCCTTAAAACAgAGTCACTACTTATTAGCCgAAAaCTTAatAAACCTtTTCAcCCACCGTTgTACATGGaAAaCCAacTaATTAAAGAAGTaACCgAACATAAACATCTTGGAAtCATTCTGTCTaATGACtgTAaaTGGCATTCACATATaGATTATATtTCAAATAAAGCTTGGAGTAGAATACAtAtAATGAGACGATTAAAATATACTctTGACAGAAAGAGcCTagAAATAATATAcATATCATTCATTCgCCCTATTCTTGAATATTGtgACaTaATTTGGAATAACTGTTCTCAATAtGAAAaAGAtcAACTCGAAAgTaTTcagctTgAAGCCgCTCGaatTGTTACaGGCgCCAGTAAACTTaTtTcAAAAACTCaTTTgtacaCTGAAACCGGTTGGGAAActTTagaAactagacgtcgtCAaCaTGCAtTATTTCTAATATATAAAAtGAcGAATAaCCTCTcACCTTCCtATTTaTCTAACatgcttcttgtttcacctgaaaatgactacaACCTTAGAAATAGcAAtGcAATacCtcTCCCaCgATGTAGAAcgGCCCTGTAtTTGAACtCTTTccTTCCTTTTagtatTagTCAgtGGaAcACgTTAGACCcGTCaTTGCAGACCTCAAGATCGCtctcaTCATTCAAATATAAAATCAAGCCCaCAGTGACAAagTTAcCCCagTATtattTcCaTGGTgATAgAAGATCTCAAGTACTTcTtctCCgTaTCcGcACAGaaAGtAGtTCACTAAAATATGACCTCtTcCGGAAAaACATAGTaGATTCACCCttGTGTAgCTGTGGcGAAATTGAAAACGCTaGgCAtTATTTCTTTCATTGTAGCAACtACCGtCAcATTCGCCAGtCACTtCTCGACAcTATCTCTcTGTactgCCAACCAtCCTTgGaGGTTaTTcTtAAAGGAAATCCCTTGTTCGAAAATCGAACAAATATTGCAaTATTTGAAGCTgTcTAtCTTTATATCAGACtATCCAAGCGTTTtgAttCTTgAATTcGGccTTCATTTTACCCTCTAtAtAcCAACaAATCTTTctCTGACAAtCCTTTACTTACCATtTaCCcAGTACTAcTTAaAtTCAcTTTTAcTTATtAtTctTGATACCACCCTATTAAtGTACCaTGTTCAATTATTTGTAAtATcTCCAatatTTctGTTAAATTTATTttCcAGGaTAAGAACTACAATAAgcTTttagcTTTcagTTCAAATCCTTTTTGTGTaTCTTTGTAACTTGcaatatcacttattttgtaacatgtcatttacaaataaAaTaTgTttAAACT
>LINE_S.grandis_100_cons#LINE/RTE-X
GaTgAGtCaaacaaGAgAtAtAtTATatGGgCcAAaTgcgaatgtatatactcaatcaaatacagaTTAtCAACAAAacCAAtGtttcccaaatatgcaaactaccCAtGatAtaaatTttAcaaGaCAGGGtcagGATCAAgGaCAttcatataTACACaCcAGccaTGTAAAccAgACgaATCAGccTgTGGgTATtgTaGGTGGaCcGttgacAcAtcaaTAcAAtgCTaTAccAgccAGtGcgcctgcacccATGCAagAgTcctcaGgTTcctcaggttccATaccgcCTTGggcAgcTaAtcTTTGTcaACAAAtGAgctgCATTcAgTcTttacTTGAcggTcAcACAAaATgtTGGcaAAtTGTagAAAaCcaTatatcaCaACAAaATgaaaAAATatTaaaaatggaaaaccagatatcaaacaagAAtTAAGTAATACAAGCAAACATTTCACAACAATGCGATTAGAAATGAATGACTTACAAGAAAAaGTCACTGAATATGATGACACTATCCAGCAATATAGTGACATGTAtGAtgacgtagcaataaacaacaaggaaatAAAaAGGAAAAtgagtgacctTgAAAAACGCTTGAATATGCTTGAAAATCAACAATATAACATGGACAAACAATTAAGAGATACTGAAGATAAGGTGACTGACGTAAGATGGCGAAGTATGCGGGAAAACCTCTTGTTTTTTGGGATCCCTGAAGCAAAATTGAAAAAtgAAAAcgAtcccGAagAttgcgaAAACATCATTAAaAatTttataAAAcAAGAAATGGGAAtAAAtgAAgAAAtatcatttgatagagtacatagattagggcgatacaacaagaataatgtaaaaccgcgaccaatagtggcaAAAtttACATTTTTTAAAGATAGAGAAAACATCAGAATAAATGCCTTTAAAACATTGTCTCATAGTAGTTTCGGAATATCTGAGCAGTTTCCACCAGAAATAGAAtGTaaaAgAAGggctctgtatgaaatagcaagagaggcacgaaaagacccatcaaaccgagtgagattagtaagagacagattatacattaatggagagctatacaataccacaaatacgCAGGGTCAGAcTTGTAGAAGTAAACACACAGAGAACATAAAACTCAGCACTGAAAGAGGAATCGAACGAAGACAACAAACGAGACAAAATTcATACACGAGAAATACACATACATCAAGGACTTTtacgcggtccgtcggaaaAAAACCggaagAcgcaattcaaacaagaaatatgttctcagttctagaggaagacacacctcgcAAtAAtaCCaAgTACacaggcaaaacaaaggcatcctcacctcttgaaaatactaTATctAAGAAACCATACATTGTCACAAGTGACAGTGACAGCGAAGATGACCTCACGCAGATACAAAAATCCCCATCATTATTAGAaAATCATACTACGAACGCTGTAAAAACATTAACTCCCGAATATAGCATGCATATCCAGGCATCCCCAGTTATTACCTTGCCCAGTGACATTGATCGGAGCCAGGGATCACATACGGCACGTGAAAATGAAGAAATTACACCGTTAAATTGTGATGCACGTGATTAGCGGTGTCAGGGAGACGGCTATTATAACGAACAGCACGGGACAAACAAAGACACTGTACATTGTGACCTGAAAATATTGTCATTGAATGTCTGTGGAATTCTATCAAAACTAAACTGCCCAGATTTTATTGAGTATTTACACAAATTTGATATTATATGTTTACAGGAAATTAAAACAGATGATACCGATCTTATACATGTACCAGGGTATACTGTTTATACTTTTAATAGGAAGAAAATTACAAACTACCGTTCAGGTGGTATAGCACTATTATTTAGAAATGATTTGATCGAATATGTAACAATTGATAATAACTCTCAAACTGAACTAGTAAAATTTTTTACACTCTCCAAACGAATTTATGGAACAACAGGCAGTGCCTGTGATGAAGATTTAAAATGTGGGATCGTCTACGTCCCACCAACTGGTTCAAGATTTGCGCATACTGATCcTTTTTTTGAACTTCAAAAcGAACTGTTTAGATATTTCGGAAATAGTAGTCATTGTATACTTTTGGGTGACTTTAACGCTAGAATCGGAAATAAGTCTGATTATATTTCTACTGATAATATTTTAAACGAATTATTTGAGTTGCAAAACGTTGTTCATGAGGAGGGTATAATTTTGGAGAATTTTGAAAAATATAATATACCACtGAATAGAAATTGCATAGATACGACTGTAAATCAGTATGGATGCAATCTAATTGAGTTaTGTAAAAACAATAATATGTTTATATGGAATGGTAGGATTGCTGGGGATTATGTTAAGCCCGCTTTAACGTGTAAAAACTCAAGTGTTGTTGACTATGTTATTTCATCTTCCTTTTGTTTCGAAAAtGTGATCGATTTTAAAGTAGACGAATTTTGTAACCTTTTCTCAGACGTCCACTGCCCATTATATGTTAGTCTGAAAACTAAATTTAAAAGTAATAGTTATAATAAAAAGAAATTGATAACTACAAATAATAAGAATAAAATAAGATTATGGGATAGTAAAAAATCAAACTTATTCCATAACAATATAGACACAGAAATGGTCTCAGAAATtgagttgaaacttaAcAAgATTAgtgaTggttaTAcTATTAcacaACAAgATTTAgATgaaatagtatctgatattgctggcatgtttgtaaatacatcagaGCATTCATTCGGTAtAATTAACAATAATTGCAAATATAAGAATGAaAAAAACGGTGCCAACAATAAGCACCCATGGTTTGATCTTTCATGTAAAAAAATTAGAGACATATATCATAGAACGAGAAAGGCGTATAACAAATATAAAACACAgCATTTTAAAAATCTTTTAAAAATAGTAAGTAAAgaTTAtAAAAAcactATGAAAAAATCtcgagttcactataatgaacttaaagtagaaaAAAtAcGGAGATTAAAAACAACTGATCCCAAACATTATTGGAATAGTATAAaCAATTCTAAAAGCAATTCTGTTAAACATGCTCCTCTGGACGAcTTTTATGATTACTTTAAAAAAATGAAcGAAAACcCAGATGAATCTGAAAGCAGCTATACAGACGAACCTGAATATGATTATAACGACGACATAAACGGGCCAATAACAAGAGAAGAAATCATGCAATCAGTCAAAAGTCTTAAAAACAATAAAGCACCTGGCATTGATAATATCATAAACGAACATATAAAATATTCAGTAAATTATATGATGGAAATATATATTAAATTATTCAATATAATATTTGATACGGGAATTGtaCCTGAAAGTTGGACGGTAGGAATAATTAAACCGATATACAAAAATAAAGGAAATCCTCAATTACCTGAAAACTATAGACCCATATCTCTTTTGAGCTGTTTAGGAAAATTATTTACCAGTATTATCAATGAACGATTAATTAAGTATGCTGAAAAATCAGACCTTATTCATGAAACTCAAGCTGGTTTTAGAAAAAAGTTCTCAACAATtGACAATATATTTATTCTAAAAAACTTGATTGACATTGTTTATTCTGACAGGAAAAAATTATTTTGTTGTTATATAGATTTCAAGCAAGCTTTTGACTCAGTATGGAGAGTAGGGCTTTGGGAAAAATTAAAAACAGAAAAAATAAATGGAAAATGTTTAAGAATTATACAAAGTTTATATAATAATATAAAGTCAAAGGTTATAACCTCTGAGGGGGAAACTTCTTTCTTTAAATGCTCAGTTGGAGTAAGACAAGGAGAAAACCTCTCCCCATTTTTATTTGCAATATTCCTAAATGACCTTGAAAAATACTTAAGAAATACCAATGTTAGTGGGATATCAGCTAGTATAGAAGAAGCACATTTATACTTGAAGATGTTCATTCTTCTTTATGCAGATGACACCATCATTTTTAGTAATAACGAATTAGATCTACAAAAAGCACTAGATAATTTTAAAAGTTACTGTGATACATGGAAGTTAAAAATTAATGTCAATAAAACAAAAGTTATGTGTTTTAGTCGGAGAAAGCCAAgACAGGTTCATATGTTTAAGATAGGAGAAACtTTAATAGAACAAGTAGATGAATACAAATACCTAGGTCTAtActttagtaagacaGGATCATTTCATAAAACTAAAATTCATATAGCTGAACAAGCAAATAAGGCAATGTTTTCTTTACTTAAAAAAaTAAAGTCTCAAAATCTTCCTATTGACATACAGATAGATCTCTTTGAGAAAACAGTTAAACCTATACTTTTGTATGGGAgcgAAGTTTGGGGTTATGGGAATGTAGATATGCTAGAAAAAATACAACTGAAATATTATAAATATATATTTAAGTTGAAAAAGTCAACACCATCATATATGGTTTATGGTGAAACTGGATGTACACCATTAATTGTCAGCATCAAAAATAGAGTAATAGCATATTGGTCACGATTAATCGAAAATTTAAGAAATACTGACACAACAAAATTATCTGCCAAAGTGTACTTATTAATCCATCAGATGTATATTCAAAATAAAaTAAAATCAGAGTGGATTGAAAATGTTAAAGAATATCTTTGTTCTATAGGGTATTCTGGTATTTGGTACAGTCAAAACTTCATTAATAGCAAGTGGCTTATCAAATCTACTGGCCAAAAACTTAGaGATCTATTTATACAACAATGGTATTCTGAGTTAAACCTAAAAACAGATGGAAATTTATATAAATATATTAAAACATCtTTTGGTCAAAGCCCTTATATTAACAAACTCTCAGTTTATCAAACAAAAAACATTGTTGCTTTTATAACCAGAAATCATAACTTACCAATTGAAATTGGACGCTGGCAGAACATACCGAGAAATGAACGTAAATGTACACTCTGTCAAGACATAGGAGATGAGTATCATTATTTACTTGCATGTCCTATTTTTGAAACTCATCGTAAAAAGTATTTGGATGCAACTGTTTGTAAGCGCCCAAATATGATGAAACTCGTAGAATTATTTCAGTCTGAAAATAGTCAAACGCTTAAAAAACTTAGTGTGTTATGTTCAATAATAATTAAACATTTTAGAAAGAAGTAatatgcTAtAtatatattaatgatgtatatatgtataTgaagtTgTATaTAcATAtaTgTAcaTctgcATgaaactatgTaaATATATGAGAATATATATATTTATATGGAGAGAGGAAAaAATgatAAGTATTTAATCCTTTCTGATGGGCTTTTAAATGTGCAGGAGTAAAACCATGATTATATAGAAATGTATTTGTATATATGTGTTCACACTTTATTCTGTTACGTTGTATCTATCCCTTTCATTACATGCATTAAAATTTGTGTGTGTATATGTGTATATATgTATATATATatatatatTCTTTTCATGAATGTGAATGcAACACATGGTTTGACTAAACTACTTTCGTTTTCGCACTGTTTAGGCAAATAAATGTGTTATTTTTTGTTTCTTGGtAATtaacattacaatATGCAATGCATTCGACTGAACTTTCTTCGTTTTTGCAAAGTTCAGACAAATAAGACAAGTGTTTTTTaTATGACACTATTGTAACGTGTGTCGTTTTACTTTACAAATGAgTATAAATGTaTTgtTTAATTatatatTTaAcATTAAACATTGACCATGATATGTTATTTGAACAAggACAATgaTagctaagagtaaacaaaaagtaaacaaaatagcatacttactgtgatTTccttATCAAtatcaGATGTTTTACTGGCTGGTCAAAAAACCCTATAGGAATGTTGTCATGATATACGTAACATGGCAAACAATGCTATAGAAGAAACCAAACCATATGTACAAGCAAGCTCGtATCCCTTGTTCACTTAaATGCTTTGTAAAATTCCTTATTTATATCATATAACTCGAGATTCCTTGATGACACGAGACATGAGTCATACGGTTACCCATTTTTTTCACACTGATATGACGTttatacggttactCTATTATAAGTtAAATTAAAGACACGATATTATGATCAAAGGTATTGCTGAAACAAATGAATAGTAATGTAAAAAAAAAaaaATTGTATATGATTCAcATTGTAAAACAAGATAAGGTTACTCATTTTTATGTAAATATTTAAAATGTATATGCAAGAATCTCTCTCTCTCTCTCTcTCTCTCTCTCTCTCtcTGTAAACTACGAAGAAACTTAGCCGTTTTCCATTGTACCACGTGATATTCAAGTTTGTATATAGTATGTAATGCTTATGTTTCTCACATATATGTGAGACTTTGCAATGTTTCTAAATAAAATCTTGAA
>LINE_S.grandis_0_cons#LINE/CR1
gTgcgcaTGcgtCgtgCAACTAACAGCTGATTTTTTctctcccatttcagaTCGCTAAAACAACTAAATTAAATTACTTTTTGCTTTCAGGGACAGTTCATACTGCTGAAGAAAGGGTTCTAAGTATATTTTGAAATTTGTTTCATTGATCTTTTTCGTATTTTTGCAGATTACAAAGAAATTGACAAATATTTTCTTGCATTTAGATCCCGACCTTGACCTTTGCTACCGAACGCGCCATATTTGTTTTGAAAAAGAAAATGATTACAGGTTTGTTATTTCCTCTCGTCATTACAGCTTTCTATCTTAGTTTTCAGACAGAGCAAGCTTCAACACCTGATTATCAACCCGTGGCATTTAAGACCCCAAAtAaTTTTAAACCTGACGGAACGTATGCCTGTGCATGTTTACTAAAATCTACCCGGTGGTCAaTACCAAACATAAAATGTTCCAGAAATGCTTCTCTaACTTATCTGTGCTTTCTTCTACTGTCATTATCTTCAGATGTTGAAACAAATCCAGGACCTGATTTcCCCTGCGGTTCTTGTGGATATGAAGTGCTTGACGATGACAACGCCATTGAATGTGATGCTTGTTTGAAATGGTTCCACATAAAATGCCAGGACATTACTAATGAAACTTATTTTGATCTTGCAGCTCGTGATGTTTCgTTCTCCTGGACCTGCACTATTTGTGATGCTCAAAATTTTTCAAAACATTCAAATCTGTCTCTTTCATCATTGTCATTGCAGAATAGCTACAGTTCACTGAGCGACCAGATTGACCAGACCTACACACAAACTTCAAGCTCCAGTTCAATAAGATCAACCAgAAgAAAAACTAGAAATACTAATgGTAAACTTTTTCCtTCACAGCTGAAAGTTATCTCTGTAAATTGTCAGTCCATCGTAAACAAAAAAGCAGAATTTATTGGCATGATTGATCACCACCAACCTGATATAATTGTAGGTACTGAATCTTGGTTAAATAATAATCATAAAGACTGTGaATTTTTTCCAAAATCTCTAGGTTACAcACCATTTCGACAAGACAGATCAAGCAAGGGCGGAGGAGTGTTCATCCTGGTCAAAGATACTTTCCTTGCCACAGAACAGAAACAACTGAAGACAGACTGtgAAATCATCTGGATTAAGtTGCATATTAAATCCTGTAAACCTCTCTaTATTGCAGCCTACTACAGACCAAAAGAATCAGACAGCTACAGCTTTAATGAACTCAAAAGATCTTTAGAACTGACCAAAAACCTTAAAGGAACATTCTGgATACTTGGTGACTTTAATTTCCCAAAACTCTCTTGGGGCAGTGATCATGTACCAGAAATAAAACCAGGTTGTAGCCTTACTAACTTaTATGAAGATTTTGTTGATTTACTTTCAGATTTGAATCTTACCCAGATGGTCACTGaAAGCACcAGAGGAGAAAACACACTGGACCTTTTTCTAACCTCAAATTATACTTTAATTAAAAATGTAAAATGTCTCCCTGGTATTGCAGATCACAGTATTGTCTCTATTTTTGCAGATATAAAGCCGCAGGAGATAAAACAACCTCCCAGACATGTTCCCCTCTACAAGAAAGCAGACTGGGATAGTTTTAAAAATTACATGGACCTGGTAAAAAATGATATTTTGAAACACCATGTATCTAAATCAGTGGAAGAAATTTGGTTAGAATTTTCAAATGCTATTTCAACaGGTATAGAAAAATTTATTCCCATAAAAaGAATAGGCAACAAGAGGTCACTTCCATGGATCACCCAGTCTATAAAAAGGTTAATGAGAAAAAGAGATAAAATTTaTTTCAGACTCAAGAAGGAAGGGAACAACAAGACGAGGGCGGCTTTTCTAAAAATGAAAAATCACATAAAAAAAaCAAATTAAACTGTCTTATaATAAATACATTGAATATATTTTAGGCCTGGAAgACAACATAGACGACAAAGAAAAGAACAGCTTTAATTCAAAAAAACTTTTCAGCCTTATCAAAAACGCCAAGCAGGATGCAACAGGCATTCCCCcACTATTTGAcAAAATTTCAGGTTCCATCAAATCAGACAACAGTGaAAAAGCAGATATTTTGAACAGACAGTTTCAGTCAGTATTCACTCAGATGaCACCTATCTCACTTGCTCAATCTTGCTTcgCAGCTATTCGAAATATTAATACACAAGATTTTTcTTTTTACAGGAAGTACCCAATCATGCCTGAAATTACCATAAACATCAGTGGAGTGGAAAAACTTATATCAAATTTAAGACCAGATAAAGCTGCTGGACCAGACAACATCAAACCATTAATTTTAAAAAATCTTTGTCAACAAATCTCACCAATCTTGCTAATACTATTCCAAAAGTCTCTTGATACAGGTACCCTCCCCAAGGTATGGACATCTGCAAACGTGACCCCTCTATTCAAGAAAGGAAACAAAGAAGATCCAGCAAATTATAGACCAATATCTTTAACATGTATTCTTTGTAAGGTGCTTGAACATATTGTAGCTTCAAATTTAACAAAGCACTTCAATAAGcATAATATACtTTATGACTTACAGCATGGTTTCAGAGAAAAACGTTCCTGTGAAACACAACTCCTGCAACTTACTGACCAACTAGCGAGAAATCTTGTTAATGGACAACAGACTGATTTAGTTCTTTTAGATTTTAGTAAAGCTTTTGACAAGGTCAGCCACTTAAAGTTATTGTACAAATTACAGGAACATGGAGTCAATAATTCAACCCTGTTGTGGATAAAATCTTTTCTCATAGGCAGAACACAAAAAGTCGTTTTGGAgGGAGGATGCTCATCAGAAGTCCCAGTAACATCAGGAGTACCTCAGGGATCTGTACTTGGCCCACTTCTCTTTCTGTTATATATAAATGATCTTCCAGATACCATAACTTCTCAAGTTCGTTTATTTGCAGATGACACTGCCGTTTACCTAGCTATAAACAACAAGCAGGACTGTATTACACTTCAGAAAGACCTCGACaAGCtGGTGCAGTGGGAAAAGAAATGGGAAATGGAATTtAATCCCAGTAAATGCATTGTTTTAAATATTACTAAAAAGAAGAAAGCACTTTCCTTTGATTACAGATTACATGGACAAGCTTTAGAAACAGTGGATAATGCCAAATACTTAGGAGTTACAATATCAAAAGATCTCTCTTGGAATAAACATATTGACAACATTACTTCTTCTGCTAATAAAACTCTTGGTTTCCTcCACAGAAAcATCCAGACAAAGAATAAGGAAGTTAGAGAAGCAGCTTACAAAgCATTGGTTAGACCTCAAGTAGAATATGCCTCTACAGTCTGGAGTCCTCATACACAGACATATATAGataaaATAGAAAAAGTACAACGCAGAGCAGTCCGATGGGTTAAtAATAACTATTCTTATTACGACAGTGTCACCAGCATGCAGAAGGAACTTGACTGGCAAACCCTTCAGTACAGACGTGATGTCACCAGACTTCTTATGTTTTACAAAATAGTAAATAACCTTGTTGCTGTCCCATTAcCTGCATATCTTGAAAGACCAGCGAGGATATCCCGCCACTTACACTCTTTATCTTACAGGCAAATTCATACTCCAGCTAGCTACTTTAAATATTCCTTTTTTCCTTATACAGTGATACTTTGGAACAGCTTACCAGAAAATATAGTCTCACAAAATGATCTTTTAGCATTTAAACAAAAGCTCCTCTCGTTTCAGATAGTAGACCGTCCCTGAATCAACAAAAAGATGTTTTTACCAGATCTTAAACCTAACATATTCACcTTTTTttCAGAAAATTTTCTCACCCTAACAAAATTTTTATTTTAACAGTTTTATCCTTGCACAGACGCGCACCTGCCAGTAATACCCGAAAGGGGAGTTTGTGCAGTATATATAGAT
>LINE_S.glomerata_9_cons#LINE/L1-Tx1
cacaggttTggataaaaaaggtAcagagaACAccaaaatggaatcctggcctgggaaaaatctgcttgggaaaattatcaataaaatcagcaaaaaaatacggaaacgtaaaaaaagtgatCagtGgagCaAaccaaaacaaAAacaaaaaccgaaagttaacaccaaacaaagggacattgcacagatgttacatgctttaaggaatcaatcggatTcTgaatccatgtcaggtTttGatgaatcATcgGacTCtGAttcAgAcgacccggctaagaaggacaaataaanCaAAaACtgtgtaatgcnngaacgtcacaggactttgattctcgAtcagCgGActggaatgaaannttacggtatttttttntATaaaAaatataancaTTtaAagaTTAtttcttatggAaaaattagaatttatctCAGttAatgtaaggggattaaatactcctgAaAaaagacgaaaaatttttacatggttnaaagaatgtaatatagaTaTnatTttgttgCaagaaacacattttttagaaaaaaatgAatcTntntataaTTTAaACTgGAGaggAAaAacatTTCatGcaTataGcGACtCtgcAtTcagtaGaggcGtgtctgTtctattTaAcGAaAaAatAgAtgtaaAcatAatAaatgTcAaAAaGtctAttGAtggtAGgaaaatTctgATAaATcTtgaAatcgAgGgtaAtAtTtTtacaatAgTAAAtAtAtatgcaCcTaaTGAaAtTAAGaAgAGgTGTgaaTtTTtCAAaAAacTtAagaACTtTaTttCaaaAaattgTGtCAatgAAaaTaTtATaCTAtGtgGagatttTaactGcCAgaTAaacAatattaaTaaTgtagatAAAagTgtaaATTAttTaAAaGATTTgaTaAggcAttaTAaCAtggatgaTATaTGGAAAaAACAaAAtccagGtAtgtcaggTttCACtTGgTGTgatgcAaaAaatgatcctAAAAgTcGaAtagattATgTTTTtaTaAatGaTtcTTTTTAtTatagcatAGcagataTtaAGgTtagaaaAaTTCCAGgtACccattCAAACgGgAgTCgaaTGagTGAccatagatacttaaaatttagttttgatatcgataaaacgaaaaaaggtcccggatattggaaacttaacGTTTCCTATCTCGAtAATGAaAAATAtAAAAAAGGTATcTtAGACATTaTTCAtAGTATAGATTCctCTTTAaGcCCtATaATgACATGGGAGtTaATtAAAcgaAAGGTTAAAgATTTCTCgATTTATTTTGCAAAAAATGAACAAAAATCAATTAAACAAAAGATAAGAaCaaTAGAACGCGAAATAGAAGATATGgAgaAaGGAAAcGTAGAAAATTTTaATTACAAAAGAcTGAAAAcTTTAGAAGCGGAACTtGACGCTATtTAtGACAAAAAAtCTAAAGGtGCGCAGATAAGaTCTAAAATTAAATGGATaGAGGAGGGGgAGAAAAAttCaAAaTttTTTTTAAATTTAGAaAAaCGCAATCAATCaTCAAACgTAATTAAAGAAaTAAAAACAAgAGAAGGaaAtAAAATCAGTaAAACTAATGCCATTTTAGGTGAAATGtATTCTTTtTATAGcGAaCTATATACgAGTaaAgAaATTTCAAACGAAaAAATaGAaAAATATTTATCtGAGATaGAcGATATCCCTAAATTaAgTGAAGAAGATAAGATATTGtTaGAAAAATTTCCAACATATGAAGAGTGtAAGGAAGCTGTTgATAGCATGAAAAAaGAaAAATCACCTGGACTAGATGGcCTTCCTAGTGAATtTTATcaATGTTTTtGGGaaAcaCTTGGaCCtTtCTTTTAtAAAGCaCTtAATgATATTTTTGATAAAGGTGAATTGTCTTACACACAGAAACTtTCTaTTATATCACTGATtcACAAAAAgGGTGAAAAAGATAATtTaAAAAAcTATAGACCGATAAGtttAACaAAtAcaGATTAtAAAATtATTGCCTTTGTCTTtGCAAAgagattacAAAATATAcTATaTAAGTTgATTaACGAAAATCAAACgGCaTACATAAAAGGgAgATATATCGGtgAAAATGcTAGATTaGTaCTtGACGTtTTtGAATACTGTgAAagaGAAAATTCAGATGGTATaTTACTTTTCTTAGACTTTGAAAAAGcaTTTGACTCgGTTGAATgGAAtTTTCTTTTCCAAGTCTTacAAAAATtTAATATTGGcAAtAGTTTTATAAAGTGGGCAAAAATTTTATATACAAATCCAATGTTTAAAATGAAAAAcAAcGGCTGgCTTTCTAAAACaAGCGAAATGACaCGAGGaATTAGGCAAGGcTGTCCTATTTCcGCTCTCTTGTACCTaTtcgtcGCAgAAATTTTgGCTATTAAaATAAAATGTGATACTGATATaAaAGGCAttAcAATTAATAATtAtGaAATtAAAAACATCCAaCATGCaGACGATTTGAcTGTAGCTTTAAAAGACGAAaTATCAATGAAgCGAAcTctgGATAAATTaCAAGAATTtTGTgAACAtGCGGGaTCAAAAGTAAACATgCATAAgACAGAATGCATTTTatTaGGGGAACTAAaAAAaTTaTATgAtGAACtCTAcGgtataAAaATTACGAATAAAGCAGTaAGATGtTTGgGAATATTCAtaGGgCATGATAAGGAAGAATGtTACAcTAAAAACTGGATGAAAATTTATCAcGATATTGAaAAACTTTTTGAATctTGGAAAAGAAGAAAAcTAACgtTATTTGGTAAATCATGtATAGTtAAGACACTTGcTATATCTAAACTTACATAtGTTGCcTCAATaCTaAGTCTtcCTGATAaTgcTTaCAttAAAAAAaTACAACGTcTAATTTATAACTTtATTTGGGATAAAAAtGAAcGAATTAAAagAAACACGCTTATAGGTAGAATTTtAAAAGGTGGaCTcTCAATtGTTGATATTGAATGTAAATtAAAAGCaTtAAAAGcagCtTGGGTACCTAGATTGTTaAaaAaCAAAGGtATTTtGtACAAaATTTTTgAtGGtTATTgTAAAAAATCAAATTTTGAaGtTCTtTATGTGtTAGaTTTTTCtGATAgAAAaaTAGAAAATATgGaAAAAtTAGAgAAACTACCTAaaTTTTATCAACAAATGTTATGTTGCTTTAATGAATGTAAGCCCTGTTTTTTGAACAAaATGTCTTCCgATAATGTTCTTCgACAGCCGaTATGGAaCAATTGTAACTTTGTtTATAggGGaAATACattattttttaaaaACTGGATAGCCAGTGGgATTTTaCATGTTAAAGAcTTATTTgACGATGATGGTAAtTTtAAATCATTGTTAGATTTTTCtAATTGtaTAAAAAaCAAGTCAAACTGGTTGTGtGAATTTAAAATTCTTaCttCTGTTTTCAAACCtTTgCTACTaAAgtatgattttTCAAATTgTAaGTTTGTTAAcATAaGATACAaAaattaTTTTCTTtTCTACACAGGAtAgGTTAAtaTCATAGATcAAAGATGTAacTTTTTtTATGAcAAtCTTgTacACAGAAAATTTTGTAAaCCATGTTATCAAAtAgTTTTAAGCAaaGAaTTCAgTGTtGAAcCtTCAGAATGGAaAAATATATATCAATGTAAATTATATGACATACCCGATAaACAaCTTACAGAATTCAACTATAAACTTTTAAACAATATTCTTTGTAATAAcTTgTAtCTCAGTAAATgGAAaAAaGAAACGAGTAGTaATTGCAAaTTaTGCCAcgTGAAtGAAACtTCAAAACATCTcATTTTTGAATGTAaAAATGTTatTGAAATaTGgAAcAgATTAAGTTTgTACCTgAAaATAGATATCAAATGGAAaCATgTaaTAAtTGGATTTAGcTCTGAgcgcAATaGAAAAATTGTATCACTcAAcaCaCTCATCTCatATGTtGCCTaTAGaATTTACAAATATAAgATGTAcTGTCGAaTAcATTCCTTaGATGAAACTAGtTATAACATcTTtAaTCAcGTTAAATCTTCAATTTTTTtcTATGCtTCCATTcTaAAAAAtTTgAAatcaCTTGACTAcAaACTTTTTAAAaAtTTTGCATAAAAttgtCTgAAGGTAATATtGTcAtATTgtgtTTGTaATGTAATTTgTCTgTTATATaTATattTCAcTGTTTGTTtgTATgAaGAAaTGAAAATaaataaataAAa
>LINE_S.glomerata_8_cons#LINE/L1-Tx1
ttcTttatTcgagagcgacccatgcctgagaAtaaacagatgttcgacgctatagtgtgcaggtatagtgaaagtgcattatttagtatttagcttgCataactatttgcacatctaaaacaagtcggtgaacagttcattgaacactactcagcatgtcaaaagtatcgaggcatTTgTcTctacacttctctaccaaaTatttcaagggtataactcacgaggatatattgAatggtttactggaaaaagttgaaaacaatgacattAaagctattcaaattaccgaaagtgattgcataattactcttcgagatagTcaggtgaaggaaaatcttctaatgtcggatttaacggttaaaaacaGAaacatcattctgattgatgtagaaaaAcaaattacaaatgttAcaattaaagatgttcacagtcgaactagAcgattccttcattgtcacacacatgatggcctATggacaggTagtctcaggttcgataaaacgtggcacaattaaaaacacaagtattGaaaccgggacaagatatttacaaatcttaaactgtgtatcaacccttcccaatcgaacacacttcggagatcacgaagttcgattatttgctgataacaatagaacagagtgtccatattgtaaAaaTaccaatcacccgtcgtttaaatgcccaaacaaacctgatcaaaaagtagtgtgctttaaatgcaataaatcaggTcaCatagcatttaactgtcaAaacgacccagTgtgtcggtactgtaaacaagAgggtcAcaacaaAgatgactgtcaaaaacttgctgaaaaacttgccctaaaatatggaaaatatgcctctgaaattctggaaggtaacgaagcaatgcatgatgatgaaagcgctgaacaaaatggtgaaaatgaacccatcgataccattgtacttggtgcatcaaattgcagcaggctaccgaaactgacgccgaacgttttaaacgtgtctgtgtcaggagcagcatatgaaaacatgtcagagatgttaaatcatgcgaataagaaacttggtgattcaattcccgaAAAtatcatagtAaatctgggcacaaatgatatatcaaggcatcgggacaaccctagtgaaataaatgtaaacgtgcttatgggtctcaataaagtaaaagAaactTatccatcagcaactataagtgtcagcacgattattcctaggaaaggtaagggtgccgtaataaaaaaattaaatgaaacaacaaacacagtgaacatcttcctgaaaaaactttgcgaaaaggatcacagaactcagataattgacacatacagtcttttcgtaaacgatcaaggtcacgcgatcaaatccttgtacgaccctaccgatccaagtggcgtgcacataagcagtgaaggtgctggaaaaattgcgatggcttttctcgagcaaaaagaaacttcggatggcagtgaacctcagaccccaagcatgtcaaaacgaaaattaagttctcatacaccgtcctccgcggagaaacaaggcaaatgtcccaaagtttagtgaatgtagcgaatgtacgtgaaccttacacaatttaacattgtataataatgtacatatgtttgggtatatgtttttttttattgtcatgttgcgtgctacgtatactagcaaacaatttgcaTTtaagcatgtgtacataggaataaatacaaacatgtacatatttagcatgttcattttttcaaatcaaataTTgATaagcgaaaaaaaattattacccctaaaattgtacatatttagcatgttcatttttttaaAtcaAATattGataagcggaaaaaaatattctttaattgtcaatgtctttgcatatatcatctattAaCgTtAACGGATTAAGGGATaAAAGAAAgcGaATGtGTATAtTTTCATGGTTGAGCAAGCGTACCTGTAAaTATGATGTAGTTTGtTTACAAGAaACTCACGGAACTGATCTaGATACcGAGAGATGGAAACATgAATGGAaAGAATTtAACGGTACTtATTCTATATGGAATAACTGGTCtAGTGAATCACGgGGTGTtGggATATTATTTATGAAAAaAAATGAAtTAAAaGTtagcgatgtaatATTCaACAAAgATGGACgGGAAATAGACAtATGCCTTATGATAAACACAATAAAAATTGGaCTTAAAAATATTTATGCACCAAACATtGtGAATGAAaGaAAATCaTTTTTTAAACATcTGACCTTtAATAATTTAGATTATAAAATAATATGTGGTGACTTTAaCTGTGcTATAGATaAAAATATGGATAGGCATCCAATTCCAGTTAAaaAtGATCcTAGTAAAGATgaaCTCGATaaATTTCTTAGAGATAAcGAACTAGAAGATATTTGGCGAGAaAgAcACTTAGAGAGAAgATGCTATACgTTCCATAGATGtAAtTCTAagtCTAGAATCGATtATTTTcTTATTaGTGAAAATTTATCACATAAAATcAAAAATACAAGAATCACACATTTTCCACTaAGCgATCATGAtCTCaTTTCGATAAAGtTACATGTAGAAGAAGTcGAACGAGGCCCgGGGgtATGGGCAATGAATGTAAAAACTATTTtAAgAGAAGATTTCAAGAAAACATTtAcTgAaTTTtGGAATAaTCACAAATTAAGTCTAGAAAAATATgATAATGTTCATGAATGGTGGGATATGACAAAAAaTAAAATtAAATcAATcTGtATAGAGTTATCCAAAACcTATAATAcTAGCAAGaAAAaATaTGAAAaATtAGAAAAaGAAaTtGAaAGCATAAAAAAtAAcCcTAAtACGGATAAAGAATATTTGAATGCGATTgaGCAAAAActAAAGGATATcTTGAAAGAAAAAACAGAAGCcGcAATTcTGAgATCTAAATGCAAGTGGTTtTCTGAAGGAGAAGTgcCcTCCTCtTATtTCTTTCAATTAGAGaAaAAAAATGGTGAAAACAAACTATGGGTAAGAATAAAATGTGAtgAcGGGACAtATAAaACAGATATTGATTCTATAATTGAGGAACAAAtAAAATTTTAcAAAGAATTATTAAACACCGAAgGGTGCGACCcAGAAAGTGGAaATAAATTGTTaAAAgATGTtTATAGTAAACTTAACAcTgAAGAAAAAGAAATGCTTGAtCGCgATATAAATGAAgAAGAAATtCATAACGcAATAATgTCATTAAAAaTTAATAAATCACCAgGGGgAGATGGTATtACTTCAAatttttaccaaatttattgggatgTTATTAAAGAcGAATTTACCAAAGTaATTAaACATATCTTTAACCAtAaTtTACTTTGCGACTCcCAAACaAAAGGTATtTtATCCCTAATTCACaAAGGGGGAGAACGtGAAAATAtAAAGAATTGGAGACCTCTGACAATgTTAAATAcAGACTATAAAaTAATTGCAAAAATACTTGCTGAAAGATTAAAATCTGTCCTGCCAAAACTTATACATCCtGATCAAAAAGGtTTTGTAAAGGGAAGAAAtATAAgCGATGCCAAtAgAATTATACAAGATATTATTGATTTcGCAGATAATGAAGACTTAGAAGgAGCAATAATTTTTCTTGATCAACAAAAaGCATTTGATAGATTAGAATGGGAATGGTTAGACTCTACCTTAAAaAACTTTAATTtTGGAAATAAATACTgcAACTGGATAAAAATGTTaTTAATAaATGcAAAAACCTGCATaaAAACAAATGGGTTCcTCTCCAAATACTTTACAATATCAAGATCAGCTAGACAAgGGTGTCCTATAGCTCCcTTGCTATATGTATTACAAATAGAACCTtTGGCTTGcGCCATACGCCAAAATCCcAACATTAAAGgTATACATATTCCtAATAATAATCAGCACATTGaATGCaAAATcAATATGTTTGCTGATGATACCCAGTTGTTCAATAAAGACGAAGAATCTATAGAAGAaTCCTTTAAAATCTTAGAAAtATATgAAAAAGCATCAGGCGCAAAAATAAATTTTgCTAAAACAAAGGGCTTATAtaTTGGAAAATCAAGGGGTAAAAAACCTaaATTcAATAaAATTCAGTGGACtACAACGCATGTTAAAACtTTAGGTGTGAACCACGGATACGATATcgATATTGAAGcTaTATGGATGGAAAAaAtAGAaaaaataaccaattgccttcatgtttggAAAACTAGAAATTTgACATTTAAagGAAAAACAtTAATAATtAAAAATcTTGTAATTCCtATTATTGGtTATGAAATTGAAATGAgAGgcataccaaatatttacagtaaaaaaattaatgacattatctggtcttatatatgggatcagaaagtaaacaaagtagatagaaatgtttgttGCCTTAGTAAAGCtGAGGGGGGATTAGACATGaTAAATTTATTtACATtTATTAAaAGTAAACAAATTAAAACaATATACAAAATAATGCACTCTGAACTTGAAAACTGGAATGCTATAGGAAAGcTCTGGCTAAAAaGTAAAGATATtcatccaaaacaggaatattttatttgcaattgctctgatcttacgaacatatctcttaataaactacccacattttataaaaatgcgttattggcatacagtgaatttatatcacactttccaccagaaagcaaagatgaagttttgaaatgtcagatttttggaaataaagatatacaatttcgaggcaaaagcctatatatagagtcttttattaaatgtggtctacagactattggagatatttgggataatgatactaagacttttaagactaatgcctacatattttcaaaactacttgataaaagaagttggatttttgAAtAcaGTaaaataaaaaccgctatacctaaaacctatcttgacattctagaagggagaaatactgtaaatagaatagataatgaaataaataatttttttgtgatgtatgataattttttatttgtaagaaaaacaaacaagttcatatattttgaagatataaaactcaaagatatacaaagagtattaaAcAAaaaTatCACTcCAAAAtcccaacaaaaatgggagaaactgatgcaaactgaaattacatggaaaaagatctggggctcaatttatgaagttaggttaaaacaaaagattcaagaatttcaatggaaatgtttgcataacatcttatacactgaagaaaaattaagcaaaatgggtttttcaaatggtaattgttttttctgtaaatcaaatattgagagtcagaaacatctattttatgaatgtaaacatgtcaaaccacttttagaattggtacaaaatataatgttaaaaatctctgtagtaaatccagtcaaagttgatgtatgtattgttttattgggattcgcaggagaacccaaaaatgttcgaatatgtattaacaccttgatttatatatacaagtggtcaatatggaaaacaagaaacagcattaagtatgaaaataaaaatattacaaattcagcactcttgagtgatttcaagaaagaaatgaaatcaatctttcaactcttaagaaataataAgagtAacttcaacagaaatttaaaattaacattagatatgcttacagactttgattaaatgttacctgttttcctaagtacagatttatataataatacaatgatgttttcatAgttATatatttacattttattgtcacattttcaccaaaactgattccatatttatatatacgtatattatttgatttataatatgtattagatgtaaaattatgtgTgAcTTTgtatttaaataataaagcaccctgcgtGGtgctgtaggGattattattaTgtattgttatagagggagcttagtcagggccccatccctggcagctgcccaacttATcagctgtcgatTGtTATAggtCtGGgaaataaatgatgaaa
>LINE_S.glomerata_7_cons#LINE/L1-Tx1
gGTCACGTGACTCAGAGAGGTAAAGACGTGTTTTCTACCCTCTGTGTTCTTTTGACAATTTTCTGGgAAATTCTCAGTGTcTTCCgGAATTTTTTGTGTATAGTGATATGTATATGTGATATcTACTGTCAGGAAAATTTATTGTGaTATTTCAGTGTCTTTGGaTGTGAAAATCTTGTAAATAATCTGACTACATGTGTTTGCCTTGTGCGTGAGTATCTACTCACTCACTGtTAGAGACCTAATTcatAcAGGTGATTTTCAGTGTTCTACAGTAAACAgCCAAAcATGGGTGACAAgCGAtTAATtAAACCAGTCTACCTAAGAAAtAGGGATATACAAATAAACAAAAAGGAACCAATATCCGaCTAtGCCCTCGcCTGTGCTGTaAACACTGTGGCTTCCGATGTTATCTGTGTCCAAaGAGATCGCGATCTATGGCGAATTTATGTCGCATCTATGGAGAGCAGAAATCTTCTCGTCTCTAACGGATTCACCctAAACAACATcAGTGTCTCCGTTTTTGACACtAACCCTTTCTCTGCAGGGACCGAAAAACCGGAAGAAGAGGTaGTAAGGGTTACAGTCaGGGgaGTTCCTCTTTCTGTAGAGGATTCGTGTGTtATAAATATGCTcGAAAAGCTTGGaGCTGAGCTTACGtCTGAAATTAAATATGAGAAAATCCGCAACCCCAccACCCTaAAAATGACAGAAATTCTAAATGGTAACCgTTTTtTgTATATGAAACCAATGCTtAATGGCAAATTCCTcCCAAAgAACAGTGAATGcGCTGGGCTaAGATGCACCATTTCACATCGGGGACAACCAGcAAAaAAGCAATCctTGAGgTgCACAAATTGTTGGGGCGAAGATCATAcTCGcTTCAATTGTGAGTACGAAACTTGCTGCAAGATCTGtAAGcagcctggcCAcACTCCAGGAGACCCAAAATGTTCAAGcTTTGATAGTGGCGAGAAAAACATCATCgCTTTCAGCgGAAAGGATGAcATTCTTTCcAACTTCTATCCTTGtGATATCAACATCTTTGGAATATCGCATGCTTCTGCcGAGCATGCATTCCAGTACAGTAAGGCTATGCGGTCTGGAGACGTCGTCAATGcCTCCGCTGTGCGtAATgCTACCACCGCTTTAGAGGCtaAAcGTATCGGAGCTAAGGTTACCACATCTGATGATTgGcTGCTTCAGCGTGACGAcGTCATGAAGgAAATcCTGGAGaCAAAATTCGACCAAGTcCTGGAATTCAAAGAAAGCGTCcTTAAATCCAGcGAATCAACCCTATTCgTAGAaGCaGCgTATGATGATTAcTGGGGATCaGGGCTtGACAAACGTGGCACCAACAACTCTTCTGTCACcTCCTGGCCGGGgAAAAACGTCATGGGACGCATTgTtACCAGCATTGCcaGATCaAAACGTGAGCGCGCCTTGCCTCAACGCAACCAgCCATCTCGaCGCGGCAGAACaGGTAGTGTgACAAAATAACtaTCAAGAaagcttctccagaATCtCCatATCCaTTCAaaTAGTTACTGAAAgTTTGCATGAATgTTTTAAATGTtTATTCATTAAACTGTAGAGGCCTTAACTCTACAGAAAAAAGAACTAAATTATATaCTTGGTTATCTGACATAAAAGCTGATgTTATATTAtTACAGGAAACACATTTcATTGAAAAATATGAGGCATGCTATAATGCAAGATGGTTTGGTACTAGTATACACAACTTTTCTGACTCGCAATATAGTAGAGGAACTTCAgTATTATTTAgAAAAGGTTTAAATTTTGAAATATTAGATATTCATAAGTCTTTTGATGGAAGAATGATTCTTATTAAcTcAATTTTGGAAGAAAAAACGCTTACAATAATAAATATATATGCACCAAATAATCAAGCAGAgCGAAAGTCCTTTTTTGAtAAAATCAAtAAATGGATAGCCAAAcATTCTTGTAATAcTGACAACATTATTTTAGCAGGAGATTTTAATTGTAATTTAGAaAAGACTGACGAcTCTAGTATTAAAAACTTCAAAAaAaTATTAAACAACAATAATTTGAaAGACCTTTGGCGtGACcTAAGGTCACATGAttTAGGATAcACTTgGTGCaATgGGGAaaacgtacccacAAGCAGAATCGATTATtTTCTTATATCAAAATCCCTAATATTTCCAGTTGAATATATaATCCTCCGAGAAGTACCTGGGTTACATTCAGGGGGAACAAGAATGTCAgATCACAAATGTATTAAGGTTAAcTTTGACATTAATTTGAATATAAGAGGTCCcGGaTATTGGAAATTCAATGCCTcACTTcTAcAAGATAATATTTTTGTAAAAGAAAtGAGGAAtATTATTAAAGATTTTAAAcCAAACGAAAAtGCTCAAGCATCTTGGGAGGCATTAAAAATTAAAATAAAAGATTAcTCTATAAAATAtAGTAAAACTGTTAGTAAATCATGTAAACGTCAAATCATTCATCTAGAAAATGAAATAGCAACTATGGAGAAATCAAAcTCAAATGATATCGATATGAACAGAAAAAGAAAATTAGAATCcGAACTAAAAGAAcTGATCAATAAAAAAGCCAAGGGTGCCCAAATTAGATCTCGTGCGAAGTGGATTGATGAAGGaGAAACAAACTCCTCATTTTTCCTTAAACTTGAATCAAATCATCAAAATAATAATACTATAAAGCGTATAAAAAAtGGTGACcAtATAACTACTAATAGcgGTGATATCTTAGGGGAAATGTGTGATTTTTATATTAAATTGTATAAATCATCAAATATTGATAATAACgAtATCAAAACTTACTTGGAAGCAACTAACATAACTCAGGTAGTTcATGATAAACAGAAAATAGAATTAGATGAATTTCCGACAATGAAAGAATGTGATGAAGCGGTTaAAATGTTGAAATcAAATAAATCGCCAGGCCTTGATGGGTTACCAGGTGAATTTTATCAAACCTTCTGGAATGAACtAAAGCCgCATTTTTACAATAATCTAATATACACTTTTAACAACAAATGCATgACtTTCTCTCAACGTCTATCTTTAATtACGCTTATTCATAAAAAGGGGGATAAATCAGACCTAGcAAAcTATCGACCAATAAGtCTCACAAATACTGATTATAAGATATTAGCGATtATACTAGCTAATAGACTTCAaAgAGTAATAGATCTACTAATTAGTAAACATCAGTCTGCATATATAAAAGGAAGATATATAGGAACAAATGCAAGAACAATtTTAGATATATTTGAATATTGTGAAAATAAAAATTACGAtGGAATTcTACTTTTCTTAGATTTTCAaAAAGCTTTTGATTCAGTAGAGTGGAATTTCATTTTTGAAACATTGAAACGTTTTAACTTCGGGGAAAATTTTCTtCAGTgGATTTCAATTttgtataAaGAACCAATCTTTAAACTTAAAAATTATGGATGGGTTTCTAAAAcGTGcAAAATGGAAAGGGGCATAAGACAAGGATGTCCTATTTCTTCGATGATCTTcCTATTTGTGGTAGAAATTTTATCAATAAAGATAATGTCTGAcAATCAAATTATTGGATTTAAAACTCCTAaGATGTCAACTGAtATTAAAATGATACAACACGCTGATGATGCTACATTAGCACTCcGCGATAAAGAATCATTTAAACAAGCAATTACATGTATAAATAACTTTGGAAATATATCTGGGTTAACTCTTAATaTTAGtAAAACTGAATGCATGTTACTAGGCAATCTgAAGGATACAGcTCATAAcATAaATGGGATAAAaGTTAACAAAGAATGTATtAAGGTTTTAGGAATTCAcGTAGGtCATAATATAGAGAAATGTATAGAGAAAAATTGGGGAAACAGAATTAAAGAGCTCGAAAGACTTTTTGAATCATGGAAAAAAAGAAAATTAACTATATTTGGAAAAACTTGcATCATTAATAACCTTGCTGTATCCAAATTAATTTACAATCTCTCACTCTTGCCATGcCCTAGTGCTGACATCATGAAAAAtATAAAcAAAATTATaTTTAACTTTATTTGGAATAAGAGAGACAGAATaAAACGAAAaACTTTAATAGGAGACATAGAGCAGGGTGGTATAGGAGTTGTGGATtTAGAGTCTAAAGCGAAAGCAATTAAATGTGCTTGGATTTCCAAGTTGATATCTAACGAAAACAACAATATTAAAATCTTTCTAGAAAACTTTAATTTAAGAAAGCAAGATATTATCTATATGTTACACACAAATGAATTAGCAaTAAACAATCACAATATACTTAAGCGTCTTCCGATATTTTATAGAGAAATTTTTGAAGCTTTTAATGAATgTAAGAGCTCAATAaAAATAAGtAAAATGACTACACCAGACTTTTTGAAACAATCTATATGGGGAAACAAGATTTTTAATTACAAAAATAAGGAAATTTTCTTtgAAAACTGGTATGACGCTGGAATTTTATATGTAAAGGATATTGTGGATGAAAATGGTTTAAGGCCACTTGAATACTTTTCAAATTTACTTGTTAAAAAgAATAATTTATATTGTGAATAcTTgacAttAAAGaAtaTTtttcAGAAAtAcatgaagCAgtTcgATttCAgctTaTCaaAATaTacaaatattagaaatacgTAcTtTTtCcTTtttaacgataatcaatatcactacatcaaagacaaTAaATGcAaGttCtactatgaaatttttaaaaacaaaaaatttataaagccatgctacatcaataaatacaaAAaAGAaTTcgGTatccaaagtcaatatttttctaaaatataTtTTtcCAaAATtGTCaaAgcTTTTGACaaAAAAaTtTctgAtttTAActaCagaaTtCttaacaatcttcttaataatAGGagTTAcTTAaGcaaAtggAATgaCATatcTaatctgtgtccatattgtaaggaaagtgttgaaacaaacaaacacttaatatacgaatgtcaaaacgtgaaaagaatatggaataCTGTCagtGaaATtTTaAaaTTTaaTaTATcatggaaacttatagttgtaggattctacaatgaagttaacgaaaatacactattattaaataatcttatatcatttatagcccttagaatatataaatacaaaatgatgtgtagactagaagaaatagctgaatcccCATCAgcAatTcTTTGTcatgttaaaaaatccttaagtatgttttattttgctcttaaaagatcaaaatataagaactggaaaataaatatatttaaaaaaattgaagaaaatttgtgatacaaattatttaattgatcaatttctatgcatgtacatatgaatatatgTTTAgTattTATAagatgTgTTTaTaTcaTATAACAtTTTcTgTaTtatatatataGaAtACaATAttTaAagagaaaaAaaaatcaaatttgtctggaaaaaattgataccatctttacatccaaaggtgacctggcctttggagtgtataattgtagggggacttttggacttgttgcgttggtgccccctactattatttattgtaaaattgctatagtttgatatacataaatgtactttaaacaaacatgaaatatgaaggaaacaTTtATTtTTgtACccATAaaaTGgGAAcTgTcaTgtatGtattTTTgGtttattctattctaccctaatgtatttaaccacaTtAttattATctTtgAtatgTAcAattatTtTctTtttcctatccgatccagggagctcctggcaccccaggtgagggtatatatgcgagggcctctgaggaggcattacctccacagttattgTtatTATgttaTTGaAtaAatcttTt
>LINE_S.glomerata_6_cons#LINE/L2
gacaacattcatctgtcagacagaggtacagcagaattgctaaaaattttccatcaatacgtgagtatcctcaaagtcggaaacgtacatacgaatggtgaagAAtCggAaatacttggcagtacttccttccgccgtccagccttctgttatttctgcggagaaagtggacacatatcccgacactgcagacatggaagaaagttggactgctggaattgtggggaactaggtcataaaaccaagctttgtccgaatggacactaggaaactggcaacgaatgtgtagccgaccatagttcccaaacgatttcttttgacaacaatgtttattcgactcttagtagattatgttcagaatgtaataagatccactgttcatgcaaacaatgtgAATattTTtCTctaGAttTtgTAacaAATtcaaaaaatttaattacttcaccaaatacttctaaattctcaaaaccagacaagaatactcatacatttcataccaaaaaagtttcacaatctgctaatcatactatatctaaaaataagaatatacatgtaccacatgtaccgagCaAtAATGgGTTTggtttgGtgaaaaagGgtctaagatttggaaatctaaacatatgccacttattgcctaaaattgaagaaattaaactattacttcatgacaaacaaactgtaaatattttaggactttgtgaaaccttcttgaatgatcAAGTCAGTGAtTCTGAATTGTATATTGAGGGTTTTGATATGGAAAGAAAAGATCGCATTtTGAGAGCAGGTGGTGGAATTATTGTCTACATTTCTAATAATATAAGATATAAACGTAGGcCTGATTTTGAAATCAGTAATATTGAAACAATTTGGCTGGAATTAAAGATTAAAAATTCtAAACCAATTTATTACTGTTCAGCATATCGTCCACCATCTGCTCCCTCCTGCTGGGCaGAGGACCTGGctagagAGATTAACtGTGCCTCctgctgtgacgatgcagAAATTATCTTAACAGgTGACTTTAATGTAGACTTATTCAAAGAaCCCCCACAAAGTTGGACATaTGCTaTGGAAgAGTATGGTTTTTCACAATTAATTACaGCAcCAACCAGAGTAACTAATACCtCAAGTACCCTAATAGATCACTTTTACACCAAtAAACCAGATAACATGTGTGAAGTAAATaTACCTTTTATAGCCATCTCTGATCACTACCCAATATGTGCCACtAGAAAAACAAAATGCATGCcGCAAAAAGGAAAACACATAGAAATtCAGTATAGAGACTTCAAAAAGTTtGATGAAAATaAATTCCTCCAAGACTTAAAAcATGTAGAATTTAACAaTCTCCTCCAgaTGCATGACCCTAATGAAATACTAACtGAATTCTATGAATTaTTtAATAGCgTACTTGACCAGCATGCACAGGTTAAAACAAAACGAGTAAAgaGTGAAATcCGTCCTAAAtGGATGACACAAGAAATAAACAATGCTAGACATTTACGGGACTcTTACCAcAAAgAAGGAGAcATGGAGAACTATAGAAtTTATCGAAACAAAGTTAGCGTTCTtATAAACAAATCAAAATCTTCTTACTaTaAAACAgCgATTGAACAGAGTTCAAATCCCAAAGAAATGTGGAACTATCTTAATCAATTAACATGTAATCTTAAGAATACAACTCCATCTCATGTGTCTTCTAATGgGGAAATTGTTGAcAaTTTACAGGATATTGCAAATACTTTTaAtAACCACTTTACGGATGTCTCTAACAAgCTTCTTTTGGAtATGCCAAAACATGATTaTGATCCTAATATATTATGTAATTTTGTTAGGTCTAAGCTTGATGAGGAAACCTTGTTtAGTATTCAtCAAATTGAggAAAGTGAAGTTTTTAACATGTTaAATTCTCTAAATATCAATAAATCaGCTGGCATTGACTTTATtGGgCCGCGTCTTCTGAAAGTCACATCTAAATATATATgTAAACCTATAACTCATCTTATTAACgCTAGcATAGTAAGTGGTATTTTCCCGACAAATTTAAAACAAGCCAAAGTAACACCTATTTTTAAGAAAGGTGACAAAGCTGACCCGAaTAATTATCGtcCTATTTCTATTCTACCAACTATATCTaAATTGATAGAAAAACATGTtGCTAAGCTAaTACAAAATTTCACTAATGAATTTGATCTACTAACACAATCCCAGTCgGGGTTTAGgGAACTCCATTCCTGTCAAACTTCACTTACAAAACTAACAGAAAGTTGGCTTACTGCAATGGATCGTgGTGAACTAATCGGtATTACATTTATAGATTTTAGTAAAGCATTTGATTTAGTGAATCATGATATTCTTCTAGAgAAATTAACCCATTACAAATTTGACCAAACAGCTATAAAGTGGTTTAAATCATATCTTTACGATAGGACCCAGTGTGTTAAATTTGGATCATGTGTCTCCAATATTCTACCCGTCACAGCAGGAGTGcCACAAGGGTCAATTtTGGGCCCaCTTTTATTtTtATTGTACATAAATGACCTTCCATTACATGTAAACAATTCaAATATTGATATGTTTGCTGATGATGTAACTCTGTATTCTAATAATAATAATGCAAGATGTTTAGAAAATACACTAAATTCAGAtCTTtGTgAGATTGAGAAATGGTGTGCtCAAAATCAAATGGTTTTaAATGTAGATAAAACAAAATGTATGTTAATGGGAACACAGCAAaGAAAATCAAAATTAGATAaTCCAAATTTACAACTTTATGCCTCAGACAAAACAATTgAAATGgTTGAAACTGAaAAAATtCTTGGTGTACATATTGATGATAAGTTACAGTATGCAAATCATATTGATTCGGTTTGTAAAACGgTAAATTATAAGTTATTTACTCTTCGAAGGATTAAGAAATTtctcCCTCTaCATACCAGaAAACTATATTACAATGCTtATATTTTACCATctATTAACTATTGTTTGACTATCTGGGGtAATGCCCCCAAgcAGGACATGGACAGACTATTTAAATTACAGAAAAGGGCAGCAAGGATTATTCTTGACGCAAGTCCtGATTCTTCtTCTAAACCACTGTTTGAGAAACTTGGaTGGTTAACAGTTTATGAGcTAgTTGATCtATACAAATACATATTATTATACAAAATTTTCAGTGGAACGACTCCCCAATATCTTTGTAATTTATTTGAATTTCATTCtTCatCTTCTTATAACCTTCGATCTGAAAGTAATTaTGAtCTAAGATTGCCgAAATTTCGTACAAACTTATTCAAGACATCTTTTCAGTATTCAGGTGTACATCTATGGAATAAACTTCCCCAACACATTAGACTCTCTcAATCTCTACgAaCATTTAAGCGTAATATAGAAAATTAcATCATCAGCTGtCGcaCAATTATTTGAgcAcaATAAGGTTtcGATAtTGTATATTGTATTaTGATtGTTAATTAACTATACATGGACaCTATATTCATAATCTTgTGATTGTAATTccTTAAACATATtAcTATTATAtATGATGAatTGTATTCTGTATATTTTTGTATTTGAtATATATAGAAGGCCCTgGGGAAGAATAGTGCATGCACTAACCAGGTTACCTTCTtTAAATAAAGTATTTA
>LINE_S.glomerata_4_cons#LINE/CR1-Zenon
cctgaTttactcagcTgTgtgtGatcaaaatgttatgtctcagctggtccccgcattggtAagtgctataacaccaaccatagaAAaggctgtacaatcagcTTtcaaccaactaaacttgacaatagccaaacaagctgaagaaatcaagaactTaaaAcatcaGcTaaaggaggcAgAcaaaacaaatgccaatctccaaaaccaaatatgggatctagaaacaTcacTCgacgatctAgagcAgtatggCaggaggacctcTcttaggttcCaTaactgtccagTgccaggccaaacgggcaActActtagatActgaTgaaatggtgaaagatctatgcaaatccaaatttaacatTGacataAAagaggaCgacatttctcgatcccaCcctAtcggTAAAcCcaATGccaAcgGAAacATtCAAaTtaTTtGCAAATtcaAAaactggaaagtAAAaAAcaaAAtTTtTtCtgcaAaAcgAaAActcAagggcacgcccttatttgttaccgaagaccttaccaggtAcCGaCagAgtAttATtcaCGaAcTGtccaaAgcgAAacaggcAgatgcTAtAcacTcAtAcTggAcGaatgAtggtcgcATTTTTgtaaagatcgagaaggagggcgagaaacatTTgATcCgtaccTttAAtgACcttgaccttattgccccaggtgcggaatctgagtaTTAgAaTaTaCAGGgAtgattctgttttcgttttttttcCccTTtgatAgACtcagTtatGttTagCcgCTATTcTTaatgCaagacAgttAAatTGTATtTTattGCatAtAaAataatGATtTtttaaACtTtCacTGcatatTacaGTaACgtTaTaAaGTgttccccttAaTTtTttcCttCAAAGtGTCtAAAtcATGctgttcTTAcaTgTagcagtATgtGtaacAGTgtAcATAtgTTTtTcaaCgaTggACcgaGtagCTGTCAaTAgGCttttTGTTTTGCCTAGTGACtTGTTCTGTTCTTTTTTGTTTTTTGATTTCTTTtTACctAAACTTTTTTTCAAtGTTTTTTCGTTTTTATTTTTAACCAAAGGTCATAgAAAtAAAaTTGCATGTTTtcTTATTATATGTCTCCTTGcGGCcGGTTCAAATATTGCTcaAcAttgCTCTcTATGTtTTGAtAATGGCTAATaCAATAGAACAATATCGAGCCGCAATcGGACTTTTCTATTGTAAATGTAGATGTACATCAAAATCaCTGCTATTCTAtGTtCTACGATTTcATGATTTTGTTTATTTTTTTATTGAGcGTCTTAAgTAcATTTtacAAAATACCAAAcGtTTAcTGTCAAAAgGGGCACAAGAAAAtATTTTTTTcAATTATGTGTTtCAAAtTATGTAtTTcctTtTatTGTTGTCAGGCGACATAGAGACAAATCCGGGaCCATCTCAAAGTAccCaATcCACACTgGAaATTTTTCATTTAAATGTaAGAAGTATTAGAAACAAGTTTGATAAGTTTCTtAGTATTGTGTCAGATTaCGATATTTTATGTTTCACAGAAAgCCATCTTGATGCTAACATTTTAAAcGAAGACATTcCTATTGACGGATTcAgCTCAATTTTTCGTAAAGATAGaAACTCtCATGGGGGCGGTGTAAtaATATATGCATCTGACTCtTTGCGCAcgAATAGACGCCcTGATCTTGAACCTtTGAACcTaGAATGTaTATGgGTAGAAATaAGCGATCCTACCTGCAATATCcTGCTcTGTTGTGTgTATCGaCCTCCTAACTCCGATAATTCtTTTTGGAAAAAAtTCGAATGGTCTCTTgAAAAAGCTGTTGATATATCCGATAGAATtTTAGTCATAGGTGACCTAAATGTAAAtTTTcTAAATCTcCAAATCACACATGTAgTCAAtGAAATTCTTTTAAAATAtTCCTTcCAAAACACgGTATGCGACGCaACTAGAGTCACGAAAAACACGAAATCTCTCATAGACCCAATTCTcGTCAGcGAAAAtTTACATGCCGATGTACTGGACTCaGGGACAATAGAcGTAGAAcAATCTCTCAGCGATCACAAAGGCACATACATATATCTTAAATCACATACAATACAAGCACAATCATATGAtAGGAAAATATGGCaATATAAaAATGCAGATTTTGAAACACTaAACACACTtATACGCAATACAGATTGGAATAtACTTATTAATGAaGCTAAAGATATAGATCAGGCGGAaAGTAATTTtTCaAaAAgTTTTTTAAAtCATGTTAAAAATTGcATTCCtGAAAAAACAGTtACaATaAGGCCTAAgGATAAACCCTGGaTgGATTCCGCtTTGCGAAgAACgaTTCGtCAGAGAAATCGTGCAAGAGAaAAAGCtCACAAAACAAAAAAAGAtTCAGATAAaaATAAGTTTAAAAAACTACGTAAtAAAGTAAATAACATGAAAAAAGTAGCAATGGCAAACTATTacAACAATATAGAgACCAATCTTATCGAAGCAAGTATCAAAAGTTCTAAAATTTATTGGAAATTATTAAAAgATGTTTTTaAAACtAAGGTTAGGTCCGAaATTCCACCGCTGCAGGAtAtTACAGAAAATGGAAATaTgCATaTTAaTTACAGCGATATTGACAAGGTTGAAGCGTTAAAtAGaTATTTTGCTTCGgTTTCGgCTtCGCATGATGTcGAACCtGcATTACCaGCtTTTTCTTTATTaTGTAATAGTGTTtTTAATAGTATTGAAaTAGTtGAaCAGGACATTATTGATATAATTTCTATTCTCCCaGTGAaCAAGGCaATAGGACCTGACAAcATtAGTCATAAAATGTTAAAAGCTACCATTtTTAGCGTCTCTTaTCCtTTaTGTATTTTGTTTAACAGATCTTTAAGaGAATGTGTATTTCCTAcACAGTGGAAGGtAGCTAATGTACTTCCTTTATTTAAaAAAGGTGACCCATCATTATTATCAAATTAtAGACCaGTcTCATTATTAAGCTGCGTtGGaAAAATTATGGAGCGAGTTATTTTtAAATATGTTTAcAATTATTTTCATTCaAACAATCTTTTTTAcAAATATCAaGCTGGcTTcTTAcCAGGTCATTCAACaGTTTATCAACTTATTGAGACATtcGATTACATAGcTAAAGCTATaGATGAAGGAAAACACTGTTGTATGGTTTTTTGcGAcTTGTCTAAGGCaTTTGATCGGGTtTGGCAcAAAGGcCTTCTCTTTAAGtTACAAACtTATGGTGTTAGTGATAAGTTATTAtTATGGTTTCAAAGTTATTTAGATTTAAGGACACAAAGgGTATTaCATAGGAATACTATGTCTAGTTTTAgATCTTTACAtGCTGGAGTTCCCCAGGGGTCTGTATTGGGACCACTTTTATTCTTgATATATGTCAATGATGTCGCTGAAAAtATGTCTACCTTAAGCAGATTGTATGCTGATGATAATTCTtTACAGAAATGTTCAGAAAATGTACATGATATTCAATTAGGATTGAATAATGATTTAAATCAACTTGAGCGGTGGTCTAAACAaTGGCTATTGAAATTtAATCCTACtAAAACCAAAGCTGTATTTTTTAGTACTAAGAAAAACGTAGATTTACCATTGTTAAAATTTCAAGATTGTAATTTAGATTTaGTATCATCACATAATCACTTAGGTATTCTATTTTCAAACGACCTCACTTGGTCAGGGTACATTGATTCTATCGTAGCTAATGCATATAAAAAATTAGGTcTACTTAAAAAATTGCAGTTTAAGGTCAGTGCAAAAACTTTATCTaTTTTATATACTACTTTTATAAGACCTaAGTTAGAATATGCAACCGAAGTTTGGTGTGGGTGtTCTaGTCAAGATTCTgAAAAACTAGAAAAATTGCAACTTGCAgCAGCAAGAATAGTCACTGGATTAACCTCATTGGCATCGCGAGATTCTCTCTATTTTGAAACTGGTTGGGAACCACTTGCTGTTAGACGAATGTCCAAAGtAAGAACAACTATGTAcAAAATATTTCATAATATGGTACCcGGTTATTTGAAAGAAATATTTCCAAACATTCGATCACAAGAATCAAATTACGTaACAAGACAATCACAAAATTACTGTATCCCTAaGTGTAGATTAAATATTTATAAATCATCGTTTGTTCCAATgGCAATAAGGGAATGGAATTCTTTATCTcTTGAAACAAGACAATCCACTACAATTGGTTcCTTCAAAAAaTGTaTAAACTCTCAgAaAACACCCACCCCGTCATTTTTTACTTTTGGTGATCGTTACTGGAGTgTAATTCATACTAGATTAAGACACAATTGTGTtCTAAATAAAGACTTATTTAGGTGTAAtATTATTGACAGTCCACTgTGTACTTGCGGAAAAATAGAAGATGCATATCATTTCTTTTTTTCTTGTGTGAACTACACTGCCCCAAGAAAcGATTTgTTCAATGCTATTTTTAGAATGataaaTTTaCGTATTGTAGACACTCATgTTCTATTATGGGGAGATAATTCGATCAGTATTtCTGAAAATGAAAGTTTATTTtTAAATGTGCAATTGTtTATTAAGAGATCTGGTCGTTTTTGAGTAatgttTTTAGATTtGTATGTCCATACTaCATTAATTCAATTCTGTAcATGCATTGtCTATGTTAGATAATCTTAtTGACCTTTGGTTCCTGTGTAAATTAATTtTgAACAATtACTTTGTGTTAcAAATTGTTaTAAAGGAGAGgACGTTCTAAGtTTTTAAGAACTTGTGTCCaATCCTTTTGTTataACATCaAAaCAATAAAATATGTTCAAACC
>LINE_S.glomerata_3_cons#LINE/L2
atgtaattaatcaaatgatggatgaaagctcaggttcaagctttttcagatcaattttggattctttttctggattcacaaAtccaaTaaaTgacagtcaggataaactgcaaattaatgtggacttacccagcttccTaaaggtaaccaccaacaaaaggagcattactgtgagttttgaccaggtaaaatatgacaccattttctcatatcttgaacaggaactaacttttgagaaaactacaagaggagatggccatatttttaagactaattgtagatcggttacggctacaatatacagaagcacctcagtactacacattcagggtagttcagcgacaacatggtgcgagaAaTTccttgaagaaatAagtgtctatgtctgtgatataaacgactcaaacattattctttcccaaccaccaccacAtaTggcatctactcctatgaggaatacatccagtattgtgcagTgtaatgaatcaaaagAatgTagcaagtgtggtgattctgctctacgtgtggaggaacTTtcgttagtTgtTcatcgtctaacacaagaagttgagtccttaaaaaagaaactgggtgagaatgtacagaaAagcataaccagttcaagtactcaaacaattccgaaggtcttcaagaataagggcaattgtaccgatgatctgccgaagggatcccaaaacgtcacttctagacaTgTgcagtgTgacaAtgtTcTtacggaaacatcaaaaaatgattgttcaacaaatacggaaccagaaccacatatgtacagaaaaccaagaaagaatTcccTacaaaAacctactccaaattctgcgcaactTgagaaatcaacActcatcattggcagttcaatTcTgcAAagaattaaaacccgtgggttaaattcaaatgttcgtgtgAgTactAacagaggagccagtatctcatttattcgtaaaaaatTacgtcAaTacgatgtatcttctttggaaaatatcattatccaggccggaggaaacgatgtatcaaatcagcgcgataTggAagcaaTagaaaatgacttttgcgaaatagtaAcggatctAcggaagaggaattcaaacaTTcgtgttttcgtatccgaagtcatgccaagaaaagatgcaatggttactggtgtgaatgatattatccgctttgtgTgtgaAgaataCggTgCAAcagttaTtaaatcaagtcggatttttaatgactggaattcctcattgtactggaaggacggcatacAtTtgtcagacaaagaaaccgcctctttgctgaaactttacaatgaAcatgTatcaaTtctaaAgCagaatcagatgcaacctccgcccgtgtccaTgaagtctacatcctgttactactgtggagaacagggacattcatcccggaactgtagacatggtagcaaagtagactgttggtattgtggggaacctggacAtaAAcaaaAgttttgtccatactAgAataggggCaaTgaaTgtcaggccgaatatacagagagtatttccttaaatcttcaAAatAattTtttacctctccaaAcTgtAtgTtcagAatgtAacaaaataTtaTgTataTgcaatgtaaaaaaTtcccccatcgataaacatgttaaaattcctcagGtaaAAtatgcAccTccaAAaAaAagaaattcccttaaagctgcgcaaatacctatgtctgAaaataagaTtaaCAaaagtcttgcatgTgaaaatcttaattcaaacaaaacTataagcacagctaataaatgTactccagtgaacactggatttggtcttgtaaaaaagggtttgcgttttggAaattttaAtatttgtcatcttataccaaaattggacgaactgaaattaaTtctacaAaatgaacgatctatggatgtactggggctttgtgagacttttttacaggaccatattagtgattcagatttgagtatggatggctatgtacttgaaagaaaagatagacaAAatAaggcaggtggtggaatagtaatttatatctcaaatgaattatcctataaacgtcgaaaagaTtTagAAAtcagtaacattgagacaatatggttagAaaTtaatTtaaagaacacaaaacctatactttaTTgttctgcAtaccgcccaccatctgccccctccTgcTgggtggaagacctagcaagagagatGaattgtgccccctgcTgtgAtGaccaAgaaaTcATacttacaggTgattttaatgtagatTtgcTtaAagacccccctcaatcttggacAtctgctcttgAagaatttggacttActcaactaaTtaccAtacctactagaataaCtAacacctcaTGtacccttattGATCATTTTTaCActAcCcAAcctgATAAcAtctgcGAaatTCaaGtaCCACccatagctatctctgaccATtaccCtgtttgtgcaACCcGtaaAtcTAaCagCATGCAGcgtAAGGgAAAacaCActgaaaTTCAaTAcagagAttTTaAGAAttttAATgaggAAgAaTttctcTctgatttacaaagtgccaattttaatgttcttacAaaTttGcaaaATcCTAaTgAtaTattaGaaAacTTctaCAgcAtgtttaatAccaTTcTcAATaAAcATGctAcggtaaaaactaaacgtgtaaAAACCgAGTCTCGTCCGAAATGGTTcACAcCAGAAATTAATGAaGCTAGACAGTTACGAGATTACTATCATCAACATAAAGACTTTGATAATTTTCGTCATTGGAGAAATAAAGTTACTCTGTTGATTAATAATgCAAAATGTaTgTACTACAAATCAGCAAttGAGGAGAGCTCTAATcCTAGAGAAATGtgGAGCTATCTtAATCAtTTAGCTTCcAAGTCAAAaAaTATTTCTCCCACTCTTATTAAAGACAATGAATCAGAAATTGATGATTTACAACTaATCGTAAATGtTTTTAATgAGCATTTCACAAGAATTTCTGacAATTTATTAACtAAAACACAAAAtCAtAgCTTTAATTCTcAAAAATTAAAAgAATTCACGAAGTCcAAaCTCAATGATGAAAAcGTGTTtAGCTTACTTCCTATAAGCCAGGACGATGTCtTAACTaTGCTACaCTCACTTGACATtAATAAATCAGCAGGtGTAGAtTTCATTGGTCCCCgTCTCTTAAAACTTTcTGcAaAtGTAaTTTCTAAaCCcATAAcTCATCTCATTAATACTAGCATTACTAATGgCATCTTcCCTTCCCAGCTgAAaCATGCTAAAGTCACcCCcATATATAAgAAAGGCGATAAAAGTGATCCCAgTAATTAcCGTCCAATATCTATCCTAcCAACTTTGTCaAAAATTTTTGAAAAGCATATTGCTaATCAAGTaCGTGAATtTACGAGAgCTTTTGACCTCATTATgAGCTCACAGTCTGGTTTTAGGGAATTCCACTCTTGCCAAACAGCACTaAcCAAACTTAcCGATAACTGGTTGCATGAAATGGACCAAGGAaATtTAATTGGCaTAGCTTTtCTAGATTTTAGTAAgGCGTTTGATTTAGTCAGTCATGATATCTtAATAGAGAAATTAcGACATTATAaTTTTGATTCAcTAACAATCAAGTGGTTCCAaTcaTATTTAAACGaAAGGAAGCAAAGTGTAAAAATTGGcGCATGTTCTTCCGATATTTTACCTATCACAGCAGGgGTGCCACAGGGATCCATTTTAGGcCCACTCcTaTTTTTATTGTATATAAATGATCTTCCTTTATGTGTAAATTACTCTAATATTGATATGTTTGCgGACGATGCAACTCTGCATTTACCTAACAGCAATGTACATAATATTGAAACAcATTTAAATTCTGATTTACgTGAAATTGAAAAcTGGTGTTTACAGAATCAAATGATACTGAACACAGACAAATCAAAATGcATGCTTATGTGTaCaCAACAAAAAAGATCAAgATTAAATAACCCAGTACTTGATGCAAAAATTTcTGGCAAAAACTTGGAAAATGTTGAAGTTGAAAAACTCcTaGGTATTcAgaTAGATCAATCTCTTCAGTATAAtTGTCATGTTGATGCAGTTTgTAAATCcctGAGATACAAATTATTTACGCTCCGTAAaATTAaGAAATTTCTTCCATTAAGTACAAGAAAACTTTTCTAtAATGCATACATTTTGCCTaCAATAAACTATTGTCTCACAGTCTGGGGTAATACGTCCAAATGTAACATTGAGAGAATTCATAAGCTTCAGAAACGGGCTGCTAGAATTATTCTTGATGCAGCACCTGACCAACCATCTAAGCCTTTGTTTGAAAAACTAgGATGGTTAAATGTTTTTgAgTTAgTTACgTTTCATAAATGTATTTTATTGTaTAAAActTTTTATGGTATGAGCCCAgaATATATccAGaATCTTTTTATTTTTCACAGTTCTGAATCaTACTCATTGCGTtCAGAATTTAATTATAATCTTCGATTACCAAAGCATCGAACAATCTTATTTACAAAcTCTTTACAATATTCtGGTGTaCATTtATGGAATaGtCTACCGtTACATGTTaAATTATCgCCATCTTTACCTgTTTTTAGAAAGAATTTGGAAAAAgTTATaATTAGCCAACGTCTGTAATtttaTTAttATAGATGTCcTTtttattgatattaactatGTCTTTTAAACTTTGTATATTGACTTATTtaTTGTCcTATATTTTcattaattTgTaTACtACATtCgATTATGAAGTTAtAgaATGAgCTTATCATTTTCATGTACAttGTATATaTGTTTGATtgTACCATTTTATGTaTATTgTTtGAAaTGTAGAAGGCCCCGGGGAAGAATAGTACTTTGTACTAATCGGGTTACCTTCTTTaAATAAagcAtT
>LINE_S.glomerata_36_cons#LINE/RTE-BovB
aaatgaaagATGaaTTttatgagcagTTacaaatGGTtgtctcaaaaGtgCcTcagcaTgAcaTgttGctAataatgggagAccttaAtgcaAAaatgggTAatgACaacactgACTgTGagaaaTcTATgggaaaACAtggatgTggaattaaGaatGAcaATgGAgagcgcttcAttgACTTcTGTCtcAAtAAcaaccaaacgATaGgAggcAcAATATttcctcacaaggatatacagaagctcacgtggaaATcTtcagaTGgtAGaAcAAcaAACcAGaTTgAccaCaTAacTgTaaacagcaaatggcgcaaatccctacaagatgttagagtatgccgtggagcagatgtcaacagtgaccactaTcTgctgaAAgcTaTtatAAAAcTAaAAcTTcgcaGAAaTcccAAAaAGcAggagacAAaAAggAGGATtGaTGTAGAAAAGtTAAAgATaccAgacaCAcgaAAaGcTTtcAATcTggaattgaagaacagattcaaggtcctggaagaaaatcTTgATgTTgTTGaAgATattcaAgAaAggtgggaCAcgatcAagaAagTGTATAttgaagccgCCgaaaAaaCAgTaggcTAcCgaACCaagaagaaCAAaGaaTgGcTAACAccTgGTacaTgggagaaaataggtgaaagaaagaacataaagcagaaaaTtatCagcactaaGTCTGcaAgaTTacaAgaacaacTacAAgcTTcCTatAAagaAAagGataAAgaTgtCAAgagaaGTgCaAgGAgggAtAGACgaAtgTaTgTTgaCagtCtGgcACAaGAaGCTGAACAAGCTGcttCACATGGAGAAATGAGCACTGTcTACAAAATAACAAAAAAGCTATGTGGTCGCACTACAACcCAACCTGCaCTTGTGAAAGATAAAGaTGGTCAcCCACTGGCAAcAGAACAtGAACAAGCCAACcGCTGgGTACAATATTTcCAgGAAgTACTTAATTGCCcAGAACCCGAcgAaCCAGCGAGTCCAGAcCCTGCAGaTaAtGACTTAGAcATAAACTTagAACCACCaACCCTtgAAGAAgTCCAAAgcTGTATtaaagcattaaaaaATggTAAATCtCCAGGCAATGACTGCATACATGCTGAAATGCTGAAATCAGATATTGCAACATCATCAAAAACGCTATTAGATCTaTTCGTACATATCTGGGAAAATgAAACAATACcACATGACTGgAGTAAAGGAcTCATTGTAAAGCTGCCaaAAAAGGGAgAcCTCCAAATtTGTGACAACTGGAGAGGCATAACaCTGCTCTCAGTCCCcaGCAAGGTGTTCTGTAAAATACTGtTAcACAGAATAGACAAAGtGATTGAAAAGAAACTGAGAGAGGAACAAGCcGGATTTAGAAGAggAAGAGGGTGTATAgACCAAATTTTtGcCATCCgTAAcATTATAGAACaGTGTATTGAATGGCAAATGCCACTGTATATCAAtTtCATTgATTTTAAGAAAGCTTTcgACAGTGTgcACAGGGAAaCACTTtGGAAAaTAGcaAGAgCATATGgAATACCAGCAAAGATATGcAACATTATGAAAACATTTTACTCAAAcTTCGAGtGTaGTGTCATCCTgGAAAATgGAACATCaGACTCCTTCAGTGTAAAATCTGGAGTACgGCAAGGATGCATACTATCACCAaTTCTCTTCCTTaTGGTCATTGATTgGATCCAAAGAAACACCACACATGACAAAAAGAGGGGTATCCAATGGACAATGTTcAGTCAcCTAGAAGACcTGGACTTTGCAGACGATCTGGCAGAAGTATCAGGGAACATcACCCACtTACAAGAAAAGAcTGAtAGAtTAAACTCCTTTGCCAAACAAACTGGGCTTAACATCAgTGCCAAGAAGACCAAgGTCATGACAATCAATGCACCAGTAGAACCTGTCACATTAAATGgAGAGGCACTTGaGGAAGTTGAGGACttCACCTACCTTGGCAGTaTCCTAAGTAAGGACAACGGCGCTGGGAAAGATATAAAATCGCGTCTCAGTAAATCACGGACAGCATTTGCCCAACTTCAGCCCATCTGGAAGTCAAAcAACTAcaGTCTGAGAACCAAACtaCAACTTTACAAcAGCAATGTCAAATCAGTTCTCCTGTATGGGTcTGAaTGCTGgCGTGTTGTTGACAGCGACATGAGAAAAGTAGAGGCATTCCACAAcAaCTGTCTCcGAaAAaTcCAcCGTATCTTCTGgCCAAACAAGAtCTcTAaCatAGACCTGcACAAGAAAaGCAAAAGCAGgAGTATAAcAACAGAAATcAAaCAAAgAAGAATGAGATGGTTGGgACACGTaATGAGAATGcCCcAGAGCAGgATACCtAAAACAGCATtACATTGGACACCAcCTGgAAAGAGAAAAcGAgGTAGACcACGAACAACATGgAgAAGAACTATAacATCAGaGTTAgAGGAAATGGGcTACTCgTGGGGGCAGGcACAGTATGTGGCAAAgGATAGAGGAAGaTGGAGGCAGCTTGTTGAAGCCTTATGTCCCATCGGGGACgAAGAGGATAAgT
>LINE_S.glomerata_33_cons#LINE/CR1-Zenon
atgtgtgtagtctactttcaaaaatagatgttgtatcagctgaactttctgagtatgacattatagctatatctaAaAcacatTtagataactcaatcagtgatgaagatatattaattactgggtatcatacccccctgcgtaaagatagaAATcGtTtcggaggtggcaTTgctttaTacaTTtctaaaagtatacatttttcagaaagaaaAGaccTAgactctAgtAatAtggAgaTtctctggtctgaagTAgtAgTaaAtAATaaTaAattacttgtgggtgttATtTaTaGacCcCCTaAcTcAAaggcAgAATATtggGATcaTTttcTAtAtaAtcTAcAgCaaGctTtAgatctTAatAttccAATTcTAtTAttagGTGattTtaaTAtcaaTATGctgtccaaCcaAagTAgaCAAtTTaaacTCtTATtAcaAcGactcaaccttacaaatcTcATcGATAgTGCTACcAACTTTACTgTGAGCACTGGgACaTGtATTGATTTAATATTAACTAATAATACTTGTCTGATTCAAAATCATGAcATAgCAGCACCTtTTTGCAGCTCTCATTGTGTTATTAGTGTTGAACTtaaattcacaaTCCAcAAACAATATGCTTACAAAAGGGTAGTAAGgAATTACGAAAATGTAAATTaTACTGCACTtAATGAGGAATTAAGACAATgTGAATGGAACTCTATTTTaTATGATTCAAAaAATATCAATGAAACATATTCTaATTTTGTCTCTTCATTAAACAATTGTATTGATAAACATATTCCTAAGAAAACCATTACCATCAGACCTAGAGATAAAGTATTtATGAATAATACCATACGGAAATTAATGAGGAAAcGAAAcAGGACACACTATAAAgCAAAgCAtaCAGACAATCCACTgCATTGGCAGACATACAgAGAACTCAGAAAtAcAGTTATTGATgAAATTCGaAAATCtcGTGAAAAtTATAACAAGAAAATATCCTCAATGATTGATAAATCAATCCCCCCTGGAAAATGgTGGAGAATaGTCAAGTCAATATCAAAACTAAAcAAAAATTaTGAACCAATACCACCACTTAAATCtAAAGGTAAACTTATcTTCCATCCAGTTGAGAAaGCTACAGTCCTTAATAAATACtTTGCACAAGTTTCATCTATTACAcATGAACCAGACATTCCCCTTcATGGTCCTGGTCCACCATTACAAAATACAGACACTTTATCTGAAATtTTTATCACTgAAAATgAAGTTTAtGATCAATTATGTATCATTGACAGtAGTAAACCACCcGGTCCTGATGGTATTTCCCcAAGAATTTTGAAAGAAATAGCTAGCACAATTAAAACCCCTCTAACAAAACTcTTTAATAGATCACTAATTGAAAAAAAGTTGCCAGATATTTGGAAACTATCACAGATTACACCtGTtTTTaAAaATAAAGGTAGTGCTCAAGAAGTATCAAATTaTAGACCAATATCCCTtACAAGTGTCTTATgTAAAATAATGGAAAAAAtTTTGTTtAAACAATTGCATAATTTTATGAAAGATAATAATGTAATTTACAAATATCAGTCAGGGTTTCAACCTGGAGACTCAAcTGTGAACCAACTAGTAgAAATATACAACACTATAATTTCAAGTCTTGAtAAAGGtAAAGATGTaAGATTTAtTTTTTGTGATATCTCAAAAGCATTTGATAAAGTTTGGCAtAAAGGTCTCTTATCTAAACTAAAAAAaTATGGcATTAATGGCaACATATTAgGCTGGATTGAGAATTATTTGTGTGATAGACAACAAAAAGTTGTAATTGATGGCTTTTCATCAAACCATGAgAcAGTAAAtGCTGGTGTTCCCcAGGGTTCTGTTTTGGGACCTTTTcTCTTTCTCCTATACATAAATGATATTTGTGATGATTTAGCtAACAATATACGTCTTTTTGcTGATGAtACCTCTTTATATGCTATTGTAGAAAAAGAAGCCACAAATGTAGCcCAgTCaCTTAcTAGTGATtTAGAcCTAATTGATAAATGGTcaAAAAAATGGcTTGTTGAcTTTAATCCAAACAAAACTGTAAATGTTGATTTtACCCGCAAAAaTATAAAATATCCGCCTATTACATTTGGTCATcATGGCCCATCCATTATTCAAAATGCATCTCATACCCACCTaGGATTACATTTTCAAAGTGATGCTAcctggACtTCGCATATACAATTAATTCATGAAAAAGCTACAAAAagACTaAATATCCTCAGAATGCTTAAGTATAAGaTGAAAAGaAAAAcACTTaTTAAGATATATTTTGCATTTATTAGaCCTGTTTTAGAATATTCTGATGTTGTTTGGGACAATTGTTaTGAAAgAgATgCAAAaCTTTTAGAAGATATCCAAGTtGAAgCAGGTAGAATtATTACTGGaTTAAGATCAAATTCCTCtAGATCAAAATTGTATGATGAATTAGGGTGGgATCTTTTACAAACTAGGAGGAATATTCATAAATTGCTACTATTATATAAAATCATAAATGGCTATTCACCTAAATATTTAAcGGACTTGATTGAACCTTTtCGTCCTACAAACCACCCCTATaATCTaAGAAATAATGATGCAGAATTCAAAATTCCTTCTAtTAGAACTACATcATATAtGGAAAGTTTCTTcCCATcAACTATTAAAtTATGGAATGAtTTGCCTGATTaTATCAGAAATGCcCCTGGAATATCTTCATTTAAAaGTCTTTTAAATTCTTATTaTTGTAAAAAAgGTAAAGAAATTTATCATTTTGGAATAAGAAAGTAcAATATAATACATTGccAATTGCGAAATAATGCAAGTAATTTAAAGGcAGACTTATATAACCAaTTTTTATCAGAAACACcAATGTGTGAATACTGTaTTGACTCTaTTGAAGATGCTCATCATTATTTTTTTGCTTGTCCAAAATATAACTCTCCAAGAAATGTACTTTTCCAAACAATTCAAAATATTATTGATTGTGATCAAACTCATGAACTTGATTTAcTtttgTATGGTAGTCCCAATcATgGACTAaaTATTAATACTCAAATATTTGAAGCAGTACATGCTTTCATCGCAGCAACCAAACGTTTTATTTGAAtTGTaATGtATGTTACTcATGCCAACaCTtTaTAACCGGTaCATGTATTTCATTGTaAatttTTtTTTcTcTCTCTCTTTCTACTTtttttttctcttttgTTTTTgtTcTTTTgtttTTGcTACTATGTgTGTCTATTTATTTTtATATCTATATATTGTGTGTTCATTTTGACCTTgTAGGGAGAGGGCTAAAATAGGCTTTGCCTGCTGCCCAATCCCATTCACTTATGTGAATAAAATTTtGTATAAATAAA
>LINE_S.glomerata_32_cons#LINE/CR1-Zenon
tttttgttaggcgatttcaatgtaaacatgttagctcctgggaataatacatttaaaaacctactactacaacttaatttaagtaatgttgtcttagagcctaccaattttacaattgatattggaacttgcatagacctagtgttaactaatgatccatccaaagttaagagtgttgtagtcgatgaacccatttgtagttctcattcacctgtttctatagaaatctcatttcaaacaaataagcaacatgccttcaaacgcacaattagaaattataaaaatgcaaattatcaaggcctaaacaatgacttacaaaatgttaattgggatgaaaaagtgtttacctctaataatatgaatgaagtctatgaaaattttacatgcatttacctaaccttagtagataaacatataccaaAaaagcAaatTacaatacgtccatcagataaaccatatattaccacagaaattcgtaggaaaatgaggcaaAgaaaaAgaaTtCataaaaaggcaaagcatactaaaaatccattacactggcaaaAATTcAGacaagtccgtAacGAagtAAtAgActtagtacggaaAAGTAGGAAGGaGTACAAAATtAAACTTGTcTCtCAACTCATTGAcAAATCTaTTccACCAGGAAAGTGGTGgCGTATAGCAAAaTCtGTtGCAAgGTTAAAGAAACAAAGcTCTcCCCCATCcTCTATcAAATCACAAGAtGGTAGAATAtTGaTtCATCCAATTGATAAaGCTGaAGAATTTAATAatTTTTTCTCTAATAtATcACATATTgAAAATGAGCcAgATTTGCCcGAACATGGAGCTGGACCTCCAGACTaCTTCTGTGATTTTGAAATAAaTGAtCAAGATgTTCTTGATCAgttAaGcATACTTGATCCCtCTAAACCATGTGGACCAGATGGAATTtCTCCCAGAATATtAAAGgAAACcCgTTATTCCATATATAAACCTCTATGTAGATTATTTAACCTTTCACTTAcAaatAAAgTTCTTCCATAcATATGGAAACAAGcACATaTTTCACCTATTTTTAAAAATAAAGGcTGTCCcCAACaAcCTAATAATTACaGACCAATATCATTGaCTTGTTCTaTATGTAAACTAATGGAAAAAAtAcTTTTTaAATATATGTTTAATCataTtAAGGAACATGACTTATTgTGTaAAtACCAATCTgGGTTCCAACCTGGGGATTCTAcTGTTAACCAaTTAGtTGAAATATATGAtAAAATTATGTcAAAcCTTGaCAGAGGcAGAGATATACGCTTTAtATTTTGTGACATTTcCAAAGCTTTTGACAAGGTATGGCATAAGGGAATGATTTTcAAACTTaAaAACTTTGGaTTTAgAAGTAATATACTGGGTTGGATtGAAGACTATctTACTGAaAGACAACAAAGaGTgAATTTAGAAGGCTTTTCATCAtCATgTAAAacaatagatgctggggtaccccAGgGgtcTGTACTgGGTCCcTTCTTGTTTTTgTTATATATAAaTGATAtAGCTAAAGATATATCtTGTAATATTCGACTGTTTGCTGATGATACTTCTTTGTTTGCTATTATAGACAATGATATCAATgCTCCAAcAAtGTCCCtTACTCAAGATcTtGAAaAGATAAGAAATTGGTCCAAAGCTTGGGcTgTAGATTTTAATaGTGAAAAAACtGTTAATgTTGATtTTAcTAGAAAAcACATAAGTTATCCTaATATtcAGTTTGGATATgGAGGTGATTAtATaAAACAATCaAATACTCATGTTCATTTAGGATTACAaTTTCaAGCAGATGGtTCTTGGAAcAATCAcATATtGAAtATATATGAAAaGGCAtGTAaAAGATTaAATATAATTAGGTTAcTGAAAcATAgcaTtGATAGAAATTcACTaATAAAAATtTATTTTGCCTTTATAAgACCAATTTTAGAATATGCtGATGTTGTATGGGATAAtTGTACCCAAAgTAGTTCAgAAtTGCTTGAAAAaGtTCAgATaGAAGCTGCcAGAAtTATTACTGGgCTTAgAGTTAATTCATCCAGAACTTGTTTGTATGGTGAACTAGGaTGGGAACCATTATATCTtAGAAGAGAAAAACACAAActTcaATTGatgtataaaATGATTAATGGTTCTGCacctgattATTTGTATGATTTGATTCAAcCTTgTTTtCCTGtTCAACAtGCtTACAACcTAAGgTCTGGATGTAATAAcTTATGtATACCAGTTTgTAaAACAAtGTCaTACTAtAATAGtTTTATTCCcTCAACCatAAaACtTTGGAACAGTCTTAgTGAAGATGTAAAAAACTCTCCTTCaTTAgCTATcTTTAAAGCAAAaCTTaAgAATTGGGGAGCaACtAATAAaCCTtGtAGGTACTTTAACTTTGGTAATAGaAAAGAAaATATctTGCATTGtcagttgcGAAACAATGCTAGTAATCTTAATGCACATtTaAAAAatcaTtTTTtATCAGATATTCAATcaTGTCAAAagTGTGGATTTCATACtGAAGATACTgAACATTATttTATCAactgcccaTCgTATAATGTTGAAAgAAAcaTATTGGTAAAAAAAtTAAATgAtAtTgATGTTGtTTTtgAaCTCgAcgCTCTaCTaAGAGGAAAATgTCAATACTCTtATCAAAcAAATTGTaAAATATTTTCATATGTACAAGaATtTATtAAAtcTTCTAaaAGACTAAATTAGGgACACTgTtaTATTAAAtatTCTATTAaATGCATAatTTTTTttttcAAATAtTTGTATTATTTTtAAGcTGGAACaGTATGTAAaTaATAtgtATACAgtTAGGGgGTTGTCATtTTTTttgAgaTATaatatTGAtAAATAATACtTGATTGTGAATCtttATTTTTCatTATAATTTtATtGAttaTcaTGTtCAtGTATTATttcctactatTgTAtCTtGACCaATTaTAcAAGGAGAGgGtgTACATAGGCaTTGCCTgTtGCCCAATcCTgaTTGAATTattcaaaataaAATATGtTTAAAgT
>LINE_S.glomerata_2_cons#LINE/L2
ctgacaaagtctgttactgatctttcTgAagaagttgcgagactgaaaagggagttgcattctcttcagaacaaaaacactcaattagtagatgcaactactcAaAcaaggGaAccacctacaaaaaccaaagctattgatacgcgtgacataaaagatacttgtgtagaaggcgTgtcaagacatacacagtatacccgagttgagacaagggaattctcAactTctacagaaaccttgtcagcccagaaagaacagaaaaccttcaacagAccggaaaagaacCgtaccctgactaccgatgttccaTcTggaaAaTctgttcttaTaAtaggaagctcaAtcttAcagcgAatccgtacccgtggattactaaaaaatgttgcagtccgtAcaaAcagagggGctcgactgtccgatAttagacggaTtcttcagGgaattaAtctaacaccatTccagtcaatcgtaatccttgccggtggAaaTgatgcttCcagcaAcagagaTattgAgacaagtgaatgtgatcTcaccgaaattgtgcttgATatccaaaggagatcgccatgcaccgaaATTtatatcTcagagataccaccacgaagagatacaagtgtttctcaaataaatgaaatcatcaAAttTgtttgTgaggaatacagtgtaaattatatctCactccgaaataTGttccaAtcttcggatctgttctggaaggatgggatccatctatccgacaagggaacatcaacactcctgAaAgcatacgAttcttacgTtcggATtatcAaaacgcgtcgtttaaatgatacacaaaatatgcctggaaataTgaaTgtgtgtttctactgtggtgaaactggccattcctctcagaaTTgtcggcacggAtTtaaaaTtgTctgctggaactgccactccccgggccacaaagcaaaacactgtTcaTatTaggaatTcggcaaagaAgaaaatgccgaacaatctaccctcttaaattcaaacccctttagtgTtTTaaacaatctctgtgctgaatgtggTgAaatatcatgcaaatgttcttatatctgtagtgcacgtaatatcaaagaccgatcagtaggatcagatgtagctaaaaattttaTgtcttcttcacaaTcagtcagtaactgtaatgtaaatcctgtcaaaaaaatatttcatacgaaatcatgtacatcctcctttactAAAtcaacaaaacaaattcccaattcaacaatttctacaaataatgatcattcacaaaaggaaAcatcAaataaatataaaaacaatttcggactcgtcaagaaAggtcttagatttggaaatctaaatatatgtcacatcatgccaaaaattgatcaacttaaaattcttttatcaggatATcgCtctATggatGTATTTGGTATcTGTGAAACATTTTTAAATGAacAAACaGACAaCtgTGaGTTAGAtaTTGAAGGATTtAATTTTGAgAGaAAAGATAgaTTatTGAAATCAGgaGGAGGATTAATGGTcTATGTtTCCAAAaATTTACATTACAAACGTaGAAATGATTTTGAAaTAGGTAatATTGAATCcATATGGCTTGAAATTAAtATCCCtAATTCAAAACCAaTTTTTTATTGTACCACATATAGGCCCCCaTCTGCCACCaCCTGCTGGGTAGAAAGTcTAaCACGGGAGATAAATTGTGCATCCCGCTGTGACGATGCTGAAATTATTTTAACAGGTGAcTTTAAtATCGACCTGATTAAAGACCCCCcAAGATACTGGACCTCTGCtTTTGAAGAATATGACTTCACACAgCTAATTAATGTACCTACACGAATaACaAACACCTCATCAACTCTTATTGACCATATTTATACgACCCTACCAGAAAACATATGTGAATCTGCAGTACCaTCAATTGCaATaTCTGACCAtTAtCCTGTtTGTTTTACGAGAAAATTaAATAATAACAtCAAcAAATTCAAACAcACAGAAATAACATAcaGAGACTTTAAaCgaTTTAATGAAaATAATTTTCTTGCAGACtTaAAaGAGGTtAATTTCCAaTCATTGGAATtATTCTCaGACCCTAATGAAGCACTtAAtAAATTtTATTCACTTTtTAATGCgGTATTAGAtAAACAtGCAAAAGTAAAAACAAAaAGAGTTAAGCAtGACACaAGACCTAAATGGTTAACTCaaGAAATTcTGCAAGCTCAACaCATGCGTGATAcCcTCCATAAAAATAAAGACTTTGAAAATTTCAAAaTATGGCgCAATAAAGTtACATCACTaATTGAAAACGCCAAGATTAatTATTAtAAAACAGCTATAGAAcaAAAcAAAAATcCAAAACAAATGTGGGATGTAtTAAAcAaTTTAGCcTCTAAATCTaaTAATTATATTCCAgCTGCACTTGCTAAaAATaATTATATcACAGAGGAtACACAAGAAATaGTAGaAaTGTTTAATTcTCATTTTTCAAATATTTCTacAGAACTTCTtTCAGGCAtAAaTAAGgaGGAAAATGACTTtACAAATCTTTTAGATTTTGTTaAGTCTAAATTgGGaGCAGACAAGTTTTCTATCCCaCTCATAAATcATGAtGAAGTACTAaCtTTACTCAATAAACTaGATAtaAGTAAATCTTCAGGTGTTGATAcCATcGGGCCACGTtTATTGAAACTTACTTCaCAaATAATAcATAAaCCtGTGACCCAtATTATaAATaCtAGTATCaaAActGGtATTTTtCCaGAtAGTTTtAAACTTGCAAAAgTTACCCCAGTCTaTAAAAAAGGAAACAGATTAaATCCAAATAATTATAGgCCTATTTCTATTTTACCAACATTATCAAAAaTtATTGAAAAACATGTgGCAAAATATATACGATCTCTTTTTTCGGATTTTGATCTTATAGTAGAtTCTCAATCAGGCTTCAGAGAACTACATTCaTGCCAAACAGCCCTTACaAAAATTACaGATGAATGGtTaAATGAAATGGACCAAGGTAAACTTgTTGGTACTGTTTTTCTTGAtTTcAGTAAAGCTTTTGACCTTGTcAATCATgATATTCTAcTTAaAAAACTACAATGTTATAACTTTgAtGCAAtaACTtTACAATGGTTCAGaTCaTAtTTaAGTGAaAGACTTCAAAGTGTaCATCTGtCCAACAAACATTcATCTTATCAGCAAGTCACAGCGGGAGTTCCACAGGGATCTATacTAGGtCCtCTTCTgTTTTTATTTTACATTAATGATCTTCCtTTATGTATTaCAAAATCCAAATTAGAcTTAtTTGCAGATGATGCCACTTTACATgCATcAAGTAAAgATTctCAAACTAtTGTAGATACATTATCAAcGGATaTAGCTTttATAGAAAAATgGTgTTCTCAAAATCAAATGGTTCTAAATgcTACAAAAACtAAATGCATGTTAgTtGGTACgCATCAAAAGAGATCAAatttttcTGAgCATGAAATTAaTCTaTtTGTATCaAACAaAAAaCTTGATattGTATCAAATGAAAAAATTCTTGgaGTTTATTtAGATAATTCTTTACAAtACAATGTACAtATTGaCCATGTTTGTAAAACACTGTCaCGTAAAATtTCtGCCCTcCGTAGAATTAAAAAgttTCTtCCtaTTcaAACACGCAAGCTgTTTTACAATGCATAtATTATGCCtTCAaTTGATTATTGTtTAACtgTTTGGggTAAtACATCtcACTCAAATCTTGACAGAGTATATAAgCTtCAAAAACgtGctgcaagatgtattttagatgctcctcctgatgcgcccTCACAACcTCTcTTtGAGAAaCTAGATTGGCTCACAGTGTATGAgCAACTTATTGTAAATAAATAtGTTTTGTTATATAAATCATTGTTcAACTCtCACCCTACTTATtTAAATAgTATGTTTaACTTCCAGTGTAATAATCaATACAATCTtCGATCagAaTCtAAtTTAGaCcTgTGTGTACCAgCTCaTAaaTGTAAaCTcTTTGAGAACTCCTTTCAATACTCTGGTGCTATCTtATGGAATAAtTTAcCTGTACATATAAaAaTGTCTCAAacACTgAATGCTTTCAAaCATCAAgTCAaAAaATTTGTAAAACAATGTagAAATAacTTATGATTATTTATTGATTgTGTATATTTaTATATaTatatatatgtaTaTTGataTtTtGTCTAtAGAAGGCCCCGgGGAAGAATAGTGCgTGCACTAATCGGgtTACCTTCTTTAAATAAagaATTA
>LINE_S.glomerata_28_cons#LINE/L1-Tx1
TttaTagTcAtTATTTTTATTCATGAAAATATGACAACAAAGATTTGGGGCAATGACATCCGCAGATGTCCCCCTATAaTaACCCTCACTAGGGGTGCCAGGGGCTCCCTAGATTAGATAGCaAGAtAATATATGTATGAAAGATGTAAtAGGTATTTAAATCAATAGAGTATAATATAATCAAATGGTATGTTGACAaagtacgATAGCAAAATAATATATTTGAAAcATgTAAtAGaTATcTAAATCAATAGAtTGAGTATAATAaAATCAAAGTAtTTATACAGATACAGATAGgAAcATTaTGTTGCTATGGGGAACACATAAAAACACTGTCCAACACACCCCTTAGCAACATGTATAGAGGGCCAGGTCACCCTCATATACgCCAaATATAGATTATACATgTATAAATGTATACATACAATAATTACAAGTTTATTGCCAAAGAaTTTAAAATATGAAAATTGTATGTGATGCTTaGGGATCGTTTGGTGACTAAATAGAATTTCATAAGAGCATTTTTCAAAAAGATTAACATGTCTTCACTTGTAATATTATTTTTCATAATTCTACATTTCATTTTATATTTAAATATTTTACAAGCAATAAATGATAaGACATTATTCAAAACAAAAGTATTGTAGTTGATACCATaACTAAAACCCACAACAATATTTCTCCAACTAATATCTATACCTATGATTTCAGAGACTTTGTTCCATATTAATTTAACTTGAATGCAATCAAAAATCAAATGCTTAGAATTCTCTTCACAGCGACATACTGGGCAGTATTTATCAATATCTTTATTCCATTTACTAAGATAGAGATTATTCGGTAATAAATTATGTATTAGTTTATAATTAAATTCAGCAACATTTTTATCAAGAATTTTTCTAATTTTTTCCTCATATACGTTTTGCCATTGATTTGAGTAGTTGATATTAAACTCTTTTGACCATATAGTTTCCATAATCGGCTTTTGAGACTTTTGTTGCAACAAAATTTTATAGAAAAATTTTGATGTTTTGTCTTCAATGTTTTCTTTTTTATCATGAAATTTAAAGGAAAATGAATTACATGTGTCGTTAATATTGATGAAAGAAGTATTACTCGAATTTATACCGTGCCATTTACTAAAGATTGTTTTAATTACTAAGTATTCACAAAGATAGTTTTGTTTTTTAATAAGTTTTTTCTGAATTTCTGTCAATGATTTGAGTCCGTTTtCATCAAAAAGATCTTTTACATATTTAAGACCACTTTCCATCCAATTTTTGAAATAAATAATTTTTCCTTTATATTTCAAATCCTTATTAAACCATATATTTTCACGCAAAAgTTGGTTTGATGCGCTTATTTCAATTTGTGCTTTACACTGATTAAACGCACAAAAAACTTCCTTATAAAAGCGAGGTAACTTATAGAGTATGTTGAAGTCTGTAATATCAGTAATATTTGATCGTACAATGTAGGGTAGATTAAGCCCGTGTTGCACTAAACATGCATTTAAAAGATCTTTTAGACTACTTTCAGTTTTTATTATTTTGGAAACCCAAGCCGCTTTTGATGCCTTTACTTTCGTTTCAAAATCAATAATTCCTATTCCTCCATTATTAATTTCGCGAATGAGTGTATTTCGTTTAATGCGTTCACGATTTCCCCAAATAAATGAATATATTAATCTGTTTAGATTTTTAATAAAACTTCCATCTGGATTATCTAAAACATTAGCCGTGTATATGAGTTTTGATAAAATTAATGAATTTATTATTTGACATTTTCCAAAGATAGTAAGTTTCCGTTTTCTCCAGGAGTCCAGTATTTTTTCAAACTCTTTGAGTTTATTAAGCCAATTTTTTTCATTACATGCAGTTTTATCATTTCCGATGTATATGCCTAAGCATCTTATTGCTTGACTGTTAATTTTGGTTTTACCAATGTATGATTCCTGTTTAAATCTATCTTTTAGTTGTCCTAAAAGGATACATTCAGTTTTTGATATGTTTAGTTTTGTACCAGAAACTTTACCAAAGTTGTCGATTATTTTTAATGCATTTTCTAGTGATGCTTTATCTTGTAACGGAAAAGTGCTGTCATCAGCGTGTTGAATACATTTGATTTCATTTTCAAGTGAGTCAATGCTAAAACCTTTTATTTCTGCTGAAGAATTTATTTTCAAAGAAAGCACTTCCATAACAAAAAGGAATAAGAGCGCTGAAACAGGACATCCCTGTCTAATTCCCCTTTTCATTGAACATTGTCTGGAGAGCCATCCATTGTTTTTTATGTAAAAATATGGGTTTTTATATAATATTTTTATCCATGTTATAAAATTGCATCCGAAGTTATATTTATGAAGAGTATTAATTAAAAAATTCCATTCCACTGAATCAAAAGCCTTTTGGAAGTCTGCAAAAAGTAGAATCCCTTCCTTACTATTATTTTCACAATATTCTAAAATATCTAATATCAATCTAGCATTAGCGCCGATGAACCGACCTTTAATGTACCCTGTCTGATTTTTATTTATCAGGTTATCTATAACACGTTTTAATCTTTCCGCTAACACGAAAGCTATAATTTTATAATCGGTATTAGTAAGACTAATtGGtCGATAATTTTCAAGTTTATCTAAGGCATCTTTTTTATGTATAAGAGAAAGTACAGAGCATTTTTGTGTTTGtGATAATTCGCCTTTTTCGAACGACGCTATTAAgGCATTGTAAAAATATCTATTTACGTGTTTCCAAAACATTTTGTAAAAcTCTACTGGTAAACCGTCGATTCCAGGAGATTTATTTTGTTTCATT
>LINE_S.glomerata_27_cons#LINE/L1-Tx1
ggtcagtaaagatgatgtaaaagaaatggtttCTTCAatcgtgaccgaattaaagggtgaactaaaaaaagaaatcctcgctgaagtcaaagagtcactcatacctgaagttaaaCAgAgCGTgaCGGagcaggTaaAgaaAgAAttCGtgGAaaAGataGaCAGaAaaaCAaAagagtttcaagatcagaccaaagatatctcagaggggtttaatttagagtttgaaacattgaaagaaaaatttcacgagcaaggaaaagaACTcaGggctcTAAaAgaaaATtTGaAACGctATCaatatttgactgaaacagcagTTACTttAgcaaAcAgcaATCagCAgtattcacaaaaagacAATattAaGTTcaccAaaTGgAATgagcaaaaaaacGaAAATcTgcgtgcAgATCTctgtgcaattttgaaggagacagtaaacgttgaTcTaCAaCCaaCAGAtAtAcTaGccatacacagagtcccaggatcgggtggtaatgtcggaccacggccagtcatcgccaaatttagaaataccgagacgaaagtgatggtcataaagaatcgctcaAATgCGgAgtTgAAGAAGCgtTtTgtgatgcacgatcacgtaactccaatgaacgCCAaacTtAtAAaAgActtgaacgaggacgagcgtattgaaagtgcctggtActTTAaTgGcaaagTgtTTgcgTTGgaTTACGATgGagacagacaccgatttgacatcctggacagtgtttctgacaaacttaaacacaaatagcacgatttatgcttaaacagctggagTAcGAAAaAcTTTaAgaActtTTAAgatcgggatcgggaaacagtaagctttgtgatcgggatcgattgaagcgagagaatgcgaaagtgtgtgacatggtatgtgtgtgaatattatccacatttcttttgttttgttgcttatatctccaaaaccATAtAcTaCattCGacACCcgtttctttgtttaagtattatcctttTAtTttGtatcAgattcaatgtcagataatataaaagttgttacagtgaactgtcagggccttgcaacaccatcaaaacgattagatgttttaaatttttacagaaaaaaaggatattcgatttTATgTCtGCaAgATAcTcATtTtacTccAGaAATtgaaccatatgttgaagcgcagtggggtttcaaatgtatttttaattctttTaAaTCtaaTgcaAgaGgGgttgctataATGtTTAacaataactttgaatttAaAATAcacAgtgtAAAaAGTgATaAcagtgggaatatgctggcattagacattacaattgaagataatagaactactatcattaacatataTGGTCctaattctgATAATccAGatTTTTatgAcAcAatTAgAgaAactTtTctTgaATTTgaTAATgAATATctGctActTTgTGGcgacTTtaATcTtgccttaaacccttctttagataccttcaactatcgtagtgtcagtaacccaaaaGcacGcgagaAAgtatTAgaggtTATGgaAgaTATTCAgTTaATtGActacTAtAgAATttTatAcccAgaaaaaaAaATataTaccTggTtGAaAAAaaATccATtaAaACAaGgccGcCTtgaCtATATcctTaTTTCAgaAAgtcTTTcaaatctggttgaaAaCTTTtgtaTTaaacctggttacagatctgatcattcttcagttataattgaattaaaatttaaTGCcTTTgaaAGAGGgcGAGgtctatggAAaTtcAAtAacAgCTTattaAcaGAtAAAacatatgttGaAAAaGtaaaaGAAaCTaTAaaAAAggTaGTTgcccaatATttACATGTtccagagaAtGAtggTAAtcAATgTAaTGTTcaAatTGAcgacagtctgtTTTTTGAAgtcctTtTgatGGaAATTcGAgGggTTAcTaTttcTtacTcAtcTttcAgaAAAAaagAAaGaCAAAATtCagAaaaatTaTTActTGaggaaATtGagCaTTTaGAAACAaTggcagAAatTaAtTTtgaAcTtTtaGAgGAAAaAAaGctGAgccttgAaAATttgaGAAAAgAaaAaTTacAggGgCaTattAtaagatcaCgAGcTCgATggattgaagaaggggaaaaaccaacaaagtatttttgtaatttagaagcaagaaattttttaaataaaactattaaaaaggtagaagtagaaAgAGAGggTAcaatatataatCAaGcAgAgATcttaAATCATGTGAaattattctataaacatttatatacaagttcagattctgagctcttagatattaatttagaagaaattattcaaggacaagatgtcccaaagttagataagcatgcatctgagaaacttgagtgtgatattaatgaaaaggaagtagcagaagtgcttaaaaatatgaaaaataacaaatcTcCAGGTAGTGATGGTTACACGGTTGAATTTTTTAAATTCTTTTGGAAcGATTTAAAAaCTTATTTAcTAAAGGCAATtAAATGTATTTTTATCAATAACGAGCTCCCAATATCACAAAGaTTAGGTATAATTTCATGTATTcCAAAAGGCGATAAACCTAGACAGTTTCTAAAaAATTGGCGCCCAATAACACTtCTAAATGTTTTATAcAAAATAATaTCAGGtTGTCTCGCACAAAGAATtAAAACAACgTTAGATTATTTAATATCAGATACTCAATCAGGATTTATGAAAGGGAGGTATATAGGTGAAAATACAAGATTCATGTATGACTTAATCCACTACACAGCTTCTAAAAACATtCCAGGTTTATTAGTTTTGATTGACTTCGAAAAAGCcTTTGATTCAATTTCATGGACATTTACATATAAAGTTTTGAAGTATTTTGGTTTTGGTTCAAAGATTATAAACTGGGTCAAGATTCTAAATTTTAATTTTAAAtCTTCTATTTTACAAAGTGGATTTTTATCTGATCAGTTTgATATACAAAGAGGTTGCAGACAAGGTGACCCTGTTTCTCCATATTTATTTATTCTATgTgCAGAAgTTCTGGCAATTtTaATTAAACAGAAtAAGgacattaaagGTATTGTgGTAGATAATAAAGAACATAAATTATCaCAGTATGCTGATGACACTTTTCTTGCTcTAGATGGTTCACAAAAATCCCTTTTTgCTGCTCTTGATACCATTGATTTTTATTCAAAAtTTTCAGGATTGAAAATtAACATATCAAAAACTAAAATAGTGTGGATTGGATCAAAAAAGTATtCAAAAGAAGTTTTCCATCACACAAGGTGGAAACTAGAATGGGGAACTACAACTTTcAACTTAtTAGGAATTCAaTTCTCAGTTaATCTTAAAGAAATTGTTGATATTAATTATGACTCACAACTACCTAAAATAAGAGCTTTGATTAAaCAATGGAAGCGAAGAATCCTAACTCCAATTGGTCGCATAACTGTTGTTAAGACTCTTATCtTACCaaAGCTTAATCATTTATTTATTTcTTTGCCATCTCCTAGAAAACAGTTTTTAGTaGATTTgCAAAAAGAccTTTTTGAATTTATATGGAAGTCCAAATCGGATAAGATAAAGCGATCCCTTGTtACACAAGACTATCTTTCTGGAGGTcTAAAAATGGTCGATgTAGATAATTTTATtATTGCTTTAAAATCTTCTTGGATGAAAAGGTTAACTCAAAAACAAAAGCCATGGATGGATTTtTtTTTTGCATTGAATGGAAAAGATGTTATTGAGAAGcTATTTCATTTTGGGGATCTaTTTATTTTAGAGCATTTACTTCCTAAAAACAATGCTTTCTGGCAAGATGTATTAAAATCATGGCTagAAGTCATGAAGTGTTTAAATAATTGTAAAaGtGTAAAAACTAATTTTTTAAATATCCCGgTGTGGTACAATTCTAATATaaTGGTTGGCAAACaGTCTGTaTTTATCAAAAATTGGTATGAGAAaGGTATtAGAGTAATTGGAGATTTTTTAGATaGCGAAGGAAAATTTTTATGCtTTGATTCTTTACAAAAAAaATTTTGCCTCTCACAAACAgATACAAATAAGCAGATTATGCAATATAATAGTGTTCTTACTGCAGTATCAAAATATTTGAAAaGTATGTCTATTGACAAATCtTTATCCACAAAATCTTtCAATACACTTATgCCaTTTTATTATGAATTGTTGTTACAGTtAgAAAAATGCACTAAGCCAATaTACTCCATTTTAAACACAAATAGTGTTAAACCTACATCTACATCAAAATGGAaTTCCATTTTGAGTATtTATgGGCAGTGTAATTTTGAAATACATGATGTTTTTAAAGTTTGTTTTAAAGTAACAAGTGATACAGCTGTTCAATGGCTGCAGTTTAGAATACTGCATAGGATTCTTCCTGTAGGTTAtTATCTTAAAAAGATTAATATtaAAACTACTGATTTtTGTACtTTTTGTAAGAATGAAAGTGAAACAATCcAACATGTATTTTTATTTTGTAATAATATtTTGtCAtTGTGGAGTAGTCTaAGCCAACATATATaTaGAaCTACTTCAAAAAGGGTtGGATTTAACATTAATAATGTTATATTAGGAGAGATTCCaTTGacAAAAAATAATAGAGttGTaAATTTTATTATAcTATAcACTAaacAATATATaTTTACTTGTTTaATGCAGAAGAAAATGCCAAATaTCAGcGCACTCTTATGTCATCTAAGAATCAAATATAATGTTgAAAAATTtGTTTCAATCCAAAAGAAcAAAAtTGTGTATTTTAATTCctTATGGTCTACATGGAAACCaGTTTTTGAtGAGTGACAGTTCAAATGtCATTtACTATTGTTAtTGTcTTtctcTTTTTTctttctttttttatctcttTTTTTATCCtCATATTgATAAAaGAATATATaTgtatttaATAATTtgGATaATaTATGCacAATGTTATAAGGcGTTGGAGGAAATAGTGACaAATTGAAaTTACATgTATTtTcTTTTTTcTCTCTcTCTTTTAATATTATtTATAGAaggatagTGGATAGTGTGAAAGGGTGAGTgTGTGTGTGTGTatGGCAtAAATGTAAATATGTTtCAgtTATCTCTTTGTTTATTATGAGAAAAAAtATAAa
>LINE_S.glomerata_26_cons#LINE/L1-Tx1
tacgcctaCcgTTTcTcaaGtAGTgAtgGagtggTGCaCgaAggTtcAAATgaCgATggAgAGcatggagccggtaggttgttattaaaaacgctggccgatAAcgaAaTTaAcaAtgCAcTTgtagtTGTGTCaaGaTgGcACggaaaTaacatcGGaccccGtCgCtTctCgcAcAtTaAggAagcAgGtctcggtgctgCAaagaAgTTAccaGTCTcagTtTgatAatAactTTcaaacttGtAtAaaAGgtGaaTtccgACagttaatTGagTggaccacTAtCTtgAaccaaTCtTattAcCgataAcAGtgtTTcatAGtgaaataaacatcaggtgtgtttATTgaaAtaTTccggaAtAtTtaTtTTcTAcccaattattcCggCTTtTTTtgaAATgtggTATtTCcTgTTttgTtTttcgcATttGgtaAaCaattTtcttttcATttcAaatAtTGcctGaTgTcAACatAaTATGtgaaTatattatttgacttaaataccacataacaATgggGGaATCtatgcaCATAgTctccataatatcaaacaaatatacattatctaattgatgcaaaatagtcaagttatgatttgtttaaAAccagAGTTtgCtcTgttAttGTttAAGttATTAaacTTtTatcAtAACTTTcTAtgCtCAtATcCtTtttcgcTaTtAAATAGaaAAgTctTtgtgCaTAgtAttCtcTacaATccgTtAgcaTtaTtgatTtTtataaATGTGCttAcTTccAAtTtaTTatCATaActttaAAAaAgttttTggtAAAAtCccccctccaaataatcaacaacaagaggcatgtctttttttcatactttttttcaactttttttccatatacatgtaTTTGTTTTTGACAaCTGGGGGTCAGCATtaTTtcTaTCATCAtAcAGACATTTATGGaACATAGGGAAAATAACATAAAaATAcTGTCAGTAAACTGCCAAGGCCTGGGGGATAtAGATAAAAGAGGTGATGTTTTCAAAAATCTaAAAGCTAAGAAATaTAATGTTTATTTTCTTCAAGATACACATTTTgTGGAAAAaGATGAGAACATGATAAGAACACAGTGGGGGTATAAAGCTTTTTTTAGTTCTTTtAAaTCtAATTCAAGAGGAGTTGCtATCTTATTTAATAAcAATTGTGAAGTAAAAATATgCAACGAGTTTAAGGATAATGAGGGAAATTATCTTATTTTAGATGTCcTCATTGAAGAttTACCTTTTTTAaTGATAAATATATAtgGTCCAAATTGTGATAGACCCAAcTTTTTTcTAAGTTTACTTAATAaAATAGAGGAgATAAACtGTTCTCAACACATTGTTATTGCAGGTGACTTCAATTTAATTTTTGAtAAAGAGTTaGATTCAACgAAcTACAAAAATTTAAATAATCcaAAATCAagACTTGAAGTTTTAAAAaTTATGGAtGCTtTAAACCTAAAGGATaTATATCGTGAAAATAACCCAAACTTAAAAAGATTTACATGGAGACGAAAAAACCCAATTAAACAAGCTAGGCTTgACTTTTTCTTAATATCaGAATCTTTGTTcACtATGACTCCTTCTGTAACTTACGAGAATAGTTATCGTTCTGATCAcTCACCAGTtGTGTTAAgTTGTAAATTAAATGAGTTCATAAAAGGAAGAGGATTCTGGAAATTTAATAACTCTtTACTAACTGATAAGGAATTTGTTAAAAAGATAAAATgTAAGATTGAAGAGGTCAAAGTTCAGTATGTCTGCCCTGTTTACAAtATGGAAAtACTTAGcTGTCTAGaTAATGAgGATATTCAATTTACTATTAGTGATCAACTTTTTCTTGAtATTTTAcTAATGGAaATAAGAGGAAAGTCAATCTCtTATTCCACTTACAAAAAGAAaGAAACAAATGAAAGAGAAAAACAATTAGAAAAAGAAATATTTGAATTAGAACAAAATTTAACAGAACAGTCAATAAATGAACTTgCAGAAAAACAAACAGAAATAGAAGAAATAAGAAAAAAAAGGTTTAAAGGACAATGTATCAGGTCAAAGGTTAAgTGGATTGAGGAAGGAGAAAAACCATCAAAATACTTTATTAGTTTAGAaTCAAGAAAtTATGTCAGTAAGCAAATTCCAAAAaTAGAAAGAGATGATGGATCAgTTGcTTCTACTCAGAAAGATATTTTAGAGGAAACAAAGgtTTTTtATGAAaGtTTATATAAAAAAAGgGAAAATGTTGAATCTGAAAATATTcATGAgAAATTAAAAAatTATAAAgATATTCCCAAGTTAAGTAAAGAAGAATCAAAtAgcCTTGAAGGTCCgGTGACAAATTCTGAAGTTcTTAATTTCcTAAAACAAATGAAAAATGAGAAGAGTCCTGGCCCCGAtGGATTTACTTGCGAGTTTTTCAAATTtTTTTGGAaAGATATAGGTTCTTTTATTACAAGAGCAATAAACAATTCaTATGATCTAaCACATTTTACAGAGTCAAATAAACTTGGAATTATAACTTGTATTCCAAAATCAGGAAAACCAAAACAGTTTTTAAAAAACTGGCGGCCAATTAGTCTACTAAATGTAGTTTATAAAATAGCTTCAGGTTGTATTGCTGAACGAATGAAAACAAAATTAGATAAATTAATCAATAGAGAtCAAACTGGATTTATaAAAGGaAGATTtATAGGGGAGAATATTAGATTAATATAtGATTTGATGCATTATACAGAATTAAACCAAGTACCTGGTTTACTAATGCTTATAGACTTTGAAAAAGCATTTGATACAATTTCATGGAAATTTATATATCAAACATTGGACTTTTTCAACTTTGGGCCCTCCATTAAAAAATGGATTGAGACTTTCTACAGTGGTATTAAATCATGTGTAATACAAAATGGTATTATtTCAGACTAtATATTTCCTCAAAGAGGCTGTAGACAaGGCGACCCAATTTCACCATATCTCTTTTTGTTATGTGCAGAAATACTTGGAATTCTTATTCGAAATAATAAAGACATTAAAGGCATAACAATCGAAGGCGAAGAATATAAACTTTCACAATATGCTGATGATACATCCCTTATTTCAGATGGtTCACCTACCTCAATGGATGGTATTCTAcGAGAACTaGATTATTTtGCAAATATTTCcGGTTTAAaAATTAACTTcTTAAAAACAAAAATGGTTTGGATTGGAAGTAAGAAATATTCcAAGGAAGTTTTTCACCATTCTCGgTGGAAGCTTGATTGGGATAATTCAAAtTTTGATcTGCTAGGAaTAAAATTTTCAGtTAATcTGGAGgAAATGCTTGAATTAAATTACATGTCAAAATTAAATGATATTAAAAAAcTgCTATGcAgTTGGAGTATGAGGAAACTTACCCCAaTTGGTAGATTAACAGTAATTAAAacTCTTATAATACCAAAACTaAATCATCTGaTTCTTACAcTACCAaATCCTAAaCCcgAATTTCTaAAAATGTTTGAGACAGAGTTGTTtCaTTTtTTATGGAATAGTAAAATACATAAgATAAAGAAAAATGTTATAATTCAGGAtTATAAATATGGAGGGtTGAAAATGGTAGATTACACaGAATTTATTTCTGCACTTAAATCAAGTTGGaTTAGAAGACTtATTCAcTCAGATGCAAAATGGGTAAAGTTGTTTAAAGCTGAACTAAAAACAGAcATTGAAagCaTGTGGAtAAGGGGCTCaGATTACATTcTAAACTTAgCAAAgAATTTAAcAAACAAtTTTTGGAAAGAgGTCCTTAATTCCTGGGTaAGACTTATAAATATAAAcCAAGAAAACAAACATGTGTTATTAGAACATATATGGAAtAACCCAtAtATAaTGATTAAcAGAAAATCTTTTTTCTGGAAAAGCTATTTTGAtgAAGGCTTTGTCTTTTTAAATGACCTTTTTGATAATGATGGTAACTTTTTAAGCTTtGATACCaTAGTgAAtTTaAAAGTGAAAACAAATTTTGTTGAATATAATGGTCTTAAGAgGGCTAtATTAAAAAGACTGAAGTATgCaaGAATAGAgGACATtAAAAGATTAAAGGTTATTGGACCAAATATTCCAaATTCAACTtTtATtTTtTATAGAAGTAATAAAGGGTGTAAAGATATGTATaAAATATTTATAAATAAtAAGAGAGAGCCAATCAGtTCTCTTTTAAAATGGAATGAAAATAATGTTTTCTTTGATGAAGCAGATTGGAATAAaATATTTGAACTtCCTTTCAAAgTtACTCAGGAATCCAAATTTCACTGGCTCCAATTTCAAATaTTACACAGAATTATtCCAACAAATTATTATCTTTTTAAATTGAAGtTGATtGAcTCACCAGCTTGCACTTTTTGTTTAAGTGACaTAGAAACAATtGACCACTTGTTTGTAGAATGTTTCAAAGTAAAAGATTTATGGTGTAGGATTGAAGAATGGGTTTTgGAaAAATTTGAGATGCATTGTAGTTTTGATAAAATagCAATACTTTTTGGTAAATAcGAGAACAGgAATATaTGTaAAtTACAAAACTTGATaATACTTACTGTAAAgCAATTTATTTTTGCtAGTAAATATAAAAGTaTTCCAAAAtTAAgTATtGAcATcCTAATAAAgAgaATTATAGAcAGAATTTTTATAGAAAAGgTgtTGTTATTACAAaGTTGtAAATATATGGAATATGAAAGGCACTGGCAAAAAATCTGTGAcGTactTTgaaaAAAAAAAAtcATtTaTTTTTATGgTaAaAtGTaATTATATgCTAATTtTAAGGAttTACATTaatTaATtatAAAcATTTGAAggCATTTTTgTACtACTGCTGctgacCCCCCCCCctTTTTTTtTcTTTtaAAaAAaatgaaatAACTTTCAcGtaaACAAGTaAACTTTGtACTGcTgTAAACgaAtGAAAtTAtCAAGAcAtTTACtGTGTAtATGTGTTTATATGcTTTGCTTATATAtatatataTATAGTcTGCTTTGTgTACTTGTGAAAGtCAATAAA
>LINE_S.glomerata_23_cons#LINE/CR1-Zenon
TTGTGATCTCCCATCGCGTTGGCGACCCACGGAAACAAAGACACTCACCGAGACAAATCATTGTCAGGCTCCGATCTACTGATGTCAAGTTTTCACTGATGAAGGAAGCTAAGAAGCTGCGGAAAAACTCTCAAACTAAACATATTGTTATCAACGAAGATCTAACCAAATACCGTGATCGTCTTCTTTACTTCTGCAGGCAGCTCTGTCGAGAACGCAAGTTAAAGCAGGCCTGGACATCCAACGGTAAGATTAGCGTCCGTGACCATGGGGACAGGACTTATGCGGTCCGTAAGGAGTCGGACTTAGTCCCCTTTGGCCACGTGTTGAAAGAGAGTGGCCCCACATAGACCACTCTACATATTTATATCATGCCTTGCTGTAGTTACTCAAATAACATTTTTGACAATCATAGATAGAAATGATTGAGAAACTATGTTTATACAAAGTTACTTGTTAACTTCTTCATATTTATATATAAACTAGCATATATATTCACAAAGTTTTAATTTCACCTTTCACCCTTACCACGCTCAAAACTCCACTCCCTTATTATATCAAATGTTCTCATCCTACTTTCTATTGTGTACATATGTTGCATTTGTTTGTACATTTTTTTCTTGTTTATATGTTGACAGAGATTTTCATAACATTGTGGTACTATACGCGGACCAATTCCATTTGTTCTCTTATTCAGTCATCACCATTTCATCCTATAACATATTACCCCACCTGACCCGATTTTTCACATTTGAAATCTACCAAAACCCAGGTGTTACCTGATTAATGAGTGTAGACATTTCTAGCTACCGGGCTAGTGTGGGGGTATTTTATCACATTGCCATTTTTCCCAAATCATTACTAAGTTTGAAAGATTTTGTCAGTATTAATTTACTTTTACAGTACGGCATAAAATGTCTACATATTATTATACTCTTACATGTATTGGCAAACATGGAGCTAAACAACACCATGCACGATATTTCATTCAAATGTTCTACCAATACCAGTGCACCTATTTTACATAATTTATGTATGTATATATTAATTATGACTCTTATTACCTTCTTATATTCACTTCTCCTACTCATGTCAGGTGATATTGAATTGAACCCAGGGCCTACTTTAACACCAAgTGTCTCATGTTCAATATCCACATGTAATTCATCAACAAATACTCATAACAACTCATTATTCGACCCAAATAGATTTACTTTCGCTCATTTAAATGTCCAAAGTCTTATTCCCAAGATCCAAACACTTGAAGCAGAACTTCACAACCACACCATCCTTTCGTTCACTGAAACATGGCTTCACGAAAACAATATAAACTCAGACATCGATATACACAACTTCCAATCTCCATTTTGTTATTGTCGAAAGTCAAAAACGGGTGGGGGCGTGGCAGTATATGTCAAGGACAATATTTTCGCAAAACGCCGAACTGACCTCGAACCAACCACGGTTGAATGCGTTTGGTTGGAACTTTTTATGGGTGGCCAATCTTATCTGTATGGAACTTTTTATCGACCCCCAAACTCTCCGGTATCTATATGGAGGGATATTGAGTACTCTATAGACTTAGCTTATAACACTAAAATTAGTAAAATAATAATCACAGGTGATTTTAACGCAAACTTACTGACCAACAATTATCAATCTGATTTTCTCATCAATATATTGACTATGTATAACATGACCCAACTAATTGAAGAACCTACTCATTTTACCGAAGAATCTTCCACACTTTTGGATGTTCTTATAGTCAGTGATAATAATATTATAGAAAAAGCTTGTGTTGGCGATTGTTTTCTAGATCAGAACGTACGTTATCATTGTCCTGTCTATGCGTTAATAAGTCAATGTAATCAAATATCTCACACATTTAAACGCGAAATTTGGTTATTCAATCAAGGCGATTATGATTCTTATAGAGACAACCTGAATTCAGTTGACTGGGAAGAAATACTATCTGATTCTGACATCGACACAAACGTAAAAAGATTTAACGAAACAATAATAGAGCATGCTAGAAATAACATTCCCAATAAGATAGTGACAATTAGAAAATCTGATCCTCCTTGGATAAATAATGCAATTCGAACACTTATCCGAAGACGGAAACGATTACATTCAATCGCTAAACGAACTGATCATCCTGATAAATGGTCTGAATTTAGAAAAATAAGAAATCACTGTATATGCACTATTCGTAATGCTCGCGAGGACTACTACAAAAAGTTATCAAATAATATAGCCGATTGTAATGACTCACGAAAGTGGTGGAATATGGTAAATAAAATATCCAACACTCAGACCCGAAATGACTTACCTCCCTTAGAGGTTAATGGCAATGTTATTGATAATAATTTCGATAAAGCAACCGCATTTAACAATTTCTTTACGAACCAGTCAAAAATCGACGATTCATCAGCGATTCTTCCACAAACTAGTACATGTATATGTAATAACAATGCTTCTGATCACGTGTATTCAGAAATAATACTGACTGTTGATGAAGTTAATAACGTTCTTCTTTCATTAGATACGTCTAAGGCGACTGGGCCAGACCTCATAAATCCGCGACTTCTAAAGGAAGCTGCAACAATCTTAAGTTTTCCATTATGCTACTTATTCAACAAATCACTTCAAAGCTCATTGTTTCCTACGGAATGGAAACAAGCAAACGTCACACCTGTTCACAAAAAAGGCAAACGAAATGATATCAACAATTATAGACCTATTTCATTACTGTGTATTACTGGGAAGGTCATGGAAAGATGTGTTCACAATCATATTTATAGTTACTTTGTAGAAAAGAAATTCTTTTGTAATAATCAGTCAGGATTTATCTCTGGCGACTCAACAGTTAATCAATTATTAGATATATCTAACGATATTGGTCGAGCATTAGACTCGGGGAAGGAGGTGCGTGCTGTGTTTTGTGATATAAGTAAAGCGTTTGACAGAGTTTGGCATAAGGGCTTGCTTTATAAACTGCGAGAAGCTGGGGTAGGAGGGAAACTTTATTATTGGTTCGAAAATTATCTTCAAGGTCGTAAACAAAGAGTTGTAATAAACTCATCTTCATCGGGATGGTGCAATATTGAGGCTGGCGTGCCTCAGGGATCAATACTGGGTCCACTGTTATTCCTTGTATATATAAATGATATTGTGTTTGACATAAAATCTAAAATCAAATTATTTGCGGACGACACCACCTTATACATTATTGTTGAAAACCCGACTATCGCAAGTACAACTTTAAACAGCGATCTCGACAAAATCCATAAATGGTCTAATCAATGGTTAGTTACCTTTAATCCTCAAAAAACTGAAAGCTTAACAATCAGTACCAAACGTAACCGAACTTCACATCCAGACCTGTATTTGAATGGACAAAAGATAAGTGAAGTGTCACATCATAAACATTTAGGATTACATTTTTCAGACAATGGTCAATGGTCATATCATGTTAATGTTGTCGTGGCGAAAGCGTCGTCTAGGTTACACATTCTAAGACGACTCAAATTTTTATTAGACAGAAAATCCTTAGAAAAACTATACTTCTCCTTTGTAAGACCAGTTATTGAGTATGCAGATGTAGTTTGGGACAATATCCCAAATGATTTAGCTGATAAACTCGAAAAAATTAACATTGAGGCTGCTCGCATAGTTACAGGCGCGACTAAACTAGTAAGTTTAAATGATCTTTTTCGAGAAGTTGGATGGGATACGTTGCACAATCGAAGACAAAAACATAAAATAATCAAGTTTCACACCATGGTTCATAGAAGTGCGCCTGATTATTTATCTTCTTTAATCCCTTTAAGAATCAATGAAACACACCATTATCCTACAAGACGATCACACTGCATTACTCAACAGAAGTTTAATACAAACCACTATGCACAATCTTTTCTACCATCCACTACAAAGCTTTGGAACGAACTACCTATAAATATCCAAGAAAATCCCTCAATATCTAATTTAAAACGCGTGCTAAACACAAACTGTCATAAAACTCCAAAACATTTTCTATTTGGTAAGCGCACAGAACAAATTTTACATACACGACTCAGACTTAATTGTAGTACACTTAATTCTCATTTATTTGCAAAACATATAATAGATAATCCTAATTGTGCTTGTGGAAAAATTGAAACAACAACACACTTTTTATTAGAATGTCCTCTTTACACTGACTCAAGGAAAAAATTCATTAATCCATTAGGACCAGTTAGTTTAAATATTCTCTTATTTGGAGATTCAACTAAGAATTATTCCTTCAATACAAACATTTTTAAACATGTACATCAATTTATTTCTGCCTCTAAAAGATTTGTAACTTGAATATTACTTGTGGCCTTATACTGTTGTTCTTGTATTGTATTGTATTGAATTGTATGACTGTTTATTCCTCATTTACTGTTAATGTTAATTCATGTTATGATATATCTCTCTAAAAATTTTTCTCATTTTTGTTTTATCTTTATTTTTTCATTATATTTCTTTCTATATCTGTCATTCAACAAGGGCAAATATTCATTTATAGTTGAAAGTTAATTTAAGGAAACGGATTAATATAAGTTGTTACAACTTGTTTCCGAATCCTGTATGTATTATCTGCTGTGTATATATATGATGTCTAATTTAAATGAAATAAAGTTTAAACTAAa
>LINE_S.glomerata_22_cons#LINE/CR1-Zenon
aGAaAcAaaaCAAGATGGCGCTAGTGaCAgGAGGGTAGTtaCGAgTCGGGAGAGTGAAAaGGAATGAAGtTGCATTTCTGTGTGATTATGTGAGTGtAAATTTATAaCcAGGCTAtATTTATATaAcACTATGAgTTAGAACCCTCTTTAAGCCAAAAAgTTgACTATTTAGTgTGGTtTcTGTGtTTTTTAtAAATCCTTTGTGTAGtCAGatGtaTaTgagaactATATGAGAACTACTCATGTCAACAAAtCAATCCAAaTCAGTGAAAaCTAAAgttGTGGGTAaaAAACGTAAACATACAAGTaacagtCCTACAGAaAGTTTAAgGAAAACaTCTCGAAGAAGATTTAGGTCgTCGTCTTTAcCTGACCTAAAGGATCTCTGTGATCAATCTGATTTAAATAcTGATCTTGAAAAAATggacgaaaaaatGaAtGGGTCAAcCtTTAACACTTCgGTgGACGACCAATCTACTCAgTCCACTCAAAAtACTACAAATGGTGCATCTATTtTGTCGGGTTCTTCgcAAgGTGAGCAAATCAgTTCTAATGAAGGaCAACCACCATTCATTCAAACaAAGgGTCAAACATTTAGTCTCCctGAACTcATATTaAGCTCCATGAAAAGCCAAAgTTTTATGAcTCAGCTAGTACCAGTAATTGCtGAGgtaATaAAACCATCTATtGAACAAGCTGTACAaGAAGTCTTCAGTTCCTTAACTGaCATaATCAAAAAaCAaaCcGAAACAATATCTAAACAAAACAAAGAGATTGAAGATCTATCATcAAGAATTAAAGGTTaTGAGAAACACAAcTCtGAATTGCAGTGTCAAATATGGAACCTAGAaGACACgGTTGATGATCTgGAACAATATGGTAGGAGAAATTCAcTGAGATTtCAtAACTGTCcTGTACCAGGAGAAGGgTCGGAcACgGATAAcACCGTCATCGAtATCTGcAAACAAcaTcTagcgaTcGAACTCAAaGATGATGAcATtTTCAGATCtCAtCCAATAGGGAAACCAAAtAAAGATGGcAACATCCAAATtATCTGCCGTTTCAAgAACTGGAAGgTaAAAAACAAAATaTaTacGGCcAAACGAAATCTtAAGAAATCCGGaAtCTTCATcACAGAAGACCTGACtAAATATcGACAGGGTATAGTtAAGGAACTcGCtAGTGCTAAgAgAGCTGAAAGAGTTCAcTCcTTCTGGACcAGTGATGGCAGAATcTTcACgAggCTGTATGAaAAAGGTCAaAAAcAcaTaATcCGaTcTATcAAgGATgTgCACGAtCTTGCcCCACCgCAGTGGgaATCATCcGACCCaGAAGCTGtacCAcCCGACAACCAGactgagTATTAGTGAAtTCACTGTGTAtCTgTTagtACAtgttcaaaataattgattttattacagactcagaagctgtaccacccgacaaccagactgagtattagtgaattcactgtgtatctgttagtACATGTTcAAAAtAATTGATTTcATTACAGACTCACTATaAATATTAAATtAtAAATTACACTCAATAAATAAATCCTTATCTCTCCTTTCGTCACTCATTAtATTATGACCGCTGTTTtTTGCAGAGTCGTGTATATAGTTTTCAcGCTGTTTTTATTTAGCAGCTaTGCCCATATGCATTTTGTTTTTTTCCGTGACACACACCTGTCACTTTTGTACTCcTTGTTAACAGTTTTCATTaCCAACTTGTTTCCTTTATTTTTGTATATACacTTTCgTTtGTTGTTTTTGTTTTCTTATcATTTTTACTTCTTAcATAgTGGTCACAGTTTATCCTACATGCATTCAGaAGATTTTGaTATTTGTCATTATTTGCGGCTCCGAtATTCAACGTTCATCcTTTGTTCaGAATTTTTAGCcAATGGCAGGTAACACAGTGTCACAATATCGtGCCGCAATAGGAATCTATTATTCAAAAACTAGATGCAtAGTCAAATCAATgTTATTTTGTATATTTGATTTTAGAAAAGTATTTTCGTACCTgTTaCAATTGTATAATTATTACcTACACAGGTCCAAATGTATAGCAAACCAGATTATGAAAAGCTCTATCCATGTatTTTTTTGCCTGCAAATTATACATTTTCTATTAtTATTGTCcGGCGACATTGAAACTAAtCCTGGTCCGATTGGTGCTTCtATtCATAGcTTAGATATTTTTCATCTTAACATTAGGAGTATTAGAAACAAAATAGAaAGTcTAACTACTTATGTAACTGACTTtGATATCTTATGCTTTACAGAAACACATTTGGACTCTAGTATAAGTAATAGCGAACTTtCAATTGAGGGATTTAATACAATAcTTAGAAAAgAtAGGAATTCGCATGGAGGGGGAATTCTTGTTTATATATCAGAATCTCTTCGAGCCATTAGACGTGATGACCTTGAACCTATTTCAATAGAATGTATCTGGTTAGAAGTGTGTGTACCaACCTGTAATTTTCTTCTGTGCTGTGTATATCGTCCACCAAACAGTAGCAAATCCTTTTGGGATAATCTTATATGGTCTATTGAAAAAGCTTCTGATATTTCCAGTAAATTAATTTTAGTTGGAGACCTTAATGTAGATTTTTTTAACATTCCTCGAACACATATCATAAACGAAATTCTGTTAAAATACAACCTCACTAACACTATCCATGAAGCCACTCGTATTACGGGCTCGTCGAACACACTTATTGACCCAATTTTAGTCAACCCAGATATGTCAGTTCTTCACTCAGGCGTGTTAAATACAGAAAGTACAATAAGCGATCACAAAGCGACATACATTTTCCTCAAATCTACTGTTAATCTAAACCAATCTTACGAACGCAAAGTGTGGGTATATAAAAATGCAGACGTGGACAAACTAAATTCACTCATTAAAAATACCGATTGGGTGAATCTCATTTGTAATGCAAAAAATGTTGATCAAGCAACGGAAAACTTCTCTTTGACATTTATGAATATAGTTAGACAAAGTATACCAGAACAATCTGTTATTATACGGCCTAAAGATAAACCATGGTTTGATTCTGCATTGCGCAAAACTCTTCGAACAAAAAATAGACTTAAACGAAAAGCCCAAAAAAGCAAAAAAGAATCTGACTGGACAAATTTTAAACAAGTGAGGAATAAGTTTAATAATATGAAAAAACATGCAATTGAAAATTACAACAATAATCTAGAATTACACCTTACGGATGCTAGCAAAAACAATTCGAAATTATACTGGAAAATACTGAAGGATGTTTTTAAAACCAAAAATGCCTCTGACATTCCACCATTACAATATATAACTGATAGTGGTCGTACAGATATTGCTTATTCAAACGAAGAGAAAATAGATGCACTTAATAACTATTTTACATCTGTATCATGTGTTGATGATAGTGGGTTAGAATTACCTGAGGCATATAGTGTTTGTAACAGTGAAATTAGTAGTGTATGTATTACTGAGGAAGAAATAATTGATATTGTAACTATACTTCCTACAAACAAAGCTATTGGTCATGATAATATTAGTCATAAGATGTTAAAATCAGCAAAGTTTACTATTGCTAAACCTCTTTGTTTATTGTTTAATAGATCTCTAAATGAATGTATTTTTCCCTCTGCATGGAAATTAGCAAATGTACTTCCTCTCTTTAAAAAAGAGGATCCTTCTGTGATGTCTAACTACAGACCAGTGTCATTGTTGAGTTGTGTTGGTAAAATCATGGAAAGAGTTGTGTTTAAATATATTTATAATTATTTTCATGACAATAATCTTTTTTATAAATACCAGGCTGGTTTTTTACCTGGGCATTCAACAGTATACCAGCTGATAGAAACATATGATAATATTGTTAAAGCTATTGATGATGGAAAATTTTGCTGCATGATTTTTTGTGATCTGTCAAAAGCTTTTGATCGTGTTTGGCACAAAGGTCTTTTATTTAAGCTTAAGACATATGGGATTACTGGTAGTTTGTATAAATGGCTTGAAAATTATCTGAATTGTCGGTACCAAAGGGTGATGCATCGTAACTTATTATCAACACCTAAACCCTTATATGCTGGTGTTCCCCAGGGCTCAGTTTTAGGACCACTTTTGTTCTTAATATATGTTAATGATGTTGCTGATAATATGGTTACTTTTTGTAGATTATTTGCTGATGATAATTCTTTGCAGCATTCGTCTCATAAtATGAAAAGAATTGAAAaAGACTTaAACAAAGATTTAAATGCTCTGGAAaTATGGTCTAAAAAATGGTTATTGAAATTTAATCCCTCTAAAACtAAAGTAATAaTGTTTAGCACAAAGAAAAATATAGAATATCCTAAGCTTCTTTTTCAACAATGTGAATTAGACTTCATTACTGAaCACAAACACCTCGGAGTACTATTTTCACACGATGCCAGaTGGTCACCACATATTGATAATATACTGTCTATTGCTTACAAAAAATTGTCTCTTTTGAAAAAATTAAAATTTAAAGTAAATCGAAAAACtCTCTCACTCATGTATACATCtTTCATAAGACCGCAaCTTGAATACGCTTCAGTGGTgTGGGGGTGCTGTCAACAgGGTGATAGTGATAAGTTAGAAAAACTTCAACTTTATGCAGCTAGAATTGTAACAGGGTTAACAACTATAGCTTCCAAAGATTCaCTTTATTTTGAAACGGGATGGGAACCGCTTAGTTGTAGAAGACAAGAAGCTAGATTAAAAACAATGTTCAAACTTCATAATAATTTAGTGCCAGAATACTTAATGGACATCCTTCcAAATATGCGCTGTAACACATCTATcTACTCGACAAGAAATTCTCAAAATtATGATATTCCAAAGTGTCGATTACAAACTTATAAGTCTACGTTTATTCCtACTGTAGTTAAcGAATGGAACTCCATTCCACTTGAAaCTCGAAATTTACAGTCAATGTCGAAATTCAAATCTAAAATTAGTAATAAAAAATCcAGATCTGCCCCACCTTCTTACTTTGATTACgGTAACAGAAGACTTAATGTTCTTCAAACCAGACTACgACATAATTGTGTATTAAAtAACGACCTTTtTAGATGCAATTTAATATCAAGTCCCTTGTGCACGTGCGGTAAAGTTGAGGACACATATCATTATTTTTTCGTATGTCCAAAGTATGtgAACGCcAGaAATGAATTTTTAaATAAaTTtTTACAATTTGAcAaAATCCACATACTAGATACACATGTctTATTATGGGGGGTTGAATCAcTgAGTGCTGCAGAGAATGAACgTCTCTTtTCTTTtGTTCAAACATTTaTTAAGCATTCTGGTcGATTTCCTTGcTAATTACTGTACCAATATTaATATATGAATcTgTTcAACTTTATATATTtATACATATATGCAAAATGCATCAaTcTGTTTACTTTTGCAAATTCTGAATACTTTATATAGCATGcTTAACTGTGACaATATcAATGTGTAATTTAtATGTATAGGGAGAGGGCGTTATAAGTATTCAGTACTTGTGCtCAATCCCTTTGTAATTATATTACAATAAAATATGTTCAAA
>LINE_S.glomerata_21_cons#LINE/L1-Tx1
gcatgtcgtgtatgcaaacaaaccggacataagccgggatcaAaAgattgtgagcactatagcgaacctgctgatggaTtagtgGtgTTtcaaggaAAagAAaaccccctaTccaattTctTtccctgtgatgttaaggtcttcggggaaacccacaaatcggctgagcacgcctaccagcttacgaaagctattcgatctggagacttcaacgctaccgaaaatatccgcattgctcccacagctcttgaggctaagagaataggagataaagtgaagatcccagaaaagtggcaagatcaaaaagaaacggtaatggAggagaTcatacatgctaaagctactcaggtaccggaacTtcgcgAGaaActggaaAAttcagatgctaaaacactattcgccgaagcaactaacgATaTaTtCTggggaaccgggctatATccAGAtgCTacccTccATacaaaacCggAAAaAtggCcGggTgAaAacaggCTaggacAaAttCTggGTAagaTaacatcaaaacttacaaaaagactcagaagtagctcacttccgaaaaacaagaacccagacgaaaatcaaacaaatttggacGgctTCATTcgGgAggccaGgagAAacTcaaAcAggAagagAAaTgTaaAggAccaggggtaatttagcaaatatagcttTaTGTaAaTgagtAcAAACTcacTAacATtctaTtctATaAAtgctCgtgGtttaAatacTTAtggTaAAagaAtTtTGTTGTTtgaATGgAttAAggaTGcAAAATtTGatataatTTtcttGcAAGAaACacaTTtTatTgAAGcAAaTGaagtAATtTaTaATtcacGTtgGtAtgggTaTAAaATtcatagTttTtctgattcagtatataGtAGAggTGTaTctAtTtTGTTTaaAGaAaaTcTTgatATtgAAAtAcTagaTAAAcatTcTTCaattgaCggTAgaAAAtTaTtGgtAAATgTtaaATtATcTgaAcAaatTtTAAgtTtgGccAaTtTttATGtgCcaAATaAaGAAAaTgacaAAAttaTatTtctAaatAaAaTGTtgAAATggGTaAatAAaTaTGcTAAaaGctTagatAacttaAtAgTtTGTggAgatTtTaActgtcAgatAgaTaTcaTtgaaaataatagAAATGTaaaggCtcTtAGAAACTtTgTgAAATcattaaatttgatcgactgttggtcctttaGTGaTAaaAaTAAcgAACaGgGgtAcAcGTGgTgTgAtgggGAAAaTaAtccaaAAtctagaattgAcTacGTatTtATGtcagAAagTtTctgcTaTagatTtAaTcAaAtttTaTtaagaaaagctcctaatTAtGAcGggacAagATTtAGtgACcaTtTAggttTaTacTtTgAtTTttgtACcGcagAAAATaTcagagggagtggttattgGaaaatgaatacatcacttctcaacaaagaaaaattttgcaatgaaatgagaaactTTATtAaacAagAAaTaTcTAgAATtcaTgATCctgatccggtttctaaATgggaAtgCTtgaaAAaATcaaTTAAaAaTttcAcAatatcctattCtaaagAAaATGctgTaTCcaaAAGAAAgcGaaTtgAtTtcaTTgagaATCAaattaAAAtatTGgAAAATaaaccCTacTcgcatataaatatgagataTAAaAgACaGcttgAaaaTGAAattgatgaAtTAtATGcACaaaaatgTAAAGgggCttAcaTaaGatcaagagctatctggATggAaAAgggcGaAAAaAgTactgcaTaTTtCttAAATtTAgAaAaAaAGcAacAGGGcGacaatAcgATtaATaAAgTTAcTaaTgAcgacgatAtTgTctTTATGgaAAATggagAtAttATGaaagCtTTAgTcGATTtTTAtAaTGcATTaTataAgagtAaAAaaatctGTgATCAaGatATtgAAaAataccttgaaAATATTGAATGtCCTAAAGTtAgTGAAaATGATAGAAATAAtTGCGATAAATTACCGAcCATGTCTGAGTGTAAGGAAGCtATTCATCATATGAAAAATAACAAATCTCCTGGtTCTGATGGACTTCCAGCAGAATTTTATAAaATATTTTGGAATGATATtAAAGATATATATTTCTCATGtTTAATCAAAAGTATTGAGATCGGAATTCTACCATTCTCACAACGAGACGCAATACTCTcCCTTATTTACAAGAAAGGTGAAAAAGATAAATTAAAAAATTACAGACCaATAAGTCTCACAAATGTGGATTATaAAATTTTcGCACAAATTTTAGCtTTACGATTACAgCCTgTTGCTAAAAAaATgATAGGAAAAGAACAAAgTGCATATATtAAAGGAAGATAtATTGGAGAAAATGCGAGACTGATACTTGATATATACgAgCACTGTATGAATCACGATCTTGATGGCATATTGTTATTcTTAGAtTTCGAAAaaGCATTTGAcTCtGTTGAGTATAACtTCATGTTTAAAACATTACGCAAATTCAACTTtGGAGAAaACTTCATTGATATGATcAAAACTCTTTATAAcAATCCTACGTTCAAAATTAAAAATAAcGGCTGGaTTTCAAAATCTTGCTCAATGAAAAGGGGAATACGTCAAgGATGTCCGgTATCTgCGCTTCTCTTtATTTTCGTATTAGAAATACTTGCTATCCAAATTAGAAAtAATGAAAATATACATGgCCTATcATTTAATGAGAATGCCTCAAAAAATATtAAGATAGTCCAACATGCTGATGACTGCACAAATGCaTTAAAAGAcACCAAtTCaTTGGCAACcACTCTTAATATTATTCAcCATTTTAGTgAAGTTGCTGGTCCGAAACTTAATTtATCTAAAAcTGAATGcATCTTAACTGGTTCcTTAATTGATGAGTATTGCAAtAaTAAcGACCTATACGGTGTAAAAATtGCAAaaGAAAGTGTTAAATCTCTTGGAATATAtTtaGGtCaTAATAAAGAcGTGTGTTATGAAAAAAACTGGCTAAGTAAACTTGAAAAACTTGAAAAAATCTTAAGTGTTTGgCGAAAACGCAACTTAACAATATTTGGaAAATGTACAATAATAAATaCTTTAGCGGTATCAAAGCTTGTTTATAATGCgTTTATTTTACCTAATCCAGATAAAGAATTCTTTAAAAGaGtTTCAAAAaTCATTTtTAaCTTTCTgTGGAAaAAAAGAGAGAGAATTAAACGAAATACATTgATTGGTAAAATTgAACAAGGaGGAaTAGGAATcGTTGAtATTGAAAGTAAATTTTctgctgcgaaagcttcgtgggtaagaagaatattggataaagatacaatCACACACTTTACTTTAAATAGTCTATTgGAAAAtAGtAATTTATCTATAAATGATATCATTaAAACAACGAGTTGCAATTTaAATGATACAAAATTCTGGGaAaTGACTAATTTCCCACAaTTTTATGTgGAAGTATTTTCAATGTTTAATAAGTGtAAAAAAAcCAAACAAAACAACAgAATTctGAAGGAAGAATTTTTATCCCAATTTATCTGGCAtAATAATTTATTcCGATATGaTTCTAAAACAcTATGTtTTGAACAATGGATCAAGAGTGGtATATTATATGTAAAAGATcTTTTTGATgAAAACGGTGAAATACATGCAATAGATTACTTTTGGGATAAATTAAAAtGTAAAAACAATATTTACTGTGAATatATTATtCtAAAAAAGACAtTAAGACCTTtTAAATCAAGGCTTGATTGTTCtTATGcCAATTATATTaACATTCATAAtaAtGACTCGTTTTTGTTTAGAAAtAATTGTTTTAAaTCGATCAAATCTTTAAAAAGTGATTTTTATTATTCGGtcTTAGTTCAaTCCAAATTtCaGAaTTcaatatATGAGAATAAgTGGAATaAgTATTTcAACATAGAaGATAAATCATTaTGGAAGAATATATACATTTCaAAAATTTgTAAtATGTATGaCAAAAAgATTGCAGAATTCAATTAtAAACTGaTTAAtTGTCtGTTAAATActAaTATaaGTGTaAgTaAATGGAATAAaGATGTATCACCAtTGTGTGAgTTATGCAATGTATCaGAAGATAGTGAACATCTTTTATTTTCTTGTACAaTTACAaCcTAtTTGTGGAggAAAATtaGTaTATTtTTAAAATTTAAcgTTTCATGGAAAcGTATTaTGTTGGGATTTTtTGGTGATTTATCAGAGAAAACATGtATTTTGAATAATCTTATcTCATTTATTTGtTTTACAATCTATAAATATAAAaTGAAGtGTcGATTCAATAATGAAAgAATGTCAgAAGAAAATTTGAAATCtTATGTTAAAAAtTGGCTTGTTTTACAaAaTTCTATtGTGAaAAAAAcTGGTAAAATAAGAAACAaCaTGTACAATGAcTTAGCaAAtTGcTTAtgAAAAAAaaTtATGGTGTAGAcATATCCAACACATGaAGAAACCAGTCTTCATGTGTGGTAGCTAGGGGTCCTCATTATGGACAGTGCTGGTGTTGAATAGGACTcCCTTtGCTACCtGGATTCAATATtTATTTaTTTcTtCCtATGtATTATACtTTcTATGTTTAtAcgtgCTCTTAaAATAAtTGCATaAAATTGAACAtATAAatTtGtgAaTGTTAtAAAagAaaCAAAATGCTTgTTAtATACCTATGATAcGTAtaATATATTTAtaTaTTTTTCTtCTCTATAGaAGtAtTATAAcTtctcTGATATgAACATAAAAaAaacATTaATTGTGATgTATGTTAcAcTTTAtATCCAcTATGTTGTATATTgCATATaCTTTTAATAAAagAgAAA
>LINE_S.glomerata_1_cons#LINE/L2
gagatcagtaatattgagacaatctggctagagataaatctgaaaaattcaaaacctatattttattgctctgcttatcgtccaccatctgccccctcctgctgggcggaggacctagcaagggaggtgaaccgtgcctcctgctgtgacgatactgaaataattttatcaggtgatttcaatattgatctaatgaaagaccccccacaatactggacatctgctttagaggagtttggactttcacagatagttactgttcctactagaataacaagtacctcaagtactttaattgatcatttttatacaacgaaaccagaaaacatatgcgaaacaaatgtgccccctattgctatatctgaccactaccccgtatgtttgacacggaaaactaactgtatacagcgtagaggaaaacatactgaaatccaatatcgagattttaaacaattcaatgaaaatgagtttctaagagatttagaaaatgctaattttaactctcttcttgaactaaaagacacaAacgagatcatgaatAaattttatgaattatttaatgatattcttaacaagcatgccaAagTaaaaactaaaagagtcaagactgaAAttcgacctaaatggcttacacaggaaataaatgatgctagacatttacgtgatacataccatctacaaagaaattcagaaaattacaaatTttggagaaataaagtcacAcaattaatagatcaagccaaAtcaaagtattAcAaatcagcaattgaagaaagttcaagtcctaaagaaAtgtggagttatttaaaccatttggcatctgaTtcAAAaaAttTcAcacCTacccgTataAcacaaAAtggttcggaTTtcgaaGatttAcAggatatTgttgatattTTTAAcaaacacTTTactgaaaTaTcctgtAAaTTaTtagcAgatatgtcagtacaaagTTTtgatTcagAattAttaAATaaatttaCagaaactaaactAgggaAagaaaatgtTTtcaGtataaatcAtataagTgagttcgAagTATtaaaTaTGtTgaAtacacttgATGtaaacaagTcagCaggtaTagActtgAttGggcctcgtcttctaAagcttTcggCAAaTgTTATaTgCAaatCtattaCacAtcTTaTaaatactagcatcaCtAATGgagtaTTTccatcccgtTTAAaACAAgcaaAAgTcActcctaTTTtcAAaAatggcgaccatGCagatccAGGgAAcTacAGaCcgATatccattcttccaacaTtATCAAAattAGttgaaaAAcacaTagCCaaTcagataCGtaacTtTACcTctagcTttGaTcTcTTATTTAAATCAcAATcTGGATTTcGAGAATTTcActCaTGTCAAACGgCTCTAACaAAACTTacAGATAATTGGCTACAAGCTATgGACCAAGGAAATtTAGTaGgCATAACTTTCATcgATTTtAGCAAGGCaTTTGaTTTGGTTAATCAtgATATcCTtATAAaTAAACTTCAATCATATCACTTTGACcAAATGGCTaTTAAATGGTTTCAATCTTatTTaAcgTcAAGGTcTCAGTgTGTAAAAAtaGGTACAtAcTCCTCtgaTTTTTtGCCcGTCAcAGCAGGAGTGCCcCAaGGATCTATCTTagGTCCCcTATTATTTttaTTgTATATAAATGATCTcCcTTTACATGTAAATAGAACAGATATTGATATGTTTGCTGATGATGCAACcTTAcATACATAtcaTAaaAAtaTAGAAggTATtGAgAATGCcCTaAACTttGATTtgtgtgagataGAAAatTGGTGTTcCAAAAATCAAATGGTGTTAAATACCAAcAAgACAAAATGTATGCTcATGGGaaCTCAacAaAGAAAATcAaGAATAAATTCtaCTGAAcTAAATtTATATGCtTCaAACAAATTAAtTGAAAATGtTGAATCtGAAAAgCtTTTgGGAGtACAtATTGAcCAtTCATTgCGcTaTAATTAtCAtATtGACTCaGTTtGTAAATCTtTGACTTATAAATTgtaTACtTTACGCaGAATtAAaAAatttCTtCCCTTaCACACGAGAAAAcTATTTTATAAtGCATaCATTCTGCcTTCtTtgAATTATTGtCTtACTATTTGGGGTaATGCgCCAGaTgCTGgCATAGAtaGAgtTTTtAAATTGCAaAAAAggGCagCccGGAtTATtttAGATgTgGCTTATGaTGCCCCtTCACTACCATTATTTGaAAAActTGGaTGgCTGACCATaTATgAGTTAATtGATTTTCATAAAtatatattactgTAcAAAAcACTtcATGgTATgGCACCaACtTATTTAAGAGAtTCCTTTGAaTTtATTTCtTCTAATAGtTATGTTCTtagaTCTGAAACaAACTATGACCTtCAtcTACCgAAATaTcGAacAaatcaatttaagaattcttttcATTaTTCcGgtGTTCATTTATGGAacAAAtTACCcTTGCATATcCGTTTtTCAccaactgtACAAActTTTcGtAAAAATGTaGAAAAAtTcATTataaCatgtcgcaacTAAAaGttATAtAAtTccATGTtcTtgAAtCgATcTgTAtATGtcctTGTaTTTtcAcgtCAtgTTGTaTtATtTATTaTAATAtTGTACaATGttTTtAtaaTtgtattattgTGaATGTGTTTAGaGGGCCcCGAGGAAgACTAGTGCAtTGCACTaATCGGgTTACCCTCTTTAAATAAAGTATtA
>LINE_S.glomerata_18_cons#LINE/CR1-Zenon
tattttttccaattactcaattgataatttatgacactcAtgaTTgattTtcttTTatgtgttaaaaaccagagTctcccgaaTTatTtatacattccatgttgcctgtcacttacagttacacataactaTTctgacttaaggttcgcatggctcaatgccgaattacatgcaattgcttttctaaacttgttcaataattctcattattatatcttagtaTtgggAtttttactcataataggaaatttagaaagaaatcctggaccaatgccagataattttaaaactcggaatttaagcATaGtccAtaataatgtatgcagtttacttagcaaagttgatgTtgtttAcaatgaGttgtctgaatatgatgtaattggtattactgaaacTcaccttgatgataatatatccaatgatgagatcatgtttcatggcTttcATcctcccattagaaaggatcgtaAtaggTttgggggtggaatactattttaTatttccctagatctgcactttatcataagagatgatctcaatattactgatattgagcttCtttggTgTgaaaTacatatgcaagataataagaagattttacttggtttaatatatcgaccacctaactcaaatgtcgcctactttgagcgtcttTcTgaTTcacTTGAtAtTgtattaaatgagtcagtcccagtatttctcatgggtgactTTaATAttgAtatgttgAGaagTGgaaacaatgtttttaaacaaagtatgATacaAaGtaaTtTattAAaCCtgAtTaaTgAaccaacaaatttttCAgCcACCCCTGGTACATGTATAGATTTAGTATTCACTAATAaTGCAAGTATTGTAGAGAATGTGTATGTAGCATCTCCATTCTGTAGTACTCACTCACCAGTcAGTTTTGATATAAAATATAAAACTTTCAAACAATATGCTTATAAACGCACCATAAGAAATTATGAaAATGTTAATTTTAAAAATATAGAAAATGATCTAAACAAgGTCAACTGGGATTCCACGGTCTTTAATTCtTCAAACATAAATGAAATATATGATAATTTCTTACACACATATGATGCTATTTTGGATAAACATATACCTAAAAAGGTAATtACAATTAGGCCACGAGATAAACCATTCATGAATAATAGTATACGTTTAAGAATAAGGCAACGGAATCGTGTACAcAAAAAAGCAAAACGTAAAGAtTGTCCaAACTTATGGTGTCGTTTCAGAGAGCTaCGtAATGAGGTAATTTCTATGGTTAGAAATGCTAAAGAAAAGTATAAGCAaAAACTCACTTCTCAAATACTAAATaAAGATATACCACCAGGTAAATGGTGGCGAATTACAAAATCAATTGCTAAACTTTCAAACAAACATAAACCTATGCCTCCTTTAAAATCAAATGGTCAGATTTTACTTCATCCATTAGAAAAgGCAGAAGCACTAAATAAcTTTTACTCAgATGTTTCTAGTGtTGATgAAAGTAAAACCTTACCTGAGCATGGTCCTGGTCCTCCCTTAGTAACAATTGAAAACATAATTGTCACTGAACAAGATGTTgCTGATCAATTAAAtAATTTAAATGTAAACAAACCTCCTGGCCCAGATGGTATAACACCAAATATTCTTAAACAAcTATCCTCCTCCATTTGTAAACCACTAGTAAAACTTTTTAATAAGTCATTTGAACTAAAACGATTACCAAATGTGTGGAAGCAAGCTAACATTACCCCAGTATTTAAGGGTAAAGGTAGTCCTGACTTAGTAAATAACTACAGGCCAATTTCACTAACTAGTGCTGTTTGTAAAATTATGGAAAAAATTATTTTTAAATATTTGTACAATTTTATATTAGAAAACAATATTTTAACAAAATACCAGTCAGGATTCCAACCAAATGACTCAACTGTCAACCAACTAGTAGAAATTTACAATACAATTATATCTAATTTAGACAAAGGCAAAGATGTTAGATTCATTTTCTGTGATATTTCAAAGGCTTTTGATAGAGTTTGGCATAAAGGTCTACTTTTCAAATTAGAATCTTATGGTATCCAAGGTACATTATTGAAATGGATTGAAAATTACTTAGATGACAGAGTTCAAAGAGTAGCTTTAGATGGGTTCTTTTCAAATTTTAAACCTATATCGGCGGGTGTTCCTCAAGGGTCTGTTCTAGGTCCTTTTCTTTTCCTCCTATATATTAATGATATAACTGATAATTTAGTTAATAATACAAGGCTATTTGCAGATGATACATCACTATTTATAGTGGTAGATAATGATGTTAATGCAGCAGCAATATCACTTACATCTGACTTAGATAAAATTAGTAAATGGGCTTCAACATGGGCTGTAGATTTTAATCCAACCAAAACCTGTAATGTTAATTTTACAAGAAGTTCAAATAACCATCCGCCAATCCATTTTGGCTGTAATGGTAGTACTATTAGTGAATCTAGAACACACTGTCATCTTGGACTTCTTTTCCAAAGCGATGCCAAATGGTCATCTCATCTAAATAATTTATATGAAAAAGCTTGTTCTCGGCTAAATCTTTTAAGAATGTTGAAACATCTACTAGATAGAAGTGCATTGGTAAAAGTCTATTTTGCTTTTATTCGACCCATTCTAGAATATGGTGGCATTGTTTGGGATAACTGCTCACAAGAACTTTCAAATCTTTTAGAAAATATTCAAGTGGAAGCTGCCCGAATAATAACAGGACTTAGGAAAAACTCATCTAGAAAGGCTCTGTATTTAGAATTAGGTTGGGAACCATTAAATAAGAGAAGGGAAAGACAAAAACTCTTGTTGTTCTATAAAACTGTTTATGGTATAGCCCCTCTCTATTTACAAGAAATGGTCCTTCCTTTTGTACCACCAAATCATGGTTACAATCTTAGAAGTAGTAATAATTTTAAtTTTGTCATACCTCAAGCAAAGACAGTCTCATATTTTAACAGTTTTCTGCCTTCTACTATTCAATTATGGAACAATTTACCACTAGAAATAAAATGTATTGAATCTTTTTCAAGTTTTAAGAATGTCCTTAAGAAACCTACTGTAGATAAAATAAAGGATGTCAAGATTTTTAATTATGGCAGTCGCAAGGAAAACATTCTACATTGTCAACTAAGAAATGAATCTAGTAATTTAAATGCTCATCTATATCATCAGTTTCTAAGTGAAATAGCATCTTGTACTAAGTGCGAATATCCGAATGAGAATAACTATCATTTTTTCTTAGAATGCCCTGCATATAATAATCAGAGAAGGATACTTTTTGAAAGTCTTCAGAATGTAATAGAATTAGAAAGCATGTCTCCTGGTCAAATTTTGAATACTTTGTTATTTGGGGATAGGCAATTACCATATAAAATTAACTGTTCAATTTTTGAAGCAGTCCAACTGTACATCAAGTCTTCAAAAAGATTTTGTAGTATTTCTTGATTAAGTAAAACATAAgTCCTGATATTTCTTATAATAACATTTAATTTACGTCTCAGCATTTCCATGTTCCATGTATATGTTGTACTTTCCTTTGGATAATTGTCTTTGCACTTTTGTATTTTATTTTTTGTTTgTTTTTTTTTTTATTTTATTTTTCATCACTCAATGTTGTTACTTGATTATAATTTATTTGTCTTTTGTAAATGTTAATCTTTCTTCAGTTTTCTATTTTTCATGCATATTTATCCTTTGCACTTTATTATTTATTTATTTATTCTGTTTGTTGTTTGTTTGCATTTTTTTTTACTTCCTTATCATTATATCTCATAGCGAGTATACAAACTTATTAATAATTCTTCTGTATAACTTAATCTACTTTTTTCATTCTGCTTTCCCATATATAGTTAAGAAAAGAAAATGAAGTAACTGAATAAGTATTATTCCATCATTGTAAATTATTGTCAATATTCTTTACATTTGTAACCTTGACCTTGGAGAGGACTTATATAGGCCATGCCTGATGTCCAATCCAATTATGTAATtTAACATAATAAAATATTGATgAAA
>LINE_S.glomerata_15_cons#LINE/CR1-Zenon
ttttgcgattctcaacagtctactaccaaaacttaatgtttctagcttccttttgtatatactatgcattttgtggtatgcttacaaacattcaacattacagttttaActgTAattttctccccgctctacatgcaactctcatccatataaacgtttgtactttcAttattacatAtttgttctttacTTtatttAtttacctcaatgtattgcgtcttgtatgcaacatattacccctgtatatatactttttgttattcctgtttttgttattttcatgttatatatttgcccacatttttgtatgtattttttaTaaTTtcAtgatatAtaatgaaaatcaaagtcatgcaactaaatttaagaagtcgctaatttacatttctaaAcTtgtcaaaAtttcagcagtaactgattgcagccatttacttataAgctacatgtatcacaaggttgataatgggtaattcaatcgaacaataccgagctgcaatcggtctattttatttatcaagtagaggcacatgtaaaacataTtcatatttggtttttccaggtgtatatatatttcAgttattcaaaaatacactcaAacttctcgcttgcggcatggcagccatttttcagaaatctgtgtatattaatttttatctacagttttttacttttattttgttgatttgcggggatattgaggtcaatccgggtcctgctatggaaagTgtccTtgacatactacatttgaatattcgaagcattagacacaaactaaactatctaaattcttttgttcatgactttgatataatatgttttacggaaactcatttggatcatacagttaataatgatgactTacatttggaCggttttggcAcaatatTgcgaaaagacagaaattgtTtcgggGgcggtgtaatgaTatatttgtcaaatcaAatacgagcatttagacgccaggaatttgaacccactgacactgagtgcatatggattgaaatagataacaatacctgcaaatactttttatGTTGtatataccgTcCtccaaActCggatagtagtttttggacaaaactcacatggtgcattgaaagagtaggcgaagtctcggataaaatactaatagtaggtgatctgaatgttgatctccttaatgctccacaaacacatataattcgcgaaataatttcaacacacaatcttgtaAaCaatatCcaTgaaccaActAGaatatcacacacgtccagcacgcttcttgacccaattcttacatctgtcgatattcaagtatgcgaATcgggtaCtcTtacAaTagacgcctcggttagtgaccaTagagcAActtacatctcgctcccttctagTAtaaActAtAaTcgttcatataagcggaaagtatgggtttataaaaatgccgatttcgtgaaactaaactcTcTcatcgAaaatTgCgattggactaaAAacAttaacgaagctaaatctgtAgAcattgctgTAgAtaaTTTtactTcagaATtcctttcctgtgttcatgaatgcatacctgaacaaactataaccattcgccctcgtgacaaaccatggatggAtTcaaTgtTacgtaaaacaataagaaaaagaaaccGtCTTCATAAGAAAgCTAATAAAACTAAAAAaGAATCCGATAAGGCTGCtTATAGAAAAgTTCGTAATTCaGTCAACAATATGAAAAAACACGCcATTtCAAACTAcTACGATAATATAGAAACcTATTTgGAAGATTCTAGTAAAAATAACaAtAAgTTATATTGGAAGTTgATGAAAGAGTCaTTTAAtATAAAAcTTTCTAAcGAAATaCCACcGATACAAATATTGAATGATAACGGTTTAAgACAaGTaGCtTATTCtGACcAAGACAAGATTgAAGCATTaAATTCGTTTTTTTcTTCGATTTCATCTATTGATGATTCTAATGAAATACTACCACAAATGTATTATACTTGTAATGACaCACtATGcAACATCAAAATCGACGAACAGGAAGTATTaGACATAaTtTCAATACTTcCcGTGAATAAAGCTATTGGCCCAGATTGTATTAGCCATAAAATGtTAAAATCgACTATTTCTACTGTTgTTAaACCACTAACTATGTTATTTAAtAGGTCGTTATCAGAAAaAGTTTTCCCATCTTTTTGGAAATTAGCCCATGTGATTCCTCTTTTCAAAAAGGATgACCCcTCTGTGGTgTCCAAcTACAGACCTGtATCGtTACTATCtTGTGTaAGCAAAATTATGGAgAGAAtTaTTttTAAACACGTgTACAATTATTTCCATATCAATGATTTAtTTTATCGATAcCAAGCAGGATTTCTACCtGGTCAtTCAACTGTATATCAaTTACTAGAAaCATATCATAGTATTGTTCAAAGCATaGATGAAGGtAAaTcATGTTGTATGgTtTTTTgtGATCTtTCAAAGGCTTTtGATAGAGTTTGGCACAAAGGGCTTTTATTTAAATTGCAAAcTTATGGTATATCTGGTGATATTCTCCAATGGTTTTCcAGTTATCTAAGTCAAAGGTCTCAAAAAGTTATGTACAAAGATTTGTtATCATcAAAACAAGATATTTTTGCAGGTGTACCTCAGGGTTCTGTtTTAGGTCCACTgTTATTTcTTATTTATATAAATGATGTTGCTGAAAATATGATTTCAATGTGTAGACTGTTTGCAGATGATAATTCcCTCCAACAATCATcATACaATaTATTAGATATAGAATACAAATTGAATCAtGATTTACACATATTGGAAATTTGGTCAAATAAGTGGCTACTcaAATTCAATCCATCTAAAACTAAGGTAGTTTaTTTcAaCAaGAAAAAtAtTTCTgcTATGCCAAAgTTATTTTTCAAAGGCGATAGACTTGAGTGTGTTCCAGTCCATCGCCATTTGGGTTTgCTATTGTCGCAAAATCTTAGTtGGTCTGaATATATTGATGGAGTTGTAAAtAGTGCCAATAAAAAACTAGGCCTTCTaAAGAAGTTAAAGTTCAAAATGGGTAgAAAAAACTTAaCAAAAtTGTATaTTACATTCATCAGACCTATGCTTGAATAtgCTTCGATcGTTTggGATGGCTGCTCGAAATATGATGCAGAAAAACTTGAAAAAGTACAATTAACCGCCGCtAGAATCGTAACCGGACTtCCTATATTTGTGTcTAgAGATGCacTTTATTCTgAAACTGGGTGGGaAACTTtaAAAaaCAGACGATATATTGCTAAAATGACTACTTTGTACAAAATTCAtACGGGACGAGcACCGGAATATTTGAAaGATATTGTCCCCAATAAGCGTGAACATaTATCcACaTATAATACCCGTAACAAACAAGATtTTATtGTTCCTAGGTGTAGAttAGAACTATTTAGAAAcTCaTTcGTACCTGAcGCTACAAAACAATGGAATTTATTAAAAACAGATACaAGAGAAGCCGaTTCAGTtAAAACATTTAGAAAaAACTTGACAAcAaAAATTGATatTCCACCACcATACTTTtCtTTTGGCAAACGtaatACAAATATCATTCATACCAAGTTAAGACATTACTGTaTACTAAACCATGATCTATATAAACgAAATATTGTAaGTAGTCCATTATGTTTATGTGGAAAAAATGAAgATGTGTATCATTtcTTTTTTGCATGCACAAATTATTCCAAtGCTAGAAGTACTCTTTTTAATCATTTGTTCATGCTTGATTTgGTTTCTATTGATATTaATGTATTATTaTGTGGTGATGTTAATTTGCCTTTACAGATAAATAACAGTATTTTTGCTGCTGTTCATAAATTTATtGACGAAACATGTAGATTCTCcAAatGATGTaTTACATTATATTGTATCTATtTATTCATGTATCGATTgTATTATtttTttttTTCTTTTTGCATGACAtATTGTaTTATATAAGgAGAGGAATttActaagttatttagaacttgtttccaatccttttgattgataTCAATAAACTACGTTCAAAA
>LINE_S.glomerata_11_cons#LINE/L2
ccccccatagctttgtcagaccactacccagtgtgtttcacaagaaaAacAaaTaaatccttacgtaaaggAAagcacactgagataAcatacAgATgctttaaaaacttcaatgaacacaatttcttAAATgatttatatagTgcTaattttacaacacTggaAagCatatgtgacccaAATgaaattttgagaAaaTTttatnTcctatttaACaaAgtattggacaAacaTgcAAagaTtAAaacTaAgcgagtaaaAaacgataatcgcccTaaaTggttaacaccagaaAtcAcTAaggcgcaacatatgcgtgacAgTTtccAtcAaAatggtgacnTtgAAAAcTtccgaAtctGgAgaAACaAggTcAcgGcacttatagacactgcaaAgATcAAttaTTaTAggtcAActATcgaGcAaAgCaaaAaTccacaAcAAATGTGGAAcACAtTgAATAAaCTAGCATCAAAATCAcATAATTTTgtACCgATgaCTaTtTCTGACAAtAATAACAtCACtGAGGACACgCAAGAAATtGTTGAGATTTTTAACAATCATTTcACaGGTATATCgGAAAaaCTTATCTCgAATATtGcaCGaAAAGATTTTGAcTaCGAGAAATTAATgCAaTTTACAAAaACCAAGCTTGAACATGGTgATAaATTtAGCATTCCCCTTATACatgaAAAtGAagTGTTAaCTtTATTAAACAAACTtGATGTAAATaAATCgGCTGGTATCGATACCATAGGTCCACGCcTACTaAAACATGCTGCACCAGCcATaTACAAATCTaTCACtCATTTAATCAATGTcAGTATTTCTACaGGAATATTtCCAAATGAATTaAAATtTGCAAAGgTAACACCaATATAcAAGAAAGGAGATAGACTTGATcCtgGtAATTATAGGCCAATATCtATCCTCCCCACTTTGTCGAAAcTAaTTGaAAAACATGTTGCTAAtCATATCcGTAAaTTcTTATCAGATTTcGATtTACTtTGCAAATCACAATCAGGTTTCAGaGaATCtCACTCgTGCCAAACtGCtCTtACTAAAcTAATTGATGAATGGcTACAaGcaatggatactgGcGAACTTGTcGGCGTAACcTTTCTtGATTTcAGCAAGGCTTTTGATCTTGTGAATCATGATATTTTgATtAAAAAACTACGTTGCTAcAATTTTGACCgcaaagcagtacaatggtttgaatcataTTTAAaCtGtAGaTTTCAGAGTGTTCAACTTGGAAATATAAAATCTGAAAAACagttAGTCACAGCGGGaGTGCCACAGGGATCAATTTTaGgtCCAcTTCTTTTCTTATTTTACATCAATgATaTCCCATTATTCAtAGAGAAaTCAAacATaGACTTATTTGcggATGACGCtACtCTTCACTTTTCTGACAGtAATGTTTCTTCcATTCAAAAcAtgTTATCtTCGGAcATaAGtAATaTaGAAAcATgGTGTTCTCAGAATCAGATGATTtTgAAcACtAGTAAAACAAAATGCATGTTGATAGGCACACATCAGAGACGATCAAAACaGACaAACCAAAATCTAaaaTTAgaAATtTCAGATCATTTTCTTGAGAaTGTCACACATGAAAAAttacTTGgAATtCATATtGATAATTCACTtAatTTTAATACACATaTcGATGCTGTTTGTAAATctGTATCtGgAAAGATATCTGTAtTAcGAAgAATtAAGAAaTATCTTCCATTaaAtACaAGAAAGTtATTcTAtAATGCTTATATAaTGcCATCAATTGAATAcTgTTTAACAaTTTGGGGaAATGCATCAGCcTcTAGcCTCGAGAGGATTCatAAGTTACAaAAaCGGGCAGCtCGCTGTATCTTAGATGCTGCcTATGACAcgCCATCAAAACCCTTATTTGAAAaACTTgATTGGCTgTCAGtaCATGAGCAATTGACTGTAAATAAGTTAGTATTAgTgTAtAAAACGCTTTACgGtGCAAGtCCAtATtACCTGTcTGAAATGTTcAatTACCAaTCAacCAATTCtTaCcATCTaAGATCTGAATCTAATTTTGACTTgtGTGTTCCAAAGCACAAaACCAAAaTATTTCAAAATTCTTTTCAaTAtTCgGGTGCAGTaTTGTGGAACAATTTACcTTTAAAtGTAAGAATGTCTCCATCACTTCAAAaTTTTAAAATCAAGTCAAGAAAATTtATAAtAGACCAACGtTCaACtTaAAttatTatataattgtatATaTGTGGAcTGTATTATtgAaatAAaTaATGCATgTattaTTATTGTaTgTtgtGTaataTatAAcATTGtTGAaTGTActatTTAtCaTTGTGTaTTATATATgTattTTTATAgAGGGCCTCAAGGAAGAATAGTgCTcGCACTAATTGAGTCACCCTCTTTAAATAAAgTATT
>LINE_S.glomerata_10_cons#LINE/CR1-Zenon
aaggaagtaagcgagctcacatctaggcttgacgaaatggagcaatattcgagacgtaatTgtttgaAaaTcAcaggaatacctgaagaaaagggtgaaaacacagacaaacttgttctaAaTgTtgtcaacAgttTAattcttaaagacaacactgagaaaataacagtgaaagacatctcaaggtctcacagagtaggaaaatacagcccTggacCaaacaAaccacgggaTatcatcgctaaaTTcgTcAgttaccgagagaaggccagagtgtacGgaaATAAaAgaaAtCtcaagtcctataaccataacccatcaaagcaaAcTggcccgatctacgtaaacgaagccctaacatcaAgaCgagcggagctgtacgggaaaacgcgcgatctcgtgaaaaagAagAaagTGGacagttgttggacatatgacggccgcatttacgttaaactccgtggtcaAAaagggaaaaaAatAcccAtAAAcaccgtcgacgaccTggattgcttttacgaggaagaagacgatgtcAttcaTaacgaAggagaacaggtcctggcgtcgactccaatatcgtAAggacaAtgTAaAtaccttgttttgattacaaacacgtccacgtgttcacatctctgagacgcttagatctacatcacatcagcgctttgtactacTttcgttTTcaccTAAatgtgactgTatattAaAatAaAcatTtcggatgtcccaaatgatcatgtaaagtatgttcatgttcaagtttaTgtTTATAtttatctTtaaactgcttttttggtcacactactcccacatcgaaagatgtatgtatatAgaTgttTcAtctAgtattgtTtaCActaaAatacgtgtgtgtaAAtattAcagAggcactttgcccgAttctgTtcgtattTtTTtAcCtGcTtgggAaccGTgttacttAAtgaactctatggtccctactttatatactttgttattaTtccTtTtattTtctAgtttctttgaattgacAaATgctacatAtTgccAAacaAtTattatgtcatttataaatcccattttaaggcggctcacagAAttaAacattgAAgtgtgtccacaAgtGtatataGaTAatgggtaattctgttgagcagtatcgtgccgctAtTggggttttttacatccagtgtcatagcatactgataaggtcagctatAAgAatctttAAAactgcaaAtctttttaaaaatttactgtttgtatttggtgtttttaagcaacaatacaggtgtctggcattttggtccctcaacattaatttttttgcacagttatttatgtttttcatactcttacgctcaGgTgAtattgaaacaaatccaggtccAAaTgtTgAaaattCtctTgatattttacatctcaatatcagaagtataagaaataagattgattccctcatgtacttagtacatgattttgacatattgtgttttagtgaaactcacttggacccaagtataacagatgaaaacttatTTatacaAggttttaggagtatttttagaaaagatagaaactcccatggtggaggtgtaatgatttttgtctctaattttattaaggcaagtcgtagaatagatttagaaccaattgatacagaaatattatggatagaaataccccaatcaaagggaaaccttcttatatgctgtatttatcgcccaccgcatactagtagtacattttggcaaaagttctcttggtctattgaaaaagccagtgatatctcgaataatattgtaatacttggtgaccttaatgttgatttcttaaaactaaatacatcacatgaagtaaatacaattttggaaagctgcagattaACAaacATtATacttgaaccaacaagaatcacttgtaacacaggtacTcttaTAGAtcCTATaaTTattagtgAataTaTAcatgtAcaTGatTCtggCACcTtAAATgttgctcatacaCttagtgATcATAgggctactTaCataTATattcatcaGAaCAACAGcATTaAtATggcatacaaacgcaaagtatggGATTaCAagcatGcAgAtATAgaacttctaaatacactcatattacAAAgtGAcTggaaTaaaaTtatTgaTGACaCagaaaacaTggaatctgcTaCaaaAAAcTtCaCaGAagagtTTaATTCTATAATTcAccAATgcaTACccgAAaaaACaatAaccATaagAccAaACgATaAAcCaTggATggATTcTCttttaaagaaaactattcgtgatcgcaAtAgacTtaggAaAAaAGCAcaAAAaaCTAaaAcagAaTCTgAtcgcaacaAtTaTcgtAAActAcgAAAtaaggttaataacatgaaaaaacatgccatAACTAATTAcTAcGATAACATTGATTCTCATCTAAAAGATGCTAATAAGAATAATCAAAAATTATACTGGAAATTATTGAAAGAcTTTTTTCACACTAAATCgACtAGTGAAATACCACCAATTCAGTATATaAATGAcACTAACACAgATAAATTTGCAATACTAGACTCcGACAAGATTGAACTCTTAAATAAGTATTTTACATCTgTCACTTTTTTAGAcGACAGTGaCCATGAACTTCCAAATATaGAAATTAgATGtAaTgATAgATTTCCAGAAATaCAaATTcaAGaATatgaGATTACAGAcATAATcTCAGTAATTCCTaTCAATAAAGcAGTGGGTCCAGACTGCATCAGTCACAAAATGtTAAAGTCtTGcAAAAaTACTAtatcAAAACCACTGTGTATTTTATTTAATAAATCATTAaTACTAAAaACATTTCCTGAATGTTGGAAATTgGCATATGTTCTTCCACTATTtAAGAAgGATGAcCCCTCTATAACtTCAAATTATAGACCTGTCTCTTTGTTGAGTTGTGTAAGTAAAATATTTGAAAGgATTATTTTCAAACATGTGTACAATTACcTACATTCAAAAAATCtTTTTTATAAATATCAGTCAGGTTTTTTACCgGGGCAcTCTACTGTATATCAACTTCTAGAAATATACCATTCTATTGTGAAAAGTATTGATGAAGGTAAATTCTGCTGTATGGTGTTCTGTGATTTATCCAAgGCATTTGAtAGAGTATGGCATAAAGGCTTAATTcATAAACTTCAAATGTACgGAATTAATGGTAAaATgCtAAAATGGTTTGAAAGTTATTTAAgcAATAGAACACAACAAGTCAAGTACAGAaATCTGCTCTCTTCCATTGGTTATGTAAAAGCTGGAGTCCCTCAGGGATCTGTACTTGgACCACTCtTATTtTTGATATATGTAAATGATGTTGCTCAAAATATGATATCTGTTTGTAGATTATATGCTGATGATAATTCTTTACAACAATGTTCAGAtAATATtAATCATATTGAACAAAATCTTAATCAtGATCTTaAAGtATTAcATGAATGGTCgAAAAAATGGCTgTTGAAATTCAACCCACAGAAAACAAAAGCTGTATTTTTTCATtTgAAAGCTgTGCAACAATTTCCAAATCTAATTTTTGATAACTGTCAAATAGAATATGTCACACAACATACACATCTTGGGATACTTCTGTCTTCAAATaTGGGaTGGTCtGATCATATTGATaTCATTGTAAAGAAGGCTTACAAAAAACTTGGTTTACTGAAAAAACTAAAATTTAaTGTGTCAAGGGATATTTTGTCCCAGATGTATATTTCTTTTATcAGACCACAACTGGAATATGCAGTTGAAGTTTGGTCGGGGTGTACAAAGGCAGACATaGAAAAgCTTGAGAAAGTTCAAcTATTgGCTGCTAGAATTGTAACAGGTCTtACACTTATTGCTTCTAAAAATTCACTTTATCTGGAAACTggATGGGAACCatTGGAAAATAGAAGAAATcGAACAAATCTAGTAACaATGTACAAAATACACAAtAATTTAGTACCTACTTATATTCAAAATATAGTACCTGATATTAGAGGaAAcATTTCACgATACTCTACaAGAAATTCCTCCAATTAcTCCTTGCcAAAATGCAGATTAGAATTATTCAATAAATCCTTTATTCCAGATAgTGTTAGAAAGTGGAATGcAATTAAAATTAACATAAgGGAGGCAACTTCTaTGAAAAGTTTTAAAAgATGcTTGTcAAGCAATATTgTAAAACCtCCaAAGTATTTTTCTTTTGGtAaaAGATTTTGGAATATTATTCACACAAGGTTAAGACATAATTGTATTTTAAATTCTGACCTATTTCGCTGTAATTTAATtGACAGTCCGAATTGCTCATGTGGACAAATAGAGGATTCcTATCATTTGTTTTTTGTTTGTAGAAAATATGCAACAGCAAGATATTcTCTAATGAATAAgTTATTATCATTcAACAATTTGTACATTATAGATgTCCATTTGATGtTATGGGGTGtTGATTCATTtTCTGATCAACAAAATGTAGAAATTTTTAAAGTTATTCATACCTTTTTAAAAGAGTGTGGTCGATTcTCTGAAAAATCTTAATTTTTTGTATATAtAGtATTGTGTTCTgGTATCAAGAGTcTACTGTCTTTGACACTACtAATTGTTaCTGAAAAtAATTgTtCTTTATTTTGGCAATatTATaAAAAtTTTGTATgAGGAGAAGACTATCTAAGTTGTtccAGAACTTGTGTCTTATCCTTTTGGCTTTAATTGTCAATAAaATATGTTCAA
>LINE_S.glomerata_0_cons#LINE/L2
TctctctAttaagattctaTtggagataataactacacaatggataaaaatggatcttagtgaaaatacaagtttTtttagatcaattctggactcttttagtggactctcaagttcatttgttaacagtcaaaatgaatcgaccccagaagatgtgagtataccagattatataaaagtgaagcttaacaatgagagtgttacaattacttttgaaaatgagggatattctaAaataTcaAgActcctgcagaagaAcctAatattctacaatcggagtaacagaaatggatggatttataagactccttgtaaatctgtaacggtaacactctacaaatcaacagactctctccatatccaaggagatgctgctttcacctggtacaaaaaattcctgcaagaacttgtaaatgatgtggaacctatcatcgctgaaatatcTacccagccacagccacagttagcttcaacaccaaaagctatcgataaaaaatgTaAaaacaatgaactcggtgaatgcagtaactgcaatagtgcagctacgataaaacagctgactgagactgTtaaatTcctcacccttgaggtagaaaaactaaaagagaaattgaattctaaagataccaaattgtctgtgtttgccagtacgcaaacatacaaactggcagtcaaacataaggagacatctacagagaggcttacaacgttgtctagcggcatttcTagacatgtgcagtgcaacaccattaaaagtatgactgaaacgagcacaaacacagataTatgccccacagaacgtgcaaaattagatgaggaaacacccAaagcccaaaacacaacaaaaaatgaagaagaactacaaTtAcGaagtggatcatccctcataattggaagttcaatcctgcaaagagtgagaactcgtggattaaataaatctgtgaaagTTtctacaaacagaggagccaaggtatcgcatataaaagcaaaattggccaaaatggatgtgtcgcccttccgtaatattgtcattcaggcgggtgggaatgatgtatcaagtaaccgcgaTccggAatcaactgaaaatgacttcatggaaattatttgcgatctacaaaaacggcacccgggaatacaagtgtacctctccgaagtcttaccacgtagagatgcaaatgtgagtgaagtgaatgaaattattAgAtatgtgtgcaaagagtacggagctactcttatcccaatgagcaaatctttccgaaaaaatcaagcaaatgagctctagtggaaagacggcattcacttgtctgataaaggcacagcggaattattaaagaacatcaaccagtgtgttcctattcttaaacaaaaggaatacattatccatgacgattcatttacagttaggaattgtatttgtttcttttgcggagaagagggccatacaactcggaactgtcgacAtggtaAaaaagtttcgtgttggtaatgtggaaaaatggggcataatcaaaagtttTGTtccttttaggaaaccggcaatgaaaggaacgccgtaaaacaaaatcgcgaaAataccgaacttattgtctcgcataactttttctccccagtaaaTaacaataaatactcaattttatataatttatgtgatgatTgtaagaatgttgattgcAcaTgtaatccctacttgtttacccctaaaattttcaaaaagtgtttaaatgctcaaaacaaatctagtaattgttcaactGatttaaattctccatcagaactgacagAtacctgtatgaataaggtaAAcacttttTctaatctTcaacAAAcaaatcttagaaattcttctccaaaatCtgatActCAaaAtaaaataaaACAAAATatatgTaaaTCaaAtCtaGgttTaaTgAaaAaggGtCTacAttttgtcaatttgaatgtgtgtcacattttgccaaAaTtAGAtgaAtTggtTtTgtatTtACaaGAtgagctttacattgatataTTTtccttATgtGAaaCaTTtCtTaaTgaaaataTtAatgaTTGTAttataaatataAAgggaTAttgTTTtgAAAgAAAAgacagagtaGGAaagGctggtGGTGGacttgTTAcATtTaTttcAaaTGAatTgaAgTatAaacgccGtAaggaTTTagAAattAgcAAtattgAAAcAatgtggcttgAAATtAATcttaaaaattctAAACCTATtCTTTATTGTTCAGTTTACCGTCCACCATCTGCCCCCTCCTGCtGGGTAGAtGAtTTTGTccGAGAgtTaCAGTGCGCtACCTGCTGTGAcgaccaggaAGTGATTATTGCAGGTGATcTCAATATtGATATGCTCAAAGAaCCCCCGCgGAGTTGGTCtTCTGCAATTGTAGATTttGGActAACACAATTaATTAACACCCCAACAAGAATTACTAATAGCTCtAAAACTCTTATTGACCATTTCTACACTACgCACCCTGCTAACATATGTGAAATAgCAGTACCCCCTGTAGCgATGTCTGATCATTATCCtATAtGTGcCACaCGAAGATCTAAcAGCATGCAACGCAAAGGCAaACATActGAAATACAATATCGTgACTTcAAAAAtTTTaATGAAAcagATTTTTTGCttGATTTAAACAATGCAaATTTTGATGAATTaaTTcTaCTGcATGAcCCTaaTGACATtTTAAaCTGTTTtTATGAtATtTTCAATgCTgTAaTcAATAAgCATGCaAAaGTaAAAACtAAGCGTGTgAAATCtGAATTcCGCACTAAATgGTTaACtcCAGAAATAAATaATGCTAGGAATtTACGAGATCAATatCATAAACAgGGAGACATGGAgAATTTTAagcTTTGGAGgAACAAAGTCACaTatTTAATaAaTaATGCAAAATCtACATATTATAAGgaAGTAATTGAAAATAGTTCTACtTCAAAgGAAATGTGGGGTCAcTTAAATCAGCTgGCCTCgAAATCAGAcAAAAAcTtgTCTCCTTCcAATATaAtaTATAAcGGcTTAgATCTTGATaATTTACAgGAtATTGCAAATGCcTTtAATgAaCATTTTGccCAAATTCCGAagAAATTGTTgAAtAATCTTTCGTctaCcAcaTTTGAgTCAGAcAAATTGAAAAgaTACACgGAgACgAAACTTGGAGATCAAGACTTTTTTaAAATTCCCTTGATTAATGAAgaAAAggTAtcTGAaATGTTAAAaAGaCTaGAtgTAAACAAATCTgCtGGCATAGACTTTCTTGGACCtAGaTTGCTTAAACTTTCAGccAGTgTAATATCCAAACCaCTAACACACCTAATAAATTCTAGCATaATCAAaGGATCTTTTCCTTCACAGTTAAAagTCGCAAAAGTAACTCCccTgTTcAAAAAgGGcaATAAATCAGAcCCAGGAAAcTATCGcCCAATCTCAATTTTACCAACtATgTCgAAAaTTTTAGAGAAGCATGTAGCAGAAAATATACGtATtTTTACTTCtCACTTTGATtTAcTAATGAAAGCACAATCTGGATTTAGAGAATTTCACTCaTGcCAGACAGCTCTCACAAAACTAACcGATAAtTGGCTGCATGCAATAGATCAAGGAAAtTTtGTTGGCATTACTTATTTGGATTTTAGCAAAGCATTTGATCTTGTtAATCAcGATATACTaATTAGaAAACTtAAATGCTAtcAtTTcGATCCaAtATCAATtAAATGGTTTCAATCATAcTTAtATGATCGAACaCAAAGTGTAAAAATTGGTGCaTAcAtATCTGAATCACTGCcaGTCACAGCAGGTGTGCCACAGGGCTCTATTTTAGGTCCtTTGTTgTTTCTaTTgTATATtAATGATTTACCATTaTgTGTTGAACATTGTAATaTTGATATGTTTGCTGATGACACtACAATGCATTTTCATggtAAtAgTATTTCACATATTGAAaCAACTCTaAATCATGAaCTcaATCAAcTACAAAaaTGGTGcCAACAaAATCAGATGATTaTaAATACTGAtAAAACAAAGTGTATGTTAATGGGAACaCAaCAAAAGAAATCtAAATTAGAAAAtGTTAATtTTCAttTACAACTTTCcGGaCATaCtCTTGAAAATGTagaAAtgcAcAAATTATTAGGcaTTCACATcGATCATAaTCTaCAATATACTtGTCATGTAGATGCAGTTTGCAAAACtCTTACaTATAAaaTATTcACTTTACGAAAAATTAAAAAGTTTCTtCCaaTGCAtACTAGAaAaCTaTTTTATAATGCtTTTATTcTACCATCAATTTTATATTGtCTgTCcATTTGGGGcAACTgtCCTCAaACgCACaTgGATAGAgTCTACAGAtTaCAaAAACGAGCgGCTAGGATTATTTTAAATGAAAAATATGATaCACCTTCAATGCCtTTaTTtAACAcTtTAGGCTGGTTAACGGTtTAtGAACTTtTATATTTACAGAAAAGCATTcTaATGTTCAAAATAcTTaATggTATGTCTCCGGATTATATGCATaATcTTTTtGAATTTCAAAGcTCTGGATCATACACGTTACGCTCtGAaACAAAcTCcGAACTgCGaTTACCAAAATATAAAACtAAcTTATTtAAAAATTCTTTACAATATTCAGGaGTTATaATcTGGAATGAGcTaCCaATaAGTATaAGGAATTCCCAATCCCTTacaaTATTtAAAAaaAGTGTTgAAAATTTTTTgcTtgtgAAAcGCAaTGGtTCTACgtgAtTTtTctTTTttctctCTcTCTcTAtgcTgAAATGTatATgTTTtATTTatttatttattTaTttgGTAACAtgcatgtacTGTccATttTTTATTGTcTCcTtaTTGTgATTtgTaTTTATTGTgTAtAtACATTGtATATgTgTTATAAAGAggGCCCcGAGgaagactagtgCTTGCACTAATCGGGTTACCTTCTATaaATAAAGTATTATt
>LINE_S.constricta_9_cons#LINE/L2
atCAgcGTatgcGCCAAGTGTTGGCTGCACATTTaTaTGCTcTCACAAATTATATTTCTTTGTATGtTATATATTGCTCTGTTTTAGTTAGGAATTGACATAGGTGTGTGTGAAtGTGTGTGCAAGATTGTGGTTtAATTTcAAAATAAGTAGttaagtagtTTCTCGGCAGTTAACAATTTTAGTTCGACTTaaaaaaaaaaTTCTGACCATATAAACAAGAAAataTCAGCGCATGcTGTTTGGACTATCTCAAACATAaAAGGGTCAGCGCATGAATCCAGTGTTGGCTACcATTTTGACTTTGGTAAACTTttATttcttttataCAAtTTATTTGCAAAgCGATTATTtTATCTATTcGTAATTTTAAAgCTtgactttttaaactgcTGACTTTTTAAACTTTTATTTGTGTCGGTAATAGgcTGTGTtGAgCGCCAAGTGtGAAAGtCTGCTAAATTGtGTcTcTtatAAAAACTaGATTTTaAGTGGTTTCTAGACTATGCATTGaCTTcATTTTTGTtCTGGCACTAAATAaATATGTGAGCATtATGAAtCgGGCATTTGTaTTTGGATTACTAATTGCATTTGTGGAGTACtTGTGTCTaAAACAATTGGATTtTAACAAAaGAtTTCATCATAatCTgGTGAACACcttCTcAGTTTACACAaTGGATTATCCTGGGGGcAAtATCAAAatATaCAGTgCAAGTgAACTATTGAAaTATAGATCAATGCCcAGACAATGGATTTTACCTGATCAGcAATTATTGGCAAGATTAAAAGGTATGGGTATTTTGAACTTTAGAGGTTGTAGATCTGGAACCAAAACATCCAAAAGTAAtAAACCACAAAAGAAACAACTTGGTGTGAAtATCTCAAACCTAGTaTACCCAAAACGACAAAATGACCTAAGTAATTTCAGAGAAAATgtGACATGTTTAACATTAAATTGCCATTCAGTAGTCAAcAAAGATGTACTAGTCGGACAATTGCTTCGTGaGGAAAATATTGATTTTGCGCTTTTGACGGAAACGTGGTATTCAGATGAcAAACAATCTCACTTTGAAACATCAGATTTAAACCAAAATGGTTATAAACTcAGTGTTGCaAATCGTAAAAATCGTGTTGGCGGCGGTATTGCTTTGACTTGTAAAAGaACCATCAATATGCGGAAAAAAgAATCCGGCgCGACCCAaACTTTCGAGTACGGAATATGGCAATTggTATTCAAAAACATTACcATAAATTGTGTAGGAATTTATAGACCcCCATCATTGGCTACtCCTCTGCAATTTGTTAAAGACTTCTTTGAATTTATGGAAGACATTGTTTCAAAATATCAAAACCTCTTGACAATGGGGgATTTCAATCTTCATATACACGATGAcACcGgTGCTaTTTCAGAATTTAATAACTGtTTGTgTgCTAtGGGATTAGAACAACATGTACATTTCCCCACGCAAGTGTTCGGTCAAAGTCTCGATCTTGTGATCACAGAGGTcGCAAAtGgTGTTGAGCTAGTcTCATGTGAACCTGgTCCATTTCTTTCAGATCATCGTGTaGtGAAAGTCgTCACAAAAGTgAAAAAAGAGAACATTATCAGCAAATCCATCATAtACAGAaAcTTTAAAGAtATtGATcGCTCAGAATTTGCCAGTGATATTACCAATAtAAAAATTGAAAGTGAATCaGTTACTGAATATgTGGAACTTTTcGAATCCgAAATGAAaGTTATCGTCgAtAAACATGCACCTGAaATTGAAAAAACAGTTATTTGTCGAAATcCGAaGCCATGGTTTACTGgGAGTataaaacactcaaagagtATTCTACGcAAAGCTGAGCGCATGTGGAGAAAACACAAAAATCCAAATGATTATGAATTCTTCAAAAaTGCAATgAATAAATACAATTATGAACTAAATCTTgAAAAgAAAcGCAAACTTAGTCAGAAAGTGCTCGCATTCAAGGGaGATTcCAAGAaACTcTACAACTTCGTGACAGATcTCACCGGCGGAAAGTCCGAAAATCCAATGCcgACCgTCGACAACgAAAACAGTTTAgCTGATAAATTCGCAGATTTTTTCATGAACAAAATTGAGaAAATACGAGACAACCTtaAACATCATAaGAACTaTGAACCATTGcCGAAAGATGTACCAAAATTCGAgGAATTTGGAACCTTAAGTGAAaATGATGTGAAAAAAaTGATTAATTCCATGCAAACAAAATCATGCGAAATTGAcGTTTTgCCGACGAAAGTGTTGAAGTCaTTTGTGACTgAACTGCTTCcCAtcATTACCACATtaGTgAATCTtTCGTTGTCACAAGGTGTCTTTcCACCAAATTgGAAACAGGCAATAGTTAGACCTCTGTTGAAAAAACTTGGACTCGAACTCATTTTTTCTAAcTACAGACCAGTGAGCAACCTACCATTTCTGTCGAAATTAATTGAAAAGGCaGCATTATTcTACctTAAcAAaCATGCAAAtGAACACAATCTCCTTCCAAAGAACCAatCAGcGTACCGACAACATCATTCgTGTGAATCAgCGTtACTTCGTCTTGTAAAtGACATTCtTGCTGCCATGGAAAATCAAGAAGTAACTGCaTTAATAGCATTGGACTTAAGTGCAGCTTTtgATACcGTCGAtCATGACATcCTTCTCgGCGTTCTaAATcGTCAGTATGGTATCTGTGGAgtAGtACTCGACTGGTTAGACTCGTACCTgCGACCCAGGAGTTGTCGCGTAAGTGTGAACAATATAATGTCGTCAGCACGCGATCTTACGTGCAGTGTCCCCCAAGgAAGCTGTTTAGGGCCGTGGCTCTACCTcGCGTATGCAGGGACCATATTTGACATTGTTCCGCCTACCATCTCCGTGTACGGCtTCGCcGACGATCATACTGCCAgCAAATGTTTCAAACCTACACCCGCTCTCGAGGCCGAATCCATTGCgGAACTAGAAGAgTTcGCAACACAAGCAAATGATTgGAtGAACAGTAATAAATTGaAAATGAATTCTTCAAaAACTGAACACATAATTTTcGGAAGTGCTCCTCAGtTGCGTAAAcTGTCTAAAGAtGAAATtAATATTTGTGGTGATAAGATCAAaCgACAAAATACAATCAGATATTTAGGGGCATTtTTggAcGAAAATCTgACTTTCAAAcATCACATCAAGATAAAGTGTCGAACAGCTaTGTTGAGCTTTTTTCGcaTAAAAAATATTCGCAAATTCCTtaCACAAGATGCAACaGAAACTCTTGTactctcACTCGTTATTTCTCACTTAGACTATTGCAACGTGATTTTGTAcGGTATTTCAAaCTGTGATATTGCAAAACTACAGCGAATTCAAAACAtgtgTGCCAAACTaGTATTgAATCGTAGGAaAAGTGACAGTTCTAAGCAGGCaCTATACGATCTaCACTGGCTGCCCATCAAGGCCAGAATACAATTCAAGATTCTTGTATACATGTaCAACTGTCGcGTTGgAAATGCACCAACGTATTTGAATGACcTGCTTACACCTAAAgTTCAAAAACGTTCTCTGAGATCATCCTCATTTTCGGTTGACAGTTATgAAGTGCCTTTTAATaAGTGTaAAACtTTCAgCGACAGAAGTTTCAGTACAATCGGCCCAAAACTCTGGAATGATCTTCCATTAAATaTCAgacAATGCTCAtCAGTTGATAGTTTCAAGAAACACTTGAAGACTCATTTCTTCAGAGACTATTTTAATCtTTTcTAGTCaAAGTCAGTAAAgTGTAGAAACACTAAgCAGTGAACTAAgagacAATGTTTTTCTGCGCATTaATTCTgtaATGAATATCTaATTTTaCAATTTCTTTaTTATCCAAGTaaCATTTTcATgtctTTTATCATGtcctTTAATAATATAGCCATatTTTTAATTaTTTTAAATAACAttactttcttTTACTTtTgAtAACATGTTTTAGATTTAGAgTTAATTGTTTTATCATTCtTAAACTACATTTATTTATTATTTTTAATGTTCTGATAtAaTATTGTACAACGCCATTGAATATGTATTATATGTAGAAATAgGCGtTTAAGCAAATAAAACAGTTTcAGTTT
>LINE_S.constricta_8_cons#LINE/I
CGCAGCCGGtgTTTGAgGAaGAGaTGGCAgTGGAgGTCCCAtCGGGACAACCATCTGCCCTCTCCCGGGtCaCCAgtcTACCgGtGGCcTGGATtACgatCACcCTGGCTGTGGTGGGcGGggcgTTCCCtCTTGGGCGGgCGGCgGAaATAGCCGCatCaTTcAGaAaatATATaGGGAccAgCTGCTGctCacCcATtAgcAAaCaaAAgaaCGGtcTgACtTTcAAAtTAAGaTCaGAccTatTcACtAAaGCAACaaacTTtAAcTTtGGtCAATAtGAcTGGGAgGTaAAAAAgcaaaatAaatctATaACaGgaATcATaACGCCCAaACCaAACCAGTCAaTcAAgGAcACaATggAaaCaCTgAAaAAACAagAaAaTGTAagAGAGGTaCGCCTcACaAAAAAtCAatCAGCcATtGCaGTgAAgTTtAgcGAAcCAAcCCTACCaCTaACTATcATGGGCAATcTgGTCAAACCTGCCCTgGCcAAaGAaTCtAGgTGcAAcAATTGCCAaAAcTTCGGTCACTTTGGtACACAGTGcACCAAAGAGACAaCATGCCCcCATTGCGCAGgaAATCACcTcTCtAAaAAtTGtaAAAAcAAgCAAAaTAAAAAaTGCGCtAATTGTGGAGGGGAtCAcTCtgCcGCATAcAAgGGaTGCCCAGTcTAtACtAAATACATGGAGaAGaTaAAAATCTCCAAtTCAATcAAaTccAAAGAATTtaAtACaAGATGCCAgGAGAAAGGTATCtcTCCcCCAGCACCAaAcCAGGTCAACCtTGGTGCaAAaAAATTAAgTAAgAAAgAAATAAGcGAtTTgGCaACAAAATTAGtTGGGAAAaAcGCgAAAGAAATAGAAgAaATAaTtACtGAAGcaCTccAAccCCAActAACcaAcAatgTaGgTAAgGCTGAaatCACCACAGCcAAaccAAatcAaAAaAAtAAggAaAAtaAGGgaAAgCAGCAGCCCaaaACAAatAAaAcCaatagACCcAGACGACcAAGACGaaATGACAGGCCtCAcCCCCCACcCCACTtCaAtCAAGCGGGACCGATGCCGggaccgatgccaGGACCAAAtCCATACAAtCAATGGATGGGTCCCAAcCAGTGGcATGGACCAGaATTtTATGGcCCaAGGGGaAACTGGCAcCCaATgaGTCAAGGtCaTTGGaatTAcTAGAAtAAATaTgtAcaAAAAAcACATTGGCtTcatAGCCATTgAATAacATAAAgTgAaCGACAATGACGACgACGTCCAAAAaTAAtCAAcAtCtAaGTAAAAAGGGCCTCGCCGTCTTAAGTTGGAATGCGTGTGGTATCGTAGgAcAATGTaCtTCTAAAATTAaTGAACTTataGAATActTAGATAGaTACCACATAGAtGTAGATGTcCTGTGCATACAGGAAACaCACGAATCAcTAAGAAATTATCtCcCAAGAATTaGGGGATTCCAGCAACCAGTCaAGTCAAAcAGaCAAGATGGATGGGGTGgaACATGTATATaCgTAAAGCAAGGCTTACAATTTATAGTaAATAGtTTAGACAGTACCAccCcCTTAGAAGCCACCTCCATCACAaTAATAGGAAAtCAgGAAAATTCCACTATaTtTAATATcTATGCCCCtcATgCAgCAGAcAATAAGtTAGAATATTACAAAAGGGTGTTTcAcAaCTGTAAGGAaAAAACTATtATAGTAGGTGAcTTTAATCTAAAACACCCATGCTGGAATCcAGATAAtGATcTAAGGTATGACGGCGAgGCCGAcGATCTGCTcACATTCCTAAACAGTGAAAATCTcTGtATTCTAAATGATGGTCAGgTCACcAGAATATCgTCAaCTcAAaACGCAAGGGATaGcGCTTTAGattTAGCCATTACaTCaGCCtGcctattcgataaaagtgaatTTTACGTTCTgGATAAtACAaTGGGTAGCGACcAcATGCCCATcGCtaTTAAtgTAAatTTtTCACCAAATAAAAgTACacAtAaTCATAAtaAAAAATGGAATGTGAgTAGAGcGaCtCAgGAtAAcTGGAacAAtTTtAAAGAAAAATGCgaACATGAACTcGCgAACATTaagGAACAaGAtGTAAacAAtAAtTTCAACagTATATACTcAAAAcTaAtCagtATACTCaAcGACACtATACCtAAATACAAAAAtactCAAAAcAAACCaAGCAAAgTTGTACCGTGGTggAAcaatGAATGcACCAgAGCTGCaAAAcTAAGAGAAAaTAGaAGAAAAGAtTATAAAAGggAtCCaaATTCtACATTtAAgCTTAgAtTaTGGcAAGAtGCTAGaAGAGAAGCaAACaAaAtCATAcGAcAaGCgAAAGCtAAAAaTTGGGAAaActTtTGTTcAaacATAACCCACAgAAccACCAGtAAAGAgTTgTGGGAtTTtATGAAAAAAatAAGGGGaAAACAAGGTcAaAacAGCCATCCaTTCTTAGTtAATcAaCAAaTAATCACAGAttCaACTGAAAAGGCGGAAGCCCTAGTAAGTCATTACCAAAaGGTcAGCAGCAACAATGGCTACACCCCcGATTTCATTAAAAAGAAGGAATCAATCTCCaaCAAGgTtAACAATTTAATCAAaAATGAAACAAATCACACGGAGATTGACTACAATAAACCtTTCTCTCTTATAGAAcTTAATGTAGCgTTAGGCACATGTAAAAgTGGAGCACCAGGGGATGATGGAATCCACTATGAAATATTaAAACAaTTGccAAcAcAAgCTAAAgAAAGTATtCTtGAAATGTTcAAcAATTCATGGAcTCAGGGAATAATACCAGACTCATGGTCGGAAGCGACAATAATaCCtCTACTcAAGCCcAAtAAACCgACtAACgAtCCAGGGTCATACAGaCCAATATCACTCACCTCcACgTTTACAAAACTAATGCaAAAAATGATAAAaCATAGgCTATGTTCATAcTTGGAGtCgAATAACATCCTaTccgAAAACCAATcgGgATGTAGGTCAAATCACTCCTGTAAcGACAACCTAgTAAGgcTAGAATCTGAtgTaAAAATAGCaCAAGCgAAACGtAAATtTGTCACAGCAGTttTTTTGGATCTAACtGCTGCtTTCGATAAAATGTGGGCCGAAGGAGCAATAGGcACtTTAATGAAATAcGGAATtAAAGGAAATATGTTaAAATGGCTtTCGGCtTTCCTaAaAACAcGAAAAAttaAAGTAAGATaTGAaGGCAAatCATCtTcCACtCATAtcACcGAAAATGGATGcCCACAAGGcAGtGTaTTAtCgCCAATctTgTTcACtCTgTTCATGAAttCACTaAATGAtgTaATCAcCAAaCACAAcaGGAAAAATAAaTACCTTAAATCAacTagtaCAATTAAAATATCaCAATTcGTAGATGACAGcGCTGTCTGGgTGACaAGTAAcaATCCaAaACAAGGgGTacaAAAAATACaAAAAGcAcTGtTtGAtATaGAAAAATGGgCTCTTAACTTTGGtTTCTTAATTAAcCCaAACAAAACCCAGACtATcATATTtAGgCATgGGaAtTCtATAGTAgatGATATGCagAAAcTGACaTTATGcAAcAAAAcACTCGAATAcAGtGACAaTaTAACCTTcCTGgGaCTTATcTTTGACAAACACcTAACGTGGAAGGATCACATCAAcACaTTAATTGgAAAATGTGAGAAAGACaTCAACGTGATAcGATCCAtAAAAGGTAAGAACTGGGGgGCAAAcAAgAAATGccTAGCtACActgTATAGAGCAtTaATtAAaTCtAAAATACAATATGGAATgGTAGCGTTTGGCTCcGCACATAAAgCACAtCTCGAtAAATTACAAATTCTCCAAAAtAaAGTtATtAAAgTcATAtTAGGcGcCCCtAAtTATGCCCGCACaGAAGCAAtaCATGCAGAgATTGGAGAATTCtCAATAattGACCAAATAAACATATGtAGCtTAAAATAtTGGGTaCGtGCAAGcAGAcTAGGgaATACACTATCAaCgAATAAAGAAACGTACCCACGCATAGGAGCATGgTTAAAAAGGGTCAACAAACCATAtACACAaAAAATAcAtaCCtTAtTaGAaGAAATAGGaCTGTCTGTAGAcCAATTAtCacCcCCGgTCAACTCtAAttTGgTGGGTATAACCCCcaTcAaTATAGACACaAATCTagCtAAGACAATtAGcAAAaAAgACGACCCTACcAcAATcAgAaCgAtcgCAGAaAACTTtATtCaATCATCATCAGCtAACATATGcATATAtACTGAtGGCAGTAAaGACCCAATTAAAaAtACAacAGGTGCAGGAATaAGtATCTACtATgAtAACAgaCCAaTtaAACAATCAAAAATcAaGTTaGATGGAAGACATTCCATATTTACCTGTGAACTTTTTGCCATtAAAGTGGCACTTTCATGGGTAAATATcAGTCAAcTAaGtAAtCAAtACATAGAcCTgTAcACAGATTCgCTcAGTGCatTACAAGCAaTACAgTCAGTAGATAAcAAAAACAGaCCcGACATAATTAGAGAtATtTACAGgACAAAtACAATAATAAAgCAACgAAAtAAtACaAatGTaACtTTAAAATGGATACCcAGcCAtGTGGGAATAACAGGCAATGAgGcCGCCGACCAACTAGCGAAGGAGGCcTCAACGACTGGAATGCCCaCAAAgCTgGGTATTAGCGTAAAAGAaGCcTACagCTCgATAAAGAAcCAcTACAcACtTAAAGCAGAAAAAAgGTTtAatGAaTACAAACgatCAcACAAcTAtTCATATgGTaACAGAAACACaAACATAAAgATACAcCtTAaCAATAaTtACcAtGAcAAAaTcTACACtAGgTTAaGAcTAGGAGCcAGCTatCTtGGAGCtGAgAAtAAATACAAAcCtaGAAAcTGCCCGCACtGTAACCAAACaGAATCtTTCCAtCAcaTcATatTtatgTGCaggCAACACACcaCAgcaCGtAtacgAtTAGAAAAAACAATGCTcgTagAatTAGGacTaACAAACATTgACAcCaAtACgtTACTaTTtCCACCtAAttCgATAGCAGAtAGaATtAAAAgAGCATTGTTTaAtTAttTggAgGAAATcGAcTACATCAACGaCATcTAGACatgAACtGtAggttatggaagaaaagaagctttaacaaccagtaggtggagggtagctgaataaacggtggactcctaaagaccccgtaaaaacaaaggcacccaatgaacccaccgaacaaataggacggtTAaggTaaAAactcaAtaatTgAAAcAgTAGgtggAGGGTaGCTGAATAAACGgcGGaCtCcTAAaGaCcCCGTAaAAACAAAGgCACCCAATgAAcCcAccGAAcAaaAaggaAaAAtACCcacTGgACCgtAtagaAcTAgaaTAAGGGTCGCTGAATAAAcGGtGGCCCCTtAAGGGCCCCGTAAAAACAAAGGCACCCgCTTAaaaacaaatAGtgAAcCaaAgCCAAGAGTCGGTATtCCCCCCTCAAGGGCGGAGGCGCATtCgCACCGACaGTAAgAAGTAGGGGAAAccAGGTAataAtAAATGTAAATAAAATAgAcAaACTGCACCGCCCCcTCcCCTGCACAacCTTGTtAcTGCACTAACATTATCAGTGgAAAAAAAtaTAcAaaaatAAAAAAAtccCCACTGaATGTAAATaCATTAACTATATtACtGTATTAaCTAAcCCATGTActTTtTTTaCAGCaTAGAGTAAAGCgTTCATaatATACAAAAAaTCTCcCTAgGTAAACATGAACGTTTTACTCTcTTTCCTGCCATAGCCGAGGACTTTCTCCTTGTATGTACATAcATGTACAATaAGGTGAATGGTTaAGGGGCGGTCGGGCCTCGGTCGTCCAGACATgATaACTCGGtTAAACAagcAcAGGacCCttAATCAatTAAAAcTtTACCcCAcCCAtAgTCAATgACaAAaAaaGGAAATGGATATAGGaaGACCCCTTCCAATgACAATTTCGTTTCAAaAAgttggaagatgtcaacctagtAAcCaatcCTtATaataACaAaAgCCAAcAGaAatggAcAccCcaCATtaggggtgaaaaaagggtcctgtgctaTAtaacCataAgGTgagattAGgGcAataagtTAggCaGTGaAaTtCacaaactCaatcActcaccttagaataggacAAAActACGaaAAcacccaaccttTctaaGCTtATTagctatataAgTAgGtaACcgAaaTtGGATaCctgATAggagcccaccTttAggCAcATTGgtcaaaccatCTtTAAgTcatActagggcagTatgacggggtcAcgaTaaAaTaCgAAtGtatgtgctgaCccttaaataaAcCaGctATag
>LINE_S.constricta_79_cons#LINE/L2
tgTgtgcgccatctgttAggCtgctaaAtcAtgtgcTcTgaAataAattggaTttaatgtgatataTactgctTAcaagaAcctGAgcctTgcTgtgAacaTttatgaatgtgtgtggtttATaaCtatgaaattcAttTttgaaattatatTtgcattTTggagttaTttgtgtttgaatatatgtgagATggAcaaAAgaaaTAtctcacAACAtacatgtgcAaTggattacccccggggcagaTtAAAGTacActgccagtgagctgATgagcTTTcgctcactaccccatcagtgTAtTcTAcccagccaagaggtgttagccagattaaagggcctggggatattgaactatagaagaaaacgagcaggtgttgcttattcatacaaaCAtaaAtacaGgATcAagactacAactggtgttaacacagcaaatctcattTacccaAagcgttgtaataccatcagaaatcatacagagaatgttacttgcAtgActataaACtgtAgatcattagtgaacaaggatgttctgattggccaattacttcgtgaacAaAgaAcTGACTTtgCCATcCTGACAGAAACATGGTATTCAGACGAAAATCAAcATCAATTTGAgTCcTCAGACCTGAATCAAAATGGTTACAAAATTAgTgtCTccAACCGAAAACACAgAATTGGTGGCGGCGTAGCcCTTTCaTGTAAAAATGGTATtGGTATGCGCAAATTATTATCTAAGgcAGgTTTAAgCTTTGAgTGcGGtGTCTGGCAAtTGGTGCTGAAGAGTATTACTaTCCACTGTGTTGGTAtcTATAGACCCCCATCACtAGCATCACCAaGTCAATtTgTcACTGagttctttgaattcttagaacaagATATCATTCcTAAgtacaCTAATCTGTTGATCAtGGGTGACttTaATCTGCACATTcATgatGATAGCaATGTcATCTCCAATTTTAACACTTCTCTAtCAGCTATgGGGTTGgTAcAGTATGTAGATTTTcCGACACACATACATgGGCAAAGCCTGGACCTAGTGATTACAGAACTCACAAATGGTGTaGACTTAGTTTTATGTGAACCAGGTCCATTTCTATCgGACCAcTGTGCaGTTaaAGTGGTCACCAGGGTAcAAaAAGAGAGCATTGTAaGCAAAtCTGTGtCTTTTCGTAACTTtAAAGaTGTAAATACTAATGCCCTTGCAGAAGACCTATTTGAcCtaacTATTtCcGCTGATTCAGTTGAGTCTTCtGTgGAAGAATTTGAgTCAAAGATTGAgAAaCTGCTGGATATAcAtGCACcGATaaAATCTAAAaTACaAGTtTATAGATCACCAAAGCCCTgGTTCAATgAGAATATCctTgCCTGTAAGcGTTTGGTACGCCGTGCAGAGAAATtaTgGCGAAAaCATCagAATCCCCTGAAcTATAAAGCTTATATGTCgGCTATTcATAAATAcCACTttgAACTTAGAAATgAGAAAAcGTcAACTTTAAgCcATAAgGTTACTGAgTATAAAggAGACTCTAAaAAGCTATATAAACTAGtGAAAGAACTTACTGGaACCAAGTCAGAGAACCaACTtCcACATGTGgATgAgAaCAaTAcCtTGGCAGATAaATtTGCTGACTACTTtATGGACAAGaTtAAGAACATACGCGaGTCAcTtAAGGATTTtgAGAACTTcCAAcCtCtATcaAAGGATGTGCCTCAATTCTcAATGTTCAAgcCACTCtTaGaGAGTGACatTaAACAaATTATTaAGAAAATGCAGAATAAGTCatGTGAACTTGACATCTtGCCTACAAATGTTTTGAaATGcTTCCTAAATGAACTcTTAccTACTATCACTCAACtAGTAAACCAGTCTCTCACTCAAgGTGTTTTcCcAGCAAAAtGGAAACAAGcTGTTGTCAGAcCATTaTTGAAAAaGACTGgTCTTGAActAACATtGGCCAATTACAGACCTGTcAGCAACCtGgCaTTTCTGTCTAAAgTaATAGAAAaaGCTACCCTTAATCAATTaAATGAACAcGTATCaGCTcACAACCTTCTACCgGCCAATCAGTCCGCcTAtCGTCAATTTCACTCTTGCGAATCAGCTCTACTGAGACTaGTCAATgACATTCTGAATGGGATGgAACATCAAGAGGTGaCTGCACtaAtAGcTCTCgATCTAAGTGCAgCTTTCGACACTGTGgATCATGgCAtACTAttAGAAGTGCTGgAACGGCAgtATGGTGtTCGTGGAAcAGCCTtAAAATgGGTgGATTCATACTTGAggCCTCGCaCATGCAGaGTCAGTGTCAAcTCaCAaTTATCGACCATACGGGAAcTcGAATGCaGTgtcCCcCAaGgaagctgtttgggcccttgGCTGTAtTTGACATATGcGGGGaCTaTTTTTgATATTGTGCCTcCAACTaTTtCcGTgCATGGATaCGCGGATGACCaTAcGGCTAATaAAcGatTCAAACCAACAcCCGCTGAGGAATcACGTgCAGTTCAGGAacTCCAAgAAGCTGCTGTACTAATCAATGAgTGgATGAACAGcAATAAACtTAAAATGAAtAATGCAAAGACTGAATTcaTTTTgTTTGGGAGTCGCCAACAActAAcCAAGTGCAGCACTAACAAAATTAATATATGTGGcGACATTGTTAAATCACAAaGCTGTATTAAATAtCTGGGTgCATTTtTGGATGAGTCTcTTTCCTtTAaGGAGcATgTtAgGAcAAAATGTAAAGCTGCTATGTTGAACTATCTcAAAATaAAAAgCaTCCGgAAGTATCTGACAAGAGagGCTACTGAAACAcTTGTGcTATCCtTAgTAATAtCCCACCTggACTaTTGCaatGTGATtcTTTACGGCAtAtCCAAAACTAATCTGTCCAAaCTTcAGCGCATTCAGAACATGTGTGCTaAGCTTGTCtTGCgTcgTTCGAAGTATgAtagttcacaacaGGCATTATTTGAACTaCATTGGCTGCCcATAAGAGCTcGCATTACaTTTAAaATTTTAGTATATATGTACAATTGCTCAgtGGGAAATGcCcCTTCTTATCTAcTAGATCTcCTGTCcCGTCCAGTATCTAAACGTGCTTCAAGaTCATcTGcTTCgTCTGTCgGCTGCTAcgCTGTTCCATTTAACAGAAATAAGACTTTTTCcGAcCgGAGTTTtagtacAgtGGGACCTCAATTGTGGAATAATCTACCAAtAAGTTTAAAAcAATCTaAATCCTTaGAcATTTTcAAAAAaCaGCtTAAgGCCTGgTTctTTGAAcAGtaTGAaTCATTATTTTaAATTGaGTGAcATTaTTGTaTAATATGTAAAGAGTgTATATATTGTGACTTAtTGTAAAaCGCCgTTGAATgTGTGgGATGCAGAAACAGGCGTTtcATCAAATTgGACATTTGga
>LINE_S.constricta_74_cons#LINE/CR1
ttGCGCATgCGTCGGAACGacaAaGTCTTgTTcGAAAGCTAAGTGcTAaAtTTTCaATTATTTAaATcTTTTGCTTgTTAATATCTTGTATActTggTTtgGTTTGTcCCCTTTTaATCccAGTTTAcCcACTTTTCGTGtTTTTTGGTGCAGGTAAAGGTTaTCTcGAGAcTcAGCAGGTTTTTCCAcCCCCAGTAAAACTGTCaAAAACAACCGCCAtTTTtgttcacTTCCGGTCTaGtTTGTTTACAATAATgAAgTTAgAATtTACTtGTCTCAcCcTTCTcTTATTGATATATGCACATAAAgTTACAAATACTGATCAAAACTGTTCAtCAcccCAACTAGGATCCACCTTGGTTTCAATTaAAAGGTccATTAGGGTAATTTCCCGAAACCAAGCTAACGTTGAcAgTAAATGCTCGCTaATATTTCTtCACTGTCTcCTAGCAACCCAAACGTcCGAcATAGAgACCAACCCGGGACCTAACCCAAAATATCCCTGTGGAACTTGTCAgAAggAGGTTACcTgGAAtGAtAAGGGCAtCTTGTGTGAcGCATGCAgTACTTGGTATcACTGTGATTGCCAAGgACTaGGGGACAcAACCTATGACTTCCTgTCAaATTCTAGTTTCTCTtggttttgtatTAgttGTGGAAGTCATAACCACTCTaCATCgTtAGCAgAATCACTGGACACaTTAgGCTCtAAATCTTTCTTCACTCCTTTAGAAACcGCCCCTgAATActTTAATCCTCAAAGCAGTCCAGTGAGGAAtGATaGGcAtCATGTTCAACCAAAAGCGAGCTctACtccTAaAATaAATAAAgCTAAAAGGAcTAAACCTACTAAAtTgAaCCCgGAAgAAAGACTaACAaTCCTTAATaTtAACTGTCGTTCTGTCAATAATAAGATTCCTGAACTCCACCAAgTTATAGATCAAGTTCAACCTGaTATcATATgCCTCAcAGAAACATGGTTAAAACCTGATATTCAcAcAGCGGAAATaTTccCATGTCACcTTGGTTaCCAAATATAcAGAGACGACAGAACAtCAGGCAAGGGCGGAGGTGTCCTCCTTGCGGTaAcAAACAAGTTCTTAAGTGAtGAACAACCAGAACttAAGACtgAcTGCAACaTAaTATGgTCAAAAATTTcAATcACAgGCATAAAAGaCATTTATGTCTcCTCATTCTACAAACCACATGAAcAcGACGAACAGTCACTTAAAgAATTATGGTCATCAGTAGaGAAAaTTCCACAAAAcAGtCAcAtATGGATCCTTGGAGATTTTAATCTcCCAGACATGaACTGGTcAAATGAGTcACCATCAGACACATGCAGATTcAAAGAACTGTATGaCAcTTtcACTGAAAAcATGATAAATCACAATCTcGAACAAATGGTCAAAATCCCCACCCGAAACAACAACATACTTGATTTATTTCTCACcAACATACCAAGTCAAGtTcATgAAAccAAAACGTTACCAGGATtAgGCACATCAGATcaCGATATAGTaTTtcAcGAAaTCAAGGTCAAACGgGGTCgCATCAAGCAAaACCCcAGACAGGTCAAATCATACAAGAAGGCTAAcTGGTCTgACtTTAAGAaAGAcTTGgCCATCTTCACtAACACATTcACgaCaCACAaACACAAaGACCCAAACCACCTtTGGGACATgtTTAAAGCTGAAGTCAACCggTTATCCAcCCTACACATACCAaCAAGACAAATCAAAaGTAgAGCTGATCTACcATGGGTCACACACGAaATaGTCAAACTCATAagAaAAAGAgAcAAACTcTACACAAaACTGAAAAGGTCATGCTCACACAAAAGTcACTACAtTGAAAAGTTCAAACATCTCAAGTCAACcAtACaAAAAcAGATTAgAAAtGCATAcTGGTCATACCTAGAAtCAgTTaTcTTTTCTGACACaCAAGgTCCTGGTCACAAGAAAAAGTTtTACAACTTTGTaAAACACAAAAAGACAGAAAACAtAGGaAtTGCACCACTAAACTCtGAAGGtCaAACTCACTCAGATCCAGTGtTGAAGGCcAACATACTcAACAAgCAATTTGAATCaGTCTTTTCAAAGCCTTCGCCACTCAGCCTcAAACaAATAGcAAAAAGTTcAATGTCTAAAtTagaTCATCCAcccATGCCAccAATCAcCATCACAGTTCAAGGAGTTGAtAAACTATTGACAGGACTcAACCCcAAtAAagCCCAAGGTCCGGATGAGATCTCACCTCGgcTGCTTAAAGAAtTACACAcAGAGaTAGCACCgATTCTTACAATCATATTTCAGAGgTCaCTGGACACcGgTATTGTTCctAAGGAcTGGAAACATGCCATAATCACACCAGCATTCAAAaAAGgGTCAAAGTCAaAaCCAAGTAACTaCAGACCAATATCACTCACATGCATaGCATCAaAACTAATgGAACAcATCATTGTGtCAAACATgatgGATTACTTTGACACTCACAACATACTTTGCCCTCAGCAACACGGaTtcAGGTCAAAaCACAgcTGTGAGACTCAACTCATTGGCTTCACACAGGAAATAGCAGACAgtTTAGATcaAGGTCAGCAAACTgATGTCATTGTCATGGACTTCAGTAAAGCGTTcGATAAAGtTGATCACCACAAACTCGTTCAcAAACTGAAACACATGGGGGTAAACccATaCATcACCACAtGGATtAAAGACTTcCTACATAACAGGTCACaACAGGTCTTAGTCGAAAACAAgGTCTCTCACaGtCTCCCTGTACATTCTGGTATCCCACAGGGCtCGGTCGTgGGCCCaAGtCTAtTTtTAGCcTACATTAACGACcTACCaGGAAGTGTCAGGAGTCGTGTgCGTCTGTTTgCAGAcGACACAATAGTTtAccTCAcAATAAAATCACACGCATCTGCAcAAAGTCTTCAGgAAGACtTACACAAcCTAGAACTTTGggaAAAAGAATgGTcAATGGAATTTAACcctGAcAAGTGtGAAGTTCTCAGAATaCACAGgaAAAAGAAACCgGTTATCTTCCCATACACACTTCATGACACCACcCTCAGAACAACAGAACAcGCAAAATATCTcGGGGTCACTATCAgTAGTAACCTcGAtTGGTCATCtCACATAAACACcATCACAAaCAAGGCCAAaAACAGTCTGAGAtTcATCAGACGAAATGTCAAAACAcAGAACAAAcAACTAAAAGAGGCTGCATACAGaACATATGTACGCCCcCAGGTCGAATAtTGtTCAACTATATGGCACcCATGGCAGAAACACCTCACACACAGAATaGAAAtGGTTCAAAGGTCAGCCGCAAGGTATGTtCAAAATGACtAcCACTACACAAGCAGTGTCACTAACATgCTCAGAgagTTAAaGTGGTCTACTCTcGAGCAAcGCAGAAtTcAAgaCAGTCTcaaaatgctacaCAaAATACAtAACAAACAGGTCAATGTCGATCAcTGTTATCTCACAaCTACACGAAAcAACAAATTCCTTATTCCccACTCAAAAAcAAAAcAcCACATGAAcTCATTCTTTCCgcGgGCTATACGAcTTTGGAAcGgACtAcCGACTGAGATTAAGGATGCCCCAACTGTACctGCATTTGCAAgTGgCCTaAATAagtTtTatgctTTTtaaTTGATaTTTTAAATtATTAGTCTTAAATTGTCAATGTTCagGACtTGCgCCTGCCTTATGTAGTCAGTATTGACTTTtGGCAgTAcaAAGTTG
>LINE_S.constricta_72_cons#LINE/CR1
aGTGCGCATGCGCGTGTGACCGGACGTCTCCCAGAAATGTGCTCTCAATAATTTAATATTTTAAATGtTTTAAAGGATtTTAAGTCGTGCTTGGACTcAAATAACCAGCAGAAATGCTCATGGATATTACATTTACCGGATGAAAGTGTTCTTcAGTgGAATTTTCAAGTGAATTCTTgAAGAATTGACTTTTTTCATCGGCGTGCTCTCcAAAACATGTGCTCTCTATAATTGAATACtTTGAGGACTTTATAAAACCTTCTAAGTCGTGTTTGGACAcTCAtAACTAGTAGAAATACTCATGGATATtACATTTATTAGATGAAAGTGCTCCTTATTGAAATTTTCTtGtGAAATTGTGGTGAAAAtGACTTTcATCGGCGTACTTTCCCCACCCACCAGTTTAACATCACTGcGcAACATCGGCAGGCAACCGGAAACAAGATGGCGGCACAAAGGGAAGTCAATATTCATtTTATcTTCTGTGCAGTAACTATAtTCTTCGTAACAGTATtCTTcCAgACAAATTgTATCGGCGAAGAATtATTCAAGAAGCCACTGTATAATAGCCTAcAGTCATTTaGCTTgACTTTGAAATGTtGTAAAAGCCAATTTCGTTTGTCACTTAGGAACGAtGTTAGGACTTGTACACTGATATACctATTGCTCATCCAAGCAGGTGACATTGAAATTAACCCaGGACCCAGATATCCGTGcGGAATTTGTAAGAAAAATGTTAATTGGAATAGCAAAAGCATTCAATGTGACGGCTGcGACGTATGGTATCACGCTGcTTGTgCAAAAATTGGCCCAGAAACATTCAGAAAtCTTGAACATTCGAGCGTGTCTTGGATATGCATTCATTGTGGACTGCCAAATGTATCATCTCAACACTGTATTGATATTGATGAACTCtTTAGTAGTAACACATTCTCCCCTCTCGCcCAGCCAGACAGTgCCATAGATCGTgACCATATTGATcCTACTGAAcaccgcaagttagacttctcttcTACCCCAAaGCGTAGCACACCAACACGTGGGCTCATACCTGACATATCGCGCATCTCGGTTgAAACACAGTCGTCGCATGCTAACAGTAtAGAATCCGAACTAACATCATCTTATCTTgGTGAATCGcACATGAATAAAACTGACAGTACATCCAACTACATGTCGGACACTAGCCTTACGAAACCTAAAAAAGAAAACCTGGACATTCTAGTTATAAACTTTCAAAGTGTGAAaaacAAACAGACCGAACTTCATAACATTATATCAAGTTGtGCCCCCGATATCAtCaTAGGAACAGAAACCCACAcAGACTCTACTTTTAAtaaTGCTGAGATCCTACCTGCTaATGTACCAGCGGAACATATTTACCAAACCTTTAGAAAAGACAGGAAAGAATTAATTGAAAAAGGCGGCGGAGGTGTCTTAATTATGGTACGCCCAGAACTAGCGGCAGAAGAGTGTTTAgACTtAGACACAGACTGTGAGATAAAATGGGTTAAAGTAGCTGTATCCAAAAGTGAAAACATTCTTATTGGtTCATACTATCGAGAACCTAAATCAAAACTTGAAGCCCTTGAAGAAATGGACAAATCTCTTAGTAAAATTGCAAACAGTAATGTTTACAAGAACATGAAATTATTCATAGGTGGTGATTTTAACcTAGGCGacATTGATTGGAGCCTGGGCCGCTGTGTAGCTGGcGCCAGAGACAAAAAcCATTGTGAAAAACTTATAAACATTTCGAATAACCATCTACTAGAACAAGTTAATACACTTCCAACTCGACACGGGAGAATACTGGATCTACTTTTTACATCACACTCAAGCCTTATACTGCGGCATACTATCTGCCCACcCATAGGACTtAGCGATCATGACATCCTATCAGTCACAACACACATCCAACCAGTTATTAACAAGAAAGCTCCtAGAACTGTATACAACTACAAGAgAGCAAGATgGGAACAGATCAGAGACGACATGACCTCATTTAAAGACACATACTTCCAGTCGGATCCATATACCGAATCGGTCGAACATAATTGGACAAACTTTAAAGAAACATTGCTTAAGTCGTTAAACACAAAcATCcCTacaaaaACATTGAAAGGTAATAAGAATGACCTACCATGGATGTCTAAGAAGATAAAGAATATGaTCCATAAAAAACAGAAACTTTACAATAAAGCTAGAAGCACTCAGAATGAAGAAGATAAGCTTGCCTTCCATAACTTTCGTAAAACGGTCAGGAATGAAcTTCATACAGCATACTACTCgTACATCAAcAAcCTAGTTGAAcCTGAAAACGAtCGTGCAtCTAAGTCGTTCTGGAAGTTTATAAAATCCAGAAAACAGGACACAATGGGCATTGGAACTTTAAAAAGTAACGGCCAAGTTgCTGAAAGCGCGAGCGAGAAAGCCgAAATGTTGAATAATCAGTTCTGCTCAGTTTTTACGCAaGAAGACACTAAcAATATACCAAGTAAAGGACACTCGCCTCATCCATCTATGCCAAAAATCCaCAtCACAcTGAATgGAGTGATTAATTGTATTAAAAGGTTGAATcCTAAGAAAGCCAGTGGCCCAGATAAAATGCCTATTATTGCCCTGAAAGAAACTGCAAGTGAAATAGCCCCTATTcTACAAAGTCTATtCCAACAATCTTTGGAcACTCACGAAGTACCTAATGACTGGAAACAAGCAAACAtCGTACCAATATTTAAAAAAGGTGATAGAACTAAACCTTCCAACTATCGTcCCgTCAGTTTAACAGCGGTAGCTTCTAAAATGCTTgAACACATaGTGGTGTCAGCAATAATGGACCAcTTAGATACTAATAACATCTTACATGAAAATCAACACGGATTCAGAACTAGAAGATCGTGCGAAACGCAACTACTCTTATCGACCGACGACATTACGAATCTTATGAACCaAggTTTACAAGTTGATATGGCTATATtAGACTTTGCCAAGGCTTTCGATAAGGTGCCACACCGACGGCTGGCGGAGAAGCTCTcCTACTTCGGCATTCGGAaTGATACACTATCGTGGGTgAAcGCCTTcCTCCAcGGCAGACAGCAACAAGTTGTGATTGACGGTGAATCTTCGCGGCTATCCAATGTTACATCGGGTGTGCCCCAGGGGACgGTaCTGGGCCCGACATTGTTCcTcGTTTTCATAAATGACATtGCTAGTAATATCACTTCTACCATACGTTTATTTGCTGATGACTGTGTTGTcTACAGGGCTATTAGATCACCGTCAGACCATGAAAATTTACAACGAGATCTtGAAAAGTTAgTCGAATGGAGTAATACTTGGCAAATGGAATTTAATGTGGATAAATGTGCCATCATGAACATTACTACTAAGAGAAACAAATCACTATTTGACTACAGTATGAAAGGCCAGATCCTTGAAAAGGTGAAACACCACCCATATTTAgGAGTCGAACTTGCAGATAATATGAAGTATAACATCCATATTGAAAATATCACgTCTAAAGCCTCCAGAGTACTCGGATTTATAAAACGGAACTTAAGACAcTGTCCAAAGACTATCAAAGAACGTGCATACCATACGCTCGTCAGACCTAAACTTGAATATAGTTCACCCATATGGAACCCCCAACaAAAAACACAGATCAAAcAAATTGAACAAGTGCAAAGAAACGCCGCAAGATTCGTTCTGAAGAAACCCTTCAACTACCAAAACCCAACTAGTGTTACTTCTATGTTATCGGAACTGAAATGGCCAACTTTGGAGCAACGTAGATcTTCATTCGACCTTATCTTCATGTATAAAATCGTACACCAACTAGTAGCTGTACCTATAAACTACcTACCAGTGCCTTCCCCTAGAcACAACATGGACGAAGCAGTATACATATGTAATACCTATTCATCGGCtAGAAACAACATGAAATTTGTGACTTATCACTGTaACATTAACGCGTACCAACATTCGTTcTTCCCGCGAGTTATCATTCCATGGAATAACCTCCCaGAAACCACATTACGGCAAAGCACgCTTGATGGCTTCAAGGCAGTGGTACATcCCACTGCAAAAAtGTGtTAACCAACCAGAGACAATGTATAGTGTAAATACACGTTGGAAGTTTTCTTTTaAACATCACAGAACGTTTTTCtTTTAAtGAGCACTTGATTTCCTGGGAGACGTCCGAtCACACGCGCCCCCCAgTTAAACAGTTGTACAGCACAACCcCGCACTAcTGCACCTCCACAAGATGTCCACaAGGATTTTGATGGAGTACATCATTGAAG
>LINE_S.constricta_70_cons#LINE/RTE-X
gTCACGTGGTCGGTGGTCAGTTGTGGAGGCATGGTtGGTGTACTCTGTGCATTTCGATGGATATtATGAAAACGGTGCAGTGTTGCATACTAGGATTGTGcAAGAAAGTGCATGAATATCTAGACTATTAATGTCGGCAAAAAACTCTGGAATTAATGAAGGAAAGCAACAGAAAAAGAAACGtAAAGTTATTTCACCAgTTACAAATGCTaTCGGACGAGTGGATGGTCAGCCAGGCgtaacacagGTAACACAGGTAGATgCGTGTAGTCAGAGCGGTTGTCAGaGGGTGGAGACCAGTGCAGGTGCGTACCTATTTGGTTTgCCTACTATGAGCACTATGAaCACTTCAAACATGACATCGCcAGTCGGCAgCGTACCCCAGCaATTCTAcGGTTACGCGcCTAGTCACaCACCTAGTTATCAGTTTCCCATgCAAACCACTGTAGCACCTGAtTGGGCAGTTGCCTTGATAGAtGATGTGAAGTCTCTAAAGTTATCGAGCGCAAgGATTGAGCGAGAAGTTgAATCGATAAACGCCAAGATCACcAAGATGGACAgtAGGCTAGAGTCtCTGGAGTCAAAGGTAATcGaCGTCgAAACcTCACTAAGCTTTATAAACAATGAGTAcGAGCAaCAAAAAGGtCAGCTTAAGACTGTCCAAGAGCAAATTaAATCGCTCGGTATTAAATGtAATGGGCTAGAGAAGCAGTCGGaGCtGCTAGAGCAACACAAGGTGGAgACGGTCAATAGGCTGATAGACATTGAGTCCCGCTCCATGAGAGAAAACCTCATTTTTTATGGAgTGCCgGAGGAGACAAGAATGGGCCAGGCTGAAGACTGTGGGgCACTCGTAAGGCGTGTCATTTCTGAGAAGATGGGGCTTAACGGAGATGtCATGACCTTCGATAGGGCCCATAGACTGGGCTCGGAAAAAGCAAAGAAGCCAAGAGCAATAGTGGTGAAGTTTCACTACTATGTAGAAAGAGAACAGGTACGACAGAAAGCTTATGACAAGgGcGTAAAGGATATATTGAAAGAGGCCAACCTGGGTGTTGGGATCCAGCGACCGCAAGCGGAGCGcGACAGTCTCCGGGccTTCAGTgAcGTCAtGAgaGACGGAAGGAGCAAGGGACAGAACGTGAGGGTAAaTGGAACCCGACTATACAtCAACAACAAgCTGAGTAAAGTATTGATCGATGGGAAAGTTGAGgATCCACCAGCATACATGTTACCAACATCTAGATAGGATGGTCAaGAAGAACATTTAAGTATTtaTTCGTGGAATGTAAATGGACTTCGACGAAAGATCCATGACCCGGACTTTATCGAgCATATCTCAAATTATGACATAGTGTTGTTACAGGAGACATGGATACACAAAAACTCTAACGTCAATTTAGAGATtAAggggtttaattgcgaacATTTATTTGGAAACAAATCCACGAACACGAGAAGAGGGCGTTATAGTGGTGGACTTTCACTCTATTACAAGAACCATcTTAgGTCTtATATTACAGTTATAGaAAAAAATCAgTCTGGTTTAATGATaATAAGATTATCAAAAGAGCTTTTTCACTTTAATGAGAATGTATTCATGCTGAATGTTTATATTCCTCcTAGTGGATCGaATTTTTTtAaTCGGGGaGATGTCgAACCTTTTGAGCAATTGGAATTATGTATAGAAAAATATAAACCATTAGGTAAGCTTTTTATTTTGGGTGATaTGAATGCTAGGACTcATGATtTAAATGATTATTTTGATGACTGTTGTAtTGAGGACACCGCTCATAGATCCGCACCTGTGGATAACGTGaTAGATCgCGCTAATCAGGATCACGTGACCGaTAcAcACGGAcGTCGACTaATAAGTTTaTGTATCGaGACGGGTcTGTGTATTGGAAaTGGaAGGTTaAaAAAtGATACtGAGGgCAAGGTCACATACTACTCAAGGAATGGCGCAAGCCTTATTGACTATTTGTTGTTATcAAAAAATGATTTTAAGCATATAAAAGAATTTGACgtcaaGGAACCCAATGAATTTTCAGATCATTGcGGATTAGAGCTGAAAATACGAAAAcAAAATCTAAACCAGGATACTTCTcGGGACGAAAAAACAAGAACCACATTTAtTAAATATGATATAAACAAAGTCGAAGACTTTAAGACTAGATTAAATGCAGACACACAGAAAATAAATCAATtaattGACcGAACGCAATGCTGTGATGATATTAACGAcATATTAGCGCAATTTACAAATATACTTCATACAGCCGCAAGTGAtATaTTTGGCAAAACAATAAAACGGTCAACAGGCACTATAAGGACAAAACAAgAATGGTTTAATGAGCAATGTTATTTAGCTaAACAAGAATATTGTCGAGCCAGAAATGAATTCCGAAGAAATAAGAAcGACGAAAACAAAGGTAATTTTTtAGATgCAAGATCATATTACAATAGAGTGAAAAGAAATGAGAAAACACgATATAAACAATTTCAAAAAAGAAAATTATCCGAGATGGCAGTACGGGATTCTAGGCAATTTTGGAACACAATAAAGACACAATATGCGAGAcAAACAGAAAGTGGAGAGCTACCGTCAAtAGATCATTTATATAGACATTTTGAATCATTATTATCAGGTGAGGCTATTGAAAGTCTGAATTtAAATGAAACTGAAAGTCATAATCTGTTGATAGAAGACGAAATATTAGATAAGGATATAACTaTAGAGGAACTCaCAGCAgCAGTATCTTCTTTAaAAaacaatAAAAgtTGcGGAAAtGAtGGGCTTGCAGCTGAAATTTATAAAAGTTCTTTTAATAATTGTTCACAATtTtTAcTTAATTATTTcAACGTCCtGTTACACAAAGGCTTATATCCAtATTTATGGGGTGAAGGGATTATTTGTCCTATACTCAagggtggAGACAGTAGTGATCCTAGAaATTATAGAGGAGTTACTTTAATTAAGGTAGCgGCAAAAATATATTCGCATATTTTAAATGAGAGACTAACTAAATGGACTAATAGAGAGAAAAACATTATACATAACCAATTTGGTTTTCAAGCAGGTAGATCAACAACAgATTGTGTATTTTTATTACATTCTGTCATTGCTAAAAcATTAAGCTCAGGCCAAAAaAtTTACTCAATATTTGTTGATCTAGAAAAATGTTACGACCGTGTAAATCGGGGTTTTCTTTGgCGCAAATTGAGTGAAATGCAtGTAAGTTCTAAATTTATTAAGGCACTTAAAGCTATGTATTCAAATATTAAACAATGCGTACGACGAAATAATGAAATGTCTGACTTTTTTAACTCAAATATCGGCCTtAAACAAGGAGACTCTTGCTCTAGTCTGCTCTATCTCTTATTCAGTAACGACATTTTAAATTATCTTAATTCAAATATAGATGGCTTATTTACAGTTAATGGaATAAAACTATTTCTGATTTTATTTGCAGATGATGCGGTCTTGTTTGCTAAGACACcTAAgGCACTACAATCGCTCGTGcGTGATtTTGAACAATACTGCCAAGAGTGGGGTCTGAGGATCaATGTTCATAAAACAAAAGTAATGGTTTTTGAGAGGGGTAGAAATACGCAATGTGAAATATTAATtAATGGAACAAAGATTGAGGAAGCAAGTACATTTAAATACCTGGGTACGCATTTGTaCAAAAATGGATCTTGGCACAACACACAAACTAAAATTGCGCAACAGTCAACACGGGCCCTGCATAAATTATTCATTGTGATAAACCAATTATCACTAAATGCTGTGGAACAATGTAAACTCTTTGATTCATTGGTTgGATCGaTTCTTTCATATAATGCCGCAATATGGGgGTATCACGAtGCAAACAGCATCGAATTGGTTCACTGTAAGTTTTTACGTAGGGTGCTACATGTGAAAAGATCTACAAATaCATATGGGTTATATggaGAGCTAGGAAGGtATCcGATGAGAATAAGAAGGCAATTGTTAAtTATGAATTATTGGAAGAAAaTATTAGAGTGTACAAATCCGCtTATTTCCACTGTATACAACATGCTAGTGCAAGATGCAAAcGACAATAaTTCATATAGAAATCTTAATTGGGCATTTCATATAAAAACGATTCTTTGCAATATAgGTCTTGTTTATATATGGCAAGaACAATATGTTGATAgTTCTATTTTGCTCAGCATTAAGCAAAGGATAAAGGACATTTTTGCTCAATTATGGCACTCggGTAtAAATAACTCTACACgACTCTCtTTTTATAGACTTTTcAAAAGTTCTTTCGAAATGGAGGTATATTTaCAGAAGCATATAAACACCAGGTATCAAATTATACTTTCAAGATTTAgGCTGTATTCTAAtAACTTgAATATTGAAACAGGTAGATATTCTGGCCAAGAAAAAGACACAAGAAaATGTATTATGTGTAATATGAAGGCTGTTGAGGATGACTACCACTTTTTgCTAGTATGTCCTAAATACCAAGAaTTAAGAAGGAAGTTTTTTAAAAGATATtatTGTTGTTTTCCTACAAAAAATAAATTTATAcTGCTTATGTCTTCAACAAATAAAAATGTTATATTAaGCATAGGAAAATATTTATATTATgCATTTAAAATGAGGCAATAATAGTCCACCTAGGTTCTTcTGGTAATCATATaaATTATAGTAttAAGtTGTCAGAGAAACTCATTTaTTTTTcCATGCTGATCACtGTACCATTTTAtTTTGTTaTTGTATAATGGCTCTATGTATGTGTTTGTACATTATGCCAATAAATTTATGTT
>LINE_S.constricta_60_cons#LINE/RTE-X
[truncated: 3,700,408 more chars]
