# Supplementary material for: Multiple and diversified transposon lineages contribute to early and recent bivalve genome evolution
Source: BMC Biol. 2023 Jun 26;21:145. doi: 10.1186/s12915-023-01632-z (PMC10294476; doi:10.1186/s12915-023-01632-z)
Supplement: Supplementary file 33 — Additional file 33: Data S5. Library of curated Class II DDE/D-related families. These families correspond to full length elements. All sequences have been classified following a RepeatMasker formatting style. [file 12915_2023_1632_MOESM33_ESM.txt]

>SINE_S.glomerata_cons_11#SINE/tRNA-Meta
ACCGgTCACGGTAGCCTAGTGGTAGAGCGTTCGCTTCGTGATCGGGAGGCCCGGGTTCGATTCTCGATCGCGGCGCCGCGTCAtACCTAAGACGTAAAcAtAGGTAGTGACTGTTCCTTCGCCAAGCGCTCGGCAC
TAGAAGTGAAAGTCACGGGTCTTTCGGATATGACCTTAAAAACGTAGGTCCCGTGTCACGGTAGGCGtTGGCACGATAAAGAACCCTCACTGCTCAATGGCCCTGAGTGCCGAGTATAGGTCTAAATTTGAAGCCC
TTCACCGGCATaCGGTGACGTCTCCATATGAGTGAAAAATTCTCaAGAGGGACGTTAAACAATATACAATC
>SINE_T.granosa_cons_48#SINE/tRNA-V
GGGGCCTCGGTGGCCGAGTGGTCTAAAGCGCGCGCTTACGGATCACAGTGCCTCTCACCGCCTGGGTTCGAATCCCACTCGGGACAGATCCTAGTGTGAGAAAGTTTGTCAGTTCGCTTGCCGAAGGTCGGTGGTT
TTCTCCGGGCACTCCGGTTTCCTCCACCATCCCAGAACTGACCGCCTCGAAATAAGTGAAAGAtTCTTGACTGGGGCGTAAAACACCATTACTCCACTCCACTCcact
>SINE_T.granosa_cons_7_sub3#SINE/tRNA-Meta
ACcgcCTcggTgGCTcAGTGGTAGAGCgTCcGCCTcGAGAGCGGGAGGTCGTGGGTTcgAACCCCggCCGGGTCATACATAAGACTTTAAAATTTGAGATAcTGCTTCCTcGcCTGGCGCTCgGCATTAnGAGGAn
AGAGTATCGACTGGTTCACCcGGTGCCAGGATAATGGACTgGGGGAGTGGTAtGCTTGTCTGcGGCATACTGACTcgGTGAGCTAGCACcTTaccAaAAaGTcgcCCtgAGTgcgcgCTAGTacanggcaGaccat
AAtacACACtcgcAcAtctCAcgCAtACAngAacTTgTTcttaGAttaatccatagAgattaAtaAcCTTGctcTcgTcgcgAatAgcTgAAaAaTTgCTgaTGcgAcGTTAAACAAcAttacAAcaacaa
>SINE_T.granosa_cons_33#SINE/tRNA-V
GGGTGTTCAAGTGGCGCAGTGGTTAGCGCTCCCGCCTATCACCAATGCGACCGGGGTTCGATTCCCAGCGTCGTATGTGATAAGGTATGAGGTCACCTGCTTGAGCACGTGGGTTTTTCTCCGGGTTCTCCGGTTT
TCCTCCCACAATAAGACCTCACGCGCGCTACAATTCGGGCCAACGAGCTAGATTAATATAAGTTGCACAACTTGTTTCTAAATCGTTGTAAAAGAAATAAAGTTTAAaTTtaaa
>SINE_S.grandis_cons_12#SINE/tRNA-Meta
ACCGATCCCGTGGCCTAGTGGTTAAGGCATCCGCTTCGGGAGCGGGAGGTCGAAGGTTCGATCCCCGGCAGGGGAACGTTCTGATATGGCCGGTTGGTGAGCCGCCAGCTAGTTAAATAATGGTTACTGGTTGTCT
TCCTGCCTGGTGCCTGGCATATAGGAGGAAACCGGGGAGGTACTTGTGAAAGCAAAGAGGTGTCTCATAAGTCAAAACTGGCTGGCCCTTTCAATAGGGGTGACACTATAATAAACAAACACTTTA
>SINE_S.grandis_cons_11#SINE
aGGCGGAGtGGTGGCTCAGTGGTAACGCGCTGGACTGCTAATCCAGGGGTCCGGGGTTCAAATCCCGGTAGAACCTTGGAAAATTTCTGGGACACTTTTCAGTGTTCCCCGCCTAACTAGAAGCCTAGCGCTGGTT
CATCCAGACAGTGGTTAAGGGGCTTCGCGTGTATCGGTGCTATACACCGGGCAcGTTAAAGAACCAGGGGGTCTATTCGGAACGAGCTAGGGTAGCGCACCCGGATCCCTTGTATCCGCATCTGTCTCTGTGTGTA
GGTGCACCTGTCTAGAGGTGCTAAGGGAGGGCAACCCTGACAGAAAAAGTCCAAGAGAACCGAAGTCAGAGGTGCTGGGCCTTAAAGGCGTTCTCTGTCAAAAACcGCAGCACCATGCACAATACGCCTGAGCGCG
AACGCAAACAA
>SINE_S.grandis_cons_7#SINE/tRNA-V
GGGGCCGCCGTGGCCGAGCGGTTACAGTCGTGGACTACAAATCTCTCAGCCCCTCACCGCTGTGGGTTCGAATCCCGGTAGGGACTTCGGATTTTTCATGTGAGGAAGCCTTCCAGCTGGCTTGCGGTAGGTCGGT
GGTTCTACCCGGGTACCTCTGTGTACTCGGGGTCTTCCTCCACCTGTAATTAGCTGGACGTCGCTATATGATTGAAATACTATCGCAGCGACGGTAAACCCCAATACAA
>SINE_S.grandis_cons_5#SINE/tRNA-Meta
ACCGTCCCCGGTGGCCGAGTGGTTAGAGCGTCCGCCTCGGGAGCGGGAGGTCGTGGGTTCGATCCCCGGCCGCGACATACCAAAGTCGTAAAAAATGGTACTGTTATAGCTCCCTTGCTTGGCGCTCAGCATATAA
GGGTAGTTgCAGGACTGGTTGGCCCGGTGTCAGGATaATgtgactgggtgtggtatcatgTGTCTCAAGTAGACATcGTCTCCAAATGACTGAAATACTGTCGGTGGGACGTTAAACCCAACA
>SINE_S.grandis_cons_4#SINE
AGGGCGCCGTGGTCCAGTGGTAACGTATCCGATTACGGATCCGAAGGTTGTGGGTTCGAACCCCGTTGGAGGCAAGAATTcTTCATGACCTTCCCAGGCGCAAAGTACTGGTCCAACCCAGGAACCGTCGAGAGGG
ATTAGTATAAGTTGTAAGAACTTGTTTCCCAATCGACGTAAAATAAATAAGTTTAAACT
>SINE_S.grandis_cons_13#SINE/MIR
GGGGAGCAGTGGTCCAGTGGTAGGACACGCGCTTCGGGATCGAGGGGTCCCGGGTTCGAGTCCTGCCAAGGACACTGCTAATTTCCTTGAACAAGAAATTTATCCCGCATTGTTTCACTTCACCCAGGTGTAAATG
GGTACCtcTGAGAGGGCGGTATAATTCCGTGGCGCCATGGTGTGGGCTGCCATAAGCGGAGTGAAAGACTCCCCAGGGAGATCGATAGATAGATACAAGTAGCCCGATGACCAGGGGTAAAAGCTGTAAAGTCGGT
GAACGTGCaCCAAGGCATGAAACTTnAGACTGTAAAATGCATTTAC
>SINE_S.glomerata_cons_9#SINE/MIR
tgTGGCGTCGGTAGTCtAGTGGTTAAGGTGCCGGACTCCAAACCGAAAGGTTGTGAGTTCGAATCCTGGCCgCGgCAAGtCGACGTTGTGTCCTTGGGAAAGGCACTTTACACGAATTTCCTCACTCCACCCAAGT
GTAAAAGGGGTACCTGGCTATAGACAGTGAAAGATATTGTCAGAATGTTAGTGTTCTAGCGCTGATAACGGCAGCTTGCACTGAGAAAGATTCTGGATTGTTAAGGTCTGCTGGGGTAATAATGtATTGTAAAGCG
CTTTGAGTAGCATTTATGCTAGAAAAGCGCTATATAAAtaCAATCatt
>SINE_S.glomerata_cons_7#SINE/tRNA
GTCGCCcGCGTGGCGCAGTgGTTagAGcgtCTGCTCTAGAGTCGCGAAGTAAGGAGTCAATCCTTACGTCGCGGGTTCGAATCCCACTGTGGGACGTGGAGACCGGTCCTTCGGATGAGACCGTATAAACCGAGGc
CCCGTGTCGCAGTAGGTGCTGGCACGAAAAAGATCCCTCACTGCTCAAaGGCCCTgAGTGCCGAGCATAGGACAAAATTTGtAGCcCTCCACCGGCAAGTGGTGGCGTCTCCATATGAGTGAAAAATTCTCGAGAG
GGACGTTAAACAAtATACAATC
>SINE_S.constricta_cons_1#SINE/MIR
gAGGAGCGGAATAGTCCAGTGGTAGGACGCACGACTCCGGATCACGGGGTCCGTGGTTCGAACCCCGGTCAGGTCACCGCTAATTTCCTTGAGCAAGAAATTTACCTCGAATTGTTCCACTTCACCCAGGTGTATA
AATGGGTACCTGCGAGGGTTATTCGGGTCAGTAATATGACTTCCCAGCGCCATGTGTCGGCTGCCATTGTACGGGATTGACGAATATACCCAATGACCAGGGGGTAAACTGTAAAGTCGGCTGAACAAGCAGTAGC
TTGAAAGTAGACTATAACTTGGTATTACCTATTACCTAT
>SINE_S.constricta_cons_2#SINE/tRNA-Meta
aCCGGACCTGGTAGCGCAATCGGTAGAGCGTCGGCTCCAGGTACGGGAGGCCCCGGGTTCGATCCCGGGCCGCGACATACCAAAGTCGTTAAAAATGGTAGTGGTATAGCTCCCTTGCTAACGCTCAAGCAAATAT
AAGGGTAGTTCCACGACTGGTTGGCCCGGTGTCAGGATAATGTGACTGGGTGTGGTATCATGCCAGGTGTTCACGGCATGCTATACACAGTGAAGGCAGCACTATATCTGCTTCAAGTGGACACCGTCTCCAGATA
ACTGAAATACTGTTGGTGGGACGATAAACCCAATaaac
>SINE_S.constricta_cons_3#SINE/tRNA-V
GGGGCGCCCGTGGCGTAGTGGTAGAGTCGCCGATTTGTAACTCCTCTGACTGCTTAGCCTCTCACCGCGTGGGTTCGAGTCCCGTTCGGGGCGAAGGACTTAATGTGAGAAGGTCTTCCAGCTGACTTGCGGTGCG
CCGGTGGTTCTACCCAGACATTTGTCTGGGGTCTTCCTCCACCAAAAAGCTGGACGTTGCTATAATGATCATAAATGGTCGCTGCAATGTATTTcAAAAA
>SINE_S.broughtonii_cons_75#SINE
gAGGCCGCGGTGGCCTAATGGATAAGACGTCAGTCTTCAAATCCAGGGTCTCTCACCGCTGTGAGTTCGAGTCCCGCTCGGACCACATGTGGGAAAGTGAATTTTCCTTGTaAAAGTGAATTTTCCTTGCCcTTGG
CCTTTACTGATTCACCTGGTATCAGTATAATGGACTGGGGGAGTGGTACGCTTGTCTGCGGCGTACTGACTCTGTGAGCTAGCACGTTAAAGTCGCCCTGAGTGCGCGCTAGTACAAGGCAGACCATACAACACAC
TCGCACTTCACATGCATACACAAAATTGTTCATAGATTAATCCATAGAGATTAATAAAATAGTTCTCGTCGCGAATAGCTGAAAAATTGCTGATGCGACGTTAAGCAACATTCAACC
>SINE_S.broughtonii_cons_20#SINE/tRNA-Meta
ACCACTGCGGTAGCTCAGTTGGTAGAGTGCTCGCTCCGTAAGTGGGAGGTCGTGGGTTCGAtCCCCGgCCGGGTCTGACCCAAGACTTGAAAGTGGGTAGTGACTGTTCTTTCGCCAAGCACTCGGCATTACGAAA
TGAAAGTCACGGTTCTTTCGGATGGGAACTTAAAATAAACGAGGTCCCGTGTCACGGTGGGCTTGGCACGCTAAAGAACCCTGCTGTATAATGCCATCAGCGCAACGCACAGGCAAAATTTCTGCACCTTCGCCTA
TAGCTGGCGACGTCTCGATATAAGTGAAATATTCTTGACTGGGACGTTAAACACCATTACTCAACTCA
>SINE_S.broughtonii_cons_56#SINE/MIR
GTGGAAGCGCGTGGCCTAGTGGTTAAGGCGTTGGACTCATGATTCGAAGGTCGTGGGTTCGATCCCTGGACCGGGCGATGTGTTGTGTCCTTGAGCAAGACACTTAATTTCACGTTGTTCCAGTTCACTCAGCTGA
AAAATAAATGAGTACCAGCAAAATGCTGGGGGTTAACCCTGCGATGGACCGGCGTCCCATTCAGGGGAGAGTCTTGTACTCTCAGTCGCTTAACGCCACCGAAACCGGGATAAGCTCCGGCCTGATGGGCCTAATG
GCTCGGGACAGACTTTAACTTTaa
>SINE_S.broughtonii_cons_45#SINE/tRNA-Deu-L2
ATGGGCGGACATGGCCGAGTGGTAcTGTCACTGGCTTcCgAAGTCAAGGGTtGTGGGTTCaAACCTCACTCaGGACTTGGAAATTTTCTGAGATGATTTTCATCTCCTGcCcATACTAGAGCCGTAAAAAGCTCaT
TACcAGAATAGTCTTTCGGATGAGACTCAAAACCGAGGTCCcGTGTCTCAGTGCACGCTAAAGACACCTCTGTAGAGTTCGAAAAAGAGTAGGCCACCTGTGGCCGCTACAGAGGAcGCTTACAACTAGAAGCGAa
TGAAACAGACTGAGCAAgAagAt
>SINE_P.maximus_cons_3#SINE/MIR
agGcAcggTgGtcTAgTgGTAggAcgcAggGcTAcgtgAccgAAgggtcgcTagTTcgAgTcccggcAcgggcgctgTgTTgTATcctTgAACAaGATACTTTActccgtTgtgTTccaGTcgaCTcagctgTAAA
TgAgTacgTggTAGGGCaGTgcAAgAAATgtcgTgTGTAAGCTGTTaGCgCCgAAATGGCAGCTCCGGCTGTATGCTCCCCAGGGAGTTGAGAAAGACATTGGCTGGTTGcTAAAGGCCCAATAACCACGgATAAT
AATTTGTGAAccgCTTTgAGAcggCTATGTTGcTGTGATAtAgcggTATATaAAACTCCAAATT
>SINE_M.yessoensis_cons_2#SINE/tRNA-V
ggggccgcggtgGccAAgTGGTTAAGGCGTCTgACATTCTGCTACCACTAGCCCTCCACCACTGGGTCGCGGGTTCGAGaCCTACGTGGGGCAGTCGCCAGGTACTGGCCGTaGGTCGGTGGTTTTTCTCCGGGAA
CTCCGGCTTTCCTCCACCACCAAAACCTGGCACGTCCTTAAATGACCATAGCTGTTAATAGGACGTAAAACACAAACAAACC
>SINE_M.yessoensis_cons_9#SINE/tRNA
gggCgGATTGGTcgAGTGgTTAACACTccGgCCTTcCAaGCAGGcGGcCgGGGTTcGATCCCCGAAGTCGcCGTACGCATGGAaTATtAGAGAAAGTGTTTTTCTCCTGCCCACACAACTCCAACAACCCAGGTGG
AGTATAAAATGGTCTGGGGTGGgTGTTGCGGTATCTGTGCTGTAGCATTCAAGTGAGGTGGCACTATAAATGATaCCGTTGGAAGCACGGTCCCACTACAAACAGAACACAATACATCTCCAGCACACACaCAGGC
ATACACACATAGGGAGATATTAGCCAGGTGGCATAGGACTAGTAGTTAGCGCCTGATAAGGCAGCTCCTGCGAATTCCTCAAtATTGTATTGATTAATaTATATGCTAATTGTATTgactgtataaAATTGtATAT
CTATGTACTGTAAAGCGCTTTAGAGTGGCTTATgTTAGCTAGATAGGGCGCTATATCAAATGTTGTATATT
>SINE_M.nervosa_cons_5#SINE/tRNA-V
GGGGCCCCGAGTGGCCGAGTGGTCTAAAGCGCTGTCCGTTACGGATCACTGCCATCTCACCTCTGTCTGCGTTGGTTCGAGTCTAAGATTCGGCGAATGTGGATATGTGAGAAAGCTTGCCAGTAGCTTCTCGTGG
GTCGGTGGTTCTTTCCGCGGATTTCCCGGTTTCTTCCTCCACCATTAATACTGGCCGCCATGTATAGCCTATCGTGTGCTGAAAAATGGCGTTAAGCCCCACA
>SINE_M.nervosa_cons_3#SINE
GGGAGCCgcGGTAGCTCAGTTGGTAGAGCGTCGGACTCGTAATCCAAGGGTCGCGGGTTCGATACCCGCCCAGGCCAGCCcGGGTtGGCTGCCTCgGTGTGTCCTTGGGAAAGGCACTTAGCTCCCATTTCCTCGG
CATGATATAGCCAATAATGTGTTAAAAGTGCCaTTAAAACCAACAAAA
>SINE_M.nervosa_cons_2#SINE/MIR
gAGCCGCGGTGGCTCAGTGGTTAGCGTGCCGGACTCACGACCGAAAGGGTGCGGGTTCGAATCCTACCATCGGACCAGCCTGGGTCAGCTACCGTGGTGTGTCCTTGGGCAAGGCACTTTACTCCAATTGCCTCGG
CACTAAATAACCTACTTGTGTTGCTGTGCCGTAAAGCACCAAA
>SINE_M.nervosa_cons_1#SINE/tRNA-Meta
ACCGCTCCGGTGGCCTAGTGGTTAGAGCGTCCGCCTCGGATGCGGGAGGTCGTGGGTTCGATCCCCGGCCGAGTCATACCAAAGACTTACAAAAATGGTACTAACAGCTGCCTCGCTTGGCGCTCAGCATTAAGAG
GTTAGTGTTAGGACTGGTCGGCCTGGTGTCAGGATAATGTGACTGGGTGGGACATCATGCTACATGTCTGCGGCATGATGCCCCAGTGCTAGACATCACTATAAACTGCCACACTGCAGACATCGTAGCGATATGA
CTGAAAAATTGTTAAAGCTACGTTAAAAATCCAAATCA
>SINE_M.coruscus_cons_4#SINE/tRNA-Core
GGAGAGCCGTGGTGTAGTGGTTAGTGCATCGGACTACTAACACAAAGGTTCCTGGTTCGATCCCCGTTCCGGGGAGAAaATTTCAGGGACTGAATTTTCGGCTCTCCCTTGACACCATTTGCGAGTATGGTCTTGA
GAAACGATGATAGTCCGTCGGAAGGGGACGATAAATGGCTGACCCGTGTTAAGAGAGAGCCATATCTCTTGCACGTAAAAGACACCCTTGTAGATTTCGAAAAAGAGaAGGCTAATGCCGCTACAAGGCAGCACTC
GCACCCGCAAAGTGGAAAGGGATTAATATAAGTTGCAATAACTTGTTTCCCAATCCACTATAAATAAATATGTTTAAACTAGAT
>SINE_M.coruscus_cons_1#SINE/tRNA-Deu-CR1
CCCCAAGGGTGACTGGGGAATAGAAATATGGTCACcATTGGTCTTCTTCCGACCGGCAGTAAAACCCTTGCCAAAGTGGGGCGTCCGTTTGGCTGTGCGGGATGTACAAgTTtGCAGCCACGTCCGGTCAGAATGG
GGACGTTAAATCCGATGCCTCGTGTAaAGAGAGTGCCACGCTCTTTGCACGTTAAGAACCCTTGCAACAACTCTTTGAGGGGTCCGTAGGTGGCCTGTTGCAAGGCTAAATTTCTGTCCCTATCCAATATACCCTC
ATTTTCCAGTGGCAGTCcAAATTTCCCGaCCtTCATCCCGGACGGCCTCTATTACAGGACCTACCTATTGTATTTATTGTTAATTTGTTCTCGTCCTGAACATGCATGAAATATTTGCCACTGGACGTTAAGCAAC
CAACAATC
>SINE_M.coruscus_cons_7#SINE/tRNA-V
GGGGCCTCGGTGGCCGAGTGGTCTAAGTAGTTACTACTGTATCACTAGCCAGTCAACACTGAGGTTGTGAGTTCGAACCCCGCTCGTGCGGGTGCACTCGACTCCAATCTTAATTGACTAGGATTGTCAGTTTTCC
TATCGAAGGTCGGTGGTTTTCTCCGGGCACTCCGGCTTCCTCCACCAATAAAAACTGGCCGCCACGAAATAGCCCAAAAGCGGTGCTTAAAAGTGGCGTTAAAACACCAAAAATC
>SINE_M.coruscus_cons_22#SINE/tRNA-V
TGTGaGTTCGTGGTCTAGTGGTTAAGACCGATGGCTACAGTGCTGAAGGTCCCGAGTTCGATTCTgACTCGGGGCGCTagAAATTTCAGTACATCAGAAGGGTGATTTTCACCCTCCCACACACATCTCTGGTACC
CAGACCGGAGTTTAAACTAGAATGGGTACTTTGGGGGCCTCGGTTGGTCAAAGTTGCcCCCGACTTTGACCTGGAGATCAATCTGCTGATATCTCTTCGGTTTGTCTGTTCCCGCCGAGCAGCCCGGTGGTTCTCT
CCGAGTACTTCGGCTTCCTCCACCATAATAACAGACTTCCCGGTGTCCTAACACTCCCTGGTGTTGGGGTGGGGATTGTCCTTGTAAATATTGaacaTTGTAAATACGTTAGTGACACATCTCCATTAATCCCGAT
AGGGAGTGTACACGGATTCCACTGTACCCTCGCAGCTCTCGAGGGGTGCTCCGATAACGGAGGaATCTACGTACAT
>SINE_C.gigas_cons_1_sub2#SINE/tRNA-V
aGGTGTCCAgGTAGCGTAGTGGACAATGCACTCGCTTtTCACCGCTGCGACCCGAGTTCGATCCCCGTGATCGACAGtGGTnGTATGTGATAGGGTATGGCGGTCGCCCGCTTGGACACGTGGGTTCTCTCCGGGT
ACTCCGGCTTCTTCCCACACCAATGACCCCCTCGCGCTAACATCCGTGCCAACGAGAGATATTAATATAAGTTGTAGAACTTGtTTATCAATCGTTGTAAAATAAATAAAGTTCAGtt
>SINE_C.gigas_cons_4#SINE/MIR
gtgGAGCACATGGCTCAGTGGTcATgGGCgTTAGGCCAGTAACCgAAAGGTcgCTGGTTCAAACCCcGCTGTGGTCACTTGATGTTgTGTGTTGTGCACTTAGACAAGGCACTTTATCTACATTGTCTCAGTCCAC
CCAGCTGAAATTGGGTACcgGCTTAcGCTGGGgGTTAACCTGCGATGGACTGGTGTCCCATCCAGGGGGAGTCAATGACTCTCATCcGCTTAGCACCAcGGAAACcGGgGATAAGCACCGGCCtTATGcgCCTTCA
TGGCAcgGAGAAGGATTTAAcTT
>SINE_C.gigas_cons_6#SINE/MIR
GAGGTgTTGGcGCATTTgATAGcGTcGACcGATTTGGACaCGGTAGCcCCgGGTTcGAGtCtGGTCtgTCGCTATcGCgGTAACATTGTAACCTTGGGCAAGTTACTTTACTCTACTaGTGCACTCTCTCCACCCA
GGGGTTAAAATGGGTACCTGGCACATGAGACGAGCTGGcTATGTGAATgtAAAGCATTAGCGCCGTAATTTGGCAGCTCTGCTTGTATGCTCCCCAGGGAGTTGAGgATGCTATGGATTGTAcgGGTCTCgCCAGG
GGGTAATATGTAGAAGTCgTGCGAGgCAATtTACTTTGCgAGCAAgAcTATAAAcCCctACCTTTacc
>SINE_B.platrifons_cons_4#SINE/tRNA-Meta
AACCGCATCGGTGGTGTAATGGTTAGCGTGCTCGCCTCGAGTGCGGTAGATCGTGGGTTCGAGCCCCGgTCGGGTCAAACCAAAGACTATAAAATTGGTATTTGTTGCTTCTCCGCTAAGCACGCAGCATTAAGGA
GAAAGAGCAAAGACTGGTTGGCTCGGAATCAGAATAATGTGTCCGAGTGGAGCGACATGTCTATCCGCGGACTGTTGTTTCAGTGAGCTAGCACTATAAAAATCCAACTCAGCGTGTTGGTCTAGTACAAAGCGGA
CCTCATCATCATCTCATTGAAAATTAACTTGTTCTCGCCATGATATAGCTGAAAAATTGCTGAaTTGGCGTTAAACAACAATCAC
>SINE_A.marissinica_cons_5#SINE/tRNA-Deu-L2
taAGTGGAAGTCGTGATAGCGCAGTGGATGCGCGTTCGCTTCAGGTGCGAAAGGTCCGGAGTTCGAGCCCCGCTGGAGCCGTTACGATTGTGCCCTTAGGCAAGGCATTTAAATTCCACGTTGCCTCTTCTCTCTC
CCTCGTGGCGATGGATTCCATCAGGAATGAGGTCTCGAGAGTGATTAATATAAGTTGAAAGAACTTGTTTCGCAATCGAGCTAAAATAAATTTGTATAAACTAACAGTCTTTCAGATGGGACgTTAAACCGAGGTC
TCGTGTCGGTGCTTTACACCGTGCACGTAAAAGAACCAGAGGAGACTCTGGAATGGGTCTCTGTCTGTATCATTGCACTATCCTCCAAAATCTAAAATGACTAATCTCTTCAGGAGGCGTCGCTCATATGGGCAAC
CGGTAGCGACGATAAATAAACGTAAAACA
>SINE_A.marissinica_cons_4#SINE/tRNA-Deu-L2
ACAGACGGATCTGTAGTCCAGTGGTAACACGCTGGACTGGTAATCCAGGGATCGCAGGTTCGATCCCCCGTCTGACCCTAATAAAATTAACAGTCTTTCAGATGGGACGTTAAACCGAGGTCTCGTGTCGGTGCTT
TACACCGTGCACGTAAAAGAACCAGAGGAGACTCTGGAATGGGTCTCTGTCTGTATCATTGCACTATCCTCCAAAAATCTAAAATGACTAATCTCTTCAGGAGGCGTCGCTCATATGGGCAACCGGTAGCGACGAT
AAATAAACGTAAAACACACA
>SINE_A.marissinica_cons_2#SINE
GTGTGGCGTCCGTGGTCCAGTGGTAGAGCGTCGGATTTGGAATCGAACGGTCCCGGGTTCGATACTCGGTCAGGCCACGTATGTAGTGTCATTGAGCAAGGCACCTCACACACATTGCTTAGTACTGGTTAATCGC
TTAGGTCGGCTAAGCCTGCCCAGGAAAACATGTCTAAGTCCCCGCGAGGGGTTTGACATTAAAGGA
